# Supplementary material for: Importance of metabolic and immune profile as a prognostic indicator in patients with diabetic clear cell renal cell carcinoma
Source: Front Oncol. 2023 Oct 20;13:1280618. doi: 10.3389/fonc.2023.1280618 (PMC10623455; doi:10.3389/fonc.2023.1280618)
Supplement: Supplementary file 1 [file DataSheet_1.zip]

Archive with 5 entries (5 files):
- figure 1/Clusters.csv
- figure 1/Differentially expressed analysis .csv
- figure 1/Differentially expressed genes.csv
- figure 1/Gene matrix.csv
- figure 1/GO and KEGG.txt
