# Supplementary material for: Importance of metabolic and immune profile as a prognostic indicator in patients with diabetic clear cell renal cell carcinoma
Source: Front Oncol. 2023 Oct 20;13:1280618. doi: 10.3389/fonc.2023.1280618 (PMC10623455; doi:10.3389/fonc.2023.1280618)
Supplement: Supplementary file 1 [file DataSheet_1.zip › figure 1/Clusters.csv]

	Brath	GS
GSM927630	1	GSE37768
GSM927631	1	GSE37768
GSM927632	1	GSE37768
GSM927633	1	GSE37768
GSM927634	1	GSE37768
GSM927635	1	GSE37768
GSM927636	1	GSE37768
GSM927637	1	GSE37768
GSM927638	1	GSE37768
GSM927650	2	GSE37768
GSM927651	2	GSE37768
GSM927652	2	GSE37768
GSM927653	2	GSE37768
GSM927654	2	GSE37768
GSM927655	2	GSE37768
GSM927656	2	GSE37768
GSM927657	2	GSE37768
GSM927658	2	GSE37768
GSM927659	2	GSE37768
GSM927660	2	GSE37768
GSM927661	2	GSE37768
GSM927662	2	GSE37768
GSM927663	2	GSE37768
GSM927664	2	GSE37768
GSM927665	2	GSE37768
GSM927666	2	GSE37768
GSM927667	2	GSE37768
