# Supplementary material for: Importance of metabolic and immune profile as a prognostic indicator in patients with diabetic clear cell renal cell carcinoma
Source: Front Oncol. 2023 Oct 20;13:1280618. doi: 10.3389/fonc.2023.1280618 (PMC10623455; doi:10.3389/fonc.2023.1280618)
Supplement: Supplementary file 1 [file DataSheet_1.zip › figure 1/Differentially expressed analysis .csv]

	logFC	AveExpr	t	P.Value	adj.P.Val	B
MT-ND4	0.0766322583209842	14.5288724619218	5.90734973036976	3.16738138427361e-06	0.0547006765064052	4.13502686259377
PPP1R13B	0.540186304063591	6.86272354622832	5.20164478711571	1.99395439802345e-05	0.172177962269325	2.6100921707315
DCC	0.262497123313584	2.72533949263024	4.48295873716021	0.000132438658083936	0.569497296207589	1.01659294138438
XPR1	-0.208348338881365	5.46891682265671	-4.45941442967148	0.000140908716376737	0.569497296207589	0.964120355948479
ZMIZ1	0.131195897948676	5.23490059053172	4.14409612709061	0.000322468765383447	0.569497296207589	0.262172156655817
ESYT2	-0.452546441409318	7.06987229165812	-4.10223502993863	0.000359769887023824	0.569497296207589	0.169236167376967
HDAC1	0.20209217527956	9.85960868596798	4.0878218723594	0.000373575755805367	0.569497296207589	0.137259134680804
ALDH1A3	-0.600827978484761	4.48782781594285	-4.06935203019599	0.000392034978366979	0.569497296207589	0.0962994259194714
MAT2A	-0.655593009819665	9.52653784729747	-4.05181377110838	0.0004103959444305	0.569497296207589	0.0574247156033874
MT1X	-1.16611637538148	11.9542431296619	-4.04825255376418	0.000414226646311196	0.569497296207589	0.0495333946028964
B3GALT2	0.751413393224592	4.19438206218313	4.04647844016386	0.000416148163617517	0.569497296207589	0.0456024290450712
SELENOS	-0.28097795248058	10.5624044976383	-4.0071834070676	0.000461036810639398	0.569497296207589	-0.0414113290706188
ZNF573	0.216032628139415	4.54558246445024	4.00507464834615	0.000463576384336802	0.569497296207589	-0.0460778930230576
CCM2L	0.386919146019136	4.90999828906666	3.97018594219041	0.00050765130886825	0.569497296207589	-0.123237299692456
ZNF763	0.320249643045679	4.33841090628251	3.90605396518703	0.000599700374832968	0.569497296207589	-0.26481902284964
ZNF710	0.134424487932773	4.04687808841436	3.88831086370338	0.000627947080943275	0.569497296207589	-0.303927155230377
MT2A	-0.927315433351335	12.8142551074318	-3.86476384162029	0.000667462497748473	0.569497296207589	-0.35578286823829
ADAMTSL3	0.300552068534204	5.21085377115506	3.84874509702901	0.000695731122230189	0.569497296207589	-0.391029195337781
CTR9	0.235806016848926	9.06698426841759	3.82113137755016	0.000747248276010756	0.569497296207589	-0.451727725390961
TTC28	0.243930898300496	6.298429800058	3.82102775379966	0.000747448485834299	0.569497296207589	-0.451955355840743
LMO2	0.202661225422308	5.74475860978736	3.8190349437941	0.00075130902482735	0.569497296207589	-0.456332745472744
BCAM	0.39507138365566	5.54211871517827	3.78604657508798	0.000818133138930939	0.569497296207589	-0.528732911091807
VEZT	0.206714622523809	7.04430957254059	3.78319868156909	0.000824168275653042	0.569497296207589	-0.534977645397093
CHST1	0.269207582741902	2.58876097952392	3.74109121811538	0.000918663785573683	0.569497296207589	-0.627200633533297
MUTYH	0.182250205401395	6.1478687501314	3.71939934979138	0.000971407320124439	0.569497296207589	-0.674627535842133
MYCN	0.0958911834594636	2.36493101929081	3.70822357643668	0.000999727114963147	0.569497296207589	-0.699039420496447
FOSL2	-0.720382189541347	7.45159217641125	-3.69506435272935	0.00103411012056287	0.569497296207589	-0.727763573365154
PLA2G12A	0.18291946048449	6.87034244043228	3.67338042750921	0.00109330684456012	0.569497296207589	-0.775046532727903
EOMES	0.657320994829961	4.94127386939339	3.63108868706217	0.00121844700115829	0.569497296207589	-0.867083321105742
BRD8	0.126259380547922	4.32747322381846	3.62809884183565	0.00122780523360876	0.569497296207589	-0.873580484446197
SHANK3	0.422119004842533	5.91086904920304	3.62485856498011	0.00123802657715625	0.569497296207589	-0.880620413394714
EXOSC10	0.128921828063966	5.29845716037793	3.62408672385873	0.00124047355054507	0.569497296207589	-0.882297118181779
KCTD15	0.3218174404172	4.40383337180062	3.6175626641214	0.00126134635430076	0.569497296207589	-0.896466195652309
CARD10	0.237724910833666	3.99729346066169	3.58917894209577	0.00135621638737817	0.569497296207589	-0.958037940671925
VPS36	0.253201759799941	5.25982706727123	3.5878987817657	0.00136065539585263	0.569497296207589	-0.960812115927168
ENO1	-0.272312574823061	7.07255942659506	-3.58635143012224	0.00136603982065413	0.569497296207589	-0.964164978289289
NUDT17	-0.120015470955697	2.76134131128146	-3.58622091796196	0.00136649492188013	0.569497296207589	-0.964447760597515
PHLDA1	-0.776315947781519	7.25909458321738	-3.57594118489329	0.00140280908401838	0.569497296207589	-0.986712842586535
OVOL2	0.281971979866221	3.97955959390146	3.5646609992533	0.00144374034027732	0.569497296207589	-1.01112613639476
TRMT61B	0.277912546040735	7.01919597133577	3.55743636775516	0.00147056470848242	0.569497296207589	-1.02675173436382
MT1HL1	-0.901773173664608	12.0614007611447	-3.55622240878829	0.00147511943081431	0.569497296207589	-1.02937650791656
PTGES	-0.404461694047621	4.07797989216379	-3.55417538371769	0.00148283093262632	0.569497296207589	-1.03380197692533
DISP1	0.857913948058594	6.83736016097684	3.55295369914949	0.00148745193403812	0.569497296207589	-1.03644282432203
POGZ	0.312790951938014	7.63445810156665	3.53243420802407	0.00156719584654278	0.569497296207589	-1.08076301391985
MPZL1	-0.236759509314054	5.94142897906132	-3.52563231562853	0.00159453703757472	0.569497296207589	-1.09543942953308
CLOCK	0.165180145153241	6.44182305830222	3.52068873818622	0.00161469927438004	0.569497296207589	-1.10610140119684
EPOR	0.194603760696092	4.61677376475638	3.50946256798214	0.00166141072247482	0.569497296207589	-1.13029819533549
GAPDH	-0.168275677425932	12.3541099974527	-3.50483050034239	0.00168106535432875	0.569497296207589	-1.14027597208975
OLFML2A	1.04701794858007	7.72969445460785	3.49017825015779	0.00174473806366534	0.569497296207589	-1.17181393669731
SLC44A3	0.803141650050516	5.47283391115192	3.48865615605639	0.00175148538642602	0.569497296207589	-1.17508803557723
FRAS1	0.169459169752857	3.50351021479272	3.48064562852951	0.00178741562886577	0.569497296207589	-1.19231247823504
MARVELD2	0.535458342599811	6.56786230320952	3.47427072075577	0.00181652050643215	0.569497296207589	-1.20601199731794
NQO1	-0.575302593468748	6.43965483199511	-3.47198124389843	0.00182708519094382	0.569497296207589	-1.21093029004396
AAMP	-0.225223382089593	7.88921252300429	-3.45686247545732	0.0018983640001973	0.569497296207589	-1.24338541698355
PLAGL1	0.383821489757564	8.37166364066891	3.45326170570506	0.00191573433318609	0.569497296207589	-1.25110909981646
EPHB4	0.409829401785979	6.07842140440435	3.45316346891618	0.00191621038993076	0.569497296207589	-1.25131978594271
KLHL17	0.0549121241372461	2.35479997418754	3.44670138977086	0.00194777930365349	0.569497296207589	-1.26517502980383
RNF135	0.298866360880197	8.53578074654242	3.44341595318077	0.00196402255790685	0.569497296207589	-1.27221638246523
MT1H	-0.992419487208908	10.6669307337798	-3.44152418314199	0.00197343508184023	0.569497296207589	-1.2762699354522
C9ORF64	0.219833343875717	8.66607487324088	3.43945917898527	0.00198375952179894	0.569497296207589	-1.28069393658753
LRP6	0.317232603336463	6.39488942003483	3.42580245227163	0.00205337110630477	0.569497296207589	-1.3099319477581
ZNF347	0.137531640933979	3.57519792745517	3.41687025823582	0.00210017650170741	0.569497296207589	-1.3290363617429
ANK2	-0.5704918230159	4.71059840809239	-3.40765843481937	0.00214953057317254	0.569497296207589	-1.34872313973055
DIPK1A	-0.352033793215241	4.38871318951263	-3.40733018276339	0.00215130983721217	0.569497296207589	-1.34942435739088
SLC43A3	-0.372993035569274	7.90047474485112	-3.40341382898679	0.00217264857857989	0.569497296207589	-1.35778895664775
ZNF177	0.581281418153998	4.91849308019811	3.3865035430888	0.00226716545422578	0.569497296207589	-1.39387235498568
THBS3	-0.371551767529381	6.27562948651232	-3.38594076479083	0.00227037853597586	0.569497296207589	-1.3950722670894
CACNA1D	0.408780220981193	4.45569084907859	3.37712432463837	0.00232129402782732	0.569497296207589	-1.41386190862603
RNF182	0.832584694009292	6.74645944315688	3.37201199941519	0.00235132277985162	0.569497296207589	-1.42475031961227
ANKRD46	0.3008480308953	6.37372702048262	3.37069624606531	0.00235911190792147	0.569497296207589	-1.42755182106206
ZNF12	0.250698689296794	7.76867185454667	3.36704359062327	0.00238086644328944	0.569497296207589	-1.43532725151474
ZBED8	0.730086280948838	4.37725742202041	3.36287657842001	0.00240592159656489	0.569497296207589	-1.44419434984183
TNS3	0.196407509766299	6.50330023630183	3.3626559103594	0.00240725550799965	0.569497296207589	-1.4446638186317
METTL14	0.203181418736551	6.29153038824115	3.34574660712293	0.00251162711369601	0.575219668089049	-1.48060898692382
SYT17	0.436177881770776	6.08365352648753	3.34502509759304	0.00251617662366736	0.575219668089049	-1.48214145484398
CD38	-1.67312299443176	5.14373564549857	-3.34140116591347	0.00253914832907642	0.575219668089049	-1.48983698374727
TPD52L2	-0.214417601689918	8.28688134220501	-3.33741139174761	0.00256467367937792	0.575219668089049	-1.49830627500458
CCDC152	0.146356410320047	5.81497527377695	3.33128605019416	0.00260434533798223	0.5766287690635	-1.51130245433327
PDZD2	0.486253983019373	6.87869966962957	3.30658710811913	0.00277041546499919	0.605633861778937	-1.56362687657692
PDCD7	0.131882065703548	5.27763603075566	3.30001933716035	0.00281626989745025	0.6068725884916	-1.577518885939
HELZ	0.135741269694468	6.6539116734432	3.29359054330573	0.00286186343544195	0.6068725884916	-1.59110796792677
XRCC2	0.345204982055651	5.83775429120817	3.28878654674832	0.00289639820903194	0.6068725884916	-1.6012567513573
NAV2	0.226127894012038	4.04462743481596	3.28599601665887	0.00291664301359599	0.6068725884916	-1.60714964371406
KIAA0895L	0.212417826029107	5.16809096593021	3.27353148823333	0.00300875055326772	0.618584786368257	-1.63345078090952
ZNF226	0.128192752867163	4.63387738598489	3.26631336313754	0.00306336598488465	0.622403888928917	-1.64866593690157
EMD	-0.280886110176469	5.94066118311024	-3.24064491213792	0.00326543563347523	0.650647393330847	-1.70267818600732
SLC7A5	-1.34924167064966	5.74012693593053	-3.23913354087674	0.00327772572204885	0.650647393330847	-1.70585379868343
DMTF1	0.291232009946089	8.58155690319006	3.23054388701338	0.00334842544825965	0.657128494220956	-1.72389196529402
NOSTRIN	0.58143936923953	7.97157175640286	3.22543513303184	0.00339116876286203	0.65776339814889	-1.73461221296197
ZNF492	0.078064215033061	2.92398272109495	3.22110192358571	0.00342783473268095	0.65776339814889	-1.74370030347738
ZIM2	0.0847062482188785	2.29584345770696	3.20420453486226	0.00357449345301276	0.672202866618494	-1.77909737968986
TBX2	0.581357750827092	5.94375897454816	3.19959924578945	0.0036155000265712	0.672202866618494	-1.78873295604616
TMEM70	-0.425848389864357	6.25377757274908	-3.19911329964746	0.00361985330605211	0.672202866618494	-1.78974939930274
TBX3	0.330724813308553	4.51480066334477	3.18294464801416	0.00376760655168541	0.679044538795732	-1.82353674487377
FBXW12	0.147322573522559	5.70813249665924	3.17451548822314	0.00384691638226157	0.679044538795732	-1.84112594683563
KCNE4	-0.66627788746879	3.60405485252693	-3.17120791863237	0.00387847348434952	0.679044538795732	-1.84802314497645
SSTR1	0.495228084304692	4.44506067645196	3.1667853795635	0.00392105718424094	0.679044538795732	-1.85724116964601
AVPR1A	-0.490210654441226	3.41891775876545	-3.16643304172102	0.00392446902081199	0.679044538795732	-1.85797535057269
SCN2B	0.221575570281466	3.05373692997192	3.16179114162878	0.00396968562472762	0.679044538795732	-1.86764500957156
MT1F	-0.996198276040278	9.68203341149589	-3.15685609059957	0.00401830641700126	0.679044538795732	-1.87791948874194
WDPCP	0.213983356958684	5.33750297725882	3.15616305113841	0.00402517995822574	0.679044538795732	-1.8793618707741
PREX2	0.245285704351843	3.7823474308421	3.15023503631865	0.00408443684635334	0.679044538795732	-1.89169460442045
CPNE2	0.407653771053704	8.73099072319424	3.1438748711893	0.00414894449331447	0.679044538795732	-1.90491660608827
ZNF420	0.491546353974118	5.66628132084032	3.14174958635515	0.00417071720455046	0.679044538795732	-1.90933254381323
HPF1	0.0945069222861603	5.2813769426831	3.14105020980866	0.00417790598960405	0.679044538795732	-1.91078546606571
SLC40A1	0.437250442268763	8.42995508076719	3.14062222427765	0.00418231105038486	0.679044538795732	-1.91167452517245
NXT1	-0.342058376551848	7.42598058095638	-3.13116722137403	0.00428077144775936	0.679044538795732	-1.93130366706005
CFI	-0.558426170951538	8.92809715009409	-3.1259359262573	0.0043361993851056	0.679044538795732	-1.94215436032455
CNOT9	-0.187529623904203	4.27370564039966	-3.12247168034934	0.00437328271419424	0.679044538795732	-1.94933600189072
ZFP82	0.283903665028603	5.02987779765815	3.11767572776418	0.00442512359752889	0.679044538795732	-1.95927327542089
CCL16	0.1152595644982	2.29733060670285	3.11766519820338	0.00442523806016797	0.679044538795732	-1.95929508627479
TUG1	0.121731171722621	6.73747442101423	3.11469910527974	0.00445759451745484	0.679044538795732	-1.96543788757495
MTR	0.207275107412673	8.02948759683011	3.11431158966108	0.00446183855136028	0.679044538795732	-1.96624026720237
PACSIN2	-0.167449795407927	6.55401450572139	-3.10859149066347	0.00452493677524957	0.679044538795732	-1.97807961857687
GFPT2	-1.24959697765375	6.69279332689793	-3.10738516628606	0.0045383524451262	0.679044538795732	-1.98057535857415
GRIPAP1	-0.275902240823344	5.92223728612532	-3.10492013637922	0.00456588492081004	0.679044538795732	-1.98567402790811
TNFSF10	0.587228278666048	10.5594292292314	3.10061257168385	0.00461438164572949	0.679044538795732	-1.99457998076559
ABHD6	0.343920069826595	5.22767129443171	3.09349059231629	0.00469564849246213	0.679044538795732	-2.0092940811915
CWC15	0.189557904327852	9.11685290014357	3.08229474094206	0.00482617796214104	0.679044538795732	-2.0323977137496
VPS72	0.119176106068844	4.71414439999667	3.08010936567841	0.00485205860683561	0.679044538795732	-2.03690353476645
NOTCH1	0.202013629747153	5.23059211698451	3.0797724612434	0.00485606024689462	0.679044538795732	-2.03759805287448
NEMP2	0.241531809358219	3.05298662874664	3.07571823039011	0.00490446340881708	0.679044538795732	-2.04595333874806
MAML3	0.102834902667739	4.03096299785016	3.07200605750187	0.00494918732521011	0.679044538795732	-2.05359981018674
CTSE	-1.03919043761411	8.41820716609665	-3.0642155313579	0.00504431869920557	0.679044538795732	-2.0696349260475
GALC	-0.218737945638837	7.70692483343768	-3.0591372062755	0.0051072697416371	0.679044538795732	-2.08007869292761
MT1M	-1.3935755366712	10.3799527343841	-3.05805909997149	0.0051207302907756	0.679044538795732	-2.08229495456842
CNOT2	0.121307680622762	6.3582980387126	3.05608077091149	0.00514551871411156	0.679044538795732	-2.08636097673112
LSM12	-0.29814819605491	7.03870029971641	-3.0541945737255	0.00516925951481555	0.679044538795732	-2.09023664455762
CSNK2A2	0.211775633236447	7.47669652399322	3.05125659751456	0.00520644730044952	0.679044538795732	-2.09627151417226
TCF21	0.943190669921937	7.59372727895739	3.05094941747611	0.00521035019950482	0.679044538795732	-2.09690235292785
FCGR2B	-0.774218685821744	7.80612810385776	-3.04660172512196	0.00526589085088747	0.679044538795732	-2.10582818378339
ZSCAN21	0.271002797042786	5.79095548291824	3.04480649210546	0.00528898912620053	0.679044538795732	-2.10951228372397
PITHD1	-0.126437143920594	4.73506182995694	-3.04272633417997	0.0053158744406691	0.679044538795732	-2.11377997962376
SURF4	-0.239725469400902	8.781867768613	-3.03307234757874	0.00544236688434098	0.679044538795732	-2.13357057404055
GLUL	-0.383977503484342	10.2457810281007	-3.02278424747621	0.00558032947028993	0.679044538795732	-2.15463241981416
NAPEPLD	0.361907658576032	4.59732133327948	3.01959758026594	0.00562373524504338	0.679044538795732	-2.16115013593187
EZR	-0.371032584907246	8.5702609799931	-3.01706000923175	0.00565852988762656	0.679044538795732	-2.16633819612548
PRLR	0.0321489295600803	2.55266065370063	3.01507074495588	0.00568594979553321	0.679044538795732	-2.1704039674887
ZNF669	0.546884307665475	4.1416843775928	3.0142097804344	0.0056978565481527	0.679044538795732	-2.1721633072899
APOLD1	-0.469942494994445	9.65081234414688	-3.01004498123968	0.00575579046773363	0.679044538795732	-2.18067089710524
DIPK1B	0.215400699431296	3.2627306167737	3.00772355725129	0.00578832578077129	0.679044538795732	-2.18541080900078
BDKRB2	-0.975406719314615	5.67012255106671	-3.00676452362622	0.00580181800258582	0.679044538795732	-2.18736852599772
EIF4ENIF1	0.154689028501736	4.67865494787747	3.00634790237139	0.00580768860390568	0.679044538795732	-2.18821891106933
PLXNC1	-0.376922459886422	5.89318255815339	-3.00546847787607	0.0058200991610798	0.679044538795732	-2.19001378224904
DACT3	0.198079738575167	4.33372373905514	2.99686171333771	0.00594290124538316	0.679044538795732	-2.20756813121499
PRR11	0.221896736035296	8.1944438443561	2.99428046921199	0.0059802095692464	0.679044538795732	-2.21282867307421
TIPARP	-0.531967130381805	10.3453539422613	-2.98817623292059	0.0060693280458206	0.679044538795732	-2.22526134836755
KBTBD7	0.453606034857638	5.52295289737351	2.98370505098034	0.00613540623639526	0.679044538795732	-2.23436105964117
ZKSCAN3	0.0956349134997643	2.57520637975074	2.98271446718145	0.00615013822045148	0.679044538795732	-2.23637629802904
PUF60	-0.188869486258389	8.72142081083172	-2.97903424099476	0.0062051663050114	0.679044538795732	-2.24386081606482
COL4A5	0.244631825654845	5.06963326694415	2.97701211244822	0.0062356012020763	0.679044538795732	-2.24797155197575
MACF1	0.343645187600538	8.29367792366764	2.96859312638003	0.00636384936003182	0.679044538795732	-2.26507336716763
ZNF362	0.0704627509919744	4.64591395108048	2.96736870327996	0.00638270911367035	0.679044538795732	-2.26755884200292
SPNS2	0.485228749988706	6.13188533772708	2.96351393805684	0.00644243194861644	0.679044538795732	-2.27538078522177
MYO10	0.321959528328708	5.00956367762195	2.96297082673366	0.00645088913101094	0.679044538795732	-2.27648249141958
ZNF19	0.203753340834234	3.36365539478705	2.96032494732661	0.00649224137560327	0.679044538795732	-2.28184842608716
MCOLN3	0.490342703261988	4.49592205895997	2.95858636457718	0.00651955074203303	0.679044538795732	-2.28537319601289
CHIC2	-0.394589125745946	8.24004915895291	-2.95716029983128	0.00654203268675768	0.679044538795732	-2.28826369923088
RUNX1T1	0.413887687903574	4.66024573666947	2.9561374545916	0.00655820326878961	0.679044538795732	-2.29033653895599
ZNF439	0.385417822920495	4.3644468081648	2.95584953035608	0.00656276203571878	0.679044538795732	-2.29091997331963
ZNF566	0.298969098930426	4.28471294378048	2.95522217668844	0.006572705504981	0.679044538795732	-2.29219112351636
ORMDL3	-0.389186872111273	6.78174090533791	-2.95253194820341	0.00661550798272472	0.679044538795732	-2.29764075412355
IST1	0.226737017718544	7.12131551168579	2.95151191281844	0.00663180631861109	0.679044538795732	-2.29970648536748
PLA2G2A	-2.01654305064694	6.66990732879084	-2.94447806413782	0.00674523858040074	0.679044538795732	-2.31394260677753
LDB2	0.245102585350426	6.01289751254094	2.9417852899946	0.006789150309018	0.679044538795732	-2.31938868044311
FEZ1	0.217823777494035	6.10207706789178	2.94132131861308	0.00679674379815224	0.679044538795732	-2.32032683020065
DMRT2	0.302679861652153	2.8821723742635	2.9357838376999	0.00688799721132787	0.679044538795732	-2.33151856983809
PPP1R3C	0.575039521175649	4.97412625351562	2.93285511478267	0.0069367298765743	0.679044538795732	-2.33743400673766
RGS12	0.0851232716763293	3.17218293882277	2.93208315882719	0.00694962934018858	0.679044538795732	-2.33899276830409
CBFA2T2	0.158570353363483	4.16236064405901	2.93153618279387	0.00695878315898659	0.679044538795732	-2.34009713206264
PRPSAP1	0.280381950696437	5.55478367666049	2.92640191326088	0.00704526702768542	0.679044538795732	-2.35045893978852
RAD17	0.185282233184815	7.08182502922411	2.92260779846556	0.007109831723212	0.679044538795732	-2.3581108968351
CAMK2G	0.213859158219157	4.64104619547926	2.92145645946996	0.00712953500729173	0.679044538795732	-2.36043203730158
FCN1	-0.735934684060754	8.41449956281519	-2.91779020084102	0.00719262305184769	0.679044538795732	-2.36782062183685
DKK1	-1.05575267233748	3.73034445807561	-2.91620783189723	0.00722001549401549	0.679044538795732	-2.371008275548
MB21D2	-0.514267630864953	7.0410550746824	-2.91322604284323	0.0072719027181153	0.679044538795732	-2.3770129285998
ARHGAP33	0.0641874488728043	2.48795183449118	2.91172708822971	0.00729812009371668	0.679044538795732	-2.38003044459632
AATK	0.224284764372741	5.71526781537537	2.91017358196124	0.00732538626186071	0.679044538795732	-2.38315704071046
IRX2	0.273920517727911	5.73983163239745	2.90963149579479	0.0073349233523153	0.679044538795732	-2.38424786993692
LNP1	0.449714765673207	5.50209572485634	2.90959591854164	0.00733554968589326	0.679044538795732	-2.38431945813868
PDLIM4	-0.311612546961575	3.37311669728488	-2.90861460082713	0.00735284569695081	0.679044538795732	-2.38629390071667
PLXND1	0.272178462202468	5.6692695103438	2.90640622543799	0.00739191061069869	0.679044538795732	-2.39073612489145
TAGLN2	-0.339897474939274	11.0492662192064	-2.90513251610274	0.00741453127864873	0.679044538795732	-2.39329754370818
LRRN3	0.890926975021022	7.47923437054089	2.90328901777053	0.00744738757248006	0.679044538795732	-2.39700390552303
TBC1D8	-0.128205576333947	4.59469275862283	-2.89972488815391	0.0075113024061961	0.679044538795732	-2.40416658726035
COQ4	-0.216115873177067	5.49340210920653	-2.89958811744961	0.00751376542539129	0.679044538795732	-2.40444137024491
FOXA2	0.328708488971502	5.65127767728649	2.89478258213216	0.00760079327121672	0.679044538795732	-2.41409233196728
CCDC102B	0.543465490288638	8.3252821924372	2.89275153556867	0.0076378620104058	0.679044538795732	-2.41816909851641
RAD54B	0.214926921573548	2.83622525927772	2.8924107656052	0.00764409819059169	0.679044538795732	-2.41885297283458
BIRC3	-0.871279483504038	7.68677127438767	-2.89213928374789	0.00764906983515838	0.679044538795732	-2.41939777004888
RBKS	-0.344568062219928	4.66086335636431	-2.88919188230917	0.007703243265571	0.679044538795732	-2.42531097924528
ZNF441	0.256089989387212	3.79804674447013	2.88894382388252	0.00770781915305776	0.679044538795732	-2.42580851980649
IL1R2	-1.38262235498672	5.73041355019241	-2.88841914288484	0.00771750633650929	0.679044538795732	-2.42686082895138
OSBPL3	-0.449404910633849	6.11789989887131	-2.88826345307783	0.00772038305670816	0.679044538795732	-2.42717306630057
MT1E	-0.845373443584414	11.4586724519338	-2.88586825588578	0.00776476804002536	0.679044538795732	-2.43197568778156
RNF43	0.231416379918533	4.02007134719124	2.88449327705243	0.0077903567010307	0.679044538795732	-2.43473184174358
HSPA12B	0.456474602447852	5.56567646580716	2.88222215215505	0.00783279795726567	0.679044538795732	-2.43928300983079
ZC2HC1A	0.226868516491733	5.47739552747579	2.88175001570462	0.00784164839495164	0.679044538795732	-2.44022893058416
IFNAR1	-0.173487556763481	5.46343927627136	-2.88044183755379	0.00786622039218299	0.679044538795732	-2.44284948160476
EFNB2	0.717201177175234	8.7227915862414	2.87309553336191	0.00800556958135003	0.679044538795732	-2.45755549028703
BAALC	0.508790237889448	3.92712566810768	2.87188800773745	0.00802869726579894	0.679044538795732	-2.45997108975924
COA5	0.258210159136246	6.75345678094535	2.87166749836679	0.00803292749970196	0.679044538795732	-2.4604121580541
VEGFC	0.472110111435472	7.15663453923654	2.86740043078124	0.00811520342023458	0.679044538795732	-2.46894417283589
SLC9A1	0.160450344689571	4.0568839689797	2.86735827656324	0.00811602018804762	0.679044538795732	-2.46902843107713
PYROXD1	0.26900611145419	6.48244080595432	2.86601369406783	0.00814211330255255	0.679044538795732	-2.47171569433923
SAMD12	0.213035198000612	5.72347038160092	2.85758909837612	0.00830741852708959	0.679044538795732	-2.48853966289348
ZNF503	0.188061191630173	4.11161553999163	2.85593501246323	0.00834024546385903	0.679044538795732	-2.49184017850562
NR2F2	0.45063007223695	6.8527555538494	2.85546857650207	0.00834952450311952	0.679044538795732	-2.49277073056451
CCDC71L	-0.496330785670916	4.97544540221312	-2.85230143692948	0.0084127888083263	0.679044538795732	-2.49908738303422
SCML4	-0.241704312108191	2.90790237712151	-2.85142787930216	0.00843031795416539	0.679044538795732	-2.50082906082567
RSPO2	0.58395172622608	4.85823630645913	2.85113211240468	0.00843626075396828	0.679044538795732	-2.501418697146
MYO1E	-0.418113784617146	4.82200853670587	-2.85066551018288	0.00844564418147545	0.679044538795732	-2.50234885002061
ZBTB26	0.244828727574109	4.15884190036423	2.84983860847347	0.00846229753489267	0.679044538795732	-2.5039970707148
ARHGAP29	0.382602256888524	5.45620444927462	2.84810654231654	0.00849728114899677	0.679044538795732	-2.50744878423497
FBXW9	-0.235033174293226	3.51638575855348	-2.84737645964699	0.00851206802965045	0.679044538795732	-2.50890342065288
SERPINB6	0.140152233320405	4.63512108296212	2.84439287097561	0.00857275011250527	0.679044538795732	-2.51484618667319
CEL	0.0762295713167367	2.53958386251115	2.8432267558165	0.0085965783079421	0.679044538795732	-2.51716808158402
PHACTR2	0.484748054284468	8.25515208312394	2.84176294236247	0.008626578283509	0.679044538795732	-2.52008210159546
ZPR1	-0.244902881168384	6.32246870027113	-2.84000986800069	0.00866263676435742	0.679044538795732	-2.52357102628238
FBXL16	-0.249415278034989	3.42406351684781	-2.83610905306517	0.0087433834930967	0.679044538795732	-2.53133069304978
PIP4K2B	0.125952884263338	4.89861045262078	2.83590100605666	0.0087477099834816	0.679044538795732	-2.53174440778874
NHS	-0.247979823289636	3.45455179524288	-2.83578270872671	0.00875017096581626	0.679044538795732	-2.53197964318614
PLCE1	0.180482200099066	4.51159957516144	2.828066646483	0.00891211194744985	0.679044538795732	-2.54731308982876
LRG1	-0.619354987791074	5.45128400921586	-2.82217971052477	0.00903756428450902	0.679044538795732	-2.55899835518297
PCDH17	0.483590934024365	9.17868810705268	2.81987091785895	0.00908721925088791	0.679044538795732	-2.56357802898825
SLC25A51	-0.129947838764217	4.29594159586609	-2.81208989597277	0.00925646891465852	0.679044538795732	-2.5789991334887
SOX13	0.364283342360811	4.59037367260599	2.81174989816686	0.00926393185319949	0.679044538795732	-2.57967250614492
CMBL	0.172231425914842	6.70007022929724	2.80907531425681	0.00932283726084359	0.679044538795732	-2.58496821437148
SIAH2	-0.272730830992424	6.46777862544086	-2.80433955642988	0.00942800635832598	0.679044538795732	-2.59433913879717
ARID2	0.195874872112958	6.56678467362587	2.80433633680314	0.00942807823736285	0.679044538795732	-2.59434550707872
PRPS1	-0.225967104322376	7.1493475139036	-2.80294650537926	0.00945915493680653	0.679044538795732	-2.59709420465165
SLF2	0.161229109633243	4.93570200731849	2.80112427850431	0.00950004647053204	0.679044538795732	-2.60069706550015
KDM3A	0.128771526891465	5.30537555317112	2.80109014610475	0.00950081400475365	0.679044538795732	-2.60076454044787
NREP	0.389229285391629	5.41617348130444	2.80090607777703	0.0095049541521548	0.679044538795732	-2.60112841078328
LILRA6	-0.661997774962471	4.90338933402936	-2.80085290488635	0.00950615045749724	0.679044538795732	-2.60123352198264
ZNF667	0.309456427823556	3.3021733402405	2.79846765121545	0.00955996120732531	0.679044538795732	-2.60594765809954
MAK16	-0.249560635757421	7.00854054464425	-2.79837826276107	0.00956198336463447	0.679044538795732	-2.60612428480266
NCF4	-0.566711420382914	7.31755643673779	-2.79663616642903	0.00960147394339277	0.679044538795732	-2.60956602806433
FLT4	0.255802467085527	4.46560332721524	2.79564892777054	0.00962392132635125	0.679044538795732	-2.61151598978965
MIER2	0.202779297119176	3.56767662217706	2.79499934554163	0.00963871821985854	0.679044538795732	-2.61279884194882
ZNF540	0.282945840956489	2.87724357798312	2.79406787707241	0.00965997367310089	0.679044538795732	-2.61463813622423
BTBD7	0.162963200986777	5.75155878459015	2.7936327974216	0.00966991702258231	0.679044538795732	-2.61549715062685
CD300C	-0.475640277962214	4.66645695612563	-2.78815466170181	0.00979594348702134	0.679044538795732	-2.62630754744001
ARPC4	-0.263663976876221	7.76905177528326	-2.78664984742349	0.00983083243961552	0.679044538795732	-2.62927530182415
PRICKLE1	0.570269461321033	6.20575290803289	2.78644045941936	0.00983569635066617	0.679044538795732	-2.62968818952372
CHSY1	-0.217589166249132	6.37856074932967	-2.78635898159675	0.00983758962647631	0.679044538795732	-2.62984884981242
SLC35A2	-0.184415691869377	5.07170988304028	-2.78540230601731	0.00985984532345347	0.679044538795732	-2.63173507905004
BATF	-0.618696945374936	5.94238855910545	-2.78496470709578	0.00987004125173808	0.679044538795732	-2.63259776586541
POLR1C	-0.287398685757643	6.10373870248559	-2.7826307411312	0.00992459004534774	0.679044538795732	-2.63719785477229
MYO1B	0.286711421925231	8.15715335496898	2.78219342101191	0.00993484252314379	0.679044538795732	-2.63805957413364
TRAF6	0.154978689420805	5.73377645345497	2.77896796162925	0.0100107686447312	0.679044538795732	-2.6444131544021
NEDD4	0.412569075220246	6.77491857367524	2.77842718192169	0.0100235517965537	0.679044538795732	-2.64547804192403
HCLS1	-0.440549339029495	9.2630691655353	-2.77779254014117	0.0100385733107766	0.679044538795732	-2.64672763075822
EIF2D	0.2289728717353	8.11426450413305	2.77772920050573	0.0100400736778672	0.679044538795732	-2.64685233676623
SMIM3	-0.58971301240204	8.16338576263813	-2.77732792712842	0.0100495838112612	0.679044538795732	-2.64764235008618
GIMAP7	0.683362755030307	9.11679259188509	2.77606171844924	0.0100796484859979	0.679044538795732	-2.65013485262507
GUCY1A2	0.518265225165564	6.1176584784139	2.77392452806159	0.0101305859116132	0.679044538795732	-2.65434060089727
NNMT	-0.583414461989443	8.32073828219175	-2.77334739174588	0.0101443828030862	0.679044538795732	-2.65547606770444
PRPF6	-0.245277022579208	7.01254935607368	-2.76905863461414	0.010247464661576	0.679303113017179	-2.66391020397663
C17ORF75	0.18924604285714	4.86681056320673	2.76569542963735	0.0103289897499204	0.679303113017179	-2.67051969207592
GATA2	0.278146126996628	5.36428273671353	2.76516604141121	0.0103418777707499	0.679303113017179	-2.67155970436259
MOXD1	-0.351721162413507	5.86724691868508	-2.760320079056	0.0104605589289682	0.679303113017179	-2.68107530324713
TLK2	0.0767044274206015	5.10033451296939	2.75989184420111	0.0104711081342197	0.679303113017179	-2.68191579511309
DCP1B	0.295145335086879	7.0115231144426	2.75964440611205	0.0104772081267425	0.679303113017179	-2.68240140978696
NTNG1	0.408909509353858	3.83758935063855	2.75884750296152	0.0104968766010723	0.679303113017179	-2.68396524214391
MAN1A1	-0.343871912783833	9.43948827312882	-2.75845988721302	0.0105064559545905	0.679303113017179	-2.68472581355452
MTERF2	0.362027944923759	6.65044107958507	2.75607602408081	0.0105655507506936	0.679303113017179	-2.68940221723445
PKNOX2	0.424343710731167	4.89463190971746	2.75595205481347	0.0105686324275291	0.679303113017179	-2.68964535195035
RAVER2	0.177918445907403	4.10621740514726	2.75545797601472	0.010580922837384	0.679303113017179	-2.69061431016454
SPECC1L	0.343164085932163	7.67470800819872	2.75287406834169	0.0106454179557545	0.680811181949807	-2.69568031542047
RXRG	0.216589099449974	2.3962424123793	2.75131411540311	0.0106845337097008	0.680811181949807	-2.69873761566191
TENT5A	0.266400643070319	6.5417672269737	2.74825301095939	0.0107616840577755	0.680811181949807	-2.70473447171743
EIF3I	-0.174367718015896	9.27618195894023	-2.74823659638212	0.0107620991703704	0.680811181949807	-2.70476661974809
SOX12	0.14750467856479	3.12701014590825	2.7444007544929	0.0108595188157854	0.684466751637278	-2.7122765142551
NOLC1	-0.357212727959144	7.15933222733811	-2.74106143195825	0.0109450028367522	0.68651068617537	-2.71881005500604
RNF165	0.0264276361649434	2.35248419626761	2.73937719719329	0.0109883575406147	0.68651068617537	-2.72210383233569
RHOU	-0.450369127768957	7.68053055903345	-2.73825193845723	0.0110174132757433	0.68651068617537	-2.72430388310438
ADGRB3	0.414186873105348	3.48218326909259	2.73695646098856	0.0110509537207153	0.68651068617537	-2.72683617725611
THUMPD1	0.305248586603167	8.80017796310558	2.73191528485594	0.0111823873259363	0.691625954279804	-2.73668454438509
PABPC5	0.133112514094441	2.69730610820762	2.72942299164572	0.0112479076901822	0.691625954279804	-2.74155008517457
USP30	0.277153401547187	6.19818050685996	2.72921321041423	0.0112534390939563	0.691625954279804	-2.74195952550042
ANKRD13A	0.229867664365182	7.13330001840554	2.71990995988134	0.0115013275820644	0.692798579458835	-2.76010118867987
GRPEL1	-0.217478375825331	7.40515344863485	-2.71848353953108	0.0115397853975782	0.692798579458835	-2.76287999264372
SORD	-0.161665929606905	4.09385197364722	-2.71799020391909	0.0115531143272566	0.692798579458835	-2.76384088622497
C1ORF53	-0.380437594646218	3.67367713847999	-2.71689654185993	0.0115827144158977	0.692798579458835	-2.76597074985787
HLA-DOB	-0.511820567164227	3.85059790223674	-2.71421002871879	0.0116557277056181	0.692798579458835	-2.7712007844248
APRT	-0.257106862494781	7.52741321415249	-2.71393182005386	0.0116633134166809	0.692798579458835	-2.7717422439998
PTGER2	-0.342368145888845	6.40675393459205	-2.71382596711746	0.0116662008475632	0.692798579458835	-2.77194825134704
MYO9A	0.245665454640623	6.92462120577909	2.71258763772703	0.0117000295689371	0.692798579458835	-2.77435794261256
TULP3	0.187764653541683	6.57746769904752	2.71083541504136	0.0117480541636323	0.692798579458835	-2.77776667556851
CP	-0.858858612919119	5.11814379389519	-2.71023988766923	0.0117644183429799	0.692798579458835	-2.77892494576388
CYP1B1	-0.931167965228884	6.89275040889599	-2.70758764816401	0.0118375579020006	0.692798579458835	-2.78408184380563
SAMD5	0.477865383039466	5.15754557561168	2.7074681399802	0.0118408635466993	0.692798579458835	-2.78431414977752
SDHC	-0.141066429033359	6.45450881837723	-2.70631383238434	0.011872836772334	0.692798579458835	-2.78655768170012
COL4A3	0.399642443699338	4.78724208479109	2.70559058499035	0.0118929112930206	0.692798579458835	-2.78796314930622
CAPN5	-0.15916105100515	3.65404184133367	-2.70299140251214	0.0119653175649571	0.692798579458835	-2.79301249096521
ZNF30	0.629612232652891	4.90096143729367	2.70273974218251	0.0119723500607931	0.692798579458835	-2.79350125127896
NUDT4B	-0.478447620348121	5.79125012709062	-2.70180636820861	0.0119984664989138	0.692798579458835	-2.79531379398829
TOP2B	0.189506502244736	9.50718221844507	2.69792541534858	0.0121076321964798	0.692798579458835	-2.80284688357684
LURAP1L	0.401362657184493	7.332656923581	2.69389982438581	0.0122218498916725	0.692798579458835	-2.81065486291893
GATD1	0.20471414241421	6.91966682615387	2.69091498416522	0.0123071897330263	0.692798579458835	-2.81644035465186
URB2	-0.399485884298181	4.55556117736916	-2.68976886861829	0.0123401065785593	0.692798579458835	-2.81866098553717
PTPRD	0.282150027619046	4.44588180471521	2.6896203503136	0.0123443781105813	0.692798579458835	-2.81894870830224
GADD45G	-0.506978317280352	4.98445890657575	-2.6872761544592	0.0124119832846411	0.692798579458835	-2.82348900852207
GPR176	-0.263412436391315	4.18078089580947	-2.68554009528526	0.0124622736020498	0.692798579458835	-2.82685013958703
CD63	-0.150784750687757	13.1848529264194	-2.68517671833314	0.0124728240718142	0.692798579458835	-2.82755352091513
GRAMD1B	-0.330474455384256	4.5535563965253	-2.6809389257372	0.0125964856945139	0.692798579458835	-2.83575290253837
CCDC71	0.155485355468713	3.45322625010914	2.67955885874087	0.0126370042306609	0.692798579458835	-2.83842164470781
GJA5	0.739052118718985	7.16116869345566	2.67856459529898	0.0126662712535806	0.692798579458835	-2.84034388828183
FBXL5	0.169585803228964	9.10231776728481	2.67774733141746	0.0126903756583547	0.692798579458835	-2.84192365609685
GALNT2	-0.388596590017864	6.60315613042869	-2.67753173567653	0.0126967416024251	0.692798579458835	-2.84234036020132
SMURF2	0.402349235648492	8.61812856644175	2.67472029359401	0.0127800299017393	0.692798579458835	-2.84777273262754
ASF1A	0.361050169892938	8.06969418343516	2.67419063239667	0.0127957781417114	0.692798579458835	-2.84879583238688
TMEM120A	-0.274304467976799	6.84415407185588	-2.67318609995895	0.0128256954856826	0.692798579458835	-2.8507359102371
HMGN2	0.139803682429015	12.486973049749	2.67271884272228	0.0128396338106263	0.692798579458835	-2.85163820655547
ZNF677	0.33586894575983	4.49711870074268	2.67135156053319	0.0128805014591721	0.692798579458835	-2.85427802406101
CYTH1	-0.303940580957458	7.40731394749971	-2.67129766919361	0.0128821147464692	0.692798579458835	-2.85438205792493
CDKN1A	-0.769867287129555	9.9272132489337	-2.67046074155016	0.0129071932424865	0.692798579458835	-2.85599755445551
LGR5	0.433536270438513	2.92573242075116	2.66958285116771	0.0129335482878824	0.692798579458835	-2.85769183734292
HAUS4	-0.274952218803652	7.50858145925655	-2.66935510383539	0.0129403936878315	0.692798579458835	-2.85813133055198
ING4	0.292239425026555	5.72856771756038	2.66896965562419	0.0129519868285851	0.692798579458835	-2.85887510106724
MLH1	0.137843701402701	8.13059815547947	2.66844412471109	0.0129678089044224	0.692798579458835	-2.85988908863452
SGIP1	0.501316003249762	4.97581130656202	2.66826612262429	0.0129731720848445	0.692798579458835	-2.86023251186267
EAF1	-0.249213397575891	7.38153901465782	-2.66543391809765	0.0130587858070776	0.692798579458835	-2.86569513938476
MAGED2	0.194002773780308	7.849035593023	2.66510141580809	0.0130688715075789	0.692798579458835	-2.8663362564251
PTK6	0.130708274782576	3.97590812514659	2.66480968453401	0.0130777265143938	0.692798579458835	-2.86689872615057
SELENOK	-0.250155115659236	10.7740929494781	-2.66340653904511	0.0131203950982197	0.692933404728608	-2.86960359882509
CYS1	0.69309348555615	6.26390773777174	2.66039948863735	0.0132122762379053	0.694866213331286	-2.87539784713818
PCGF2	0.214578883300802	5.86854309272879	2.6593869268069	0.0132433505243787	0.694866213331286	-2.87734817016201
LGR4	0.169758224137059	3.15540043687053	2.65613661760771	0.013343561051786	0.694866213331286	-2.8836060540961
SOCS1	-0.233421880455623	4.10380227034665	-2.65386039945975	0.0134141610076168	0.694866213331286	-2.88798611398465
KIF1C	0.122010751445019	5.40530861985104	2.65236131899931	0.0134608475875415	0.694866213331286	-2.89086967464418
ZNF14	0.347070398751444	5.79862122984598	2.650394800795	0.0135223221734846	0.694866213331286	-2.89465107909186
RAB35	-0.231564177907941	5.23990582115394	-2.64939883729324	0.0135535566382698	0.694866213331286	-2.89656564819066
FOXF1	0.627716016731826	9.14913667808366	2.64639469593018	0.0136481786377095	0.694866213331286	-2.90233830140993
ARF1	-0.102657886365403	7.61307034089895	-2.64399877345291	0.0137240855994822	0.694866213331286	-2.90693974921389
MACROD1	0.124385428566614	4.28213058541429	2.64221292619365	0.0137809207272808	0.694866213331286	-2.91036809747365
GIMAP1	0.343702133212894	6.23238601564115	2.64112652868086	0.0138156031564874	0.694866213331286	-2.91245309133377
GADD45A	-0.723964228430606	9.50813929594654	-2.64108042554862	0.0138170767667002	0.694866213331286	-2.9125415615881
MZT2B	0.169346789915888	8.22590132347048	2.63960338467766	0.0138643657139871	0.694866213331286	-2.91537551802089
LIMCH1	0.418399492643172	9.90504228856843	2.63944737674647	0.0138693692827044	0.694866213331286	-2.91567479708135
ZNF426	0.295820819132304	7.05624927423567	2.63791972204796	0.0139184542371757	0.694866213331286	-2.91860489128256
NUAK1	0.950898799062491	9.00979603747089	2.63737072726228	0.0139361335442281	0.694866213331286	-2.91965766288831
GOLT1B	-0.182008302452783	8.41633698255597	-2.63662864230594	0.0139600642821526	0.694866213331286	-2.92108052657621
ACSL1	-0.382016706633427	10.0916135780499	-2.63631175672568	0.0139702948896872	0.694866213331286	-2.9216880541088
SRD5A1	-0.223678404170006	3.63494060976848	-2.63565575237679	0.0139914961558418	0.694866213331286	-2.92294561133352
NAGA	-0.324599870041359	7.30232224683248	-2.63485455126439	0.0140174307652048	0.694866213331286	-2.92448128510205
RAB11FIP4	-0.133568764733432	3.50596975008321	-2.63454768581624	0.0140273757804982	0.694866213331286	-2.92506939300186
ANAPC10	0.261299995923862	6.31583805594126	2.63370894728288	0.014054591572132	0.694866213331286	-2.92667665082525
SPSB1	-1.02417625132165	6.10115848843272	-2.6326635845712	0.0140885810278948	0.694866213331286	-2.92867947836947
NUP214	0.113755343555966	4.60132390776381	2.63023346542118	0.0141678919695167	0.694866213331286	-2.93333375206652
CASZ1	0.217121887523309	4.39879617178205	2.62947710265738	0.0141926620447413	0.694866213331286	-2.93478190609961
UBE2S	-0.304201589698716	6.7173695264836	-2.62858211531219	0.0142220241455858	0.694866213331286	-2.93649518871958
TRMT12	0.19377715988298	6.19081368872357	2.62624480447861	0.0142989725730632	0.694866213331286	-2.9409680610304
RARRES1	-0.819920864756011	7.84379835344945	-2.6260677851171	0.0143048161659851	0.694866213331286	-2.94130673369911
STEAP2	-0.721769027612946	6.82228511214776	-2.625492569223	0.0143238200316119	0.694866213331286	-2.94240715027613
EMP3	-0.417211927959768	9.82324098656371	-2.62301474933073	0.0144059513957648	0.695442724667372	-2.94714587384074
TMCC1	0.129564840341358	5.24026770058933	2.62269236738921	0.014416669517346	0.695442724667372	-2.94776223994833
UBE2A	-0.134368204787648	9.17145333032757	-2.62149597609524	0.014456510605419	0.695442724667372	-2.95004928211963
PTCH1	0.190336294604622	3.91819562204751	2.61721070165306	0.0146000592161688	0.699531840156781	-2.95823651061543
HHEX	0.72400033027217	6.40602413336567	2.615596226657	0.0146544850666815	0.699531840156781	-2.9613191862779
LHX6	0.355145917346869	3.30206630481749	2.61534326330044	0.0146630298863205	0.699531840156781	-2.96180210174629
EVX1	0.0609173629003177	2.97756482687043	2.61306521418343	0.0147401894462616	0.700091723978351	-2.96614984553338
ZBTB46	0.170832271724159	3.45535208172028	2.61163083259644	0.0147889673094569	0.700091723978351	-2.96888637501747
ARHGEF15	0.264420880328701	3.95390489215916	2.61141324393043	0.0147963798061435	0.700091723978351	-2.96930142270385
KDR	0.490873337995366	8.14150249085062	2.60805756166365	0.0149111358752598	0.702174225385837	-2.97569999242993
STX19	0.348570432694232	4.00198751344015	2.60416827801123	0.0150451776208366	0.702174225385837	-2.98311048767086
FAM167A	0.463620033477343	4.43476000251193	2.60142306225724	0.0151404648938885	0.702174225385837	-2.98833753050656
TUBGCP5	0.193597331580449	5.1673220231317	2.60008709375703	0.0151870399037691	0.702174225385837	-2.99088021228259
TRAPPC12	0.133480352224481	4.58821271527805	2.59853409511326	0.0152413488541509	0.702174225385837	-2.99383506985055
AGBL3	0.0860556106875117	3.13797227564639	2.59753821638277	0.0152762702590513	0.702174225385837	-2.99572940500192
CLDN1	-0.898376067575367	6.01433319539395	-2.59387133261048	0.0154054963608423	0.702174225385837	-3.00270107039613
NDUFS1	0.167848419370413	4.97748662352782	2.59258072450865	0.0154512208914683	0.702174225385837	-3.00515357055367
ANGPT1	0.291498115989629	6.37073626456514	2.59215085754502	0.0154664785414788	0.702174225385837	-3.00597028569599
VEGFD	0.731908882874841	9.20097048901656	2.58993297266474	0.0155454230598898	0.702174225385837	-3.01018293374495
ELP1	0.0985790766382317	5.96242619563148	2.58761058363329	0.0156284893203995	0.702174225385837	-3.0145919777972
FAT3	0.50537252258047	4.48909976218677	2.58750206400195	0.0156323808925637	0.702174225385837	-3.0147979492062
MEIS1	0.417262152283835	7.59992032000028	2.58700792286451	0.015650112466204	0.702174225385837	-3.01573577492689
MINDY4	0.347497028555685	4.79407881854067	2.58693246817117	0.0156528217009268	0.702174225385837	-3.01587897109256
TRMT5	0.123265164003227	8.40380428640711	2.58557444865599	0.0157016566962348	0.702174225385837	-3.0184558005519
SMAP2	-0.553827584480243	8.20650165664177	-2.58511805003818	0.0157181008086559	0.702174225385837	-3.01932164738648
BTBD10	0.147808405830871	7.16026931925381	2.58483196670631	0.015728416605954	0.702174225385837	-3.01986434180876
ACVR2A	0.309376826304444	6.34105794740421	2.58249012071325	0.0158130977609995	0.702174225385837	-3.02430554724651
BAIAP2L1	-0.236157453332924	4.69075878979548	-2.58218022358378	0.0158243353737948	0.702174225385837	-3.02489308882668
CDO1	0.297577123925334	5.17029990755472	2.58058219985657	0.0158824015945064	0.702174225385837	-3.0279222108296
DUSP28	-0.238794258724227	5.62014372341349	-2.57758156608484	0.0159919693739957	0.702174225385837	-3.03360727396654
TIMP1	-0.579562963591535	11.0585829968444	-2.57672307787136	0.0160234460891092	0.702174225385837	-3.03523311866409
CCN3	0.512958275131454	5.27091448506274	2.57443646817818	0.0161075666658855	0.702174225385837	-3.03956216046338
PTGFRN	-0.536547636577743	6.64980784804669	-2.57343252570713	0.0161446296381459	0.702174225385837	-3.04146217393091
BEND7	0.162162097142219	3.73311246542666	2.57312572971506	0.0161559715677339	0.702174225385837	-3.04204272037154
C8ORF34	-0.414198152963669	3.80857282509809	-2.5730110337998	0.0161602136592547	0.702174225385837	-3.04225974836323
EMILIN2	-0.305008101418696	5.25215522422577	-2.57227344630977	0.0161875184957305	0.702174225385837	-3.04365528720837
CD163	-0.59454842944207	7.88922843447543	-2.57133035739342	0.0162224933071394	0.702174225385837	-3.04543932177466
TMEM38B	-0.374872125565987	5.61029894827773	-2.56998459024649	0.0162725232743657	0.702174225385837	-3.04798447858719
MSTO1	-0.159769754509187	5.08613529534678	-2.56980219219489	0.0162793150955448	0.702174225385837	-3.04832937922001
PRICKLE2	0.428106817159502	7.133889368652	2.56863324891947	0.016322904775713	0.702174225385837	-3.05053944170631
CA6	0.0210785390020867	2.27923972856754	2.56752191148755	0.0163644469359531	0.702174225385837	-3.05264007966594
ADORA2B	-0.542478184715614	4.87355792946538	-2.56641432303236	0.0164059467217776	0.702174225385837	-3.05473313437355
BTN2A1	0.163486005417373	6.07155230314246	2.56494867649824	0.0164610128162845	0.702174225385837	-3.05750206261755
NRG2	0.0550051900921527	2.45861280086038	2.56411332329632	0.016492474840451	0.702174225385837	-3.05907983897951
SMOC2	-0.357941125477765	5.0162890556161	-2.56407392648541	0.0164939600271059	0.702174225385837	-3.0591542428636
AKR1C4	0.0289553032665388	2.54486316689885	2.56276588514508	0.0165433413848247	0.702174225385837	-3.06162422139436
DNAJB5	-0.20099212628313	3.2119887200046	-2.56250199058205	0.0165533206085982	0.702174225385837	-3.06212245017657
CCDC127	0.154624369302805	4.53245244466336	2.56187438152269	0.0165770762409106	0.702174225385837	-3.06330725265605
SPATA2	0.279167805914773	4.93675275522378	2.56187365765019	0.0165771036584908	0.702174225385837	-3.06330861909266
VSIG10	0.254280500432716	4.07910575502761	2.56153339785755	0.0165899960914369	0.702174225385837	-3.06395089571352
SCAI	0.232702432023959	4.99499573496952	2.55984747201915	0.016654013320083	0.702174225385837	-3.06713256653951
KCNH2	0.146521877941255	2.55147153531036	2.55953275446668	0.0166659890263514	0.702174225385837	-3.06772637197049
EFCAB11	-0.213626382182905	3.79963149730124	-2.55940519372022	0.0166708452759988	0.702174225385837	-3.0679670406372
MAGEF1	0.26138094860285	5.85664669363497	2.55908078267605	0.01668320155864	0.702174225385837	-3.06857907664295
CLMN	-0.189323306155026	3.81605966982854	-2.55835989522711	0.0167106894402767	0.702174225385837	-3.06993895434834
GPR171	-1.11387502039831	6.25753132032677	-2.55649961535775	0.0167818175412114	0.703451429458061	-3.07344719756071
ITGB8	-0.135585328257555	3.57043052261882	-2.55323988067884	0.0169071325120215	0.706988325623756	-3.07959122653555
GSN	-0.142196742591413	4.9236247767029	-2.5477878353815	0.0171186709061624	0.709782085484607	-3.08985767189948
ZNHIT1	-0.144251653668773	8.82401024005758	-2.54733024259281	0.0171365367305824	0.709782085484607	-3.0907187858816
KANK3	0.578419780546085	7.6321263691629	2.54572034059793	0.0171995298833948	0.709782085484607	-3.0937476725705
PARP8	-0.314929645733973	7.16866412915742	-2.54489796087357	0.0172317912902897	0.709782085484607	-3.09529449594569
IFNGR2	-0.259428098017674	9.5513990677731	-2.54457035288101	0.0172446587681699	0.709782085484607	-3.0959106201669
ADORA2A	-0.227083704649059	5.7705524773107	-2.54456118531656	0.0172450189713474	0.709782085484607	-3.09592786074357
MT1G	-0.815131078767147	6.94506605920649	-2.54412231231568	0.0172622709200658	0.709782085484607	-3.0967531675373
FGD1	0.368390253463243	3.12696454636721	2.54309450375701	0.0173027364209044	0.709782085484607	-3.09868566600235
SIPA1L2	0.300130988127101	5.65555594819845	2.54001721353694	0.0174244182491912	0.71248078934566	-3.10446902617431
MAPK1	-0.146292746729739	6.24623323392723	-2.53852368156561	0.0174837610324503	0.71248078934566	-3.10727451563236
DDIT4	-0.691240922153543	9.87651762172685	-2.53681624660246	0.0175518325160017	0.71248078934566	-3.11048067843446
SEMA6A	0.474958036910705	5.64123579243492	2.53592327551356	0.01758753103016	0.71248078934566	-3.11215698937498
PRDM6	0.570817264954704	6.45469087528287	2.53546007239765	0.0176060751234745	0.71248078934566	-3.11302639773185
CNPY4	0.122968229033336	4.4362033261709	2.53521093827656	0.0176160565750201	0.71248078934566	-3.11349397293881
PTDSS2	0.272312017210707	4.58855298612287	2.53184740192273	0.0177513299119943	0.716274456962948	-3.11980414745651
ZNF611	0.145239810329462	5.42230141155114	2.52778216281071	0.0179161093648235	0.717720898090613	-3.12742449396963
ZNF284	0.295776798310505	3.92415477351937	2.52758290204699	0.0179242224920454	0.717720898090613	-3.12779783455909
NDUFS4	0.130862166661275	5.89549561126591	2.52607219629161	0.0179858434505158	0.717720898090613	-3.13062779838135
TLR4	-0.353273682891601	6.91530198663217	-2.52344336352563	0.0180935405638188	0.717720898090613	-3.13555005414795
FHL2	-0.742552927429077	7.13868433217628	-2.52211441291463	0.0181482116660254	0.717720898090613	-3.13803730005207
PRR5L	0.203259542637586	4.18036182028523	2.5215412843475	0.0181718365491046	0.717720898090613	-3.13910973229114
RUSC2	0.262946628762204	4.89802330631647	2.52138687455049	0.018178206332641	0.717720898090613	-3.13939863885964
CRISPLD2	-0.273944581195575	6.4833030135126	-2.52005324445715	0.0182333080023097	0.717720898090613	-3.14189349684396
FBLN2	-0.706545277658037	6.51622221029219	-2.51975456050811	0.0182456699328037	0.717720898090613	-3.14245215117129
SYDE2	0.747858951230407	4.34958201173166	2.51710336861007	0.0183557382510206	0.717720898090613	-3.14740926869316
DCHS1	0.348457147849453	6.07919991834851	2.51704043643507	0.0183583584342345	0.717720898090613	-3.14752690161301
SMAD7	0.335471429720542	8.18034497107607	2.51366687858593	0.0184993246726586	0.717720898090613	-3.15383033233789
R3HDM4	-0.342154287692682	7.81442444114306	-2.51360718682271	0.0185018279308972	0.717720898090613	-3.15394182232842
ECI1	0.147457798665521	7.61499816525611	2.51281447094533	0.0185351013423224	0.717720898090613	-3.15542228488572
EPHB3	0.259371522174131	3.45550473116283	2.51258486681165	0.0185447490759098	0.717720898090613	-3.15585104034663
ERO1A	-0.268568575875507	7.21250227164571	-2.51168002022119	0.018582815098852	0.717720898090613	-3.15754050652464
ADGRG2	0.68888069580474	3.72923850245413	2.51124769114757	0.0186010282932598	0.717720898090613	-3.15834759963692
TNFAIP6	-1.07447993740122	6.91034687365553	-2.51096047191042	0.0186131374237851	0.717720898090613	-3.15888375115655
ZDHHC6	0.104560650861785	8.48958006778806	2.51060020284691	0.0186283366445839	0.717720898090613	-3.15955621558896
ACR	0.076556133661831	2.2798583837596	2.51051910745078	0.018631759523694	0.717720898090613	-3.15970757762316
C16ORF91	-0.230907943840081	5.69665173857857	-2.50969368108489	0.0186666323046439	0.717720898090613	-3.16124805288761
ZFP57	0.0310383015585898	2.24738912788008	2.5088704856737	0.0187014709983078	0.717720898090613	-3.16278407903432
CDK2AP1	0.201678816017205	10.5656147313151	2.50643121632226	0.0188050577287371	0.718712942528859	-3.1673339123793
CR1	-0.369094651042437	4.24902609341972	-2.50503538693978	0.0188645720391851	0.718712942528859	-3.16993634673647
TBXA2R	0.22475919818987	4.13734937278309	2.50394181353436	0.0189113207037851	0.718712942528859	-3.17197466967837
TSPYL5	0.345189624641984	7.58461255681851	2.50261521177168	0.0189681748726826	0.718712942528859	-3.17444665846205
ZFAND3	-0.2513394016146	6.18014168595889	-2.50213406177466	0.0189888345667275	0.718712942528859	-3.17534304918301
IL18	0.395467483004838	7.09491402318411	2.50172315657242	0.0190064945575387	0.718712942528859	-3.1761084951298
GPC2	0.221642989012527	3.0786109345684	2.500269495377	0.019069092415362	0.718712942528859	-3.17881584325232
ENO2	-0.294309988119887	6.26697697476121	-2.49951303827559	0.0191017425180822	0.718712942528859	-3.18022434078668
ARF5	-0.186186981652163	7.40525484137099	-2.49951015980342	0.0191018668570206	0.718712942528859	-3.18022969994155
DPAGT1	-0.211783135727505	6.5892529104492	-2.49648890959492	0.0192327867913946	0.719295701396595	-3.18585274286843
EXD1	0.0568805956085163	2.53982470959659	2.49474675326644	0.0193086564144605	0.719295701396595	-3.18909342090539
NTMT1	-0.165829936407574	4.72096019501096	-2.49442721278726	0.0193226021655102	0.719295701396595	-3.18968767525405
CFH	-0.515396567540135	9.53533172235803	-2.49412617497512	0.019335748921276	0.719295701396595	-3.19024748019693
GLCE	0.329809651796301	6.14163565884526	2.49363245874968	0.0193573281272004	0.719295701396595	-3.19116550330648
IL13	-0.25827269564952	2.96008655518713	-2.49249112807537	0.0194072983371222	0.719295701396595	-3.19328731316835
MELTF	-0.100891673561389	2.74969958776685	-2.49225273491284	0.0194177508095374	0.719295701396595	-3.19373043196738
C1QTNF5	0.236534628535082	5.51808317111612	2.49141029567278	0.0194547297019176	0.719295701396595	-3.19529614151198
ZNF697	0.214667730995097	4.55253440630378	2.48830719390215	0.0195915026587301	0.719295701396595	-3.20106078043803
MYOG	0.129424871666359	2.37169905882737	2.48810210591731	0.0196005733943594	0.719295701396595	-3.2014416281164
RSBN1L	0.272906631878087	6.87196733076096	2.48793179339338	0.0196081090129409	0.719295701396595	-3.2017578842361
ARAP3	0.217992010379177	4.8251158591759	2.4867954887383	0.0196584543149251	0.719295701396595	-3.20386758994841
TUBB2A	-0.296191756871189	7.91239143516877	-2.48545783313937	0.0197178737720862	0.719295701396595	-3.20635042427366
SFT2D3	0.137615449266246	4.42281447286129	2.48440114703186	0.0197649296751302	0.719295701396595	-3.20831120764612
ALMS1	0.247536864431436	6.63899065589859	2.48382844882525	0.0197904761650401	0.719295701396595	-3.20937370494521
TUBGCP2	-0.134110210828165	5.15746937341281	-2.48241716734518	0.019853559811637	0.719295701396595	-3.21199138280926
SNX9	-0.2735326434402	7.80245549573829	-2.48148035451281	0.0198955374472486	0.719295701396595	-3.21372853383575
ART3	0.0234975243505211	2.31426687320356	2.48104252255481	0.0199151843537387	0.719295701396595	-3.21454028547894
PHTF1	-0.220986124666081	3.96791338480527	-2.48023925511567	0.0199512761135012	0.719295701396595	-3.21602935001207
PDE4DIP	-0.293200632716037	4.76801895884691	-2.47933762287086	0.0199918594775687	0.719295701396595	-3.21770042935249
BDKRB1	-1.02479655134834	3.15132608395445	-2.47933437960772	0.0199920055975892	0.719295701396595	-3.21770643976531
ANKRD6	0.23854990759863	6.71393122593287	2.47763042667021	0.0200689109954832	0.719541356731269	-3.22086357921491
ZNF624	0.433773327225153	4.08116489034497	2.47563451723416	0.020159340792726	0.719541356731269	-3.22456007766177
TTL	0.137906349986443	4.87816482510046	2.47538601478556	0.0201706261333556	0.719541356731269	-3.2250201934259
ST6GAL2	0.193352689290667	2.88328765152021	2.47364304508119	0.0202499443837008	0.719541356731269	-3.22824664887899
ZNF665	0.296885903021422	7.80736957593685	2.47357249289222	0.020253161095271	0.719541356731269	-3.22837722225999
NAT9	-0.244729881541153	5.97623108450471	-2.47123258679029	0.0203601129030359	0.719541356731269	-3.23270655125677
MEDAG	-0.798388577366645	5.78918703685667	-2.46978150340122	0.0204267002669187	0.719541356731269	-3.23539017997562
SMAD6	0.45476398588981	5.01395299577255	2.46917454159509	0.0204546121198532	0.719541356731269	-3.23651242322017
FUT1	0.655626710414752	5.50137785966283	2.46850850483944	0.0204852811033556	0.719541356731269	-3.2377437099266
RIMS1	0.0201430711584107	2.45818583060015	2.46833330895876	0.02049335539124	0.719541356731269	-3.23806755861921
TRAPPC2	0.14652355212433	4.90604560789098	2.46811098323789	0.0205036059895985	0.719541356731269	-3.23847850746557
C10ORF71	0.0633573831840821	2.66637180812684	2.46655557418551	0.0205754524584651	0.719541356731269	-3.24135294111231
RASL12	0.457565395469318	7.50638543009905	2.46568071102083	0.0206159655827235	0.719541356731269	-3.24296924912031
CXCR1	-0.622596817387691	4.44016444216065	-2.46552946216355	0.0206229770651612	0.719541356731269	-3.24324864747101
PIK3C3	0.126116804521924	4.43113973882383	2.46550233324801	0.0206242349199902	0.719541356731269	-3.24329876101102
KCNJ8	0.421911860357272	7.18847877857252	2.46461402741584	0.020665461085044	0.719541356731269	-3.2449394962794
FAM171A1	0.518127749319153	7.5328221324898	2.46186326740007	0.020793606195075	0.722385468211416	-3.25001808523577
HHAT	0.123968535918737	4.25058231667327	2.46105698375773	0.0208313058612779	0.722385468211416	-3.25150606320465
CRYBG1	-0.505742984207407	8.7108416216196	-2.4595939753213	0.0208998732282984	0.722385468211416	-3.25420529008247
ZNF785	0.226034296653114	3.64790575003719	2.45720980930924	0.0210120589106103	0.722385468211416	-3.25860204204025
POLR3GL	0.150547172009043	9.03022405890432	2.45402486097987	0.021162791288351	0.722385468211416	-3.26447168880591
HOXA4	0.290583907597677	5.77040359223956	2.45384487735395	0.0211713389615026	0.722385468211416	-3.26480325444706
RABAC1	-0.230687122490787	9.14659477016156	-2.45294212644919	0.0212142598886165	0.722385468211416	-3.26646608771934
MYLK4	0.0580778327302465	2.66133643025288	2.45275457446024	0.021223187027941	0.722385468211416	-3.26681150676942
CARHSP1	0.137876431730299	4.7863975359726	2.45274925300929	0.0212234403699965	0.722385468211416	-3.26682130719052
CTCF	0.181086243270391	8.53662084472694	2.45238416824799	0.0212408278734249	0.722385468211416	-3.26749364771745
UCHL1	-0.236994638487782	2.78198115259206	-2.45209407302161	0.0212546532896255	0.722385468211416	-3.26802784588661
TNNI3	0.028426460248979	2.65472872843963	2.45157943133739	0.0212792005946417	0.722385468211416	-3.26897544637921
SS18	-0.136602104748178	5.52234609057183	-2.4513339052926	0.0212909208639033	0.722385468211416	-3.26942748826367
RANGAP1	-0.252143295233316	4.85341171452207	-2.44774707429949	0.0214628190625752	0.725461096158159	-3.27602825080156
RFT1	-0.108001785060345	3.11190099982609	-2.44707994059741	0.0214949320095378	0.725461096158159	-3.27725533981715
NLRP3	-0.553487571735578	3.8211534294858	-2.44681722582643	0.0215075901119269	0.725461096158159	-3.27773850933388
REST	0.14557571860846	4.39867862517893	2.44555696240644	0.0215684075610126	0.725482279600004	-3.28005589037258
CYP2A7	0.0407699649737654	2.00039262337963	2.44506410892051	0.0215922346099827	0.725482279600004	-3.28096196308511
RETREG3	0.156279215912777	8.45315569718058	2.44038206354356	0.0218198007113086	0.730666805620937	-3.28956421248257
SNRNP25	-0.234974549484504	6.95496443806464	-2.4397111976119	0.0218525877678905	0.730666805620937	-3.29079599366629
ZNF519	0.0609800223232262	2.7812730882539	2.43928450740616	0.0218734648816459	0.730666805620937	-3.2915793390487
WNT2	0.658934931837857	6.64412027954493	2.43785971358265	0.0219433103500185	0.731049562484559	-3.29419448572242
HMGN1	0.119964580481479	11.0395310938333	2.43732482323375	0.0219695844197734	0.731049562484559	-3.2951760222891
CCS	-0.216346789237169	7.08255756806302	-2.43313244745221	0.0221765210487847	0.732058445002219	-3.30286475400589
NDST1	0.119753137171371	4.69271999660015	2.43204607784415	0.0222304363609623	0.732058445002219	-3.30485586531371
ARNT2	0.432146754502059	5.20049219246703	2.4319551329215	0.022234955322869	0.732058445002219	-3.30502252655414
LEFTY2	0.537338392434094	3.74574017649076	2.43157459946291	0.0222538728174369	0.732058445002219	-3.30571983391339
ITFG2	0.22520068506123	4.20022632165191	2.43116159956683	0.0222744210766634	0.732058445002219	-3.30647656168523
ZNF277	0.163164544103177	5.83419872182095	2.43063798472687	0.0223004979315417	0.732058445002219	-3.30743585733387
ZNF608	0.38284974985485	5.27726371106796	2.42842150186883	0.0224111936974267	0.732058445002219	-3.31149524783545
FCAR	-0.606540705741103	3.31258792027329	-2.42821930693917	0.0224213168503841	0.732058445002219	-3.31186545039843
N4BP1	0.266688461429623	7.24827061759786	2.42422228877339	0.0226222981440988	0.732058445002219	-3.31917993760742
GOT1	-0.299986324864505	6.91936579974004	-2.42231893675294	0.0227185851632899	0.732058445002219	-3.32266054622475
CEP128	-0.0889390428861545	3.07221805722013	-2.42138577029351	0.0227659298390913	0.732058445002219	-3.32436641277748
APOD	-0.889315817996663	8.12839271223996	-2.42134377553313	0.0227680625960795	0.732058445002219	-3.32444317179024
ARMCX2	0.228284818430938	8.18847717814522	2.42132906036483	0.0227688099679613	0.732058445002219	-3.32447006833558
MB	0.0683696460889984	2.30497844536042	2.41861209122835	0.0229071898624345	0.732058445002219	-3.32943451795403
TBX5	0.293930374049213	5.40993158816609	2.41837688134466	0.022919205791008	0.732058445002219	-3.32986413871218
GABPB1	-0.317289255598769	6.4098524900319	-2.41767330473286	0.0229551832864566	0.732058445002219	-3.33114910341801
PSD2	0.0480243541130987	2.43117689946987	2.41729716619336	0.0229744384726048	0.732058445002219	-3.33183596660645
MAN1B1	-0.207997281766502	6.59704386283754	-2.41707238209511	0.0229859526467857	0.732058445002219	-3.33224641261403
GNAI3	-0.168194120266898	8.62564844055448	-2.41673189845597	0.0230034034294632	0.732058445002219	-3.33286807791829
CFB	-0.389040644571914	5.55778064272863	-2.41671763530805	0.0230041347231643	0.732058445002219	-3.33289411887249
CDC42SE2	-0.410227679128487	6.76874676268699	-2.41663935272455	0.023008148773002	0.732058445002219	-3.33303704174398
CIAPIN1	0.12667946803982	5.43780286442037	2.41653136970003	0.0230136868111861	0.732058445002219	-3.33323418510614
DPP3	-0.384119152699062	6.70858769290802	-2.41585498292649	0.02304840399152	0.732058445002219	-3.33446893793137
CREM	-0.575599303402614	6.45809723547008	-2.41584407992117	0.0230489640084772	0.732058445002219	-3.33448883983205
PANK1	0.421826856364851	4.4601972768326	2.41563648757026	0.0230596290724498	0.732058445002219	-3.3348677602798
SLAMF1	-0.497131783131688	2.91982766314355	-2.4131274591893	0.023188889596054	0.733448452506328	-3.3394459890263
DBT	0.217050295575517	5.35269873872708	2.41173198765934	0.0232610694854336	0.733448452506328	-3.34199108719728
SLC7A6	-0.217390064093173	5.99449614120779	-2.40963453333723	0.0233699473082591	0.733448452506328	-3.34581483598818
MORC2	0.187308837868863	5.18675823368828	2.4094775074002	0.0233781172519102	0.733448452506328	-3.34610102145987
VSIG1	-0.488826383098421	2.86406594753989	-2.40940957862242	0.0233816523489135	0.733448452506328	-3.34622482068977
PIWIL4	0.217722262394592	4.17341607109486	2.40828564117938	0.0234402147449246	0.733448452506328	-3.34827287954282
WDHD1	0.0552064059921293	3.10641887395197	2.40737661657932	0.0234876776768972	0.733448452506328	-3.34992890477654
EGFL7	0.594356197198379	6.88671839069952	2.4056488844582	0.0235781311707852	0.733448452506328	-3.3530753938002
CBR4	0.221538869560491	6.03139409609417	2.40542761687087	0.023589738465547	0.733448452506328	-3.35347826194485
PSAP	-0.273953575103143	12.2808121592827	-2.4052764418209	0.0235976718500102	0.733448452506328	-3.35375349794145
RFX2	-0.509413310878502	5.09353076904701	-2.40525865833457	0.0235986052551989	0.733448452506328	-3.35378587466784
ITK	-0.718490212604872	7.27795681874399	-2.40401404908858	0.0236640155637703	0.733448452506328	-3.35605146390131
NDFIP1	0.141630240681321	9.34723593543303	2.40369411306802	0.0236808566398129	0.733448452506328	-3.35663373752425
PIM1	-0.68911156817138	7.17028637054315	-2.40332777163838	0.0237001539572961	0.733448452506328	-3.3573004108407
CSF2RA	-0.480632623090713	5.2021082997353	-2.40119253962877	0.0238129165116313	0.733448452506328	-3.36118493068784
TRIM13	0.309694412465386	6.1823566391428	2.39958718938692	0.0238980198414865	0.733448452506328	-3.36410410686308
WIPF2	0.17816755683134	6.87354127865432	2.39841340599324	0.0239604213721585	0.733448452506328	-3.36623778224518
NUDT1	-0.328330239390128	5.10013813041006	-2.39501854186312	0.0241417441488578	0.733448452506328	-3.37240537313282
RBMS1	-0.140575798336581	10.0317685487795	-2.39430933061191	0.0241797823717991	0.733448452506328	-3.37369316691245
CYP2C19	0.0395468197726401	2.17857550317668	2.39374331655146	0.0242101797187248	0.733448452506328	-3.37472077783754
IGSF10	0.458548467201652	8.83267927589746	2.39251921169342	0.0242760392352996	0.733448452506328	-3.37694266953197
ARL6IP5	-0.146554734451284	11.6494573197743	-2.39096421760721	0.0243599382643495	0.733448452506328	-3.37976418159108
CDKL5	0.0206257137281378	2.24431766324894	2.38966258992052	0.0244303713842683	0.733448452506328	-3.38212511886164
RO60	0.0865070465839066	6.97101707610109	2.38954407787051	0.0244367935241706	0.733448452506328	-3.38234004181853
WIPI2	0.104344332336222	5.69027725167997	2.38949456692205	0.0244394769691638	0.733448452506328	-3.38242982859592
C1S	-0.486615947925767	10.5250893155019	-2.38926181608422	0.0244520954581503	0.733448452506328	-3.38285190104515
SLC23A3	0.073532081918013	2.47804744852312	2.38856667756497	0.0244898176744206	0.733448452506328	-3.3841123246001
CTSA	-0.276513063716738	9.38367887854658	-2.38790148989783	0.0245259645367569	0.733448452506328	-3.38531823526057
FUCA2	-0.195766399909607	8.34547637702143	-2.38618956321262	0.0246192171377201	0.733448452506328	-3.38842083901079
SLC35A1	0.263215230213408	9.84623563554765	2.38607432805236	0.0246255059243693	0.733448452506328	-3.38862963700223
SPAAR	0.461115740376473	5.29094608096081	2.38551454526414	0.0246560761904031	0.733448452506328	-3.38964383777426
SDHAF2	-0.118101913435545	7.0504863260978	-2.38544181936061	0.0246600503729382	0.733448452506328	-3.38977559029314
NAAA	-0.206549986240598	6.73860984893526	-2.38534003732747	0.0246656133438127	0.733448452506328	-3.38995997775095
HLCS	0.101407308477311	3.2714497005367	2.38531491546887	0.0246669865742139	0.733448452506328	-3.3900054875669
XPOT	0.174624325905287	8.02604675407611	2.38288299013413	0.0248002545824352	0.733448452506328	-3.3944097078524
FBXL20	0.158769470318055	4.83032400413616	2.38190631001681	0.0248539615236516	0.733448452506328	-3.39617771626495
CNKSR1	0.241195459793759	5.73877389752771	2.38138423296675	0.0248827138611061	0.733448452506328	-3.3971226129973
IREB2	0.182537681255147	5.86898506735811	2.38036145580359	0.0249391296063813	0.733448452506328	-3.39897335525203
ABHD17C	0.45029702261529	7.35051645412905	2.38032592641413	0.0249410914899061	0.733448452506328	-3.39903763801326
NRBP2	0.240199406951308	7.36697535430039	2.37985499786933	0.0249671088723621	0.733448452506328	-3.39988962695805
DCPS	-0.179310887726071	6.37095774965827	-2.37529521837127	0.0252203119412248	0.733448452506328	-3.408133777412
RHOBTB1	0.295444373410162	7.62869018952626	2.37513774375792	0.0252290983247436	0.733448452506328	-3.40841832345431
FOXO3B	-0.547990897423158	7.0831344165563	-2.37501098103771	0.0252361731577092	0.733448452506328	-3.40864736689426
SH3PXD2B	-0.247414115900044	4.41763360119149	-2.37360021860592	0.0253150328225803	0.733448452506328	-3.41119592931191
SLC19A2	-0.676353154383651	9.23163516206513	-2.37201435725957	0.0254039496452989	0.733448452506328	-3.41405971780494
AMD1	-0.23492766173099	7.94588448129288	-2.37196169135252	0.0254069074424091	0.733448452506328	-3.41415480337769
NEFL	0.0562121594548719	2.80824022281157	2.3717911935673	0.0254164850191332	0.733448452506328	-3.41446261955854
ZNF605	0.172615957683434	3.7293160348216	2.37074380707719	0.0254753936816942	0.733448452506328	-3.41635327427525
EPM2AIP1	0.159538715433638	6.78206632710294	2.36897322649094	0.0255752616254727	0.733448452506328	-3.41954822930807
FRA10AC1	0.148538578497053	4.9168971465987	2.36862411686973	0.0255949950753273	0.733448452506328	-3.42017801567978
ITGA7	-0.591942939165218	4.76138900459559	-2.36820345484532	0.0256187915449951	0.733448452506328	-3.42093680639249
PPP4C	-0.124846278744585	8.36719820683178	-2.36740444146327	0.0256640467794011	0.733448452506328	-3.42237784295157
NETO2	0.564311178253235	5.1082916205311	2.36737612083136	0.0256656521705482	0.733448452506328	-3.4224289143687
HS3ST1	0.175722280077675	3.54749889425821	2.3669544628019	0.0256895652680032	0.733448452506328	-3.42318925872985
RYR2	0.317382753930993	4.05774569858562	2.36659048649171	0.0257102235122726	0.733448452506328	-3.42384552394835
IL18RAP	-0.900031177930497	5.86984059416716	-2.36518034986263	0.0257904024261561	0.733448452506328	-3.42638748418517
LRRC58	0.239476097004355	6.88109805035336	2.36370493126861	0.0258745380962538	0.733448452506328	-3.4290461399132
ZNF618	0.261005652673023	5.18923426623424	2.3628282118823	0.0259246518530219	0.733448452506328	-3.43062548238608
CHTOP	-0.134263268754936	7.38229190148865	-2.36278998250772	0.0259268390840506	0.733448452506328	-3.43069434156627
DTD2	0.313753794507658	6.08005158935166	2.36253214805407	0.0259415950695377	0.733448452506328	-3.4311587382189
DOCK4	0.203445786008388	5.58506338054808	2.36181143344967	0.0259828826655625	0.733448452506328	-3.43245668480476
IFI27L1	-0.262289847745445	5.79706771157242	-2.35993754841585	0.0260905134610202	0.733448452506328	-3.43583026830751
ZNF564	0.425100346547307	5.50387534230471	2.35874977466502	0.0261589469243589	0.733448452506328	-3.43796779218262
TMEM208	-0.231033987210995	7.65663066906347	-2.35866536347501	0.0261638165089334	0.733448452506328	-3.43811967408938
SLC39A14	-0.342244228594322	4.01514449038536	-2.35759195563342	0.0262258125184018	0.733448452506328	-3.44005077918654
PIK3C2B	0.385196804823096	7.70442190142802	2.35745658459916	0.026233640573722	0.733448452506328	-3.44029427928354
GPALPP1	0.20163590433862	6.11991737709658	2.35726404884093	0.026244777955113	0.733448452506328	-3.44064059037729
TRIM45	0.225952247644325	2.90134079396819	2.35536765590651	0.026354707541314	0.733448452506328	-3.44405068260773
KCNS3	0.344829426405221	8.61254168579693	2.35502197155506	0.0263747913859619	0.733448452506328	-3.44467211175203
EFCC1	0.381810558145702	4.00102970172571	2.35480261456173	0.0263875430193078	0.733448452506328	-3.445066416159
STXBP5L	0.0186004821998598	2.48879855170609	2.35462882219731	0.0263976498970579	0.733448452506328	-3.4453788001301
PHEX	0.807736360236834	3.96416967996471	2.35310545698068	0.0264863926394109	0.733448452506328	-3.44811637904165
TRPM1	0.0255433390486961	2.51750878166548	2.35262273730127	0.0265145700401927	0.733448452506328	-3.44898362987883
PDP2	0.280331395005859	4.46775710900025	2.35144804740569	0.0265832537621224	0.733448452506328	-3.45109361603278
NRROS	0.459847397370756	5.66844435169932	2.35099850103368	0.0266095815844389	0.733448452506328	-3.45190092416537
CYP2E1	0.058893907011583	2.7320799569749	2.35063607812279	0.0266308243433375	0.733448452506328	-3.45255170489702
RALA	0.340407160188818	9.45518917131163	2.35020986265012	0.0266558260177838	0.733448452506328	-3.45331695564764
NFATC1	-0.338799613614379	4.78999635569277	-2.34880230890896	0.0267385451798205	0.733448452506328	-3.45584355293762
DCAF11	-0.192637607642067	5.9232222871769	-2.34700523557401	0.0268444965507206	0.733448452506328	-3.45906800371447
CBX2	0.0473518158007251	2.54851998744766	2.34626704639727	0.0268881295506441	0.733448452506328	-3.46039208360594
ZC3H14	0.255526818624488	6.8167807279382	2.34625607759064	0.0268887783848281	0.733448452506328	-3.46041175628385
CCNH	-0.326437314965226	8.62004617383649	-2.34618473882593	0.0268929986121933	0.733448452506328	-3.46053970178652
ARGLU1	0.213374023395126	7.97336296929294	2.34524051000151	0.026948913926241	0.733448452506328	-3.46223294430616
GLT1D1	-0.648086257785224	5.58889233164233	-2.34473266698025	0.0269790312612617	0.733448452506328	-3.46314346350296
PTN	0.340246110827017	6.022944882307	2.34459791172247	0.0269870280034896	0.733448452506328	-3.46338504791129
METTL26	-0.1185744194726	4.25792181715642	-2.34430870870761	0.0270041974043913	0.733448452506328	-3.46390349203233
ZNF827	0.225541745773832	4.55435696109212	2.34416510233041	0.0270127267328885	0.733448452506328	-3.46416091560504
KAT14	0.160819978656408	4.94442056077248	2.34354846272325	0.0270493792790221	0.733448452506328	-3.46526617156716
THUMPD3	0.147231664663609	6.10825654175721	2.34334117011423	0.0270617107777641	0.733448452506328	-3.46563767985156
ZWINT	-0.419382376069827	5.21156722351404	-2.34282009853118	0.0270927311545992	0.733448452506328	-3.4665714515739
EEF2KMT	0.21979259731007	4.78842414998209	2.34265655364402	0.0271024739851659	0.733448452506328	-3.46686450136559
DST	0.16454869730876	5.56143291898652	2.34182185815666	0.0271522490115458	0.733448452506328	-3.46835996477572
REV1	0.167462135761421	5.97043941800736	2.34176817060021	0.0271554533936224	0.733448452506328	-3.46845614169663
RAPGEF5	0.207934456690112	4.45730611828899	2.34097090296938	0.0272030795719511	0.733448452506328	-3.46988422313247
GSR	-0.304116695011135	6.73012089701789	-2.34052829210259	0.0272295526228028	0.733448452506328	-3.4706769076571
CCDC57	-0.0578502773907292	2.89840276493538	-2.3403395616812	0.0272408479529191	0.733448452506328	-3.471014882431
RHOQ	-0.210498019663246	8.15724286946321	-2.34029090546672	0.0272437606731258	0.733448452506328	-3.47110201232409
ZC3HAV1	-0.234761462907629	7.83726096302607	-2.33992914144631	0.0272654259704148	0.733448452506328	-3.4717497972969
CDKN3	-0.334204696302997	2.89021414300167	-2.33743938583637	0.0274149594771419	0.733597100252789	-3.47620635712994
EDC4	-0.298480734842562	5.95379518603434	-2.3373919464263	0.0274178159196717	0.733597100252789	-3.47629124342888
PHC1	0.154644689476517	6.64137931885167	2.33691376792249	0.0274466233885283	0.733597100252789	-3.4771468189798
NR3C1	0.199892536872753	9.55886199998362	2.33542643919376	0.0275364029905183	0.733597100252789	-3.47980731754061
OTOS	0.0328531591904828	2.13094785166622	2.33523899378383	0.0275477367549617	0.733597100252789	-3.4801425415807
SAMSN1	-0.610250438325815	7.21518255898535	-2.33487912865571	0.0275695076996579	0.733597100252789	-3.48078607160334
ZNF555	0.103742710339581	3.41636587295348	2.33448479817692	0.0275933817428321	0.733597100252789	-3.48149116436245
EGFLAM	-0.23876085375983	3.10344058542939	-2.33419767810856	0.0276107767900586	0.733597100252789	-3.48200451069844
SLC9A3R2	0.393046184043095	4.02332716255791	2.33163430653388	0.0277665216507159	0.736601887723292	-3.48658587932787
MTHFD2	-0.278979207588995	5.75682028270923	-2.32957444544245	0.0278922547332112	0.738802514175702	-3.49026510513975
PDGFC	-0.254544460865575	7.78406506436203	-2.32800081295139	0.027988658347287	0.73886709983638	-3.49307450169887
TMCO1	-0.0669896158598196	8.09375662210593	-2.32612523786658	0.0281039564606123	0.73886709983638	-3.4964214244024
FOXO4	0.339197739221426	5.77158327677399	2.32479382711884	0.0281860656092552	0.73886709983638	-3.49879628684548
ZKSCAN7	0.244181739651524	3.25351125146343	2.32405968192887	0.0282314344313978	0.73886709983638	-3.5001054361458
PRELID1	-0.188055362188449	7.60140973639281	-2.32331469093901	0.0282775415650896	0.73886709983638	-3.50143366474332
GAMT	-0.138867640909277	3.52101380046659	-2.32149275532504	0.0283905896879125	0.73886709983638	-3.50468084548336
HNRNPAB	-0.204922131033753	10.1270535958403	-2.32071419598601	0.0284390235476406	0.73886709983638	-3.50606796758618
FGD5	0.337686006585019	7.04825841235283	2.3203968060141	0.0284587898508091	0.73886709983638	-3.50663336355758
ZNF224	0.248523795714549	5.34566584079918	2.32015998661749	0.0284735465645674	0.73886709983638	-3.50705520056117
SERPINF1	-0.613645664419627	10.4901644450923	-2.31871982980649	0.0285634360296574	0.73886709983638	-3.5096199207115
NME1	-0.226041439042941	9.00212999945743	-2.31868891624337	0.0285653683766292	0.73886709983638	-3.50967496267927
FMNL3	0.230072838569881	4.35470132601279	2.31867418590552	0.0285662891834365	0.73886709983638	-3.50970119006155
MSH2	0.22800648523095	6.89933725071843	2.31780823363079	0.0286204682101019	0.73886709983638	-3.51124283757706
PPM1G	-0.230192427363055	7.09786370915403	-2.3172929540864	0.0286527515280461	0.73886709983638	-3.51216001602398
FANCL	0.287288870501762	7.97170222015212	2.31692085642602	0.0286760848380001	0.73886709983638	-3.51282225743163
ZC3H10	0.147918469365865	2.75362640062722	2.31641190417556	0.0287080279943953	0.73886709983638	-3.51372795923669
RDH10	-0.367635148757276	6.05928351728901	-2.31636702012866	0.0287108465881749	0.73886709983638	-3.51380782635385
KRT1	0.162348340341873	2.18734437232641	2.31504343409951	0.0287940775623222	0.73886709983638	-3.5161625968694
FEM1C	-0.310922363324482	7.83282815134842	-2.31405481243654	0.028856388349671	0.73886709983638	-3.51792089279046
ATP6V1E2	-0.157712502996134	2.5157099508503	-2.31394137776605	0.0288635457540114	0.73886709983638	-3.51812261024286
ZNF304	0.279439036553945	6.04840446499628	2.31372429901822	0.0288772473132767	0.73886709983638	-3.51850861771535
KLHL42	0.208827122794543	6.19682468723965	2.31178278596176	0.0290000553090163	0.73886709983638	-3.52195999849026
ELMOD2	-0.0892906981631336	4.58007782558921	-2.31064325779809	0.0290723560985875	0.73886709983638	-3.5239848716229
COL20A1	0.0384584193389221	2.73956948141294	2.30965919653472	0.0291349248788365	0.73886709983638	-3.52573298990846
SLC33A1	0.166225033554914	6.2555912490352	2.30944376533015	0.0291486388199146	0.73886709983638	-3.52611562707938
TRIM25	-0.259066138680139	5.52423656461289	-2.30844946158443	0.0292120105131798	0.73886709983638	-3.52788136745923
C1QTNF12	0.222821043026233	2.34885158816204	2.30798920294884	0.0292413874337713	0.73886709983638	-3.52869856034646
COX7A1	0.37856167725962	9.12081121039564	2.30745150625066	0.0292757410593215	0.73886709983638	-3.52965311666006
ZNF227	0.233478380958225	5.59767259400748	2.30611211481935	0.0293614750631549	0.73886709983638	-3.53203029460397
PHKB	0.161482738093503	7.21062964625082	2.30609222589937	0.0293627498668408	0.73886709983638	-3.53206558736748
DYRK2	0.24133650529822	6.04150960311929	2.30609025126978	0.0293628764357934	0.73886709983638	-3.53206909132494
MAPRE1	-0.12155410643471	9.2309019251182	-2.30576379089252	0.0293838085818286	0.73886709983638	-3.53264836580009
SOCS3	-0.487051181807767	7.84357016081608	-2.30424307078788	0.0294814939848433	0.73886709983638	-3.53534607276865
ZNF844	0.352284824916844	4.40121108515265	2.30386819053602	0.0295056202701647	0.73886709983638	-3.53601092740384
SCARF1	0.242043350838117	5.95647003924878	2.30380677240344	0.029509574688912	0.73886709983638	-3.53611984676939
C10ORF88	0.231230769539459	4.41083104965209	2.3031152603063	0.0295541311351878	0.73886709983638	-3.53734605439251
CABLES1	0.2347205180766	5.22985558420734	2.30249465088127	0.0295941712086567	0.73886709983638	-3.53844633997794
DOK6	0.411880621284654	4.83882593385153	2.30239060329085	0.0296008889132876	0.73886709983638	-3.53863078903719
CNTN6	0.5247227800178	5.0032283489751	2.30226996799677	0.029608679319789	0.73886709983638	-3.53884463722834
TUBB3	-0.257844469352783	9.92677188055967	-2.30152103650647	0.0296570857074902	0.73886709983638	-3.54017209921666
RPUSD3	0.0839221865541382	4.0218293047683	2.30104469315573	0.0296879111082996	0.73886709983638	-3.54101626539375
ZFP90	0.166542379385052	5.77274600394915	2.30067088558243	0.0297121215690344	0.73886709983638	-3.54167864330839
ELL2	-0.430912730798847	6.94917755459007	-2.30032755829052	0.029734373734006	0.73886709983638	-3.54228695169767
PPP1R3B	-0.239313544375077	5.22961780158565	-2.29818790257321	0.0298733938638488	0.741255046018203	-3.54607672216886
OR2A4	0.0817077625244336	2.19284227698062	2.29719137040125	0.0299383432879173	0.741800844450978	-3.54784103312722
BEND5	0.125736729171883	3.48956844089329	2.29519616034224	0.0300687681631888	0.743949435018551	-3.55137201514179
DHRS2	0.0287377096117014	2.3604014290852	2.2943427328448	0.0301247134845958	0.743949435018551	-3.55288176448462
ZNF91	0.0648846286651912	3.83484480248458	2.29389212076715	0.0301542909387948	0.743949435018551	-3.55367877447019
CCDC8	0.338184075157294	5.7281983594439	2.29244120864726	0.0302497059755174	0.74523883337687	-3.55624437634383
RSL1D1	-0.164512806382414	7.02001783010558	-2.29066656428476	0.0303667835055747	0.746703012285143	-3.55938104015667
ZNF232	0.512410886777402	5.72742275624105	2.28981741846647	0.0304229492673244	0.746703012285143	-3.56088135684121
CLVS1	0.0177663831003443	2.15062447043928	2.28907049506086	0.0304724316924425	0.746703012285143	-3.56220077288158
SOD2	-0.630634287101871	7.98527982602705	-2.2881209055742	0.0305354460239526	0.746703012285143	-3.56387780185001
PLEKHM2	0.157798743924046	7.32913614149878	2.28765875719768	0.0305661568084328	0.746703012285143	-3.56469382405769
DGKA	-0.428639529019893	5.2902869273384	-2.28705492396879	0.0306063251645728	0.746703012285143	-3.56575986528417
TRAPPC10	-0.234203278575975	5.04691797456758	-2.28697272531495	0.0306117969136005	0.746703012285143	-3.56590496975072
KRT32	0.0665168240463481	2.2502220780154	2.28432560445697	0.0307884847902896	0.749953642211991	-3.57057615314102
SNAP25	-0.353660566251471	3.04660078099378	-2.28257177569763	0.0309060577123203	0.751334009757337	-3.57366913415545
TAPT1	0.179014780345899	4.74301905904275	2.2810386445031	0.0310091694840934	0.751334009757337	-3.57637167683394
ERCC5	0.183984882325402	8.0101445407719	2.2799965245209	0.0310794362398686	0.751334009757337	-3.57820803148826
GRIN2A	0.0219049758500374	2.58891881275027	2.27949191544391	0.0311135123223097	0.751334009757337	-3.57909703008321
TRIOBP	0.151068095164359	7.3066301175715	2.27916304878375	0.0311357388367025	0.751334009757337	-3.57967634647818
OARD1	0.229641173763159	6.32058608958661	2.27599970232394	0.0313502717187696	0.751334009757337	-3.58524605948967
MEST	0.521897636956428	8.26210672055065	2.27444935709493	0.0314559028107101	0.751334009757337	-3.58797397361111
CDC42EP5	0.268594769906596	7.16336841607564	2.27419539314589	0.0314732371330753	0.751334009757337	-3.58842072464466
TRPC6	0.501282840787289	6.78882174821835	2.27345203939101	0.031524024624944	0.751334009757337	-3.58972818600519
PIK3R5	-0.26823263875572	3.96738799027877	-2.27236868164056	0.0315981751107286	0.751334009757337	-3.59163318583186
ZNF593	-0.328332957633475	6.67442447338548	-2.27201589187338	0.0316223559721924	0.751334009757337	-3.59225341511776
FAM200A	0.204942930873232	4.12342419684637	2.27176510578693	0.0316395555238677	0.751334009757337	-3.59269427770839
HIF1A	-0.298816513197943	11.3866776410466	-2.271550584021	0.0316542747120383	0.751334009757337	-3.59307136599692
LSM14A	0.14043079131358	9.07737547840247	2.2701582140289	0.0317499618829813	0.751334009757337	-3.59551833881761
LZTS2	0.223415226380819	4.68205401523363	2.26996267144222	0.0317634210594715	0.751334009757337	-3.59586191238804
SPAG4	-0.954151973167168	3.84443209977165	-2.26870456316744	0.0318501403962069	0.751334009757337	-3.59807199429797
C1ORF115	0.179697859072363	5.29535628499212	2.26860876136981	0.0318567526496212	0.751334009757337	-3.59824025471754
MFSD3	-0.149376579917312	3.25270245303761	-2.26778477880538	0.0319136754806555	0.751334009757337	-3.59968726148768
FLG2	0.0594068541460517	2.68225618166754	2.26777709191778	0.0319142069447164	0.751334009757337	-3.59970075896576
THOC5	0.0929757480727051	4.63776424320967	2.26715098791313	0.0319575221460138	0.751334009757337	-3.60080004352208
STX4	-0.20687462659955	6.87894738234497	-2.26600204809346	0.0320371469786535	0.751334009757337	-3.6028167986546
C1ORF198	0.435686961431225	10.555353246766	2.26576150653848	0.0320538399630884	0.751334009757337	-3.60323894360783
DAGLB	-0.179800422918984	4.94755047069002	-2.26575436127336	0.0320543359473079	0.751334009757337	-3.60325148295088
ZNF33B	0.199638433001066	4.56192903467665	2.26566678212215	0.0320604157662151	0.751334009757337	-3.6034051750037
BICDL1	-0.204358030077411	3.64656040536113	-2.26469696829527	0.0321278110143576	0.751334009757337	-3.60510684276779
ZNF469	-0.398301339632021	5.00914572775139	-2.26372889057778	0.0321952137281991	0.751334009757337	-3.60680500331459
RAB7B	-0.541553224259649	4.73708939270647	-2.26315545959783	0.0322351994882483	0.751334009757337	-3.60781067411196
RNF111	0.201746906755822	8.18567409862326	2.26233232696124	0.0322926758424213	0.751334009757337	-3.6092539835071
MX2	-0.38544155604559	7.18186064765179	-2.26047987840651	0.0324223655781912	0.751334009757337	-3.61250091138624
KIAA0408	0.176235000319479	2.48388052384566	2.25893763388269	0.0325306979465252	0.751334009757337	-3.61520283139305
CHCHD2	-0.124770127115532	11.2470821482507	-2.25878271676422	0.0325415979522813	0.751334009757337	-3.61547417209499
HAPLN1	0.479773053022496	2.66737371885716	2.25813658853468	0.0325870953948319	0.751334009757337	-3.61660575210093
ILF2	-0.145781286770905	9.41660864093266	-2.25628409869884	0.0327178591685046	0.751334009757337	-3.61984892031808
RNF103	0.107819107435848	8.20915004377918	2.25600933686781	0.0327372945313092	0.751334009757337	-3.62032980367697
PKP2	-0.530920513747702	3.05386179991767	-2.25552613227906	0.03277149953525	0.751334009757337	-3.62117540944635
ITM2C	-0.551396263817292	7.61749479827722	-2.25495352373051	0.0328120751740506	0.751334009757337	-3.62217732235998
PNPLA7	0.0559264693845165	2.3387850525667	2.25481968955713	0.0328215653635692	0.751334009757337	-3.62241147326158
GXYLT1	0.283838299470212	5.92063602182603	2.25450902626603	0.0328436041039969	0.751334009757337	-3.62295496316314
PTPRB	0.454291802844287	6.95717061749784	2.25416814001802	0.0328678023157912	0.751334009757337	-3.62355127171099
CECR2	0.119813812857944	4.26611774196718	2.25398871892822	0.0328805452203376	0.751334009757337	-3.62386510795947
ANKRD22	-0.840178863502338	4.43985787552671	-2.25376947464229	0.0328961225374774	0.751334009757337	-3.62424857974781
INPP5E	0.256589664443741	6.60015083787804	2.25292894595457	0.0329559041087877	0.751334009757337	-3.62571849597321
ELL	-0.298237133605303	3.63961577915107	-2.25249260757171	0.0329869769312588	0.751334009757337	-3.62648142651
DHX38	-0.334384214285993	5.69667845654954	-2.2524737587704	0.0329883198025582	0.751334009757337	-3.62651438120795
CALM2	0.293454240157669	8.46694083640929	2.25184885901647	0.0330328684474731	0.751334009757337	-3.62760683824935
TNFSF8	-0.386580215193783	3.54664258422033	-2.25110402954622	0.0330860379727958	0.751334009757337	-3.62890870521252
CACNA1I	-0.0529059173792952	2.3224661899722	-2.25059073482764	0.0331227245317986	0.751334009757337	-3.6298057189878
KRT8	-0.461423054068966	9.24766281422087	-2.24951027218588	0.0332000685347316	0.751334009757337	-3.63169346651969
TMEM238L	0.0524296447211126	2.7835423718171	2.24942586788218	0.0332061174273258	0.751334009757337	-3.63184091047224
BOLA1	0.203224208937765	5.19906131171659	2.24911957498086	0.0332280765022828	0.751334009757337	-3.63237593688084
RCAN3	-0.192109478527904	4.89604623135194	-2.24834745160438	0.0332834907573975	0.751334009757337	-3.63372446027345
UBAP2	0.207790646100507	7.90167248323999	2.24822946277963	0.0332919660232704	0.751334009757337	-3.63393050321734
GPR1	0.0756950089639381	3.27423079747327	2.24797277714253	0.0333104107826279	0.751334009757337	-3.63437872743502
CST7	-0.465758968389493	7.43502375126048	-2.24795486276266	0.0333116984085215	0.751334009757337	-3.63441000828754
UPP1	-0.532042061012289	7.4509986381012	-2.24747890299661	0.0333459253187811	0.751334009757337	-3.63524103800968
SLC41A1	0.132246579133115	8.03336091087861	2.24626890240389	0.0334330815080145	0.751334009757337	-3.63735320266412
C5	0.460115235809037	6.87910057975076	2.24616101580938	0.0334408625708864	0.751334009757337	-3.63754149308756
ACOX2	0.293944930501228	5.7164297404361	2.24519699278039	0.0335104632350538	0.751334009757337	-3.63922370953767
IFI30	-0.434568477014453	11.9256917551255	-2.24441013604924	0.0335673699904272	0.751334009757337	-3.64059642904671
AFF3	0.216258824947553	3.36807912156498	2.24214189416572	0.0337319027518023	0.751334009757337	-3.64455179141504
A1BG	-0.127583613519118	2.55822850340205	-2.24126127259593	0.0337959773354941	0.751334009757337	-3.64608672983402
DLGAP3	0.0773566964670045	2.2932137962936	2.24083794784338	0.0338268178920637	0.751334009757337	-3.64682445458679
TNRC6A	0.14058862188419	5.38894901516918	2.24049502967154	0.0338518192400231	0.751334009757337	-3.64742198993735
SEMA3B	0.23477527037902	4.93874780023235	2.24025085178329	0.0338696318587947	0.751334009757337	-3.64784743448677
CDH3	-0.622266242125172	3.71223599940743	-2.24014064394617	0.0338776742263469	0.751334009757337	-3.64803944591996
ITGB7	-0.553730648284244	5.31325173321275	-2.24006208058236	0.0338834084074613	0.751334009757337	-3.64817632054707
TOR3A	-0.292878529503086	6.6160491350274	-2.23954375992115	0.0339212615979677	0.751334009757337	-3.64907927178817
PINLYP	-0.249566736974635	4.57458893007377	-2.23910254450528	0.0339535138985533	0.751334009757337	-3.64984779465781
CYP46A1	0.0226091762728906	2.15263359455058	2.2386799922723	0.0339844279481042	0.751334009757337	-3.65058371836077
AKAP11	0.196999682302551	7.19368042624125	2.23862138285115	0.0339887178413847	0.751334009757337	-3.65068578642658
AMT	0.237808984678837	6.03500692488558	2.23771942881102	0.034054797814905	0.751334009757337	-3.65225631945383
CLEC4E	-0.45527628328778	5.28680043829069	-2.2366740782814	0.0341315288403959	0.751334009757337	-3.65407603427571
RAB20	-0.191946574926054	5.12075167595873	-2.23660042078166	0.0341369413556212	0.751334009757337	-3.65420423445366
LBH	0.543632562980203	9.99379241304424	2.23630405335079	0.0341587269333938	0.751334009757337	-3.65472003175154
BIRC7	-0.531376329496563	4.38091034757013	-2.23607695685771	0.0341754290047424	0.751334009757337	-3.65511524034164
NUDT7	0.162245554179604	4.03310392917236	2.23592852322472	0.0341863497172027	0.751334009757337	-3.65537354060278
DEGS2	-0.263760683395713	3.48675203630023	-2.23550443837869	0.0342175683173384	0.751334009757337	-3.65611146109175
PCDHGB5	0.0850779024216162	2.34316914029557	2.23499341694944	0.0342552209214214	0.751334009757337	-3.65700053441219
CMC1	0.231215516057016	8.14541354642848	2.23462944833016	0.0342820613600916	0.751334009757337	-3.65763368612747
SLC10A3	0.186131860853833	6.93096982162049	2.23139795822104	0.0345211990445074	0.754260717828221	-3.66325220686308
NCOA4	-0.0877957349997889	11.7483596299488	-2.23073221105214	0.0345706528158991	0.754260717828221	-3.66440907698082
OR51B2	0.0498561856069957	2.01916173939781	2.22996475819022	0.0346277410596673	0.754260717828221	-3.66574240554156
SOX18	0.735198409544787	3.77869849356988	2.22963352251766	0.0346524068851745	0.754260717828221	-3.66631778412849
TRRAP	-0.22188283168418	5.56347112589696	-2.22761593172757	0.0348029922373586	0.754260717828221	-3.66982128557858
MEOX2	0.381660052621549	4.78745305290251	2.22741857057608	0.0348177542353554	0.754260717828221	-3.67016388907614
ZNF623	0.427222412089231	6.14430641507491	2.2272367987613	0.0348313552048367	0.754260717828221	-3.6704794133973
ST8SIA1	0.200445267644993	4.48939693009634	2.22719385423989	0.0348345692045209	0.754260717828221	-3.67055395520875
PBXIP1	-0.150127929469934	6.79098005516436	-2.22706516259211	0.0348442021873373	0.754260717828221	-3.67077732876026
ARMCX3	0.118489975061355	7.01499266989087	2.2269424846121	0.0348533872687949	0.754260717828221	-3.6709902564801
UQCRC1	-0.155343904701896	9.38223508145312	-2.22578072992561	0.0349404780790939	0.754260717828221	-3.67300629698075
ADRB2	0.488997150775996	8.29945844482629	2.22562008936151	0.034952535942502	0.754260717828221	-3.67328500973695
DAND5	0.0321922148129263	2.50933844417513	2.22426342424131	0.0350545188115846	0.754260717828221	-3.67563831767563
GPR84	-0.572954334645202	2.59329960993271	-2.22421003853311	0.0350585373994362	0.754260717828221	-3.67573090302935
QPCT	-0.573998239136461	7.56765630550723	-2.2232330906832	0.0351321502866918	0.754260717828221	-3.67742494326606
POC5	0.362680350261408	5.61671602847812	2.22259822473798	0.0351800621652944	0.754260717828221	-3.6785255514227
MERTK	-0.278348427837634	4.49086216473202	-2.22241333844654	0.0351940262022188	0.754260717828221	-3.67884603345347
SERF1A	0.319309126048854	7.19251757784462	2.22126193913259	0.0352811014713245	0.754260717828221	-3.68084148221331
FASTKD3	0.225011205104187	7.51730331596511	2.22083682349583	0.0353133002469012	0.754260717828221	-3.68157806593047
CTNNAL1	0.375572731444786	9.81014303412117	2.2198712465998	0.0353865328265862	0.754260717828221	-3.68325075028954
FANCM	0.0905356823464971	3.29919889186248	2.21893113731458	0.0354579655880156	0.754260717828221	-3.6848788647474
MVD	-0.100700081884932	2.9438531642682	-2.21853725336894	0.0354879329382975	0.754260717828221	-3.68556087426375
SLX4	0.0522898350470391	2.60689331816309	2.2185147300304	0.0354896472426046	0.754260717828221	-3.68559987102615
GATAD2B	0.27475119748707	6.07371701419404	2.21840584365494	0.0354979358954099	0.754260717828221	-3.68578839257852
SPCS3	-0.271192516567004	7.67082891366807	-2.21790044675133	0.0355364306249953	0.754260717828221	-3.68666333834398
DNAJB12	-0.120153510428348	6.16084021184263	-2.21770743029641	0.0355511421141964	0.754260717828221	-3.68699745539733
C9ORF85	0.0829809863734612	3.76041497316265	2.21475723022379	0.0357766882078276	0.755821899222912	-3.69210199336196
TXNL4B	-0.202036824772999	4.28398149978341	-2.2142966316168	0.0358120178109705	0.755821899222912	-3.69289853966487
MICALL1	0.235939276072799	6.14298369167788	2.21423228648042	0.0358169558247824	0.755821899222912	-3.69300980778979
SLC16A3	-0.549451777166189	7.30912962038713	-2.21398451672138	0.0358359760624384	0.755821899222912	-3.6934382413688
ZDBF2	-0.49554371171212	5.70624335532904	-2.21297394729461	0.0359136476507243	0.755821899222912	-3.69518535575404
CTNNA3	0.021325790122332	2.37802798847194	2.21237869952779	0.035959468997441	0.755821899222912	-3.69621420273095
ZNF616	0.303720004533382	3.68147326693484	2.21201798076323	0.0359872622905819	0.755821899222912	-3.69683759424513
CMTM8	0.367476077070079	6.74939738552618	2.21182261219697	0.0360023234815593	0.755821899222912	-3.69717520123266
GMDS	-0.135259106416499	4.10137146547527	-2.21126903843532	0.0360450300223563	0.755821899222912	-3.69813170024083
BTBD6	0.179320966024363	8.24463795997676	2.21104435556438	0.0360623766624018	0.755821899222912	-3.69851987688264
NKTR	0.242656007445994	5.53470077746215	2.21013644582849	0.0361325485614521	0.756374683219731	-3.70008817962391
COX4I2	0.373744679457875	7.06550847151347	2.20927111618046	0.0361995440910439	0.756859717254634	-3.70158254121317
DDX43	-0.539722394925398	3.83408745121609	-2.20848772493471	0.0362602924051939	0.757213119513541	-3.70293507329452
GRIN3B	0.0792264891328633	2.6797965119676	2.20724842331258	0.0363565822372853	0.757499514054546	-3.70507410217289
PIK3CD	-0.24040231753392	5.44543781857262	-2.20718223732368	0.0363617311610434	0.757499514054546	-3.70518831693234
MIA2	0.0878918135269195	3.6690035439842	2.20431967485405	0.0365850537976163	0.758152048452534	-3.71012600546454
DACH2	0.0403834384023658	2.86643069293793	2.20384428204995	0.0366222610486674	0.758152048452534	-3.71094561583348
PPM1L	0.126725277400722	3.85023774079211	2.19979664702818	0.0369404389022875	0.758152048452534	-3.71791935654048
PRTG	0.435472445312832	4.05592880234875	2.19904962963282	0.0369994322918609	0.758152048452534	-3.71920549230204
RUNX2	-0.0984439988557351	3.13989139183695	-2.19863813580446	0.0370319649953977	0.758152048452534	-3.71991383726872
KBTBD6	0.458665399902993	4.86797952578522	2.19747944417554	0.0371237096789168	0.758152048452534	-3.72190794291931
MGST1	-0.257473881725375	7.98826349846733	-2.19678017194654	0.0371791767789698	0.758152048452534	-3.72311105685086
SLC12A5	0.0804182058845675	2.37823697041461	2.19530151721047	0.0372967113497917	0.758152048452534	-3.7256542928803
DDX17	0.677771064494284	7.8071250347322	2.19439568996568	0.0373688785125079	0.758152048452534	-3.72721173245436
TARDBP	0.176675743160912	8.25873489242976	2.19321701956077	0.0374629713579501	0.758152048452534	-3.7292376575753
ZNF701	0.0854927803740297	4.26364007590744	2.19317500495042	0.0374663293045976	0.758152048452534	-3.7293098600945
MT-ATP6	0.110471155194729	11.0082920933527	2.19231122048903	0.0375354259150633	0.758152048452534	-3.73079408168171
F13A1	-0.524695052373726	9.13044714496553	-2.1921515927009	0.0375482075577993	0.758152048452534	-3.73106832468717
ANO4	0.0893574983628258	2.52228300434556	2.19086821621654	0.0376511119952446	0.758152048452534	-3.73327271051638
FDXR	-0.385015954527333	4.5020239713739	-2.18951393631833	0.0377599769414616	0.758152048452534	-3.73559796696939
SLK	0.177738704812773	9.35064943870301	2.18915270203574	0.0377890629026043	0.758152048452534	-3.73621803594049
SIDT1	-0.210743757055962	4.04885922066658	-2.1889974770253	0.0378015675469287	0.758152048452534	-3.73648446352444
SLC10A1	0.0309611958591263	2.26411030335112	2.18472820103183	0.0381469559248463	0.758152048452534	-3.74380737735038
EIF2S1	-0.136415665541415	8.78457661476783	-2.18456484730189	0.0381602276219604	0.758152048452534	-3.74408738505375
LIMS2	0.56108807790176	6.38628904942557	2.18414882619186	0.0381940460823791	0.758152048452534	-3.74480043261631
QTRT2	0.0971626784832287	4.07971766478585	2.18408065829451	0.0381995900384908	0.758152048452534	-3.74491726182609
S100P	-1.06223112092887	6.80784106528612	-2.183564207246	0.038241615477012	0.758152048452534	-3.74580230111696
ANKRD50	0.193302012912461	5.92105459382187	2.18233360781897	0.0383419213760238	0.758152048452534	-3.74791061865989
N4BP2	0.37054640162313	6.32433499776738	2.18176841158967	0.0383880696674886	0.758152048452534	-3.74887867632985
RPS19	-0.115293744484129	9.68390821942769	-2.18143210478122	0.0384155528343077	0.758152048452534	-3.74945461825399
C14ORF28	0.427966571662312	5.38581295601957	2.1811929390276	0.0384351083512108	0.758152048452534	-3.74986416585742
PCNX1	-0.276887392526476	5.25724993625869	-2.18119186658379	0.0384351960603201	0.758152048452534	-3.74986600224451
NOTUM	0.192324244903845	3.91934423257292	2.18113605160867	0.0384397610997379	0.758152048452534	-3.7499615755695
B3GAT3	-0.205999576736339	3.95815453305732	-2.18047508434039	0.0384938579103144	0.758152048452534	-3.75109324351139
CASP9	-0.21418846276889	5.09358806145955	-2.18037477624592	0.0385020735995842	0.758152048452534	-3.75126496522585
MRPS26	0.0840508353090179	4.71110331732956	2.17945528135881	0.0385774579331455	0.758152048452534	-3.75283884581512
NBEAL1	0.185507058625886	8.23648077746649	2.17875478549445	0.0386349767936726	0.758152048452534	-3.75403757728362
COG8	0.154596053013839	5.28559889331041	2.17834448702651	0.0386687028759334	0.758152048452534	-3.75473958746706
KLF5	0.24626326235942	8.04343455052607	2.17749582708352	0.0387385458120465	0.758152048452534	-3.75619134687454
CDKL3	0.067143263105411	3.07375836040133	2.1767465440679	0.0388003044947327	0.758152048452534	-3.75747279776251
ZNF875	0.103444622200388	3.9696726624054	2.17656289234594	0.0388154552515032	0.758152048452534	-3.75778684127442
NSMCE4A	0.137492380596618	6.24161743787695	2.17637437627253	0.0388310128356663	0.758152048452534	-3.75810918465884
ERG	0.327318205650617	5.84903697967284	2.17629291381739	0.0388377373868635	0.758152048452534	-3.75824847151499
MAP2K3	-0.387676851143138	7.43425523990927	-2.1758058863076	0.038877962309282	0.758152048452534	-3.75908113358605
UNC50	0.159758933735526	6.20626217689507	2.17509045282098	0.0389371198215486	0.758152048452534	-3.7603040746199
TNFRSF8	0.021616890040586	2.23755317138364	2.17464433234589	0.0389740494225889	0.758152048452534	-3.76106652577178
NCAM2	0.0911261352464585	2.82756633294084	2.17439417311052	0.038994771237149	0.758152048452534	-3.76149402034222
NATD1	0.153443435270059	4.57747161361502	2.17423038588049	0.0390083438340836	0.758152048452534	-3.76177389711751
EMC7	-0.2034819302366	6.28626877786	-2.17342462712668	0.0390751766916735	0.758152048452534	-3.76315056136765
PLAU	-0.827847636062917	6.73069937618031	-2.17286932126802	0.0391212958672422	0.758152048452534	-3.76409912315032
HOXD10	0.0451305748336739	2.3251201609407	2.17249851795188	0.0391521189999885	0.758152048452534	-3.76473243258286
SLC35F1	0.06898668630684	2.2930148298798	2.17248081676792	0.039153590961668	0.758152048452534	-3.76476266334229
RNF139	-0.171728910700303	9.2270051740109	-2.17198411596484	0.0391949149527982	0.758152048452534	-3.76561088174971
FDPS	0.175981660550139	10.0752036038723	2.1718365670173	0.039207198123519	0.758152048452534	-3.76586282716915
PPIF	-0.650033795771184	6.75408387125959	-2.17070131257957	0.0393018216612881	0.758152048452534	-3.76780093945346
PSMD8	-0.137748060185888	9.65967280986786	-2.17065148744175	0.0393059792866612	0.758152048452534	-3.7678859858706
ATG101	-0.216688951146316	7.68353345603343	-2.17048437568581	0.0393199267012304	0.758152048452534	-3.768171219149
THBS2	-0.694546357016011	7.64843818265903	-2.17038566447848	0.0393281673855191	0.758152048452534	-3.7683396967241
PAPLN	-0.242751192292523	4.73599980836004	-2.16850191751461	0.0394857254270936	0.758152048452534	-3.77155385479894
PNISR	0.225555239784131	7.84919437291963	2.16792485632715	0.0395341046000017	0.758152048452534	-3.7725381011718
SLC10A7	0.0835399642871515	3.25168744107941	2.16765341049444	0.0395568802571484	0.758152048452534	-3.77300102441843
TNFAIP3	-0.65688242082901	9.7254959386144	-2.16722221602079	0.0395930838524027	0.758152048452534	-3.77373630396785
PDCD1LG2	-0.52455653388021	3.75281975313569	-2.16712321193798	0.0396014005516816	0.758152048452534	-3.77390511363004
TMEM98	0.176674525810144	8.10792095965464	2.16628965857495	0.0396714842759513	0.758152048452534	-3.7753261848244
GALNS	-0.122540546262295	4.50056297633358	-2.1662366383253	0.0396759458925739	0.758152048452534	-3.77541656339229
GADD45B	-0.489309295573227	8.68889497441054	-2.16531827256998	0.0397532972586639	0.758152048452534	-3.7769817819077
MRPS14	0.0624002689454803	4.79189089210096	2.16524512683621	0.039759463937091	0.758152048452534	-3.77710642911373
YKT6	-0.320166992008117	5.92577925851755	-2.16523234879814	0.0397605412999736	0.758152048452534	-3.77712820380599
NOP16	-0.213165163578283	4.48795084850457	-2.16481296957286	0.0397959152412022	0.758152048452534	-3.77784280887525
BPIFB1	-2.1203115596168	7.46536607267828	-2.16442122751507	0.0398289835587166	0.758152048452534	-3.77851023862108
LDHA	-0.179297851418925	12.1108805550579	-2.16394297259606	0.0398693881767456	0.758152048452534	-3.77932495613775
MT-CO1	0.113770105870369	14.9941410025062	2.1639096264816	0.0398722067430567	0.758152048452534	-3.77938175751628
MOB3C	-0.322293440005547	6.04924610077756	-2.16377078832948	0.0398839439027929	0.758152048452534	-3.77961824656235
MTHFSD	0.0753504695774465	3.01917101906051	2.16342921186758	0.0399128334471166	0.758152048452534	-3.78020002581835
ABL2	-0.508361262524197	5.47015559345626	-2.16324218039986	0.0399286599840283	0.758152048452534	-3.78051855546629
MAP1LC3B	-0.196688173868873	9.64422453537716	-2.1632414734706	0.0399287198148208	0.758152048452534	-3.78051975938917
GPX1	-0.261689589180969	11.5241266838388	-2.16311866693807	0.0399391147385139	0.758152048452534	-3.78072889884216
PRXL2C	-0.305207769751155	7.73775013005818	-2.16294025470151	0.0399542207199684	0.758152048452534	-3.78103272077274
PPT2	0.295018915441728	4.14289769104296	2.16180287933469	0.0400506417678982	0.758152048452534	-3.7829691910089
DHRS7	-0.133547463116545	5.07140796701263	-2.16161779349285	0.0400663521754551	0.758152048452534	-3.78328425026784
NRARP	0.757634171539182	6.37601253906976	2.1609179647148	0.0401258048720408	0.758152048452534	-3.78447536050201
NTRK2	-0.433384578383399	3.57040010334954	-2.16090323453476	0.0401270570984937	0.758152048452534	-3.78450042855749
RAMP2	0.403619956325978	7.62116802875473	2.16090068514147	0.040127273828375	0.758152048452534	-3.78450476714419
PRAG1	0.410001302130569	8.32837457048312	2.16076653565745	0.0401386796718959	0.758152048452534	-3.78473305948773
OR1Q1	0.0365135140016091	2.29426667711498	2.16014077209069	0.0401919226656027	0.758152048452534	-3.78579784468694
MARCKSL1	0.414018650700378	9.00807193514193	2.15858110045993	0.0403249030651727	0.758152048452534	-3.78845085699179
PGM5	-0.210729621990447	4.53138488119548	-2.15834339260104	0.0403452051014997	0.758152048452534	-3.78885508812696
TPI1	-0.131380783730967	7.98198605516565	-2.15774252690769	0.0403965644454867	0.758152048452534	-3.78987675113062
ZNF793	0.272248652323476	4.70947230493987	2.15686839222038	0.0404713863716906	0.758152048452534	-3.79136272143013
IL2RA	-0.335793787805609	3.2293192785463	-2.15606340774666	0.0405403993072873	0.758152048452534	-3.79273078756214
FAM181A	0.185782407450617	1.88092755415638	2.15568026105621	0.040573284313195	0.758152048452534	-3.79338182390861
AREL1	-0.0943998722023074	3.8544859646033	-2.15567272359123	0.0405739314844315	0.758152048452534	-3.79339463067055
ERVW-1	0.126424805958281	2.77319064844283	2.15536392650227	0.0406004529491218	0.758152048452534	-3.79391927630967
EIF2B3	-0.157743660185395	6.4876295381236	-2.15496074133367	0.0406351044728157	0.758152048452534	-3.79460421197928
GLMP	-0.216669629165892	6.49389282486718	-2.15412872891728	0.0407066951860656	0.758152048452534	-3.79601737533737
DGKH	0.238149355891458	5.1616001459156	2.15356685443139	0.0407551057918452	0.758152048452534	-3.7969715074778
CACNA1F	0.0362638916918727	1.98065184584328	2.15257790818791	0.0408404379603077	0.758152048452534	-3.79865045828926
MRPL37	-0.146166023871553	7.60478578570675	-2.1524116064997	0.0408548031875425	0.758152048452534	-3.79893274113512
MAOA	0.366630146771255	9.1873862638348	2.15235435865401	0.040859749334882	0.758152048452534	-3.7990299110861
PCDH18	0.584489391652157	5.452199553861	2.15184875688855	0.0409034560602538	0.758152048452534	-3.79988802246033
CCL11	-1.34537772977038	5.20468946739974	-2.15084532324398	0.040990322031491	0.758152048452534	-3.80159066098829
PEX14	0.13260660476363	4.84353471123127	2.15079331244126	0.0409948290462088	0.758152048452534	-3.80167889915651
MYO5B	0.227912223074188	5.5661831087663	2.15021093876833	0.0410453251962431	0.758152048452534	-3.80266681976459
BTBD3	0.32064955855171	7.99395425389927	2.1496433869649	0.0410945898291991	0.758152048452534	-3.80362942571634
ADGRL2	0.337521543497174	6.19378582135188	2.14954325225539	0.041103287222125	0.758152048452534	-3.80379924335225
FZD8	0.452213432229708	6.2448675225058	2.1493768012597	0.0411177482953848	0.758152048452534	-3.80408151458509
GTF3C3	0.0797264710686747	4.62984391310257	2.14880892356382	0.0411671191961518	0.758152048452534	-3.80504442447028
LAMA4	0.297745805064466	5.36180701550003	2.14878712833425	0.0411690151171161	0.758152048452534	-3.80508137771788
EDIL3	0.519354592202313	6.34927139887685	2.14860595363416	0.0411847781513583	0.758152048452534	-3.80538854507272
C11ORF54	0.200392259096558	6.79526139954812	2.14659681982715	0.0413599450672096	0.758152048452534	-3.80879371586608
SHMT1	0.0559246127496977	2.37196181627551	2.14632063059547	0.041384076839685	0.758152048452534	-3.80926164791426
ZNF322	0.2706392277115	6.27307557900782	2.14590207892742	0.0414206714471905	0.758152048452534	-3.80997070022777
SBK1	0.0842299440607994	2.56026185308425	2.14545450447138	0.0414598356448436	0.758152048452534	-3.81072881693953
ZYG11B	0.22648389862765	8.00906429085749	2.1452882972613	0.0414743877554437	0.758152048452534	-3.81101031747329
MAP3K15	0.0470368790855309	2.49137235658763	2.14528240963271	0.0414749033249685	0.758152048452534	-3.81102028891958
FHOD1	0.440664899860533	7.01178381563125	2.14514845753598	0.04148663483194	0.758152048452534	-3.81124714886687
SLC14A2	0.0205921635658441	2.75471660525802	2.14477754764424	0.0415191345895019	0.758152048452534	-3.81187526890369
ACTR3B	0.163141526806992	3.52587707736005	2.14462360444483	0.0415326300533105	0.758152048452534	-3.81213594385705
UBE2QL1	-0.208084686825948	2.79228131644302	-2.14426033724764	0.0415644915332723	0.758152048452534	-3.81275102165523
THRA	0.11891562248658	3.63856747405195	2.14378138739397	0.0416065327931904	0.758152048452534	-3.81356186511811
SCN11A	0.0309938405036525	2.63732015403907	2.14344677882369	0.0416359266671176	0.758152048452534	-3.81412827270089
DNPH1	-0.120593029543405	5.05710948215229	-2.14238058479111	0.0417297111996135	0.758152048452534	-3.81593267568784
KCNK1	-0.279772655509071	4.89923258696233	-2.14057480350298	0.0418889830449204	0.758152048452534	-3.81898737229889
TMTC3	0.184028855565545	5.81575541718455	2.14036117090198	0.0419078616430233	0.758152048452534	-3.8193486437742
PYGL	-0.293250552318808	7.71590352718352	-2.14004972339404	0.0419353977449192	0.758152048452534	-3.81987528568113
GPSM1	0.170924175447203	5.03983678505551	2.14004784079005	0.041935564241411	0.758152048452534	-3.81987846891311
MAFB	-0.380341754870843	9.84565698600896	-2.13868949374337	0.0420558501616415	0.758152048452534	-3.82217476456742
UAP1	-0.499700934868466	9.74244742103886	-2.1385109434226	0.0420716843109546	0.758152048452534	-3.82247653272297
NLRP1	-0.24432577967919	3.45162914295141	-2.13824398450805	0.0420953686443268	0.758152048452534	-3.8229276889503
GLT8D1	0.180048338311073	8.76513291115346	2.13779367913016	0.0421353463521185	0.758152048452534	-3.82368861237758
ADAMTS9	-0.458950155378056	4.9605778405213	-2.13757272883374	0.0421549745513001	0.758152048452534	-3.82406193371653
EMB	-0.36963520462387	6.10321319083721	-2.13745746098225	0.0421652176617382	0.758152048452534	-3.82425668197454
BZW2	-0.25159587141583	9.03205808746972	-2.13729663769887	0.042179512713279	0.758152048452534	-3.82452838567126
NADK	-0.259015837589706	5.79845818350639	-2.13727113705995	0.0421817797795472	0.758152048452534	-3.82457146659657
TAPBP	-0.278574806770752	6.50212532332157	-2.13669373663707	0.0422331412342019	0.758152048452534	-3.82554683813626
TLR2	-0.373457024477934	8.90560888688564	-2.13661578654731	0.0422400794104942	0.758152048452534	-3.82567850153048
KLRC1	-0.847361380232158	5.57768729322232	-2.13577908039566	0.0423146171839262	0.758152048452534	-3.8270915569043
CTSL	-0.428857205387892	10.0487452748656	-2.13544858856455	0.0423440913980062	0.758152048452534	-3.82764959973476
NT5M	0.0543772520333179	2.67668463238899	2.13510046095789	0.0423751582957913	0.758152048452534	-3.82823735844715
MAFF	-0.54682481934166	10.2183967435817	-2.13507025033687	0.0423778552526558	0.758152048452534	-3.82828836130427
ZSCAN29	0.19680380332623	6.67163221802243	2.13411530126599	0.0424631845137504	0.758152048452534	-3.82990029794402
NES	0.215978748704479	5.88635221595605	2.13398030805249	0.0424752592003913	0.758152048452534	-3.83012812507036
GADD45GIP1	-0.0860476626525148	3.29107942110744	-2.1333504155374	0.0425316415910118	0.758152048452534	-3.83119106276075
NISCH	0.151940863482975	6.12934846947534	2.13265688309194	0.0425937979321067	0.758152048452534	-3.83236114905977
CHAF1B	-0.0860142020381285	2.87535659710361	-2.13258557908583	0.0426001930053205	0.758152048452534	-3.83248143444481
GIMAP6	0.431598691651416	9.60357900061922	2.13255632065552	0.0426028173674274	0.758152048452534	-3.83253079080137
SERPINB2	-0.891047478224757	3.21985686317394	-2.13228850016595	0.0426268464995605	0.758152048452534	-3.83298255893722
EVA1C	-0.33890108462565	7.90415208772266	-2.13155730373283	0.0426925119713237	0.75853876722712	-3.834215770717
CEP162	0.214282207664364	4.68877787734608	2.12914303225405	0.042909970151257	0.760170245263084	-3.83828558676011
ABT1	-0.208028614669945	6.69036214261227	-2.12773429281373	0.043037315375864	0.760170245263084	-3.84065891477918
CD96	-0.402778093937732	3.09213432027948	-2.12610155559726	0.043185332081064	0.760170245263084	-3.84340829595881
MTRR	0.20957044350728	8.31333454679089	2.12537058796296	0.0432517457688471	0.760170245263084	-3.84463871954356
GRID1	0.0568573930996559	2.7920337700012	2.12535650075696	0.0432530265897887	0.760170245263084	-3.84466242947045
EMC1	-0.132840973109242	4.86151267488047	-2.12464396603239	0.0433178551219381	0.760170245263084	-3.84586154624847
YTHDF1	0.135553975665529	8.7394183226775	2.12417227093104	0.0433608191287473	0.760170245263084	-3.84665520799736
SNX15	0.0990962113137526	6.69058129930722	2.12327027067288	0.0434430832712617	0.760170245263084	-3.84817255989123
CETP	0.180301024014403	2.0038568715439	2.12265106362448	0.0434996368757141	0.760170245263084	-3.84921394389689
MRPL35	0.149315948036496	4.8128651379339	2.12233699794503	0.0435283463654019	0.760170245263084	-3.84974206225212
PSMB6	-0.167049689268698	9.40770820029215	-2.12220550541885	0.0435403714390591	0.760170245263084	-3.84996315840064
TMIE	0.184081814199613	2.79177164535764	2.122157535229	0.043544759082115	0.760170245263084	-3.85004381486662
UQCRFS1	-0.143755032827379	10.4296027809045	-2.12173533865087	0.0435833927794128	0.760170245263084	-3.85075363789258
ZNF260	0.254270986601287	7.03226681612445	2.12017285447044	0.0437266367547303	0.760170245263084	-3.8533797559904
MYC	-0.338699018903528	6.44242163047182	-2.11979654211305	0.0437611987802954	0.760170245263084	-3.85401204177107
GALNT11	0.143248310230456	9.05611816799122	2.11962562971905	0.0437769041157045	0.760170245263084	-3.85429918642638
HNRNPF	-0.161077382530401	9.36556600289599	-2.1192563952141	0.0438108506933081	0.760170245263084	-3.85491947271608
RBM12B	0.413401185587302	5.28896649124612	2.11874687625947	0.0438577333298163	0.760170245263084	-3.85577530681212
DKKL1	0.0492848423410486	2.21794942733395	2.11871315591582	0.0438608376386554	0.760170245263084	-3.85583194165757
TRPV4	0.0837151129652418	2.73678483441233	2.11867211425083	0.0438646162162891	0.760170245263084	-3.8559008721745
ZNF75A	0.154212157958042	6.9657541266755	2.11834844873468	0.0438944252808264	0.760170245263084	-3.85644444508512
FAM189A2	0.518968346176356	7.9590872422742	2.1182265400108	0.0439056575667539	0.760170245263084	-3.85664916749163
MICOS13	-0.14838801445176	8.671737127895	-2.11819987597951	0.0439081146488978	0.760170245263084	-3.85669394357868
ZNF544	0.11741632532535	4.74233410152031	2.11804771863945	0.0439221382513364	0.760170245263084	-3.8569494494472
RERGL	-0.585669180578114	3.43355588420625	-2.11798542800296	0.0439278804309459	0.760170245263084	-3.85705404565083
CBWD5	-0.218893855496852	9.50409109130407	-2.11797574925041	0.043928772714103	0.760170245263084	-3.857070297679
SDF2L1	-0.416217819726727	7.04179003965727	-2.11559182396512	0.0441490403436218	0.761678658958074	-3.86107172839037
CX3CR1	0.512820374569384	5.64607958146365	2.11550500723149	0.0441570805391605	0.761678658958074	-3.86121739335454
YPEL4	-0.15542926610887	3.49133765053428	-2.1153186769093	0.0441743412164354	0.761678658958074	-3.86153001301122
IDE	-0.233544600555043	5.6252325887737	-2.11401727075214	0.044295064884855	0.761678658958074	-3.86371295665149
ABHD18	0.171009211203899	5.52780382002333	2.11377745416912	0.0443173433605752	0.761678658958074	-3.86411511957606
MC1R	-0.206475941397964	2.54716074082939	-2.112517030327	0.0444345987765872	0.761678658958074	-3.86622829400021
ZNF229	0.0725301362080826	2.85323578511463	2.11248446362265	0.0444376320782672	0.761678658958074	-3.86628288270593
LY6G5C	0.181514033668544	2.23402943606788	2.10983731805277	0.0446848095411552	0.761678658958074	-3.87071815830171
GLRA3	0.0307219597463768	2.74655772847196	2.10969706825194	0.0446979395512959	0.761678658958074	-3.87095304107908
HDAC11	0.219786068812837	3.80670561770711	2.10958750469108	0.0447081991502499	0.761678658958074	-3.87113652485578
CDH24	0.0749955565779836	2.27518971086303	2.10940081927789	0.0447256853292856	0.761678658958074	-3.87144914812091
CLEC14A	0.405688149026899	9.10308386208844	2.10855247033119	0.0448052241800086	0.761678658958074	-3.87286955693815
DUSP5	-0.844851965441593	7.63836622672567	-2.10701628594138	0.0449495739322999	0.761678658958074	-3.87544063943318
LAYN	0.140428154108518	3.55386808047304	2.10678485185318	0.0449713569019372	0.761678658958074	-3.87582787631238
GABRD	0.0224516438543212	2.04190514187387	2.10487888395179	0.0451511083755726	0.761678658958074	-3.87901585750633
ZNF532	0.291255651790922	7.47347721269344	2.10486179097479	0.0451527233071521	0.761678658958074	-3.87904443890829
ZNF559	0.304924530470569	7.92146645292294	2.1040536469971	0.0452291349820383	0.761678658958074	-3.8803955680668
CTBP2	0.188490989111164	8.62316497190346	2.10367249962513	0.0452652132684579	0.761678658958074	-3.88103268313668
CH25H	-0.837754685467736	8.60564621578366	-2.10239754888295	0.0453860829872085	0.761678658958074	-3.88316328572534
SOGA1	0.147619826173781	4.08991818333918	2.1021303621228	0.0454114496695383	0.761678658958074	-3.88360967729529
TBRG4	-0.175627043179148	3.96920525951614	-2.10160532651797	0.0454613333357193	0.761678658958074	-3.88448674737714
INSC	0.238286712472141	3.00762717300743	2.10148003750984	0.0454732442726556	0.761678658958074	-3.88469602024813
CARF	0.196975176538196	3.88070921561476	2.10134476512478	0.0454861074308837	0.761678658958074	-3.88492195906098
PKIA	0.376808978723231	6.29031519100097	2.10124144842892	0.0454959340830056	0.761678658958074	-3.88509451721107
TMEM132B	0.0251575504459201	2.47412219804737	2.10091627476282	0.0455268743415632	0.761678658958074	-3.88563758030386
RAB27B	-0.180334153047107	5.29584813825476	-2.10077874334882	0.0455399660947019	0.761678658958074	-3.88586725036086
CEP70	-0.177932873754134	5.15350182804969	-2.10059772435779	0.0455572025914235	0.761678658958074	-3.88616952677724
FKBP11	-0.586703570750176	7.29515809396524	-2.09925668811658	0.0456850763869316	0.761678658958074	-3.88840831918402
G6PC2	0.018858610105966	2.0629881663203	2.09904844384212	0.0457049620907705	0.761678658958074	-3.88875588543067
SRC	-0.0504129169172849	2.69192385147681	-2.09864128106307	0.0457438652584176	0.761678658958074	-3.88943538527148
XBP1	0.282468861835252	7.63145146586909	2.09799924430482	0.045805269905894	0.761678658958074	-3.89050667624355
SULT2B1	0.403235312364829	4.56841013976079	2.09693747738951	0.04590697897243	0.761678658958074	-3.89227783269301
MRPS7	-0.18210552718975	7.34326432867312	-2.09576633881992	0.0460193984497991	0.761678658958074	-3.89423072756646
GRK5	0.292050345296941	5.85908654014504	2.09572740141286	0.0460231403253384	0.761678658958074	-3.89429564366086
PET100	-0.145207896927685	8.70344339296208	-2.09434133046498	0.0461565181770868	0.761678658958074	-3.89660595433507
LIFR	0.435107788608968	7.4744511994399	2.09242064849245	0.0463419095567705	0.761678658958074	-3.89980563841061
ZNF606	0.242068456037306	3.73084325809694	2.09196127533284	0.0463863481650924	0.761678658958074	-3.90057061678277
TBC1D10A	-0.120307500298385	4.76898167425129	-2.09006884096232	0.0465698181311918	0.761678658958074	-3.90372081637412
SGMS2	-0.630540409431164	7.97526666997216	-2.08993048624455	0.0465832568302949	0.761678658958074	-3.90395104933748
HSDL2	0.186487859512557	6.37592468402363	2.08992998335318	0.046583305683543	0.761678658958074	-3.90395188616871
UACA	0.287041142544238	6.34441394139312	2.08986560560244	0.0465895600199103	0.761678658958074	-3.90405901217233
GPR50	0.0188463347572019	2.14675675078121	2.08974488461932	0.0466012901507844	0.761678658958074	-3.90425988850023
MPP1	-0.341488186040323	7.5198699501879	-2.08964025621497	0.0466114587372462	0.761678658958074	-3.90443398083121
SLC25A39	-0.301270749011665	6.9863105505802	-2.08963836404498	0.0466116426509522	0.761678658958074	-3.90443712917859
OCEL1	0.252642283594687	6.18738390990197	2.08955533766134	0.0466197132229322	0.761678658958074	-3.90457527336123
MAP3K20	0.191532999524881	7.52781223262016	2.08931030248152	0.0466435391025249	0.761678658958074	-3.90498295549755
ZNF302	0.333101423489782	6.18304238727489	2.08916665862314	0.0466575112868104	0.761678658958074	-3.90522193066125
CCDC154	0.113359967928961	2.34822115963584	2.08915394659449	0.0466587479605985	0.761678658958074	-3.90524307867044
B3GNT9	0.202646075498564	5.5901084661393	2.08840170845223	0.04673198050374	0.761678658958074	-3.90649436231052
TMCO4	-0.171479991455695	3.55673435693607	-2.0882000346844	0.0467516314166919	0.761678658958074	-3.90682977709652
SFXN4	-0.114339443784992	4.47038276312713	-2.08733117250171	0.0468363767467841	0.761678658958074	-3.90827457717532
CLEC4F	0.126412580946003	2.51742531799073	2.08700569647028	0.0468681575738519	0.761678658958074	-3.90881569411057
GPR157	0.14130243089432	4.65747467389723	2.08679358406375	0.0468888794405356	0.761678658958074	-3.90916830849473
SOX8	0.0732305256285599	2.44620264082099	2.08572016332889	0.0469938701261208	0.761678658958074	-3.91095238156897
SF3A2	0.351051895611012	4.59687801416179	2.08551837672197	0.0470136301166206	0.761678658958074	-3.91128768993694
PDCD2	0.0707237546077879	4.74267628820045	2.08517072664442	0.047047691164859	0.761678658958074	-3.91186532737045
RGCC	0.388488668958954	7.40078191386817	2.08514852524944	0.0470498670946534	0.761678658958074	-3.91190221382962
FSCN1	0.380366789725883	5.70001996177701	2.08447684503553	0.0471157399670001	0.761678658958074	-3.91301804866344
CD163L1	-0.402188592116384	4.37352295654615	-2.08442743585535	0.0471205888532839	0.761678658958074	-3.91310012041746
TRAFD1	-0.17031368808636	4.97988123538459	-2.08380807469216	0.0471814090151245	0.761678658958074	-3.91412880551671
HNF1B	0.185406649453228	4.5294567039952	2.08356349249622	0.0472054457892908	0.761678658958074	-3.91453496988919
C3ORF38	0.185766761485888	6.1779324085206	2.0835203056646	0.047209691188221	0.761678658958074	-3.91460668453225
GTPBP3	0.0841858655263605	4.32984183052491	2.08331694782723	0.0472296864597122	0.761678658958074	-3.9149443602698
TNNI3K	0.217246019496751	3.50781115570472	2.08286984101924	0.0472736749899173	0.761678658958074	-3.91568670204203
FA2H	-0.0689763069388634	2.46504057109288	-2.08222794572759	0.04733689150578	0.761678658958074	-3.91675226525641
TMEM176B	-0.22521054448494	6.14646570231537	-2.0821498910167	0.0473445837862383	0.761678658958074	-3.91688182283917
PANX1	-0.352110563779452	5.70790803093376	-2.08154013227852	0.047404713719878	0.761678658958074	-3.91789380465926
GALT	0.219142972643673	4.58897135982062	2.08146332893753	0.0474122923189545	0.761678658958074	-3.91802125641668
DCUN1D3	-0.388693342594113	6.6617986479443	-2.08125199073613	0.0474331517623055	0.761678658958074	-3.91837194624471
HPGD	0.670840168719835	9.63460950418575	2.08062132618727	0.0474954479902997	0.761678658958074	-3.91941831196576
NFATC4	-0.13037067553905	3.64986513303096	-2.0801353325633	0.0475435034656798	0.761678658958074	-3.92022449926213
PLS3	0.234650109458075	11.943196496995	2.07868260358504	0.0476874086073807	0.761678658958074	-3.92263358078123
NOL8	0.133542670536485	7.80696932473926	2.07862937078926	0.0476926891196459	0.761678658958074	-3.9227218356214
GCN1	-0.12988939191296	7.32781771587691	-2.077850091353	0.0477700505527637	0.761678658958074	-3.92401362863965
ISG20	-0.452745167616489	8.13650881417066	-2.07684541891453	0.047869952137892	0.761678658958074	-3.92567856082908
SLC35B1	-0.202486502654977	7.90606484000746	-2.07645474343296	0.0479088498749381	0.761678658958074	-3.92632583504184
AS3MT	0.373264067430396	5.6182446001047	2.07584866345727	0.0479692500660397	0.761678658958074	-3.92732982801473
MALSU1	0.0939917753719124	6.06116044942099	2.07560781986119	0.047993270643363	0.761678658958074	-3.92772873821463
SLC44A2	0.271486951779995	8.39505675343185	2.07553749843115	0.0480002861804761	0.761678658958074	-3.92784520589467
SRP9	0.184763758746813	11.8659671195597	2.0747870448691	0.0480752111368697	0.761678658958074	-3.92908795281822
FAM47C	0.0498253188794244	2.2310739608594	2.07475863790723	0.0480780493171959	0.761678658958074	-3.92913498853798
ZNF8	0.150093926686815	4.28417098888063	2.07431270877279	0.0481226222674396	0.761678658958074	-3.9298732918527
B9D1	-0.200914734249207	3.65783092488574	-2.07396172330918	0.0481577309379808	0.761678658958074	-3.9304543249949
LSM11	0.109470776218637	3.21164871283666	2.07376155563947	0.0481777636746507	0.761678658958074	-3.93078565909912
RGS20	0.0210084045830596	2.447121969815	2.07334886307215	0.0482190892426279	0.761678658958074	-3.93146871279217
SEMA3F	0.293942967909425	4.79881811178744	2.0731387021811	0.0482401461161762	0.761678658958074	-3.93181651742184
SPDYE1	0.185149767092239	4.68820292660832	2.07307477943438	0.0482465524170753	0.761678658958074	-3.93192230122931
HEG1	0.324173814521979	10.2445699684524	2.07214256506988	0.048340064383416	0.761678658958074	-3.93346474012559
BCL6	-0.337952254435855	8.49843643759397	-2.07151495841765	0.0484031113595263	0.761678658958074	-3.93450290794128
MSC	-0.584479646450364	3.39195497095359	-2.07105271172525	0.0484495936328696	0.761678658958074	-3.93526740430972
ST3GAL6	0.20397148920603	4.31576870537229	2.07087558962694	0.0484674150616808	0.761678658958074	-3.93556031036312
MRS2	0.0832214581734458	4.46957704720442	2.07039017075287	0.0485162861409071	0.761678658958074	-3.93636295731186
PIM2	-0.606189762445028	5.53400279324463	-2.07024287751	0.0485311240119535	0.761678658958074	-3.93660648321472
ACP1	-0.11160481026007	6.90356484376082	-2.06992687688058	0.0485629705574575	0.761678658958074	-3.93712889975051
NAA30	0.0960022563768694	3.89701699279657	2.06979913457045	0.0485758496987317	0.761678658958074	-3.93734006952916
MTF2	0.137524217333209	6.91445562123112	2.06967548742134	0.0485883188515952	0.761678658958074	-3.9375444611053
MMP25	-0.332191275649261	3.76080935739541	-2.06944658178184	0.0486114102669169	0.761678658958074	-3.93792282524749
IRAK4	-0.20943900787395	6.29097782785077	-2.0694281763498	0.0486132673833386	0.761678658958074	-3.93795324682082
ZNF268	0.21075440533529	4.88787917655365	2.06881363673615	0.048675310915212	0.761678658958074	-3.93896888708441
KCNJ14	0.0419332398112129	2.34899835944685	2.06881282284353	0.0486753931319325	0.761678658958074	-3.93897023205495
FKTN	0.206550641710478	5.83371749767667	2.06874855044469	0.0486818861050885	0.761678658958074	-3.9390764420705
AGPAT4	-0.288367601556851	4.16900138163499	-2.06844850283308	0.0487122079175918	0.761678658958074	-3.9395722401736
ANKRD33B	-0.472120128072841	2.6394703326679	-2.06804063374359	0.0487534527192732	0.761678658958074	-3.94024612303386
CFAP99	0.089843079301954	2.36716248961145	2.06794804663814	0.0487628196925068	0.761678658958074	-3.94039908308218
ZNF627	0.176481646204341	4.70542178145349	2.06700861196872	0.0488579521041937	0.761678658958074	-3.94195082535474
NIM1K	-0.42002326712042	3.48107464022048	-2.06657785335238	0.048901628241323	0.761678658958074	-3.94266218303849
E2F8	0.0238172458658066	2.64172214491642	2.0662761124174	0.0489322434745148	0.761678658958074	-3.94316041933179
GJC1	0.210446773242146	3.92173160251153	2.06555069350229	0.0490059155957959	0.761678658958074	-3.9443580302812
TSTD2	0.0730114597686997	4.89472681100573	2.06378874790845	0.0491852657450758	0.761678658958074	-3.94726566229252
RBM47	-0.227684274264187	6.27698971485014	-2.06368041623335	0.0491963119294283	0.761678658958074	-3.94744437975913
PTRH2	-0.220055267875676	7.04068861661759	-2.063630404913	0.0492014121439392	0.761678658958074	-3.94752688250284
PFKFB3	-0.338079981481956	9.94230601441081	-2.06322430007976	0.0492428445926134	0.761678658958074	-3.94819677511022
CYTIP	-0.462737445205095	8.64039194799455	-2.06201792875949	0.0493661062242045	0.761678658958074	-3.95018621653544
OCIAD1	0.079078463289413	8.09503220493504	2.06198909134357	0.04936905605216	0.761678658958074	-3.95023376285638
BCL2L11	-0.166809296364751	4.8469491835061	-2.06126903944422	0.049442762134514	0.761678658958074	-3.95142081566439
USP10	-0.240425039559796	6.69450043278199	-2.0611576946845	0.0494541683442882	0.761678658958074	-3.95160434930578
OVCA2	-0.250818672787562	5.11693134778756	-2.06085865555288	0.0494848136171933	0.761678658958074	-3.95209723263374
TTC14	0.183962719961818	6.37717266002163	2.06045078167183	0.0495266393598243	0.761678658958074	-3.95276942049729
ANO2	0.121324551582084	2.39135307299075	2.0604195693318	0.049529841345681	0.761678658958074	-3.95282085555233
PLAUR	-0.61201155363296	8.08808394375592	-2.06039788081223	0.0495320664178945	0.761678658958074	-3.95285659591419
TRPM2	-0.122203663433378	2.97108514505353	-2.06033544704308	0.0495384721289262	0.761678658958074	-3.95295947864418
CTSB	-0.352707734817237	10.8784085142547	-2.06020587063525	0.0495517690284622	0.761678658958074	-3.95317299685043
TNFRSF10D	-0.277396544545351	4.68722185306067	-2.05959694816377	0.0496142980018052	0.761678658958074	-3.95417626566924
TGM5	-0.268617588230344	2.53267011025582	-2.05935124785782	0.049639548277168	0.761678658958074	-3.9545810268839
ZBTB44	0.197802186015156	6.66174684848386	2.05933294590664	0.049641429599378	0.761678658958074	-3.95461117577836
FPR2	-0.783754822988437	6.45556464564057	-2.05916139731492	0.0496590667620633	0.761678658958074	-3.9548937596372
ZNF662	0.393694834658605	3.66717755577432	2.05873435105173	0.0497029961739697	0.761678658958074	-3.95559714218187
ASPH	-0.102252917549579	5.56906474609576	-2.05829211167279	0.0497485248218283	0.761678658958074	-3.95632544305838
COL4A6	0.11096592407181	2.64885325514657	2.05815872184993	0.049762264599219	0.761678658958074	-3.95654509458608
LRRN4CL	-0.681598898221488	5.43716767994137	-2.05771536278211	0.0498079568652497	0.761678658958074	-3.95727509842806
GCK	0.0154325836319447	2.12937939648611	2.05768756649662	0.0498108227703399	0.761678658958074	-3.95732086222097
STEAP1	-0.790241474916741	6.90844314856486	-2.05715019842237	0.0498662562760019	0.761678658958074	-3.9582055009556
ZNF443	0.0929791675977238	3.45919254332212	2.05672770218774	0.0499098783323898	0.761678658958074	-3.95890092069013
E2F3	-0.269289235058244	5.51454373842351	-2.0564826766099	0.049935192339157	0.761678658958074	-3.95930418236241
DOCK6	0.193146133455913	4.45851099731741	2.0553971484578	0.0500474771728429	0.761678658958074	-3.96109033927891
CXCL6	-0.586989424305594	3.27632545751584	-2.05534459278599	0.0500529191058692	0.761678658958074	-3.9611767992527
ZNF594	0.10846566826455	2.80512483943907	2.05496378723897	0.0500923657072179	0.761678658958074	-3.96180322146888
ORAI3	0.227037381233401	6.95217313960633	2.0540890075017	0.0501830862028548	0.761678658958074	-3.96324192380227
GIMAP8	0.481160735559747	7.00306466298774	2.05341597345828	0.0502529834963954	0.761678658958074	-3.96434853794482
MRPS5	-0.109900048279453	4.35801209598495	-2.05301331367665	0.0502948426093839	0.761678658958074	-3.96501047825127
NUP98	-0.284532747565422	7.38475025755308	-2.05189605403839	0.0504111510369982	0.761678658958074	-3.96684669329403
RAB5IF	-0.2016303545819	9.7615311337603	-2.05139853221864	0.0504630205308236	0.761678658958074	-3.96766414746006
TRIM3	0.118378494846511	3.16301673854282	2.05129746536082	0.0504735631103154	0.761678658958074	-3.96783018879766
C8B	0.892075457692744	5.22735985272579	2.05125015092169	0.0504784992890019	0.761678658958074	-3.96790791908834
MAP2K7	0.0797668111727261	3.94566326803068	2.05078516002519	0.0505270332261683	0.761678658958074	-3.96867176108048
AMER2	0.558597678332623	2.92647628841393	2.05057158091377	0.0505493396457975	0.761678658958074	-3.9690225680008
MAPK14	-0.158882920635817	6.41914749387332	-2.05043362649155	0.0505637523871613	0.761678658958074	-3.96924914678852
CD59	-0.134221349743294	10.2866853474228	-2.05032156005254	0.0505754631724005	0.761678658958074	-3.96943319892982
ATL3	-0.232399876878761	6.35793901385133	-2.0501798909454	0.0505902708364734	0.761678658958074	-3.96966585900557
TSPYL1	0.0981260215410611	6.34216769579629	2.0496420577486	0.050646521718998	0.761678658958074	-3.9705490294106
RRS1	-0.385851746833469	7.47019612481346	-2.04932249997967	0.0506799698731507	0.761678658958074	-3.97107369601217
SAPCD2	0.0332695920204427	2.20483273357979	2.04821924052952	0.0507955987573823	0.761678658958074	-3.97288464959363
CASK	-0.0897889477942089	5.24008082656916	-2.04808953318084	0.0508092082969663	0.761678658958074	-3.97309751434414
OMA1	0.173174000352547	7.29610899657901	2.0477738898686	0.0508423406662809	0.761678658958074	-3.97361548249892
MMUT	0.16216333977591	8.33481334832594	2.04755026977323	0.0508658251539345	0.761678658958074	-3.97398240782767
SGCG	0.626520466123355	6.3227894173569	2.04705004343354	0.0509183935263908	0.761678658958074	-3.97480309991147
CSTL1	0.0195846885054096	2.30008501836059	2.04647096115479	0.0509793089366916	0.761678658958074	-3.97575299281777
SLCO4A1	-0.564853994736492	4.21009054620032	-2.0464226236175	0.0509843966274194	0.761678658958074	-3.97583227448323
DHX33	-0.122829107912983	6.43127101805726	-2.04558750273926	0.0510723670234974	0.762333429987727	-3.97720180783548
COL27A1	0.103429261018904	4.14208901443234	2.04498738459161	0.0511356656138485	0.762448179648475	-3.97818571569719
CYBA	-0.185403354661971	7.13574771063065	-2.04467775015382	0.0511683520678971	0.762448179648475	-3.97869329038575
PATL1	-0.209240732717009	5.4936805197719	-2.04195878502013	0.0514561746492351	0.765077457366888	-3.98314812075925
DTWD1	0.145515840044045	4.44235567409074	2.04169502504537	0.0514841717614409	0.765077457366888	-3.98358005377449
PCMTD1	0.157212114747749	6.77593110027316	2.04036615232721	0.0516254318511104	0.765077457366888	-3.98575562485093
SRPRA	-0.179730515555128	8.04492326558801	-2.04026858894419	0.0516358164195923	0.765077457366888	-3.98591531250469
SLC15A2	0.324318403475956	5.85321017053969	2.04024404425206	0.0516384292282259	0.765077457366888	-3.98595548539246
CFHR1	-0.386879914965506	10.9018423298543	-2.03992805575867	0.0516720769982914	0.765077457366888	-3.98647264137797
RIPOR2	-0.483868254770837	6.5064608174631	-2.03897524478166	0.0517736538484103	0.765077457366888	-3.98803170272311
OSMR	-0.313984680797622	7.28248641771661	-2.03703371022558	0.051981183472487	0.765077457366888	-3.99120702146118
SH2D3C	0.319056177284379	5.63860410484807	2.0370014893463	0.0519846337491175	0.765077457366888	-3.99125969995496
UGT2B4	0.327764540267858	2.89787069481834	2.0369817169788	0.0519867511144188	0.765077457366888	-3.99129202586653
OSTC	-0.158315911747863	9.59754224437512	-2.03662022666904	0.0520254755196517	0.765077457366888	-3.9918829891515
CUZD1	0.103118503020113	2.32609284258104	2.03555199177565	0.052140058721926	0.765077457366888	-3.99362891002786
ZNF514	0.540440783349463	6.09363991253918	2.03520448317548	0.0521773820254017	0.765077457366888	-3.99419673997298
TIMM10B	0.183248827285381	7.13721619313238	2.03510638372535	0.0521879224337439	0.765077457366888	-3.99435702251625
ZWILCH	-0.216363973531255	5.73032331307998	-2.03482646559557	0.052218008920919	0.765077457366888	-3.99481434505878
HOXA3	0.333148915264939	4.55736238907296	2.03391856962207	0.0523156981222479	0.765077457366888	-3.99629733920443
NOTCH2	-0.124394588756997	8.43001365232154	-2.0338679718047	0.0523211471796512	0.765077457366888	-3.99637997417962
RASSF9	0.437218505741237	5.31442918188694	2.03363236677536	0.0523465269311644	0.765077457366888	-3.99676473903756
TPST1	-0.310157197548993	6.14036205874377	-2.03319695960403	0.0523934583610996	0.765077457366888	-3.9974757176379
HOXA9	0.0857812716027926	2.88432121185687	2.03266294982053	0.0524510687474528	0.765077457366888	-3.99834756018961
TBC1D21	0.0819928774531893	2.17799920052915	2.03263225189877	0.0524543822233891	0.765077457366888	-3.99839767381336
CYB5R4	-0.224463689119385	5.39682791644763	-2.03223558007385	0.052497214896133	0.765077457366888	-3.99904518366819
FAM156A	0.20838981343935	7.64174819062867	2.03215662981105	0.0525057436468941	0.765077457366888	-3.99917404814263
SIK2	-0.182452062282541	4.96394481960129	-2.03208154490681	0.0525138559723574	0.765077457366888	-3.99929660025211
TLE1	-0.21509831293955	5.22421125724591	-2.03167536952297	0.0525577592130966	0.765077457366888	-3.99995949705962
AOX1	-0.599782349168044	7.01485851361341	-2.0315519806881	0.0525711026635614	0.765077457366888	-4.00016085499761
RPF2	-0.173508357156255	7.67707921653036	-2.03047997639683	0.0526871569734555	0.765077457366888	-4.00190989747936
FARP1	0.16999346301103	5.27021900020825	2.03036322080285	0.0526998105146016	0.765077457366888	-4.00210035272108
MRPL34	0.19255287293257	7.61798201032129	2.03027834111804	0.0527090111495549	0.765077457366888	-4.00223880622681
THAP11	0.215673959662208	7.6690670883903	2.03024999640285	0.052712083925314	0.765077457366888	-4.00228504048072
SEH1L	-0.19028296565851	6.97577722344615	-2.02970478142923	0.052771220086544	0.765077457366888	-4.00317427590811
LIMK2	-0.214929151549643	6.08610210364133	-2.02966290576532	0.0527757645115077	0.765077457366888	-4.0032425674464
CEP95	0.142969705842848	5.14269856894401	2.02907686576962	0.052839398990604	0.765077457366888	-4.00419818824746
CLEC4D	-0.613285269277147	3.3919235271395	-2.02862228395688	0.0528888059592389	0.765077457366888	-4.00493931539602
ADGRG3	-0.370850320169253	3.53763197362057	-2.02856221399387	0.0528953378167958	0.765077457366888	-4.00503724175445
WDR55	-0.0769845527079118	4.15503011812191	-2.02724818644184	0.0530384004891509	0.766504750165386	-4.00717886990432
HSD17B8	-0.189346707100947	7.24584366238005	-2.02657987836904	0.0531112926489513	0.766571662377566	-4.00826772008243
USP51	0.302929528108929	3.93197467949456	2.02526348838984	0.0532551300097302	0.766571662377566	-4.01041173349804
SDS	-0.454714463350375	3.48815051671599	-2.02489236715449	0.0532957433184401	0.766571662377566	-4.01101600538598
GPATCH1	0.18910234450999	5.55637512896941	2.02432299945284	0.0533581047703015	0.766571662377566	-4.01194291834433
POMT1	0.1739065296765	5.08718823571132	2.02373021056611	0.0534231000131798	0.766571662377566	-4.01290776673033
CCL13	-0.435395616543103	4.59673678930576	-2.02317558575892	0.0534839741796107	0.766571662377566	-4.01381031880686
EPHB2	-0.0685217128850213	2.65218980244536	-2.02264515879723	0.0535422497970237	0.766571662377566	-4.01467333146288
WT1	-0.729842515356754	3.23939830195512	-2.02224052721668	0.0535867425674003	0.766571662377566	-4.01533156675841
PRKAB2	0.274479725265086	4.89955235323542	2.02211804347528	0.0536002171633311	0.766571662377566	-4.01553079929234
GPM6B	0.615277932101595	8.38288625224215	2.02134051676645	0.0536858237414078	0.766571662377566	-4.0167953304488
NEUROD4	0.0278716152817378	2.14041926268563	2.02087538707588	0.0537370927848551	0.766571662377566	-4.01755163185754
ARL16	0.242048996692731	6.64874256336205	2.02068743295594	0.0537578223470142	0.766571662377566	-4.01785721092741
KCNV1	0.0223595143737394	2.79259339776195	2.01934099037959	0.0539065289363218	0.766571662377566	-4.02004569902742
CYP2A6	0.176154106885407	2.31823401408799	2.01900294209554	0.0539439213875882	0.766571662377566	-4.02059499741292
ABTB1	-0.0939004333240665	3.77769697185068	-2.01883985258014	0.0539619693598427	0.766571662377566	-4.02085998034215
TMEM37	0.157677742274972	5.14045151463315	2.0188262249734	0.0539634776728967	0.766571662377566	-4.0208821213884
JHY	-0.123981214721364	3.88949867631207	-2.01879936993264	0.0539664501166138	0.766571662377566	-4.02092575300595
IL6	-1.19796322363799	10.3792804086362	-2.01851244878533	0.0539982169430647	0.766571662377566	-4.02139189091604
DBP	0.302322362123936	3.87531675221324	2.01813157527993	0.0540404113350347	0.766571662377566	-4.02201059406079
OCIAD2	-0.186058903608473	7.50975265761849	-2.01643729207452	0.0542284625844925	0.766571662377566	-4.02476185094358
CHURC1	0.267077890354935	8.49273735713045	2.01589220238697	0.0542890857233427	0.766571662377566	-4.02564664899828
PTK2	0.123111048005322	6.54109826547505	2.01503762609447	0.0543842494365895	0.766571662377566	-4.02703347300305
ZNF248	0.20354789647666	4.23731496173411	2.01480703820679	0.0544099524101352	0.766571662377566	-4.02740760514748
CBFA2T3	0.366914587609838	5.67087414180764	2.01416551650928	0.0544815174379373	0.766571662377566	-4.02844832530988
WASF3	0.366942344183344	6.95279346588767	2.01394240357649	0.0545064262968144	0.766571662377566	-4.02881021981838
ELP2	0.108168240603183	5.01333674276269	2.01386052017369	0.0545155704764797	0.766571662377566	-4.0289430296007
ARID5A	-0.466504600701485	6.82269677151707	-2.01269046530703	0.0546463822316007	0.766571662377566	-4.0308403719263
CETN3	0.226516906134826	9.14539860038049	2.01252658769842	0.0546647257984704	0.766571662377566	-4.03110605147192
COL6A6	0.29274726590367	5.85414569803964	2.01235739817283	0.0546836696543452	0.766571662377566	-4.03138032680713
DSG4	0.0172232420098242	2.3787859805202	2.01208930116329	0.054713699874503	0.766571662377566	-4.03181490920732
GNA11	0.179817359690644	7.19653265816359	2.01198249452728	0.0547256676082875	0.766571662377566	-4.03198803030757
MUC12	0.0316683052638846	2.27789796008519	2.01184219178676	0.0547413921072534	0.766571662377566	-4.03221543488415
RTKN2	0.439099022710293	5.14229019390085	2.0116571263446	0.05476213950709	0.766571662377566	-4.03251537442596
VNN1	-0.59816808253424	4.73878801332766	-2.01163379294851	0.0547647558705639	0.766571662377566	-4.03255318998774
TIFA	-0.187881488353472	4.47466603830633	-2.01144505091216	0.0547859234880964	0.766571662377566	-4.0328590658227
GRTP1	0.188782963253373	3.53005167435298	2.01103396505439	0.0548320521906566	0.766571662377566	-4.03352520289386
ZNF234	0.0872572304053643	3.9678699748023	2.00949924038998	0.0550045694605854	0.766571662377566	-4.03601127641134
ZBTB37	0.0908455492050115	3.63912092761353	2.0090008530764	0.0550606957381672	0.766571662377566	-4.03681831845746
ZNF775	0.0412017905846676	2.54010444808676	2.00887089715049	0.0550753391296862	0.766571662377566	-4.03702873387144
CAND1	0.121310189188406	6.32663970973148	2.00882833028911	0.0550801362967796	0.766571662377566	-4.03709765303334
TNIP3	-1.10893849806495	4.1281530658582	-2.00870175615928	0.0550944030277298	0.766571662377566	-4.03730258063615
REPIN1	0.0842915332686855	4.30573725992068	2.00856223235833	0.0551101331510078	0.766571662377566	-4.03752846365964
NFIL3	-0.50429841082507	9.93505270154861	-2.00819483988267	0.0551515724862329	0.766571662377566	-4.0381232035005
APOA5	-0.10096637258115	3.41032503623188	-2.00782339896772	0.0551934964002033	0.766571662377566	-4.03872441926482
TRIM74	0.0977891069365864	4.97612986036985	2.00773053090087	0.055203982655547	0.766571662377566	-4.03887472367565
ZBED4	-0.207690555678354	3.7846736761559	-2.00723319060559	0.0552601700567193	0.766571662377566	-4.03967957207767
CPXCR1	0.0247121764682605	2.58199292389256	2.00667489257232	0.0553233042985725	0.766571662377566	-4.04058290166148
VLDLR	0.301958434561804	7.59516749346929	2.00522467932985	0.0554875967026291	0.766571662377566	-4.04292852949864
PRKAR1B	-0.2247439035834	3.88773420593483	-2.00494453702836	0.0555193831288873	0.766571662377566	-4.04338150437683
GCNA	0.190401451407554	4.50204324155271	2.00454888034796	0.0555643037813334	0.766571662377566	-4.04402118385253
TIE1	0.210248516855862	5.23930933876027	2.00434218532871	0.0555877835232466	0.766571662377566	-4.04435532349242
SAMHD1	-0.20771189413534	9.22425147917253	-2.00429528960435	0.0555931119107544	0.766571662377566	-4.04443113094434
B4GALT5	-0.408506028976451	8.77687016681125	-2.00407955019348	0.0556176304631819	0.766571662377566	-4.04477985998005
LILRB4	-0.392757046558154	4.02552440303089	-2.00315696306006	0.0557225891035728	0.766571662377566	-4.0462708652193
COPE	-0.117107328859001	5.59253682632061	-2.00314893333183	0.055723503376146	0.766571662377566	-4.04628384004696
BOLL	0.0166652387072004	2.12869683539931	2.00296366658228	0.055744601699469	0.766571662377566	-4.0465831929515
SWAP70	-0.220511657128831	8.12483367320008	-2.0028966137573	0.0557522394635518	0.766571662377566	-4.04669153169882
SLC6A6	-0.178548753951233	3.88651904201337	-2.00238298313451	0.0558107760252724	0.766571662377566	-4.0475213314399
ZMYM4	0.141644868273686	7.51667135355584	2.00191320806847	0.0558643619656085	0.766571662377566	-4.04828014874667
MZB1	-1.27954459512836	5.57313149007005	-2.00162618157898	0.0558971245983282	0.766571662377566	-4.04874371457229
MUSTN1	-0.21371200986981	5.91974254021324	-2.00155054608815	0.0559057608290124	0.766571662377566	-4.04886586284833
CACNA1G	-0.0380973991119493	2.74938711926043	-2.00151371990843	0.0559099661508805	0.766571662377566	-4.04892533447036
RTP4	0.298155336880672	6.24758162267811	2.00136735897873	0.0559266824198943	0.766571662377566	-4.0491616891853
MXD1	-0.596000364525523	6.41643766079273	-2.00118047269991	0.055948033600191	0.766571662377566	-4.04946346959801
POLR1B	0.126495811531416	5.16494964806869	2.00092335523247	0.0559774202189869	0.766571662377566	-4.04987862554159
SLIT2	0.407825206334403	10.0882944825579	2.00073412070648	0.0559990570115543	0.766571662377566	-4.05018414995263
SPIN4	0.603302698154241	7.33710198437337	1.99991720487609	0.0560925465627525	0.766571662377566	-4.05150284953585
SLC22A3	0.208492156496336	6.90005418015182	1.99966518707973	0.0561214157548951	0.766571662377566	-4.05190959053252
ANXA5	-0.14974253172624	11.4020964548391	-1.99860541747019	0.0562429580413376	0.766571662377566	-4.05361959693142
ZNF253	0.213504675642529	3.96023370168338	1.99787577541984	0.0563267735974449	0.766571662377566	-4.05479654960566
DDX27	-0.162345367376525	7.32982162690649	-1.99767366985669	0.0563500093545719	0.766571662377566	-4.05512250334545
RMDN2	0.0946676997740754	4.22741509680494	1.9972499711361	0.0563987487383586	0.766571662377566	-4.05580576468712
MVP	-0.198649279985343	9.65465951365607	-1.99673653196405	0.0564578610158317	0.766571662377566	-4.05663360541252
SLC4A1AP	0.0636933178411914	6.11247853880115	1.99654731790514	0.0564796589993669	0.766571662377566	-4.05693864573813
ATXN3	0.105233447816937	4.83549504363759	1.99628607764816	0.0565097667846103	0.766571662377566	-4.05735976913513
KIF18A	-0.254550663336453	3.10647990287266	-1.99613279036216	0.0565274396347454	0.766571662377566	-4.05760685253633
MYZAP	0.646776147624154	7.51008184739638	1.99531186133881	0.0566221693440411	0.766571662377566	-4.05892987801738
PODN	-0.311144385555387	4.86983873089281	-1.9947921452237	0.0566822133583563	0.766571662377566	-4.05976726411946
MDM2	-0.160740813404582	4.03540593895488	-1.99455870453252	0.0567092015523176	0.766571662377566	-4.06014334236894
PEAR1	0.360884126630737	6.19209488005552	1.99454381682867	0.0567109231109633	0.766571662377566	-4.06016732574293
FAM71D	0.0344526805604648	2.63375885166051	1.99435972035161	0.0567322151461182	0.766571662377566	-4.06046388585118
DYNC1I2	0.510249385192167	7.30607478131857	1.99412008994424	0.0567599406117525	0.766571662377566	-4.06084987632371
RRP12	-0.128727904845656	3.43352086235689	-1.99386243074614	0.0567897653380285	0.766571662377566	-4.06126487054442
TMEM147	-0.159976391126392	8.86297511345772	-1.99381531489882	0.0567952206129399	0.766571662377566	-4.06134075275089
SIRT2	0.197949824423509	5.28049059344103	1.99363618104516	0.0568159657118289	0.766571662377566	-4.06162924436999
C6ORF141	0.0357851997237897	2.9415077471869	1.9929788807149	0.05689214339541	0.766780427664894	-4.06268765695048
SCN4A	0.0445018920888636	2.42422985815475	1.99234488649977	0.0569657052162453	0.766780427664894	-4.06370830730176
NR4A3	-0.736120973683121	6.31023544967079	-1.9920309724186	0.0570021593948365	0.766780427664894	-4.06421358421356
CCDC167	-0.30467484090229	6.12763493448649	-1.99197176776619	0.0570090370076273	0.766780427664894	-4.06430887386427
STEAP3	-0.381979565140372	4.89337657566915	-1.99132662867901	0.0570840280950839	0.767086752675606	-4.06534709281981
IDNK	0.199562228465624	5.57407296464298	1.98971901466016	0.0572712753876756	0.767086752675606	-4.06793318258113
ZNF410	-0.192764416345329	7.73229380261541	-1.98958183157407	0.0572872788332477	0.767086752675606	-4.06815379384052
ZNF467	0.146768388264655	3.38668145044496	1.98850867751386	0.0574126062632768	0.767086752675606	-4.06987921717164
CFAP69	-0.251414244718011	4.72156728372509	-1.9879686777834	0.057475760903112	0.767086752675606	-4.07074718261265
SLC41A3	0.201104063330852	6.34267197245935	1.98792963527555	0.0574803294141608	0.767086752675606	-4.07080993089086
ERVV-1	0.0326116971728934	2.7667757577119	1.98733077357956	0.0575504445312945	0.767086752675606	-4.07177229915295
IGLL5	-1.2747505896569	9.18191456305295	-1.98718936881573	0.0575670112719122	0.767086752675606	-4.0719995060507
UBR1	-0.262142657890406	7.19181821280142	-1.98703263231629	0.0575853791557032	0.767086752675606	-4.07225133435264
RPL7L1	0.0695558715420725	6.50588302566845	1.98694181611354	0.0575960242273168	0.767086752675606	-4.07239724217291
MBTD1	0.214545926021651	5.55372261223392	1.9864972230359	0.057648162441306	0.767086752675606	-4.07311146951525
PTX3	-1.15636378402654	7.29832412810473	-1.98639003705467	0.0576607385410677	0.767086752675606	-4.07328364409535
MYOF	-0.207946550184127	7.86911537984373	-1.98630631682838	0.0576705630895767	0.767086752675606	-4.07341812067395
ZNF396	0.0913724180001365	2.78960090639437	1.98621348839002	0.0576814582063711	0.767086752675606	-4.07356722272791
PGPEP1	-0.126644341948236	3.51488985365882	-1.98556469636929	0.0577576563979796	0.767086752675606	-4.07460918170631
ROPN1B	0.0290886359207825	2.10469526831001	1.98547981244012	0.0577676322452645	0.767086752675606	-4.07474548731772
YES1	0.141303648592036	6.96757494756324	1.98531585033638	0.0577869059195694	0.767086752675606	-4.07500876403394
SAP130	0.121094983587055	6.53144115058038	1.98427283165022	0.0579096448139347	0.767873070742848	-4.07668319583089
MEIS2	0.352430614574621	8.53112210815828	1.98372465278695	0.0579742445211585	0.767873070742848	-4.07756297606401
TCP11L1	-0.138703629008309	3.82229825113676	-1.98367982459566	0.0579795300665127	0.767873070742848	-4.07763491385503
SOX4	0.258707753671118	5.67166426174271	1.98318371275337	0.0580380532959687	0.768059142085348	-4.0784309695845
SEC61A1	-0.229705164079752	8.44642855297295	-1.98251368587073	0.0581171746592705	0.768255327906334	-4.07950586330449
KRTAP7-1	0.0343273227107574	2.39545532137184	1.98230490830236	0.0581418479197208	0.768255327906334	-4.07984074302046
RNF169	0.153109106099283	7.54430968833657	1.9818281221932	0.0581982288762348	0.768318333682928	-4.08060541523191
PODNL1	0.0850242047700895	4.82631039232489	1.98114816958079	0.0582787178630076	0.768318333682928	-4.08169570115202
EFS	0.257507212861926	5.42097126338058	1.98113665229841	0.0582800820570142	0.768318333682928	-4.0817141665205
ZNF786	0.276209989755282	4.46231057895627	1.97997122618252	0.0584182691789206	0.769158244943585	-4.0835822707489
FLT3LG	0.161755300411552	3.54291705519444	1.97926581500541	0.0585020511902731	0.769158244943585	-4.08471262089262
TESPA1	0.161861672211644	3.91684212975176	1.97892189623469	0.0585429368689164	0.769158244943585	-4.08526361222022
NUDT16	-0.268186170215936	4.83135084569166	-1.97890019742709	0.0585455173040895	0.769158244943585	-4.08529837353955
ZNF705G	0.0289337947861692	2.58714150853615	1.97846967137802	0.0585967363931911	0.769158244943585	-4.0859880168948
SPHK2	0.0622592536377722	2.85792104372041	1.97834970003364	0.058611016233107	0.769158244943585	-4.08618017544695
FOXS1	0.180936404367952	2.867969819182	1.97796182968221	0.0586572042432126	0.769179891632712	-4.08680137217877
CDIPT	0.185369483944495	11.0269246289506	1.97645155769974	0.0588373539343904	0.769836296191591	-4.08921933488764
ADAM15	-0.246368622690147	5.51846889686133	-1.97631932778007	0.0588531498315975	0.769836296191591	-4.08943097397918
UBXN2A	0.146551106108097	8.36088697147989	1.97548845934584	0.058952488851887	0.769836296191591	-4.09076058053526
ZNF25	0.180901418376754	6.5841158674136	1.97499469432686	0.0590115933923399	0.769836296191591	-4.09155054515224
BET1	0.238467101349629	7.30312703477488	1.97481284844949	0.0590333737768227	0.769836296191591	-4.09184144127583
KPNA5	0.268724504205497	6.84719686707605	1.97456944560568	0.0590625381301855	0.769836296191591	-4.09223077932734
GPR183	-0.692397512627705	8.79647352346517	-1.97382308768469	0.0591520451243368	0.769836296191591	-4.09342441251537
AQP3	-0.442513130447836	8.62186483977433	-1.97344141592593	0.0591978631495247	0.769836296191591	-4.09403468732317
ZNF112	0.288662299376992	5.59060854270778	1.97251314278638	0.059309428407169	0.769836296191591	-4.09551860078843
CBR3	-0.391751518179892	5.11498014819994	-1.97231678656011	0.0593330512873265	0.769836296191591	-4.09583242707675
GPAT4	-0.0986379357484273	3.97079554805715	-1.97212216229016	0.0593564739562728	0.769836296191591	-4.09614346331008
CXCR4	-0.551157607654785	10.0599448237503	-1.97204768516851	0.059365439287433	0.769836296191591	-4.09626248216529
C16ORF72	-0.0950383227636387	6.08870279030469	-1.97126579400724	0.0594596327871459	0.769836296191591	-4.09751179733775
UGCG	-0.382838401733453	9.27861509481016	-1.97125620842667	0.0594607883645287	0.769836296191591	-4.09752711110458
EIF4A3	-0.289325797790013	9.36885552187832	-1.97124202717434	0.0594624980034022	0.769836296191591	-4.09754976674419
RBM43	0.3299453861119	3.8835232877698	1.97100669718739	0.0594908748107513	0.769836296191591	-4.09792570751763
LYRM7	0.185810970128863	6.02929654708596	1.97097367939913	0.0594948571474203	0.769836296191591	-4.09797845103328
EIF2B1	0.106628346861203	8.80522863950323	1.97062344260914	0.0595371142689709	0.769836296191591	-4.09853789007643
PFDN2	-0.148640148867576	8.52820621757353	-1.9704817704754	0.0595542149225226	0.769836296191591	-4.09876416520442
LILRA2	-0.381328250553239	4.92838947224878	-1.96968280987047	0.0596507348950265	0.769934156432404	-4.10004002768609
LAMA3	0.109483845072231	3.66615262365803	1.96968103305767	0.0596509496992794	0.769934156432404	-4.10004286467252
PKN3	0.197435494960883	3.55379482391037	1.96863038698752	0.0597780844512854	0.770998893557654	-4.1017200818298
THSD7B	0.214771620484631	2.87687813842763	1.96732579016617	0.0599362798345333	0.77164236162513	-4.1038018094187
ITGA1	0.397130226772274	7.99469221329988	1.96715494080877	0.0599570242113395	0.77164236162513	-4.10407435853392
RNASE6	-0.471447206072683	8.12649388466023	-1.96548679501273	0.0601599003341605	0.77164236162513	-4.10673459680077
WDR90	-0.0920551330628214	3.38566497119517	-1.96526712405627	0.0601866610545621	0.77164236162513	-4.10708479211253
FAM220A	0.194366115204859	8.24910658087871	1.96519948740807	0.0601949027784459	0.77164236162513	-4.10719261155945
CREG2	0.0216600704981174	2.70063912506075	1.9649842793239	0.0602211331030009	0.77164236162513	-4.10753565671277
TEFM	0.311235096625138	5.99095685732069	1.96449325281892	0.0602810187034624	0.77164236162513	-4.10831826043626
MAP1LC3C	0.42610499693953	4.95998315357165	1.96316111755752	0.0604437491655536	0.77164236162513	-4.11044072937146
BMPR2	0.333837686353147	6.65276422554661	1.96311993184263	0.0604487864495993	0.77164236162513	-4.11050633349304
FKBP9	0.212041382592282	9.00646020164547	1.96297720461077	0.0604662457790033	0.77164236162513	-4.11073367399928
PYGM	-0.224999418149325	2.24744144459955	-1.96260582869457	0.0605116956430188	0.77164236162513	-4.11132515810075
BRAT1	0.195162983847758	3.52335064548472	1.96229122641558	0.0605502208565382	0.77164236162513	-4.11182615722081
PDLIM1	-0.185899808718011	11.7828293697149	-1.96204842876005	0.0605799678066048	0.77164236162513	-4.11221276937377
FAM102B	-0.193884151144013	5.43199820027553	-1.96201993505754	0.0605834596226771	0.77164236162513	-4.11225813829344
NPM2	-0.194103987939115	3.31101539482546	-1.9614832231985	0.0606492650053365	0.77164236162513	-4.11311262640189
MYO5A	-0.176273061063065	4.37149637028443	-1.96122241271723	0.0606812651879912	0.77164236162513	-4.11352779715685
ADAMTS17	0.180421693020113	2.40407949115799	1.96096468107342	0.0607129021573366	0.77164236162513	-4.11393802809068
N6AMT1	0.105385611392335	3.25783510948741	1.96013632192822	0.0608146825370825	0.77164236162513	-4.11525626454959
CHTF8	-0.171453238298772	7.71418947607387	-1.96003402196982	0.0608272624935288	0.77164236162513	-4.11541903530228
LLCFC1	0.0288171485225908	2.69089179651028	1.95995480687981	0.0608370052417286	0.77164236162513	-4.11554507125539
CACNG5	0.0232889620069439	2.60545037729064	1.959891767569	0.0608447594913403	0.77164236162513	-4.11564536797116
MGAT2	-0.16424062266474	6.52937958423411	-1.95936444538905	0.0609096575373847	0.77164236162513	-4.11648425696753
SAT1	-0.134714703835968	9.90470729936986	-1.9590501891123	0.0609483622139555	0.77164236162513	-4.1169841138668
GLA	-0.388497082527931	8.08851286175331	-1.95877636178665	0.0609821051273538	0.77164236162513	-4.11741961758861
ACOX3	-0.250131532872423	5.2589526969454	-1.95793669552176	0.0610856767930714	0.77164236162513	-4.11875477797582
ZNF585B	0.232239515900529	4.13082096485171	1.95746918325223	0.0611434105861044	0.77164236162513	-4.11949799555968
GNPAT	0.123453388926514	8.42032870477594	1.95690848706713	0.0612127148772155	0.77164236162513	-4.12038918267022
SVOP	0.0277646999381247	2.35030139892109	1.95633030906023	0.0612842520885626	0.77164236162513	-4.12130796442678
SPATA3	0.0160780916901735	2.41129427916272	1.95581538274702	0.061348024926877	0.77164236162513	-4.12212606929355
MYO7A	-0.107453046002624	2.66102012268076	-1.9554653860223	0.0613914046802116	0.77164236162513	-4.12268204917769
CA13	-0.315428084465713	4.80987615339954	-1.95518491699829	0.0614261863391074	0.77164236162513	-4.12312753084916
TRAPPC3L	0.123733016460928	3.1693014359434	1.95475845023979	0.0614791066301598	0.77164236162513	-4.12380481959669
RPTOR	0.198066391596782	5.07459801426387	1.95426267022293	0.0615406782225513	0.77164236162513	-4.12459205437027
SLC2A10	0.269750689152831	7.15076143847702	1.95424282656866	0.0615431437570481	0.77164236162513	-4.12462356055684
PIGU	-0.254115090839067	5.49954131035279	-1.95401459477303	0.0615715073256589	0.77164236162513	-4.12498591248459
IFNA14	0.0185984745737904	2.39396350086747	1.95312093895683	0.061682676895495	0.77164236162513	-4.12640443203579
MSRB1	-0.278162306570096	7.90084682612941	-1.95225756912696	0.0617902458971436	0.77164236162513	-4.12777443601643
PKHD1	0.0227600280476339	2.0940403936954	1.95184812658077	0.0618413165941818	0.77164236162513	-4.12842399170412
MEI1	-0.333354158254736	3.21146639070645	-1.95132140639625	0.0619070699700494	0.77164236162513	-4.12925945747384
PTPN5	0.119810605791666	2.74408644573333	1.95107322904188	0.0619380725309956	0.77164236162513	-4.12965305193545
RCOR3	0.167644746391234	6.17670788366072	1.95105018014585	0.0619409525118927	0.77164236162513	-4.12968960428482
STAT2	-0.228020821100532	6.2968299243448	-1.95096091911598	0.0619521068668427	0.77164236162513	-4.12983115696286
LCP1	-0.33696854715015	10.197213100031	-1.95085479000433	0.0619653714026607	0.77164236162513	-4.12999945347635
EIF3B	-0.134927879998485	6.46914056423249	-1.95015137949646	0.0620533499825375	0.77164236162513	-4.13111473565725
EPX	0.015506802030246	2.24015466804959	1.94983821015095	0.0620925546003016	0.77164236162513	-4.13161118381992
VDAC1	-0.158752801884974	7.13076905084533	-1.94981078064999	0.0620959894401957	0.77164236162513	-4.13165466339983
ATP8B1	0.188125711740069	8.51221031971485	1.94972778360189	0.0621063837004026	0.77164236162513	-4.13178622260778
MOSMO	-0.17831495896462	3.64602597057656	-1.94916109949851	0.0621773939601233	0.77164236162513	-4.132684370134
CHL1	-0.272309478024079	4.10105677116793	-1.94886221509953	0.0622148753045228	0.77164236162513	-4.13315800171593
TRIL	0.494871536673739	4.55346506479899	1.94785215678246	0.0623416872421551	0.77164236162513	-4.13475821950397
UBASH3A	-0.24935569492258	2.75196418920265	-1.94755060988359	0.0623795900291071	0.77164236162513	-4.13523583947958
MGAM	-0.838025021122085	5.59619871663841	-1.94742731687338	0.0623950930920208	0.77164236162513	-4.13543110791131
PIBF1	0.160397212541225	7.41833243418028	1.9472943873005	0.0624118116505141	0.77164236162513	-4.13564162854212
E2F2	0.0533468297610078	2.33964891089369	1.94687523449859	0.0624645541979899	0.77164236162513	-4.13630537342394
PCDHGC4	0.0218865687463619	2.25703296560501	1.94670598532168	0.0624858620994299	0.77164236162513	-4.13657335702212
HAUS1	0.147110565805179	7.83362549945569	1.94665734616033	0.062491986782891	0.77164236162513	-4.13665036757813
CORO7	-0.207676783117977	4.54095057235087	-1.94634059892747	0.0625318847115262	0.77164236162513	-4.13715184076139
ZNF493	0.194661779359707	5.06999763917542	1.94569615118791	0.0626131290927267	0.77164236162513	-4.13817194722112
ADARB1	0.0676626221946641	3.68980648072516	1.94545293680532	0.0626438147016082	0.77164236162513	-4.13855687196241
PPM1A	0.184156779999505	6.90957061619895	1.94538082036787	0.0626529159397204	0.77164236162513	-4.1386710008359
PGAM5	-0.0740180663540642	2.26899585374427	-1.94506238709461	0.0626931166908687	0.77164236162513	-4.13917490547699
ZFP42	0.017627347485436	2.49567428982	1.94498166734894	0.0627033107770232	0.77164236162513	-4.1393026309906
TNFRSF10B	-0.459881150154879	6.67403756069515	-1.94484831212855	0.0627201553683138	0.77164236162513	-4.13951363499909
LUC7L2	0.0891028859055041	6.23699126065394	1.94450400091976	0.062763664903677	0.77164236162513	-4.14005838029211
ARG2	-0.434943818096276	3.76200573631277	-1.94450266742421	0.0627638334646899	0.77164236162513	-4.14006048992134
NECTIN4	0.249554221228647	3.15341713219622	1.94439909844602	0.062776926351089	0.77164236162513	-4.14022433591591
SMARCD3	0.0965580374436987	4.62895659933892	1.94337779483145	0.0629061645974677	0.772680983355809	-4.1418397007403
MCUB	-0.315560275046322	7.56683672040138	-1.94147457872151	0.0631476234000637	0.773744498488521	-4.14484832991789
IFT140	0.096434773563995	3.46144850421275	1.94131464600735	0.0631679507549583	0.773744498488521	-4.1451010569991
EZH1	0.0781404591319514	4.44540723147949	1.94105101467176	0.0632014706377962	0.773744498488521	-4.14551761682769
CTXND1	0.231979638272978	2.98708150081843	1.94061254193392	0.0632572555043778	0.773744498488521	-4.14621035063665
CENPN	-0.169245754735211	3.57823362772403	-1.94034333273716	0.0632915270838152	0.773744498488521	-4.14663561270353
TRAPPC8	0.0649520344349543	5.83838273250124	1.94022006563254	0.063307224977493	0.773744498488521	-4.14683032003738
EXOC3L4	0.037408782222117	2.78786024039678	1.93935466657208	0.0634175282388986	0.773744498488521	-4.14819701567582
DPP6	0.306934972607862	2.4819741761089	1.93927128767228	0.0634281645362357	0.773744498488521	-4.14832866996504
RHEB	-0.109234156874398	5.7922922628113	-1.9392284471484	0.0634336301292492	0.773744498488521	-4.14839631305543
ITSN2	0.076398491172406	5.47165424259847	1.93917243732098	0.0634407764829037	0.773744498488521	-4.14848474820726
UXT	-0.147011671212729	9.48947312357824	-1.9381693166053	0.0635688849918499	0.774759805087684	-4.15006828588111
UNKL	0.130693868590428	4.38172345822943	1.93718022678382	0.0636954230237747	0.775565376460968	-4.15162909583871
MYOZ1	0.397197516620863	3.40529718505195	1.93695085826061	0.0637247984480668	0.775565376460968	-4.1519909633845
KRT74	0.016661376697376	2.21339866357541	1.93552889267024	0.063907175236525	0.777237265024497	-4.15423366422704
SEC62	0.134442986190702	9.58044287150682	1.93504216167958	0.0639697065288912	0.77745026865162	-4.155001055365
CEP192	0.292956427051349	6.42738371422919	1.93429277992871	0.0640660856278905	0.777711481285869	-4.15618227532316
ECSIT	-0.15862075112584	6.20487955433987	-1.93417484863509	0.0640812644973822	0.777711481285869	-4.1563681355444
PRPF38A	0.181182668947159	7.33977946605477	1.9328266145496	0.0642550183945906	0.777803199742485	-4.15849237671045
VNN2	-0.674486628687475	7.38676418289474	-1.93267712152515	0.0642743096626994	0.777803199742485	-4.15872784799484
COL4A4	0.28923636681963	5.30395396235129	1.93256804955106	0.0642883880051501	0.777803199742485	-4.15889964247843
UBL4A	0.227255963792383	6.12248975911628	1.93193319062496	0.0643703851972878	0.777803199742485	-4.15989944190565
PON2	0.226627641261991	6.98607096848377	1.93162872944848	0.06440974123891	0.777803199742485	-4.16037883447903
REL	-0.40135863982381	7.27241204590353	-1.93102940413807	0.0644872741835227	0.777803199742485	-4.16132234898301
HLA-DQB2	-0.972167664359595	6.05722224051003	-1.92990307193903	0.0646332050474308	0.777803199742485	-4.16309495490745
SRGN	-0.29001404120419	10.4820709718591	-1.92975114737222	0.0646529108939194	0.777803199742485	-4.16333399444658
KLHL35	-0.0403061399124227	2.39059888753215	-1.92905341870583	0.064743479352389	0.777803199742485	-4.16443163252274
TSPAN7	0.288472965479727	8.78239135255775	1.92827658208069	0.0648444467275792	0.777803199742485	-4.16565338222694
NPLOC4	-0.220181800783877	7.46568373140886	-1.92800747894024	0.0648794547774454	0.777803199742485	-4.16607652421165
LTC4S	0.217930946743406	6.94819117708818	1.92791267787593	0.0648917915269919	0.777803199742485	-4.16622558070998
DYNC1H1	0.0592050102545301	4.05591577267022	1.92694124285621	0.0650183253823472	0.777803199742485	-4.16775267041063
TMPRSS13	0.0540049542800811	2.38243097943488	1.9267937653018	0.0650375538298624	0.777803199742485	-4.16798445549242
TRPC5	0.0168756002210606	2.57584335868211	1.92595385520474	0.0651471578285554	0.777803199742485	-4.16930426666045
FOXN3	-0.124567838859632	5.71860911036605	-1.9258662952214	0.0651585932367512	0.777803199742485	-4.16944183198339
C1R	-0.334153662172485	10.2575578581528	-1.92584520914415	0.0651613473581228	0.777803199742485	-4.16947495960262
FMN1	-0.118575141322447	2.87205753338904	-1.92583867614382	0.0651622006752372	0.777803199742485	-4.16948522332409
ERMAP	0.208673745402127	4.22243216899284	1.92530567330802	0.0652318524672596	0.777803199742485	-4.17032251667882
PALD1	0.426638020690755	5.47324230080596	1.92459363082131	0.0653250022063238	0.777803199742485	-4.17144080126136
JAK3	-0.153666745953968	3.3076106091826	-1.92444038898591	0.0653450645507861	0.777803199742485	-4.1716814330877
CALML5	0.0256106689866247	2.26266333954307	1.92421351986666	0.0653747760159006	0.777803199742485	-4.17203765451326
AMPD1	-0.916025546599767	3.34466030576548	-1.92409124461244	0.0653907944415973	0.777803199742485	-4.17222963393692
ANKRD29	0.352948292505724	8.82702112188384	1.92355040700517	0.0654616868809005	0.777803199742485	-4.17307867514286
ENDOG	-0.310546561839248	5.40136400931845	-1.92313360236208	0.0655163669579414	0.777803199742485	-4.17373288351824
AIMP1	0.124150580487829	6.74538839687995	1.92255001948765	0.0655929934258433	0.777803199742485	-4.17464869107815
ESAM	0.352277258310808	8.19452634051296	1.92253214050933	0.0655953422321131	0.777803199742485	-4.17467674510106
FGF20	0.0273821163892118	2.58652491969505	1.92236237356386	0.0656176485988989	0.777803199742485	-4.17494311811237
RHOD	-0.140279733052028	3.78886593675464	-1.92143870836175	0.0657391287098301	0.777803199742485	-4.17639209718871
MC3R	0.0173487216904573	2.32690729953887	1.92140604824349	0.0657434277458039	0.777803199742485	-4.17644332277412
DSC2	-0.117450138332288	5.18252035821925	-1.92122479772962	0.065767290123106	0.777803199742485	-4.17672759268443
MGAT1	-0.231629453049653	8.32342313324639	-1.92092515800177	0.0658067554988806	0.777803199742485	-4.17719749936748
AQP5	-0.55602230991317	3.00047552566735	-1.92092066012339	0.0658073480691961	0.777803199742485	-4.17720455271045
TDO2	-0.621899846316378	3.46390235363855	-1.92053969825384	0.0658575545602465	0.777803199742485	-4.17780191416648
SAP30	-0.165499149234596	4.50787614933841	-1.9199412621455	0.0659364891772857	0.777803199742485	-4.17874010923772
SLC29A3	-0.387509591503181	5.13847751198096	-1.91934715843718	0.0660149339564596	0.777803199742485	-4.179671302366
LPIN3	0.116858490783414	2.28989844201682	1.91913802159118	0.0660425675110926	0.777803199742485	-4.17999905192289
CNTN3	-0.605958538634999	4.09054855452251	-1.91845460878657	0.066132938191715	0.777803199742485	-4.1810698839931
ZBED5	0.067533486812648	4.42815675154409	1.9184344524115	0.0661356051942113	0.777803199742485	-4.1811014625944
PPIA	0.0511906855432649	9.94738828527383	1.91778795041344	0.0662211972448478	0.777803199742485	-4.18211419695468
TNFRSF10C	-0.403180204369071	4.65301349460289	-1.91710490218451	0.0663117326622411	0.777803199742485	-4.18318391109542
ZNRF3	0.404879219005893	7.77523548320554	1.91698637524051	0.0663274539365403	0.777803199742485	-4.1833695066311
CDCP1	-0.366865975574201	3.6950965324547	-1.91694545138614	0.0663328827830481	0.777803199742485	-4.18343358535453
ATP8B2	-0.195005324085924	6.63190555211212	-1.91673338477786	0.0663610211645636	0.777803199742485	-4.18376562412432
DEPP1	-0.79114249414695	9.52827266021201	-1.91661011727543	0.066377381883272	0.777803199742485	-4.18395861532542
EDNRA	0.385430625712859	8.58819061375892	1.91648990087603	0.0663933410303258	0.777803199742485	-4.18414682094676
ZCCHC18	-0.177407133205669	2.92363667459229	-1.91641880019182	0.0664027814688001	0.777803199742485	-4.18425812908231
ZNF704	0.15969270328078	4.73717567011664	1.91616436759999	0.0664365735049281	0.777803199742485	-4.18465641878127
RAB38	-0.238635367697304	5.18476554816991	-1.91551626977732	0.0665227172614994	0.777803199742485	-4.18567077987482
ADAMDEC1	-0.879708029182993	3.07464654919319	-1.91502824136326	0.0665876491875886	0.777803199742485	-4.18643444603189
OST4	-0.18604870904184	10.5224557104664	-1.91439891759526	0.0666714619318874	0.777803199742485	-4.18741900217525
ERBB3	0.149455690165731	5.10732007331739	1.91405641576509	0.0667171146268423	0.777803199742485	-4.18795473606814
CHEK2	-0.174852022798002	3.51554731365912	-1.91393368456628	0.0667334803218018	0.777803199742485	-4.18814669257241
CTTNBP2NL	0.18949235741077	6.58740435672821	1.91367405796588	0.0667681119782873	0.777803199742485	-4.18855272947064
ZFP30	0.219866935951079	4.46381972113497	1.91363100786729	0.0667738559551899	0.777803199742485	-4.18862005278583
TMEM176A	-0.359385134799908	8.52124796617259	-1.9136037506702	0.0667774929804296	0.777803199742485	-4.18866267801595
SLC7A6OS	0.187783636326054	4.68991566300776	1.9130163793031	0.0668559099956801	0.777803199742485	-4.18958111125412
CCDC134	0.116425494371069	2.73449833997999	1.9127274924903	0.0668945072597406	0.777803199742485	-4.19003274897251
FBXW10	0.022085764302112	2.3825734031428	1.91143453353111	0.0670674934761581	0.777803199742485	-4.19205351751309
SLA	-0.50193418539469	8.49499310884193	-1.91141012743511	0.0670707625353606	0.777803199742485	-4.19209165229607
N4BP2L2	0.157484649570399	7.46815895564184	1.91083946240515	0.0671472394848336	0.777803199742485	-4.19298322142562
CHN1	0.299203126458551	8.45338911482434	1.91071129214633	0.0671644265025283	0.777803199742485	-4.19318343947654
CAPN6	0.126752966588322	2.37631965243515	1.91056733988166	0.0671837343805687	0.777803199742485	-4.19340829934876
INPP4A	-0.102733168297761	4.97915609828064	-1.91055556277816	0.0671853142214708	0.777803199742485	-4.19342669516517
MTIF2	0.152505672239784	7.78184738918891	1.9104974073994	0.0671931159558974	0.777803199742485	-4.19351753256151
TRIM38	0.152357041586741	7.62480904606445	1.91029718275773	0.0672199827831597	0.777803199742485	-4.19383026356342
CENPM	-0.155136867071564	2.4353851730831	-1.91016395181249	0.0672378653515556	0.777803199742485	-4.19403834384518
BMP2	0.36547939750985	8.78746566728047	1.91015147414142	0.0672395403458862	0.777803199742485	-4.19405783094871
PAK1	-0.159759240787821	4.57255338463021	-1.9099317271893	0.067269044988782	0.777803199742485	-4.19440100733748
MMP9	-0.905212210033273	5.90843713869918	-1.90966557585961	0.0673047952824292	0.777803199742485	-4.19481661443791
HAVCR2	-0.484396625569114	5.22518416059011	-1.90957430826464	0.0673170584460547	0.777803199742485	-4.19495912312318
AIF1	-0.226303339930674	7.91804628051098	-1.9093420137604	0.0673482794603945	0.777803199742485	-4.19532181419896
IGF2R	-0.145793794541564	7.0512630467059	-1.90913150794309	0.0673765829076292	0.777803199742485	-4.19565045793918
NRTN	0.0259595043991752	2.23798476745569	1.90862512305478	0.067444711054414	0.778069579098016	-4.19644092287887
SRSF8	0.155450752971671	7.87417611626852	1.90817563280231	0.0675052349481148	0.778247935616784	-4.19714244753676
VCX2	0.024541003708122	2.51899476696105	1.90775542997192	0.0675618580576112	0.778381113178749	-4.19779815410849
TNS1	0.193460928894097	7.93879122230723	1.90722682975378	0.0676331466487253	0.77868296174899	-4.19862286021725
SLC24A3	0.285941932668759	6.39651785283441	1.90613884606412	0.0677800815068974	0.779501288167554	-4.20031977529515
DCLRE1C	0.126577096169131	4.68250745733031	1.90584911282223	0.0678192575174427	0.779501288167554	-4.20077154973268
APLNR	0.660668782948477	4.73881494936439	1.90523109944525	0.0679028874917166	0.779501288167554	-4.20173503657855
CNGB1	0.035545569038792	2.58240766337949	1.90503918030957	0.0679288763751009	0.779501288167554	-4.20203419338101
PLEC	-0.407337799191332	7.37269025464972	-1.90495692599086	0.0679400175598507	0.779501288167554	-4.20216240179324
CST6	0.307193939108478	5.00573027138653	1.90469843540128	0.0679750399525383	0.779501288167554	-4.20256528041255
PLGLB2	0.178181422289838	3.18499440754125	1.90260835855848	0.0682587980830485	0.782235861243695	-4.20582137003861
STMN2	0.0372161182212456	2.42245709231032	1.90180145389666	0.0683686225177234	0.782376311603297	-4.20707773283215
CDON	-0.129336090466115	3.66190224055669	-1.90160906083016	0.0683948310245825	0.782376311603297	-4.20737723430762
ZIK1	0.158483396184124	3.33172502636235	1.9015200320804	0.0684069618136062	0.782376311603297	-4.20751581935038
HECW2	0.471752318914354	5.38987906111739	1.90063747844942	0.0685273171983877	0.782750304261963	-4.20888937468487
ATP1B3	-0.227677647114644	5.49920790272343	-1.90061554703983	0.0685303103673473	0.782750304261963	-4.20892350152974
PTS	-0.153236318415557	7.76544956840285	-1.90005071135874	0.0686074375653352	0.782989672272474	-4.2098023272185
GPR20	0.192454185891507	4.336972379724	1.89915435484801	0.0687299882628501	0.782989672272474	-4.21119657316121
IL1F10	0.0700338456089562	2.68042519715267	1.89846555878781	0.0688242904252989	0.782989672272474	-4.21226764061646
GNMT	0.219157501689131	2.49204614126016	1.89832954560844	0.0688429251086011	0.782989672272474	-4.21247910547768
RAD1	0.112786410716961	6.81524813925711	1.8982657749352	0.068851663613138	0.782989672272474	-4.21257824835438
ZNF671	0.266529621202883	3.76132685340807	1.89824732909899	0.0688541914285825	0.782989672272474	-4.2126069252402
SNRPF	-0.137165887184466	8.6429628075345	-1.89786309109537	0.0689068657173254	0.782989672272474	-4.21320423591958
TMEM260	0.218559422533221	6.78514589287732	1.89750227498785	0.0689563610517241	0.782989672272474	-4.21376505600023
HSD17B10	-0.123504762503801	8.2567687559028	-1.89684328997778	0.0690468378153692	0.782989672272474	-4.21478912173237
HLX	0.495996314786734	6.60297302813687	1.89637316071341	0.069111448291655	0.782989672272474	-4.21551954576351
PAMR1	-0.734384307317354	6.55025922870881	-1.89625087750078	0.0691282624442935	0.782989672272474	-4.21570951137578
MTUS2	0.0547553288079601	2.76879244623443	1.89567738820635	0.0692071656698626	0.782989672272474	-4.21660030105455
ZNF133	0.301244928384092	5.01079929144655	1.89517142384962	0.0692768435065914	0.782989672272474	-4.21738604187703
AFMID	-0.181768009298612	2.55754448029475	-1.89501009683264	0.069299073141466	0.782989672272474	-4.21763654350445
CCDC68	0.481338532058276	7.51964968720489	1.89500293396237	0.0693000602742054	0.782989672272474	-4.21764766533836
TENT5C	-0.544681299615211	7.79500293609712	-1.89498814424143	0.0693020985206344	0.782989672272474	-4.21767062933411
PLEKHA1	0.351505634037759	8.9031420841129	1.89444903214638	0.0693764318694159	0.782989672272474	-4.21850761900206
YPEL1	0.154503632145103	4.43395284197755	1.89431348075658	0.0693951327381888	0.782989672272474	-4.21871803967152
PYM1	-0.104409837045214	4.01893169453741	-1.89405498411511	0.0694308074589414	0.782989672272474	-4.21911928155703
CYP2B6	-0.17455892375687	5.75365442057663	-1.89293691411693	0.0695852941919359	0.782989672272474	-4.22085430278398
BFSP1	0.267852801757932	4.2250111790816	1.89285311893855	0.0695968844199558	0.782989672272474	-4.22098430593712
CORO1A	-0.412407504657976	8.58789000080202	-1.89248259717066	0.0696481536817767	0.782989672272474	-4.2215590975344
ENSA	-0.0929330645287454	7.77875142371725	-1.891732600735	0.0697520314744513	0.782989672272474	-4.22272231710584
ZNF7	0.0700425844305994	3.67488014455203	1.89161623287828	0.0697681609898844	0.782989672272474	-4.22290276951665
KLHDC2	0.151576172782509	9.62725473723059	1.89147512663473	0.0697877237905718	0.782989672272474	-4.2231215729981
LARP7	0.116857766343666	5.24074554999395	1.89107379013063	0.0698433906586928	0.782989672272474	-4.22374383177173
HAS1	-1.40723425834846	5.39722846674218	-1.89079502357636	0.0698820793174707	0.782989672272474	-4.22417599300426
LYRM9	0.160507757782439	4.13366615071848	1.89046821276122	0.0699274595121962	0.782989672272474	-4.22468257597691
NF1	-0.0753925383522862	3.9662310030345	-1.89029494539196	0.0699515294010813	0.782989672272474	-4.22495112825993
SLC44A1	0.187746556725942	7.40939053899855	1.88945857887611	0.0700678166797275	0.782989672272474	-4.22624718398463
MAGI1	0.12945092982399	4.38669848273576	1.88925827042205	0.0700956922082773	0.782989672272474	-4.2265575248557
DISC1	-0.0926327893668146	2.72062228852026	-1.88921875682408	0.0701011921770188	0.782989672272474	-4.22661874101252
UHRF2	0.146254375573662	8.26356195191615	1.88919217389321	0.0701048925138543	0.782989672272474	-4.22665992389828
S100A9	-0.550975730305661	11.2663076096021	-1.88910337593037	0.0701172543962727	0.782989672272474	-4.22679748865701
CNTN1	0.222250216743729	3.94168726032553	1.88895365345967	0.0701381020848591	0.782989672272474	-4.22702942620836
GRIK3	0.0747055081315455	2.75616571493062	1.88748652274754	0.070342673607232	0.784766132556134	-4.229301469173
MIF	-0.157902970274332	10.6419943545063	-1.8868631713751	0.0704297482311812	0.785230311137831	-4.23026641788512
BDH2	0.212615801468828	6.99061344742219	1.88625671647075	0.0705145524225952	0.785272391102837	-4.23120498635107
EVPLL	0.0789976398247205	3.51055055712006	1.88592971938991	0.0705603151431369	0.785272391102837	-4.23171096530142
C2ORF68	0.219863873589402	6.07084160115692	1.88586101515792	0.0705699334679561	0.785272391102837	-4.23181726661196
CMTM2	-0.721504565479883	6.03615810890778	-1.88514004615405	0.0706709349796432	0.785393172591681	-4.23293260066166
RPIA	0.162786999375614	7.15210078017402	1.8850846097378	0.0706787063339074	0.785393172591681	-4.2330183474484
POLA2	-0.0979076604066011	3.60239729586201	-1.88480995571866	0.0707172196514224	0.785393172591681	-4.23344314376547
LRRTM4	0.0896467988415628	2.89521836522332	1.88334439944801	0.0709230351229533	0.785897283577398	-4.23570909209058
SNF8	-0.108878298523283	7.0503413158377	-1.88309309538168	0.0709583791851893	0.785897283577398	-4.23609751212245
CRKL	-0.172223589703128	6.69219132838019	-1.88258130689315	0.0710304057214908	0.785897283577398	-4.23688842373519
NAALAD2	0.0672251555734862	2.93851703015304	1.88229665247618	0.0710704940002978	0.785897283577398	-4.23732825677874
PTER	0.207724932237449	7.24528021035837	1.88168955566014	0.0711560578792263	0.785897283577398	-4.23826614754651
GLB1L2	-0.202527142690981	2.7497290822834	-1.88167044093521	0.0711587533483585	0.785897283577398	-4.2382956738609
PLRG1	0.0947793234350058	5.86957971601221	1.88153825925959	0.071177395414763	0.785897283577398	-4.23849984746901
KIFC2	-0.168531086200895	4.84774566113488	-1.88147749898708	0.0711859660802101	0.785897283577398	-4.23859369691061
ACOT12	0.0905127593996387	2.59619380531403	1.88144845741632	0.0711900629150645	0.785897283577398	-4.2386385533154
ME2	-0.19236409984997	7.63933899197961	-1.88014676309689	0.0713739004402338	0.785897283577398	-4.24064857346611
NAMPT	-0.463940097343867	10.1509319587309	-1.88010675944209	0.0713795566491797	0.785897283577398	-4.24071032917752
SPSB4	0.0215974586435186	2.3844120019393	1.88005668221911	0.0713866377311471	0.785897283577398	-4.24078763461503
CBFB	-0.243057948449914	7.80341532939406	-1.87959189700433	0.0714523889475093	0.785897283577398	-4.24150506268133
ECSCR	0.21313744931226	8.27355435079491	1.87928385407512	0.0714959954273565	0.785897283577398	-4.24198047630169
ARIH2	-0.124225465677282	5.96677158918635	-1.87892465033779	0.0715468733666172	0.785897283577398	-4.2425347758112
CARTPT	0.0734724755758442	2.83840853553062	1.87862621270297	0.0715891682193993	0.785897283577398	-4.24299524577865
AMIGO2	0.322475617634828	9.84585052479818	1.87833442025412	0.0716305422729521	0.785897283577398	-4.24344541060818
WDSUB1	0.191838342994585	7.83293169516469	1.87748978055466	0.0717504229640813	0.785897283577398	-4.24474819423985
SPG11	0.0655606352580236	4.7444874850208	1.87746211287985	0.0717543528101537	0.785897283577398	-4.24479086193709
SCARB1	-0.177491522043505	3.89094033687456	-1.87732767216325	0.0717734510840475	0.785897283577398	-4.24499818306205
NSFL1C	-0.0840917204886873	6.20512319746896	-1.87619948181766	0.0719338924185874	0.785897283577398	-4.24673753538523
LSM7	-0.164615812339262	9.51903839030107	-1.87619459287052	0.0719345883578392	0.785897283577398	-4.2467450710915
KLHL9	0.0919701496912371	5.69590546756501	1.87546904442308	0.072037934559396	0.785897283577398	-4.24786325376721
SCAPER	0.160428058190361	4.8878904917131	1.8754123085051	0.0720460213747184	0.785897283577398	-4.24795067918392
BLM	-0.261726090690087	2.46729570693691	-1.87530295542913	0.072061610160766	0.785897283577398	-4.24811917784739
ADAMTS12	0.142252642019456	3.90014416569732	1.87521629855514	0.0720739655748322	0.785897283577398	-4.24825269951665
HGH1	0.111593585953256	3.96382137570821	1.87504326477558	0.0720986419795481	0.785897283577398	-4.24851929787566
TOM1L1	0.136913338689956	5.65349610901302	1.87473364167511	0.072142815708909	0.785897283577398	-4.24899629827826
LYSMD4	0.245247874265477	4.09828720887737	1.87458779412463	0.0721636318118152	0.785897283577398	-4.24922096857297
SHISA3	0.566158448365271	6.13582070412762	1.87447577031377	0.0721796239535992	0.785897283577398	-4.2493935264722
SPP2	0.0121333136720168	2.2591130027561	1.87435376599048	0.0721970443739865	0.785897283577398	-4.24958144938822
FLOT2	-0.241598435157868	6.47634162944891	-1.8739738674834	0.0722513116262526	0.785897283577398	-4.25016654824891
MCL1	-0.286657992849992	8.47141892867836	-1.87325180692489	0.0723545530565842	0.785897283577398	-4.25127838534613
F5	-0.385623864260842	3.17007590276443	-1.87318840114309	0.0723636250246081	0.785897283577398	-4.2513760032057
EME1	-0.2597128583881	3.89048477089786	-1.8728659994485	0.0724097688414375	0.785897283577398	-4.25187232661311
SLC41A2	-0.21056193883242	3.84375301596892	-1.87280176195519	0.0724189658930632	0.785897283577398	-4.25197120991826
GALNTL5	0.0342694444516969	2.56380368942212	1.87261053303821	0.0724463506343496	0.785897283577398	-4.25226556132211
RXFP1	0.436176434289252	5.29409449789682	1.87211486126106	0.0725173745788137	0.785962263937457	-4.25302842685594
OPHN1	0.270580013881354	9.44940993173116	1.87159438475627	0.0725920176749596	0.785962263937457	-4.25382930787313
METTL7A	0.13854569990707	6.86322139944359	1.8706466860694	0.0727281009381392	0.785962263937457	-4.25528715329072
USP20	-0.229110491344839	4.87743866987396	-1.87049482045024	0.0727499283677896	0.785962263937457	-4.25552071760749
CEBPD	-0.244315135944804	10.7234708652309	-1.87020861238427	0.0727910800714264	0.785962263937457	-4.25596085814116
NUP210	-0.221960125138045	3.84085658893017	-1.87007503337776	0.0728102932917305	0.785962263937457	-4.2561662634834
FBXO9	0.137885973155012	6.09168662971181	1.87004427121677	0.0728147185626514	0.785962263937457	-4.25621356513251
AQP9	-0.639282280575191	7.64098986909196	-1.87003242446611	0.0728164228314957	0.785962263937457	-4.25623178121724
FAM161B	0.132239700666416	4.896709216881	1.86864494654606	0.0730162639853818	0.787107883087153	-4.25836463899901
ZNF148	0.197901758722196	6.80852203913041	1.86813189101084	0.0730902805726115	0.787107883087153	-4.25915302181154
SYNGR2	-0.12470810360794	6.33770370365192	-1.86761062689906	0.0731655479109004	0.787107883087153	-4.25995385451737
TECRL	0.0455658694978611	2.94467348196974	1.86757157714474	0.0731711891569691	0.787107883087153	-4.26001384110589
ZBTB45	0.109205223148141	3.31064023034089	1.86745514840441	0.0731880110417646	0.787107883087153	-4.26019268853542
IRF2BP1	0.108410791686476	3.03229341276601	1.86739972648372	0.0731960197010983	0.787107883087153	-4.26027781984512
GIP	0.0210905962411356	2.46860909217909	1.86678431814877	0.0732849993390536	0.787574323948635	-4.26122299757821
ACER1	0.0196791289876108	2.39801525587884	1.86592445339459	0.0734094808615328	0.788177792843951	-4.26254323928845
MAP3K11	0.158260314055506	4.46178299503353	1.86568108739488	0.0734447458638925	0.788177792843951	-4.26291682333976
NDUFS7	-0.0930813084658917	4.83301866240601	-1.86516090928608	0.0735201715576554	0.788177792843951	-4.26371521281195
RGMA	-0.261943913343251	3.60113551488474	-1.86513653646891	0.0735237072537119	0.788177792843951	-4.26375261711757
SBNO2	-0.457030968132991	6.22550315306595	-1.86434401082752	0.0736387569479257	0.788242396701384	-4.26496868792167
CCDC25	0.11079508725659	6.86878196231968	1.86432514034667	0.0736414982438806	0.788242396701384	-4.2649976385926
ITGB2	-0.367937437818885	7.87467172910903	-1.86415195670826	0.0736666605834414	0.788242396701384	-4.26526332294831
PJVK	0.152580355558274	2.36015060776876	1.86379792529314	0.0737181219604024	0.788304623068823	-4.2658063925629
RLF	-0.276141405815642	6.50458364614942	-1.86307216699086	0.0738237141612415	0.788945262106832	-4.26691943739536
COLGALT1	-0.291701568339138	6.28028274483074	-1.86248848574953	0.0739087301808481	0.789365349550554	-4.26781435587209
ZNF610	0.199176820161993	3.083697368842	1.86132557066449	0.0740783669807207	0.790337201025441	-4.26959675531605
MYEF2	0.115443295013191	4.12892816008924	1.86123733132175	0.0740912523717538	0.790337201025441	-4.2697319660839
ZMAT2	-0.1198855084328	8.74079848845643	-1.86077847897902	0.0741582887989649	0.790563979974151	-4.27043499746846
ATP2B3	0.0140638969775555	2.42481339992031	1.86015348495471	0.0742496822349504	0.791049976679576	-4.27139237664103
PRPSAP2	0.162885144206764	7.75711187219529	1.85895033872586	0.0744258936946346	0.792163969616147	-4.27323471104212
CALU	-0.115164313300112	7.46688255113105	-1.85881332982466	0.0744459827844242	0.792163969616147	-4.27344445182604
COL8A1	-0.219575404933012	6.4738784107944	-1.85813256998216	0.0745458695372291	0.792705658464324	-4.27448642669706
OR2F1	0.0427585455650275	2.57995577647805	1.85784096911891	0.0745886910830646	0.792705658464324	-4.274932666107
ENC1	0.43705392461559	5.84580117926076	1.8573560194992	0.0746599529648192	0.792975023187224	-4.27567467390587
SETDB1	0.117045465614923	5.06263950144164	1.85684051638265	0.074735769127387	0.793292398789166	-4.27646327330614
EXOSC4	-0.132499044873005	5.0172951415937	-1.85565746953498	0.0749100140865583	0.794653527810112	-4.27827244507583
IPPK	0.0749153952947257	3.18954927783212	1.85472940480478	0.0750469497034403	0.795543148269283	-4.27969108742415
MUC4	-0.262136364326992	3.18272641536336	-1.8539524172234	0.0751617602702704	0.795543148269283	-4.28087838788437
NOVA2	0.133644855915145	2.92662485381906	1.85365484649311	0.0752057706049935	0.795543148269283	-4.2813330024882
G3BP1	-0.127428542845656	6.02300342400522	-1.85349233947304	0.0752298145876606	0.795543148269283	-4.28158125022653
DPY19L4	0.18483486983251	6.18295159831475	1.85317228184411	0.075277188643793	0.795543148269283	-4.28207012698984
DGAT2	-0.525445067083593	3.39540494338412	-1.85258838208212	0.0753636823043674	0.795543148269283	-4.28296185186377
TMEM95	0.0352545558439439	2.65074357629128	1.85201363460512	0.0754489040707717	0.795543148269283	-4.2838393957186
FGFR4	0.224661964721203	4.81455280685504	1.85162584262525	0.0755064516847729	0.795543148269283	-4.28443137537063
ARFRP1	-0.151082078206523	6.47307583157998	-1.85143466657331	0.0755348358097571	0.795543148269283	-4.28472317922368
RASL11B	0.153762256333358	2.8567102451543	1.85133923253732	0.0755490084579285	0.795543148269283	-4.28486883773221
MAK	-0.251827559533259	3.42909202687835	-1.85101242468152	0.0755975592038869	0.795543148269283	-4.28536759388791
TRAM1L1	0.315465081586502	4.34636855823622	1.85055466977779	0.0756656088228722	0.795543148269283	-4.2860660842474
TMEM190	-0.975892179275147	4.17322786588073	-1.84990550356079	0.075762204269421	0.795543148269283	-4.28705642994597
METRNL	-0.324434984227059	8.98691327952421	-1.84978641890814	0.0757799355322034	0.795543148269283	-4.28723807337878
PLEKHM3	0.214888600226426	5.07130464979205	1.84959167282937	0.0758089402234201	0.795543148269283	-4.28753510675451
TMEM50B	0.112442147411102	7.25240627607758	1.84913731168074	0.0758766482104396	0.795543148269283	-4.28822802353613
RFLNB	0.32274277904018	8.04275349881333	1.84881564015528	0.075924614622895	0.795543148269283	-4.28871850745843
KCTD5	-0.118059221954997	5.08281174252124	-1.84880353717353	0.0759264198836867	0.795543148269283	-4.28873696081598
PSMA6	-0.173839414212038	9.16653390580885	-1.8487165700999	0.0759393928390081	0.795543148269283	-4.2888695564502
TUBB4B	-0.205665954173396	10.6062652622771	-1.84859764002334	0.075957136842223	0.795543148269283	-4.28905087744302
CCNB1IP1	0.211265459003938	8.52516569298208	1.84857012757682	0.0759612421248436	0.795543148269283	-4.28909282172974
HILPDA	-0.37523463079756	5.78695290145828	-1.84777314257988	0.0760802478035074	0.796306593676711	-4.29030766913978
CFAP73	-0.181700644533066	3.14671297174906	-1.84683239165938	0.0762209277016002	0.797009720996851	-4.2917411581705
SLC20A1	-0.264303484554478	8.24433186497212	-1.846706801182	0.076239725482733	0.797009720996851	-4.29193248822272
MOCS1	0.206043402987706	4.68695103726719	1.84611813145418	0.0763278880975985	0.797318553316535	-4.29282916453646
APOBEC3A	-0.646499265553396	7.77920989933707	-1.84536658536111	0.0764405719080517	0.797318553316535	-4.29397362902624
POU2F3	-0.0868230639355194	2.84680376654508	-1.84515571602641	0.0764722145945154	0.797318553316535	-4.29429468138034
ATAD3A	-0.169878864617799	4.21180200196068	-1.84498126887084	0.0764984003758017	0.797318553316535	-4.29456025967277
TSR2	0.148978050513838	7.37071455946967	1.84496990323914	0.0765001067079037	0.797318553316535	-4.29457756205826
SPATC1L	0.350807953284292	5.13920370137149	1.84419144512227	0.0766170554938061	0.798055819287111	-4.29576245319625
SLC9B2	-0.114042764975919	2.94373654368333	-1.84360008833205	0.0767059988850443	0.798364441284559	-4.29666230856435
QSOX1	-0.222021963385811	6.78171030244708	-1.84337988520681	0.0767391414321	0.798364441284559	-4.29699733218561
EYS	0.038221471522736	2.87915762733093	1.84290464661891	0.0768107112153305	0.798627924556748	-4.29772027281891
EML1	0.40555271776544	6.65228540736071	1.84169860441558	0.0769925968185927	0.799692355193368	-4.29955430040668
RGS7BP	0.263266427873059	2.6860255901336	1.84133327573691	0.0770477660228011	0.799692355193368	-4.30010967895767
SPOCK3	-0.0821987122594097	2.77276181056018	-1.84122832376368	0.0770636213883943	0.799692355193368	-4.30026921345879
SLC16A1	-0.177473642209934	3.87655868900754	-1.84087683482736	0.0771167422268105	0.799692355193368	-4.30080345241163
AQP6	0.0927963805220684	2.67944741691235	1.84048171906816	0.0771764941286784	0.799692355193368	-4.3014039103662
GNRH2	0.0244173058688268	2.22056555035288	1.84038637836903	0.0771909181301299	0.799692355193368	-4.30154878536709
P2RY6	-0.154032842835593	4.38084729755999	-1.83972761249975	0.0772906457221953	0.799857912947215	-4.30254966043821
GAB1	0.180743860511119	5.5019512922689	1.83941338506517	0.0773382543221779	0.799857912947215	-4.30302697783159
VPS4A	0.133613613150402	7.90897048639011	1.83936331120724	0.0773458433481094	0.799857912947215	-4.30310303534909
TSEN34	-0.113284270487525	7.9596264004709	-1.83894040344281	0.0774099634480603	0.800041932225015	-4.30374533118948
CHST11	-0.294988582908649	6.54529598661611	-1.83839619859655	0.0774925417085321	0.800128375841357	-4.30457168623422
ZNF880	0.333623611915229	4.46165414479356	1.83803505608589	0.0775473837984535	0.800128375841357	-4.30511996714511
THAP2	-0.412715297526801	3.75560896463941	-1.83742658627559	0.0776398600024709	0.800128375841357	-4.30604355472566
ZNF300	0.242224592651402	3.77086666662581	1.83730127767904	0.0776589164018936	0.800128375841357	-4.30623373050997
S100A12	-0.900511124990585	7.84869002047527	-1.83696125287256	0.077710646246951	0.800128375841357	-4.30674972362971
PRKCD	-0.334294352672003	8.03626100021199	-1.8367082322603	0.0777491589375972	0.800128375841357	-4.30713364023265
MAP2K2	-0.107723090401553	5.16956506542479	-1.83542911204277	0.0779441078767	0.800128375841357	-4.30907388769926
MAGED4B	-0.172611852487937	3.27176571754628	-1.83525470604536	0.0779707214617831	0.800128375841357	-4.30933835915899
R3HCC1	0.155215691795059	7.13487312025614	1.83314658284367	0.0782930316459005	0.800128375841357	-4.31253365901896
MTMR7	0.0180419043971733	2.45672993394878	1.83298341165994	0.0783180266219437	0.800128375841357	-4.31278086453373
SECISBP2	0.180098745146824	7.95386169849245	1.83294409531587	0.0783240502269646	0.800128375841357	-4.31284042661883
PLAAT3	-0.136494503741165	5.39913972811295	-1.83292472131315	0.0783270186390624	0.800128375841357	-4.31286977680945
C9	0.0158021042601102	2.44901793059292	1.83272166984044	0.0783581352559869	0.800128375841357	-4.31317737092366
ATP6V0D1	-0.188316297126734	10.6137756970639	-1.83225536595793	0.0784296342909442	0.800128375841357	-4.31388365861065
SLC19A3	0.498643204682898	5.04512643401202	1.83199183205667	0.0784700671672383	0.800128375841357	-4.31428276110912
UFL1	0.143826062896157	6.54509587087684	1.83170980753788	0.0785133568669052	0.800128375841357	-4.31470981873695
TUBE1	0.181422616043746	5.15220039994447	1.83164644308202	0.0785230859013428	0.800128375841357	-4.31480576205142
SAFB	-0.119853607150219	5.69169538698771	-1.83133724125156	0.0785705759209165	0.800128375841357	-4.31527390452026
LRRC47	0.0682282042923461	5.93489225892815	1.83130595295857	0.0785753828384974	0.800128375841357	-4.31532127280631
ZNF189	-0.179559760623125	8.16452091485163	-1.83127766217729	0.0785797294570997	0.800128375841357	-4.31536410254848
USP47	0.118045515903543	7.58248549441716	1.83067262845031	0.0786727369145708	0.800128375841357	-4.3162799516948
REC114	0.0216161700487185	2.75193234853491	1.83064817467083	0.0786764980096455	0.800128375841357	-4.31631696301021
ZKSCAN8	0.116963893348114	4.39064518420373	1.83039826939573	0.0787149433796563	0.800128375841357	-4.31669517876288
SHE	0.315042588604558	6.91811736602083	1.83023096125996	0.0787406910649366	0.800128375841357	-4.31694836741235
JAG2	0.226086225561974	6.17696398699578	1.82996334737945	0.0787818902608402	0.800128375841357	-4.31735331350366
NEK7	0.253712350090021	11.2397474649379	1.82965188959994	0.0788298626033139	0.800128375841357	-4.31782454722296
TFPI2	-0.732424368290151	6.61236016057115	-1.82888209735865	0.0789485379183593	0.800128375841357	-4.31898898073154
HACD2	-0.116769219840468	8.0756082923092	-1.8288528401667	0.0789530513971602	0.800128375841357	-4.31903322966707
ATP6V0B	-0.238413625919977	9.27479924712093	-1.82853793825028	0.0790016450775919	0.800128375841357	-4.3195094576492
THBS1	-0.47935095321597	6.63125793791655	-1.82851526311009	0.0790051451559995	0.800128375841357	-4.31954374702569
SLC46A2	-0.569278702187327	6.8621487151775	-1.82808698282024	0.0790712785169174	0.800128375841357	-4.32019133326648
AAAS	-0.257048319129281	5.60496566808751	-1.82799035854689	0.079086205444872	0.800128375841357	-4.320337419436
DKK2	0.209140752127104	4.88403819647937	1.82790144225548	0.0790999437542096	0.800128375841357	-4.32047184680663
DAP	-0.272009115703291	7.76056226674473	-1.82763311235547	0.0791414154191787	0.800128375841357	-4.32087748950573
BASP1	-0.229550405130593	5.59314216033829	-1.82685701999067	0.0792614695621694	0.800128375841357	-4.32205048163952
SLC25A20	0.20383526981913	7.388270525807	1.82681657111082	0.0792677309164458	0.800128375841357	-4.32211160616869
IHH	0.114121114930914	2.90905881711334	1.82664834990157	0.0792937755764276	0.800128375841357	-4.32236580362746
AGO1	0.122645966020406	4.57563852131259	1.82645664311705	0.0793234653432154	0.800128375841357	-4.3226554685428
ABCB8	0.0817134276152998	2.43184108233486	1.82618065895909	0.0793662240079746	0.800128375841357	-4.32307243481309
HHIPL1	0.0142336298365215	2.08418543663162	1.82612847229687	0.0793743116002787	0.800128375841357	-4.3231512748953
PWWP2A	0.118541902497534	4.89965418989616	1.82583918637732	0.0794191563520092	0.800128375841357	-4.32358827790672
GLIS2	0.229291861098154	7.31721677906637	1.8257799926984	0.0794283351709038	0.800128375841357	-4.32367769106281
NPC2	-0.173292977842594	12.5082507144012	-1.8248702654339	0.0795695161448539	0.800128375841357	-4.32505157790847
HPSE	-0.340522767699518	3.97996457491635	-1.82485480916564	0.07957191667419	0.800128375841357	-4.32507491581694
FRMPD3	0.0443976500809158	2.16924567468577	1.82480476317629	0.0795796897971629	0.800128375841357	-4.32515048082355
PLBD1	-0.227538676171138	6.11486868441492	-1.82480146555654	0.0795802020050809	0.800128375841357	-4.32515545988246
CD226	-0.354223921164693	3.16608493212523	-1.8247006497243	0.0795958627501709	0.800128375841357	-4.32530767792942
ANKRD37	-0.219115983342596	5.34143243504597	-1.82350317543266	0.0797820814637197	0.801233864627578	-4.32711521744588
ANKRD33	0.0229472428843245	2.58828968274389	1.82339691146767	0.0797986246183806	0.801233864627578	-4.32727557568284
PRORP	-0.109091781947084	2.74896757008036	-1.82171889530153	0.0800602493290019	0.802997699071467	-4.32980686649521
ASH1L	0.164256761377002	6.88546867072133	1.82132506307439	0.0801217597151697	0.802997699071467	-4.3304007099595
NDUFS3	-0.131642835689757	8.22738893245167	-1.82102877141716	0.0801680625872965	0.802997699071467	-4.33084741251026
BGN	0.330251683496323	8.19521737355523	1.82101785943472	0.0801697682926748	0.802997699071467	-4.33086386286196
ANKRD42	0.446990821101759	3.88761662688425	1.82049312887459	0.0802518283365268	0.802997699071467	-4.33165483277154
MAPK13	-0.254244011369069	6.42877932514431	-1.81998868402569	0.0803307840778316	0.802997699071467	-4.33241506308674
FLOT1	-0.124179660494709	6.68539177764128	-1.81971897340487	0.0803730265977805	0.802997699071467	-4.33282146919464
EP300	0.319858984801491	7.40680134192975	1.81933267852164	0.0804335620015146	0.802997699071467	-4.33340346838213
UBE2N	-0.103004900854122	9.01665118222888	-1.8192411490172	0.0804479111275126	0.802997699071467	-4.33354135487565
IL4I1	-0.556467840309009	3.41093766146415	-1.81889893447024	0.0805015797700777	0.802997699071467	-4.33405684484315
DNAJB11	-0.162438965729631	9.37081228656708	-1.81846969835719	0.080568939296998	0.802997699071467	-4.33470331556412
FOXD2	0.054797760590124	2.31203996742407	1.8183857421171	0.0805821201162894	0.802997699071467	-4.33482974831252
PAGR1	-0.130119967238594	5.08099374968247	-1.81823768786727	0.0806053686026909	0.802997699071467	-4.33505269789945
MLLT10	0.134231686973504	4.53063047148455	1.81733762035748	0.0807468274314161	0.802997699071467	-4.33640778392547
PRKD3	0.0812540537155479	5.67376387897935	1.81733280711528	0.0807475844763176	0.802997699071467	-4.33641502909085
IL1RAPL1	0.0295262545179518	2.19444579545223	1.81702700423302	0.0807956948151433	0.802997699071467	-4.33687531139938
RPL39L	-0.240186798692917	3.22431981104775	-1.81684099037197	0.0808249714337008	0.802997699071467	-4.33715526358649
PLLP	0.475742385241736	8.46598328261518	1.81468400228565	0.0811651249125361	0.802997699071467	-4.34039997310136
HIVEP2	-0.209178827611032	5.3629705552839	-1.81459874690494	0.0811785947753123	0.802997699071467	-4.3405281613674
PABPC4	-0.176589104189476	9.56447523512714	-1.81435517692482	0.0812170880210195	0.802997699071467	-4.34089436331658
CUX1	0.161507759351561	7.42999101245158	1.81421844563694	0.0812387035939112	0.802997699071467	-4.34109991951403
KIF26A	0.175906894768584	4.51867096586117	1.81419326586434	0.0812426847520659	0.802997699071467	-4.34113777247905
GABRG3	0.0187844393166943	2.41366271019319	1.81406627637173	0.0812627655357921	0.802997699071467	-4.34132867083697
MGAT4D	0.0141746251030859	2.36631831748889	1.81391846995333	0.0812861434586435	0.802997699071467	-4.34155084981479
ARRB1	0.28672756098054	7.37989281604328	1.81370232330559	0.0813203408711117	0.802997699071467	-4.34187573163678
SAYSD1	-0.0811557374284231	4.40911685540606	-1.81356316010869	0.0813423649677693	0.802997699071467	-4.34208488714894
S100B	-0.246685578001866	3.34592226168146	-1.81350467914145	0.081351621748748	0.802997699071467	-4.34217277759483
FER	0.202987543498281	6.34087193836479	1.81264165439077	0.0814883326473238	0.802997699071467	-4.34346956078296
KIAA1191	0.149325569724333	9.94956899300631	1.8118180983336	0.0816189752866513	0.802997699071467	-4.34470660519969
ZNF43	0.265082622291048	7.00765967866808	1.81020125218689	0.0818759826355969	0.802997699071467	-4.34713400153035
GNAI1	0.297665323767143	8.17669330831558	1.80993892373181	0.0819177467527605	0.802997699071467	-4.34752768550987
VCP	-0.122544708136266	8.94640475729558	-1.80993497208017	0.0819183760169988	0.802997699071467	-4.34753361554055
RAB14	0.173571315609708	7.61047750953691	1.80897952627141	0.0820706438350975	0.802997699071467	-4.34896711541762
SHISA2	0.793849636567387	6.5235483728701	1.8088974099349	0.0820837419100327	0.802997699071467	-4.34909029178197
BUD23	-0.090136762502838	5.34922373917805	-1.8086422966296	0.0821244455422667	0.802997699071467	-4.34947294064984
TINCR	0.115109161112695	2.70241473556511	1.80852194879167	0.0821436531966805	0.802997699071467	-4.34965343834531
TMEM38A	0.10003819053215	2.24395286178721	1.80848064887341	0.0821502456000908	0.802997699071467	-4.34971537788033
KIF2A	-0.154842671319774	5.12012473365688	-1.80842257837246	0.0821595157368958	0.802997699071467	-4.34980246728729
C19ORF81	0.0419774964402118	2.64369870600097	1.80790066921706	0.0822428714791479	0.802997699071467	-4.35058508956873
DHRSX	-0.15906376884398	4.28213522916361	-1.80745273173089	0.0823144708429873	0.802997699071467	-4.3512566528402
PAN2	0.231021792673288	6.55862392800725	1.80642727176834	0.0824785841607715	0.802997699071467	-4.35279358545971
KCNH6	0.0361279437604383	2.90534020165354	1.80637555659195	0.0824868680234181	0.802997699071467	-4.35287107740237
MAP2K4	-0.128012757985258	7.26771791532019	-1.80559422282386	0.082612110859204	0.802997699071467	-4.35404165344075
TMED8	0.0908789121165583	5.48405072055375	1.80544118845939	0.0826366603919318	0.802997699071467	-4.35427088124059
LIMD1	0.118495556591454	4.78679561796455	1.80543389874454	0.082637829952703	0.802997699071467	-4.3542818000258
KMT5A	0.118394479923716	6.24816615824008	1.80512196211027	0.082687890326985	0.802997699071467	-4.35474899827939
DDOST	-0.132157641146513	10.1067654336432	-1.80510617153987	0.0826904251290114	0.802997699071467	-4.35477264674235
SLC25A3	0.0974080515564371	9.72437385003871	1.80481181992505	0.082737688512307	0.802997699071467	-4.35521344856944
TRPC7	0.0425013016434681	2.22056651953152	1.80469774372469	0.0827560117034797	0.802997699071467	-4.35538426708797
ARTN	-0.0937361206015694	2.41849194539981	-1.8046414139888	0.0827650608036058	0.802997699071467	-4.35546861263408
GPR132	-0.277835167295014	3.47886618481093	-1.80462492112636	0.0827677104629671	0.802997699071467	-4.3554933079091
ZNF853	0.155046292177226	3.40309053177412	1.80459932274351	0.0827718231130186	0.802997699071467	-4.35553163682543
NFATC2	-0.399849778018192	4.82279632526804	-1.80433182964506	0.0828148091863668	0.802997699071467	-4.35593213449163
DDX39A	-0.157471203257144	8.32970845450373	-1.80430657443016	0.0828188686821441	0.802997699071467	-4.35596994494657
MCTP1	-0.261265020276698	5.63208526878153	-1.80397814047018	0.0828716763444838	0.802997699071467	-4.35646161842235
HOXC11	0.0129659506755653	2.14198927740765	1.80395020405244	0.0828761694685875	0.802997699071467	-4.35650343679043
PPTC7	-0.14118745746917	8.28730006838624	-1.80390148108786	0.0828840062748774	0.802997699071467	-4.35657636962763
SLC16A9	0.215526917259473	2.59913807364245	1.80335801704467	0.0829714624064443	0.802997699071467	-4.35738977386967
TWIST2	-0.16444574969923	4.23011350365741	-1.80333958089318	0.08297443060373	0.802997699071467	-4.3574173640691
CEBPB	-0.165521135278293	12.6109933822226	-1.80311587776499	0.0830104537839716	0.802997699071467	-4.35775212489235
SRPRB	-0.239505621436024	6.23659948566726	-1.80311528096804	0.0830105499048295	0.802997699071467	-4.35775301792799
RIPK1	-0.188778134271391	6.8610391529657	-1.80309100003422	0.0830144607030789	0.802997699071467	-4.35778935126706
DNAAF1	-0.374423529404659	3.97201650652242	-1.80306569039807	0.0830185373570215	0.802997699071467	-4.35782722353577
ZNF341	0.0505883371124085	2.63733607922465	1.80306394842829	0.0830188179445321	0.802997699071467	-4.35782983013089
RAP2A	0.153317315547739	5.04573320433876	1.80247502559728	0.0831137252239058	0.802997699071467	-4.35871095541682
P2RY1	0.210315882524016	3.19048314215583	1.80225276088803	0.0831495682495514	0.802997699071467	-4.35904344346049
PRXL2B	0.215950361075044	7.219882904851	1.80197598981959	0.0831942196501619	0.802997699071467	-4.35945742485716
TXN	-0.270655659738017	8.97313635645057	-1.8013594077007	0.083293766598147	0.802997699071467	-4.3603795073739
SAA4	-0.487696834711452	3.16199517254179	-1.8013106772757	0.0833016384594316	0.802997699071467	-4.36045237229768
IL22RA2	0.0543681299354128	2.62099794463195	1.80129971275314	0.0833034097447021	0.802997699071467	-4.36046876696499
SNRNP35	0.0524518504321856	4.85690011408536	1.80120352429289	0.0833189500821367	0.802997699071467	-4.3606125892226
DEFB127	0.0268980630977875	2.22336953060662	1.80092613821826	0.083363778869936	0.802997699071467	-4.3610273080729
ZNF81	0.0159006676757718	2.50571227623227	1.80089661782696	0.0833685509227064	0.802997699071467	-4.36107144105646
KLHL28	0.156599301307464	5.59176562449104	1.79984323110452	0.0835389871324774	0.803881347512234	-4.36264589655305
NANOG	0.0660833316687639	2.63475186967071	1.79975430761844	0.0835533884646473	0.803881347512234	-4.36277877512352
AXL	-0.161972328985589	6.46192143437115	-1.7991350284702	0.0836537409565358	0.80409518886271	-4.36370402783403
USP9X	0.115786478368742	8.66398338575746	1.79904255398946	0.0836687350542148	0.80409518886271	-4.36384217147895
AKAP8	-0.0690392322303062	6.68131215829078	-1.79838205434276	0.08377589749831	0.804374756627612	-4.3648287074289
TPBG	-0.19304252627969	5.39395050462364	-1.79752211644652	0.083915593942395	0.804374756627612	-4.36611271817668
SVOPL	0.0257799102524685	2.14354685426523	1.7972952647925	0.0839524791257497	0.804374756627612	-4.36645136287964
COG1	0.0469455247888702	3.9577988379199	1.79727346872231	0.0839560238120804	0.804374756627612	-4.36648389840499
CCDC50	0.18893127479002	7.65334683322946	1.79607687546987	0.0841508221640165	0.804374756627612	-4.36826962451438
RIDA	0.11158583326653	4.39302305347359	1.79570915455066	0.084210762692885	0.804374756627612	-4.36881820913105
GNPNAT1	-0.2253116224995	7.32148323677633	-1.79564296081248	0.0842215565191289	0.804374756627612	-4.368916951265
CELSR1	0.0871539398515191	3.76528683392494	1.79545388814644	0.0842523940216706	0.804374756627612	-4.3691989784662
B4GAT1	0.12706211021574	4.96046697293025	1.79535486809615	0.0842685479198976	0.804374756627612	-4.36934667116787
GRAP	0.0867699591723201	2.89226664362593	1.79495022826458	0.0843345874848751	0.804374756627612	-4.36995014499005
SLC38A4	0.0278885688410182	2.65056815659055	1.79458130892694	0.0843948358838336	0.804374756627612	-4.37050025610601
PAFAH1B2	-0.0847720719338776	5.31300688810114	-1.79409298341866	0.0844746412509431	0.804374756627612	-4.37122828718409
ARHGEF26	0.495505118655228	7.49325177143828	1.79333386315945	0.0845988299969921	0.804374756627612	-4.37235974095915
RPS5	-0.12794971933282	12.7976938720737	-1.79314055649887	0.0846304790819032	0.804374756627612	-4.37264780282161
ZCCHC8	0.140033333629664	6.40902669787714	1.79312808730668	0.0846325209453233	0.804374756627612	-4.37266638336456
KRT73	0.0169908411512338	2.24932387913045	1.7927760606916	0.0846901836489416	0.804374756627612	-4.37319090349734
DTHD1	0.206553229242199	2.46603756065497	1.79268008301021	0.0847059108307117	0.804374756627612	-4.37333389684539
FUZ	-0.20297325020416	5.94822275926776	-1.79260829301523	0.0847176761825682	0.804374756627612	-4.37344085012765
CD3D	-0.395749467099955	7.72196595177906	-1.7923719031486	0.0847564269848817	0.804374756627612	-4.37379300263293
NBPF4	0.0440386256934473	2.49503103759374	1.79205338566114	0.0848086647626338	0.804374756627612	-4.37426744591369
ETF1	-0.107665299044836	9.38201677576981	-1.79132002853112	0.0849290422232623	0.804374756627612	-4.37535956501417
ZFP1	0.103449963236366	3.71375881112293	1.79107756195768	0.0849688742425542	0.804374756627612	-4.37572057296469
BHLHE40	-0.40267303070538	9.69768145933455	-1.7901156865596	0.0851270471703966	0.804374756627612	-4.37715234236702
RELT	-0.454318547554262	4.86510621984646	-1.78961255390414	0.0852098837595728	0.804374756627612	-4.37790103251238
RETSAT	-0.239671222963573	7.10865058804832	-1.78955061492981	0.0852200862616833	0.804374756627612	-4.37799319021957
C7ORF31	0.294018466302604	5.34260958222419	1.78943545070315	0.0852390587325805	0.804374756627612	-4.37816453424262
NDC1	-0.124512349443887	5.90533205124093	-1.78927798156755	0.0852650064804208	0.804374756627612	-4.37839880696887
ADAMTS13	-0.0502086783100486	2.95973271858651	-1.78900817723714	0.0853094805222823	0.804374756627612	-4.37880016864193
COL4A2	0.366266458647887	9.8135765560094	1.78900685634606	0.0853096983043209	0.804374756627612	-4.37880213349032
POLR2D	-0.114656879750884	5.24853679319011	-1.78896167760901	0.0853171474391602	0.804374756627612	-4.37886933698312
RAB34	-0.184337111111729	8.77441132164753	-1.78876464184037	0.0853496414860978	0.804374756627612	-4.37916241317751
PIP5K1A	-0.209792789115383	5.59753988049791	-1.78845260476284	0.0854011225756952	0.804374756627612	-4.37962649528138
BHMT2	-0.184782857252789	4.00169401691212	-1.78822504944363	0.0854386822874324	0.804374756627612	-4.37996489184167
ID3	0.49258612768304	10.7247758203564	1.78815164219047	0.0854508017197092	0.804374756627612	-4.38007404849492
RGL2	0.264979789031311	8.01939077509609	1.78782764936583	0.0855043100445202	0.804374756627612	-4.38055578553012
YBX1	-0.0609994914633791	9.1485354252725	-1.78756782904539	0.0855472408094086	0.804374756627612	-4.38094205820356
IYD	0.0817034076734378	3.13944835681195	1.78738821754264	0.0855769292486844	0.804374756627612	-4.38120906021614
GUCY1B1	0.249466751437365	7.68511000496703	1.78721725870164	0.0856051956546942	0.804374756627612	-4.38146318068693
LMNB1	-0.674969157682137	5.48599946121011	-1.78704404697992	0.0856338426981921	0.804374756627612	-4.38172063113236
IL1R1	-0.2312521473571	8.65713194398344	-1.786581586456	0.0857103680404578	0.804374756627612	-4.38240790913149
HOXA5	0.637481075291415	8.1005640461187	1.78627417745201	0.0857612686963859	0.804374756627612	-4.38286468523323
GBX2	0.0147242557947536	2.40393074012037	1.78574630389579	0.0858487341006749	0.804374756627612	-4.38364890837202
CENPI	0.028912602582547	2.6534245431885	1.78546174169808	0.0858959159492871	0.804374756627612	-4.38407158865442
FKBP5	-0.846883471456684	8.82157643630002	-1.78518195289933	0.0859423279643828	0.804374756627612	-4.38448712882882
LSM8	0.161020981803944	5.78341152409521	1.78514788511975	0.0859479806711003	0.804374756627612	-4.38453772265788
SELENOH	0.104828337032783	7.92823705047035	1.78462669288385	0.0860344993001083	0.804374756627612	-4.38531165035196
SCAF11	0.16389932278517	8.08787765378363	1.78436323541622	0.0860782619335116	0.804374756627612	-4.38570279779265
C11ORF96	-0.278263637122427	12.9403329540446	-1.7842723788691	0.086093358429126	0.804374756627612	-4.3858376796306
RCN3	-0.303412465347333	5.49646073959596	-1.78422046080077	0.086101986021337	0.804374756627612	-4.38591475268693
C1QTNF6	0.0508100139847327	2.37141262212673	1.78413538185002	0.0861161257900124	0.804374756627612	-4.38604104982877
TANGO2	0.117946882081696	4.97647509063362	1.7840570506336	0.0861291458686936	0.804374756627612	-4.38615732611916
STRIT1	0.0923545718864487	3.32807820294548	1.78387297507881	0.0861597492129086	0.804374756627612	-4.38643055598243
ZNF33A	0.078227723899035	4.73135388522115	1.78382455167715	0.086167801353905	0.804374756627612	-4.38650242899566
SNX1	-0.0619878123158282	7.28765560092081	-1.78348855769819	0.0862236902214198	0.804374756627612	-4.3870010912754
TXNDC12	-0.116821852949951	9.70036232495429	-1.78266159263478	0.0863613787021413	0.804374756627612	-4.38822811976473
ADGRL1	0.171660570570287	4.91509714717728	1.78237419322612	0.0864092742776799	0.804374756627612	-4.38865445405124
DCHS2	0.02215899759537	2.36297114998004	1.78225033301214	0.0864299227827654	0.804374756627612	-4.38883817477862
EXT1	0.277013599347224	6.52107883840106	1.78218583038175	0.0864406775659423	0.804374756627612	-4.38893384710205
PEX12	0.270967477056374	5.90976353256866	1.78196135614898	0.0864781139761202	0.804374756627612	-4.38926677381382
TTI2	0.132767865951707	4.33524124138322	1.78178767448416	0.086507089027808	0.804374756627612	-4.38952434617362
HOXB5	0.311619281554087	4.79446774679483	1.78073007311449	0.0866837062410892	0.804374756627612	-4.39109237213376
ITGB3	-0.0881886010073929	2.7570883504096	-1.78036586736323	0.086744599129603	0.804374756627612	-4.39163218880016
RNF128	0.407198617179679	8.49582416716293	1.7802957276284	0.0867563302445024	0.804374756627612	-4.39173613852462
SMAD9	0.27400756424595	5.44815242041096	1.78000002759439	0.0868058020114946	0.804374756627612	-4.3921743428651
TMEM184A	-0.122281067031681	3.34531128710725	-1.77972019342031	0.0868526415566973	0.804374756627612	-4.39258898427677
CDC42EP3	-0.180228641547663	8.06000579532704	-1.77963941626091	0.0868661663137428	0.804374756627612	-4.39270866578398
ITPA	-0.206639307195736	7.16285578222754	-1.7794746354323	0.0868937616316153	0.804374756627612	-4.39295279647134
REX1BD	-0.128601863593206	6.64217356392617	-1.77942308056279	0.0869023968987486	0.804374756627612	-4.39302917394887
NDUFS2	-0.118045123219062	9.39241219386209	-1.77935535477882	0.0869137418538759	0.804374756627612	-4.39312950574615
CLMP	-0.413978804115724	5.99656504884234	-1.77896979160825	0.0869783528417627	0.804374756627612	-4.39370063976239
LEPROTL1	-0.162178752682056	8.66451044863166	-1.7788123337085	0.0870047507458239	0.804374756627612	-4.39393385479149
PHIP	0.0868253378413666	5.94051495162188	1.77809290144105	0.0871254510616115	0.805059678883912	-4.39499922505345
YWHAZ	-0.0970324274393271	8.77151539691264	-1.77739430271846	0.0872427929549804	0.805154777915663	-4.39603343024013
LRRC74A	0.0276370708389329	2.64901888339174	1.77738898585764	0.0872436865322306	0.805154777915663	-4.39604130013254
PARP3	-0.221591330039156	5.71563423916705	-1.77691830263599	0.0873228228064401	0.805154777915663	-4.39673792338603
KRT6B	-0.0560695760855983	2.61363756465377	-1.77671609403109	0.0873568390917744	0.805154777915663	-4.39703715419819
ZNF84	0.255306001094672	6.96911064921084	1.77664470675045	0.0873688508288334	0.805154777915663	-4.39714278779562
SLC2A12	0.290835312641428	4.10021945983968	1.77623789849981	0.0874373279557166	0.805174538097037	-4.397744690784
MMP7	-0.877094666162838	5.1649485111065	-1.77607809118052	0.087464240502029	0.805174538097037	-4.39798110886764
ZSCAN32	0.106112798125477	4.01144724869672	1.77534981083662	0.0875869770305162	0.805859409684285	-4.39905831781898
TTPAL	-0.154432393330787	5.61169061967958	-1.77490193449685	0.0876625302932817	0.805859409684285	-4.39972061051409
PITPNB	-0.0998354590005466	9.7183793072802	-1.77478838017501	0.0876816948663204	0.805859409684285	-4.39988850762142
BDNF	0.526714075857576	3.929337970101	1.77453017165011	0.0877252860571197	0.805859409684285	-4.40027025449071
NEBL	0.259811660390458	6.58076326786278	1.77424470534101	0.0877735004855932	0.805873659429131	-4.40069225123586
KIAA0513	-0.197634066199857	4.55884135680183	-1.77387314126093	0.087836290461095	0.805918362198136	-4.40124144641748
RAB11A	0.172047096477446	9.43440136343685	1.7735516995667	0.0878906412712366	0.805918362198136	-4.40171648686017
SEMA3D	0.0964639177724904	2.87237119561134	1.77338779061481	0.0879183667852512	0.805918362198136	-4.40195869335358
RIOK2	0.153260874990009	6.58582911136538	1.7727480908517	0.0880266446641661	0.806133218417856	-4.40290380763315
WBP2NL	0.121818979704251	2.64508857358503	1.77235900966928	0.0880925575919138	0.806133218417856	-4.4034785223842
AIG1	-0.0754773351104756	4.81161038658363	-1.7716422542818	0.0882140909708731	0.806133218417856	-4.40453699547792
DAPK3	-0.142897644389191	4.56330725582139	-1.77147353045034	0.0882427206586648	0.806133218417856	-4.40478611202078
TWNK	-0.291835964599048	2.61972870568514	-1.77103588184003	0.0883170194628763	0.806133218417856	-4.40543220500933
ZNF512B	0.16504385699352	6.39558531712592	1.77094296558364	0.0883328005534048	0.806133218417856	-4.40556935999082
MBD6	0.130777119176773	6.22716678040304	1.77085961605736	0.0883469588577294	0.806133218417856	-4.40569238872046
NR2C1	0.0948657776292805	4.92793989601792	1.77039278123638	0.088426294320642	0.806133218417856	-4.4063813823439
HAUS8	-0.0931551267955002	2.55116535272745	-1.77033752139913	0.0884356893834054	0.806133218417856	-4.40646293023505
ARID3B	0.244470323726304	4.9479878100055	1.77023005146658	0.0884539634423703	0.806133218417856	-4.4066215199023
CEND1	0.147147868795231	2.47589561411429	1.77002004871431	0.0884896813578262	0.806133218417856	-4.4069313925189
C1ORF116	0.350059073221779	8.06678123713877	1.76982410148964	0.0885230197619737	0.806133218417856	-4.40722050001203
NINJ1	-0.336336476688699	7.71953059246384	-1.76941453455412	0.088592737967946	0.806133218417856	-4.40782471076997
RNPEPL1	-0.208771306746714	5.710237999328	-1.76888950831982	0.0886821786429773	0.806133218417856	-4.4085990960292
PTPN14	0.159733869991248	5.99432271443361	1.76801319207134	0.0888316347754324	0.806133218417856	-4.4098912244571
ANAPC4	0.133011098758844	8.46368490111474	1.7676461719656	0.0888942940167907	0.806133218417856	-4.41043225047735
ABCE1	-0.149088018479103	8.2785507321908	-1.76760398245241	0.0889014992056796	0.806133218417856	-4.41049443673862
SCD	-0.374421567431367	7.57773075878352	-1.76753449995122	0.0889133666178813	0.806133218417856	-4.41059684969562
SERINC3	0.17353288496304	9.52179708974954	1.76729235451461	0.0889547349232934	0.806133218417856	-4.41095373324477
UHRF1BP1	0.0713441212324666	4.43694292008341	1.76690822424234	0.0890203936933817	0.806133218417856	-4.4115198031093
KLHL20	0.125418626524164	5.65388940285987	1.76685915522091	0.0890287839582369	0.806133218417856	-4.41159210643257
BRD3	0.11684639620542	6.22112471674275	1.7667550373125	0.0890465892127843	0.806133218417856	-4.41174551934842
DUOXA2	-0.119365278475318	2.70749670036318	-1.76650628391811	0.0890891409459701	0.806133218417856	-4.41211201801006
ZNF92	0.0996773433472069	3.9151895988993	1.76612406862079	0.0891545564453639	0.806133218417856	-4.41267507482828
GLB1L	-0.475492664063263	4.9380956893686	-1.76608762859059	0.0891607952324495	0.806133218417856	-4.41272875125336
COPB1	0.0559179272050745	7.81150072462451	1.76535852552931	0.0892857010065093	0.806133218417856	-4.41380254751893
AIM2	-0.466918957463573	4.87125613782158	-1.76492829328185	0.0893594758976695	0.806133218417856	-4.41443601892745
UFSP2	0.105026320147065	8.61240559623014	1.76482119773218	0.0893778483856079	0.806133218417856	-4.41459368744605
SEZ6L2	-0.0889544628940557	3.19532598978637	-1.76461530165016	0.0894131793781872	0.806133218417856	-4.4148967918356
TWIST1	-0.637677233678471	3.93594323744611	-1.76450612252662	0.0894319189342916	0.806133218417856	-4.41505750598999
LRRC41	-0.0851734566953342	4.94560676720959	-1.7643361950132	0.0894610920324829	0.806133218417856	-4.41530762804296
PPM1F	0.168776695047669	5.29744862434038	1.76401429057505	0.089516378715051	0.806133218417856	-4.41578139961352
GSK3B	0.145766010663475	5.94328635824284	1.76396326751776	0.0895251445341298	0.806133218417856	-4.41585648811462
ATP5MF	-0.0759655174540423	6.330206691635	-1.76378742367507	0.0895553603112396	0.806133218417856	-4.41611525743333
GUCY1A1	0.310293302768535	8.49631806104155	1.76312842083794	0.0896686760876896	0.806133218417856	-4.41708486132563
PSMD3	-0.22781836272793	8.14033281122808	-1.76306043639341	0.0896803729872874	0.806133218417856	-4.41718487242385
EYA4	0.273296760774793	3.55506314381001	1.76195327083801	0.0898710467716035	0.806133218417856	-4.41881319540484
ARHGAP20	0.271776953553911	4.81936720281349	1.7616749694756	0.0899190295509948	0.806133218417856	-4.41922237389251
ZNF615	0.207403393327516	5.16212659370926	1.76139460556746	0.0899673900079167	0.806133218417856	-4.41963453490601
CASP5	-0.178510772041474	3.82962989048539	-1.76117012205234	0.0900061275310775	0.806133218417856	-4.41996451038153
ZBED3	0.165051602276712	6.15773132554163	1.76092440428884	0.0900485455854586	0.806133218417856	-4.42032566188288
UQCC2	-0.137183390622535	4.29803662066654	-1.76088507648842	0.0900553362918366	0.806133218417856	-4.42038346159098
C20ORF27	-0.176765659091275	5.09883919944589	-1.7606683643626	0.0900927636627953	0.806133218417856	-4.42070194370656
CYB5D2	0.136224668081183	6.37382704603126	1.76049654644154	0.0901224469752149	0.806133218417856	-4.42095442758013
LRRC19	0.039834620313822	2.70782264658626	1.76038722915137	0.0901413369970057	0.806133218417856	-4.42111505789729
OFD1	0.274061428377992	6.5526582562968	1.76019023840158	0.090175385502516	0.806133218417856	-4.42140449592379
SSBP4	0.105767043677733	5.41170018946105	1.76010624437576	0.0901899066270387	0.806133218417856	-4.42152790060505
COL6A1	-0.205318256602404	4.95336692818244	-1.75976996207762	0.0902480640124582	0.806133218417856	-4.42202192406593
WIF1	0.462467956659207	11.3966781827354	1.75917357769508	0.0903512825661172	0.806133218417856	-4.42289787900927
S100A2	-0.704823573630227	4.0477012056121	-1.75882908763392	0.0904109505916645	0.806133218417856	-4.42340375414168
TTLL4	-0.13299317608532	3.4429201318551	-1.7586661608511	0.0904391823067359	0.806133218417856	-4.4236429816805
LRRC25	-0.359078614141668	5.53246403822143	-1.75860972077912	0.0904489639105636	0.806133218417856	-4.42372584942506
PLXNA3	-0.0644204284591572	2.6928257088415	-1.75860880616826	0.0904491224287839	0.806133218417856	-4.42372719227936
THBS4	-0.367233837657954	4.2541807017241	-1.75850250763579	0.0904675474539577	0.806133218417856	-4.42388325877372
IL10	-0.310896582044254	2.74443448377354	-1.7579527327557	0.0905628925073216	0.806133218417856	-4.42469031776604
ARL4C	-0.250872629609328	6.46067395582585	-1.75784388458026	0.0905817797138168	0.806133218417856	-4.42485008189167
SSR4	-0.333435390239922	11.0101837424398	-1.75740107588019	0.0906586499330217	0.806133218417856	-4.42549994529689
TSPAN15	0.403399235464392	6.12296142735542	1.7571090036317	0.090709383163467	0.806133218417856	-4.42592852017106
CD276	-0.20470126862711	3.86858710462613	-1.75684493001659	0.090755273808221	0.806133218417856	-4.42631596404001
NPR3	0.54128923279464	6.14484422997296	1.75667115181177	0.0907854837213102	0.806133218417856	-4.4265709038418
CCL14	0.293941675225571	6.50609026041965	1.75664990246092	0.0907891783336845	0.806133218417856	-4.42660207619166
IKZF3	-0.198284258041758	3.13968842941014	-1.75588836680771	0.0909216706126726	0.806236919674974	-4.42771904229177
TMEM108	0.18892668136884	4.51044150146497	1.75583310783948	0.090931290991297	0.806236919674974	-4.42780007776209
EREG	-0.510590052367083	4.07039729367664	-1.75520177105083	0.091041265863389	0.806236919674974	-4.42872577383977
ACVR2B	0.125946585556617	3.74544849445511	1.75490501701704	0.0910929976345693	0.806236919674974	-4.42916080061477
CD7	-0.277290206152175	3.93556829405498	-1.75442645876707	0.0911764752015643	0.806236919674974	-4.42986222465462
ARX	-0.200995178731606	2.41554828689926	-1.75393810274993	0.0912617289496306	0.806236919674974	-4.43057785815228
LRP4	0.603634450023067	5.17397844049018	1.75349903210222	0.0913384367040335	0.806236919674974	-4.43122113883671
DTX4	0.294472625083817	7.71665806579539	1.75316346121661	0.0913970995309325	0.806236919674974	-4.43171269918134
B4GALNT2	0.0332941225120145	2.264628003028	1.75261255450261	0.0914934758011632	0.806236919674974	-4.43251953736322
ZNF652	0.254203518890115	7.42050020219207	1.75247391686938	0.0915177428439227	0.806236919674974	-4.43272255043613
LRRTM1	0.0331277137580752	2.39576752372918	1.75219239086245	0.0915670378252444	0.806236919674974	-4.43313476322639
RGS3	0.161576727051695	5.26240848724537	1.75217038954395	0.0915708911901129	0.806236919674974	-4.43316697560564
GGT5	-0.334660602394572	4.11318511298248	-1.75209340926154	0.09158437479122	0.806236919674974	-4.43327968086612
ABCG4	0.0186463632455833	2.2523808052921	1.75158840227021	0.0916728719642419	0.806236919674974	-4.43401895711014
ADRA1A	0.112542159583709	2.78456825188802	1.7515640473378	0.0916771417483335	0.806236919674974	-4.43405460599541
HCN4	0.0130534933613684	2.14979314546176	1.75148955006289	0.0916902032854333	0.806236919674974	-4.43416364704201
ERI2	0.0788976967511625	3.89681349293265	1.75134578113797	0.0917154146305681	0.806236919674974	-4.43437407037294
SLC35F6	-0.0867198267699347	4.67851805490739	-1.75106646273598	0.0917644128123736	0.806236919674974	-4.43478284899
TMEM230	-0.102914161486579	10.5126019522042	-1.75095682334584	0.0917836518959091	0.806236919674974	-4.43494329104951
TRAM1	-0.139734941070254	10.285151758696	-1.75089358442724	0.0917947503694139	0.806236919674974	-4.43503582894161
SS18L1	0.203249187802489	7.71052396674892	1.75057450998385	0.0918507655616193	0.806236919674974	-4.43550269339273
ESD	0.0886092967249796	6.35554476502629	1.75025450508158	0.091906973294685	0.806236919674974	-4.43597085369862
PLA2G2F	0.0343661609274175	2.23381916815847	1.75012499340784	0.0919297298768167	0.806236919674974	-4.43616030782839
FNDC3B	-0.132734207479229	6.56211298777838	-1.750025295443	0.0919472511361785	0.806236919674974	-4.43630614211055
SHROOM2	0.564011383876294	4.82786912931295	1.74990438483429	0.0919685041879429	0.806236919674974	-4.43648299686288
MRPL39	-0.126698906409387	5.38739159618439	-1.74932199132421	0.0920709328843343	0.806236919674974	-4.43733472670434
ACADL	0.471837985821068	7.38674466779418	1.74912088231723	0.0921063255360969	0.806236919674974	-4.4376287909392
YWHAG	-0.140907270009002	11.1355115107498	-1.74904765358236	0.0921192157434886	0.806236919674974	-4.43773586051251
HIGD1B	0.296862181204607	7.78312807820999	1.74764150946316	0.0923670321952199	0.806236919674974	-4.43979115153986
STXBP6	0.416304348794928	6.26624704047736	1.74745995608599	0.0923990701246657	0.806236919674974	-4.44005642656076
PFAS	0.205137167357877	5.97352955037488	1.74739617846584	0.0924103269236702	0.806236919674974	-4.44014960961053
SERINC1	0.175886041226848	12.2207149828323	1.74662909475262	0.09254580913539	0.806236919674974	-4.44127016170568
OAF	-0.28690717163313	4.31965221355286	-1.74634903673461	0.0925953149906419	0.806236919674974	-4.44167917487875
SLC4A7	-0.231883570544342	4.59771100470663	-1.74594671952777	0.0926664719888406	0.806236919674974	-4.44226665435168
MICU3	0.38063700727516	5.8577764964742	1.74543611995754	0.0927568475673775	0.806236919674974	-4.44301210222727
PCED1B	0.337235667610034	4.64573131292213	1.74523611952772	0.0927922678378583	0.806236919674974	-4.44330404641009
HNRNPK	-0.0766087090234606	11.763257681049	-1.74516532882311	0.0928048076939583	0.806236919674974	-4.44340737469872
CDH5	0.33636247900345	8.99728327801046	1.74480355265549	0.0928689151608927	0.806236919674974	-4.44393538401071
CPAMD8	0.329105341834104	5.15110010183652	1.74478401567433	0.0928723782239125	0.806236919674974	-4.44396389567763
SERPINA3	-0.470302932251632	7.80610497012052	-1.74452561219206	0.0929181923249998	0.806236919674974	-4.44434097864885
BPIFB2	-0.0276560179283956	2.20640416991872	-1.74446043984842	0.0929297502021623	0.806236919674974	-4.44443607655063
CRMP1	0.354382621555779	4.19461844259571	1.74443156248877	0.0929348717983118	0.806236919674974	-4.44447821281958
USP15	-0.242583578559187	7.04478528120116	-1.74439233367492	0.0929418296794226	0.806236919674974	-4.44453545250715
ALDH1B1	-0.208699802050438	3.66444140592438	-1.74439177609924	0.092941928577912	0.806236919674974	-4.44453626607184
WWC2	0.286843702376969	5.97434736703236	1.74429525981475	0.0929590492419785	0.806236919674974	-4.44467709101167
CYP3A5	0.517447259797732	5.09211357036236	1.74403998309147	0.0930043447439414	0.806236919674974	-4.44504953118808
PILRA	-0.307622539040286	7.52715393051228	-1.74361789295429	0.0930792802258908	0.806236919674974	-4.44566525459148
GABRP	0.0366459572427544	2.40557949503981	1.74357422933633	0.0930870349426399	0.806236919674974	-4.44572894229284
ART1	0.0286522657847224	2.10474413040689	1.7435666251392	0.0930883855142964	0.806236919674974	-4.44574003364036
NOL4L	0.0458576998015658	3.12492082350316	1.74290565628261	0.0932058429603438	0.806568640211239	-4.44670396897408
CRIP1	-0.410656402707771	11.3011097137844	-1.74282551517683	0.0932200929856186	0.806568640211239	-4.44682082502976
MAP4K3	0.282848596478086	8.58510963371152	1.74216469940468	0.0933376643027812	0.806684830387351	-4.44778422198809
ZNF326	0.114085074334253	4.67918183432102	1.74212249264171	0.0933451779412293	0.806684830387351	-4.44784574527244
BAG2	0.201076443597109	4.18405748651135	1.74182779701185	0.0933976539062036	0.806684830387351	-4.44827528056373
[truncated: 15,271 more rows]
