# Supplementary material for: Importance of metabolic and immune profile as a prognostic indicator in patients with diabetic clear cell renal cell carcinoma
Source: Front Oncol. 2023 Oct 20;13:1280618. doi: 10.3389/fonc.2023.1280618 (PMC10623455; doi:10.3389/fonc.2023.1280618)
Supplement: Supplementary file 1 [file DataSheet_1.zip › figure 1/Differentially expressed genes.csv]

up.genes
OLFML2A	Up
MT1X	Down
CD38	Down
SLC7A5	Down
GFPT2	Down
CTSE	Down
MT1M	Down
PLA2G2A	Down
DKK1	Down
IL1R2	Down
SPSB1	Down
GPR171	Down
TNFAIP6	Down
BDKRB1	Down
S100P	Down
BPIFB1	Down
CCL11	Down
