# Supplementary material for: Importance of metabolic and immune profile as a prognostic indicator in patients with diabetic clear cell renal cell carcinoma
Source: Front Oncol. 2023 Oct 20;13:1280618. doi: 10.3389/fonc.2023.1280618 (PMC10623455; doi:10.3389/fonc.2023.1280618)
Supplement: Supplementary file 1 [file DataSheet_1.zip › figure 1/Gene matrix.csv]

Genes	GSM927630	GSM927631	GSM927632	GSM927633	GSM927634	GSM927635	GSM927636	GSM927637	GSM927638	GSM927650	GSM927651	GSM927652	GSM927653	GSM927654	GSM927655	GSM927656	GSM927657	GSM927658	GSM927659	GSM927660	GSM927661	GSM927662	GSM927663	GSM927664	GSM927665	GSM927666	GSM927667
A1BG	2.51681611541111	2.50053992085185	2.51135978805556	2.50463471051852	2.49905209432407	2.50276432177778	2.46877318591667	2.47355607053704	2.28105864211111	2.50653057194444	2.50589283230556	2.5177887279213	2.52450792736574	2.52747743887963	2.80846081422222	2.5195484751713	2.50849357865278	2.50294496270556	2.50502944661111	2.8470243704213	2.46972341114815	2.67647235165972	2.51524884411852	2.48933897978704	2.99411169446296	2.51698935538889	2.87803095958532
A1BG-AS1	2.8307304494	2.83379819847037	2.87882318130556	2.84709664172222	2.81104078058333	2.83824213644444	2.80819686401852	2.79515349484259	2.85786662533333	2.83183710679272	2.88113142975463	2.83684368365278	2.83577852782407	2.85614781329167	2.84772807697222	2.82756821994444	2.76687925425463	2.84990794718981	2.97046378685463	2.81204001686852	2.93149792125767	2.84875539711574	3.585925035825	2.81007218674537	2.9974110838537	2.79292438392593	2.77292178425926
A1CF	2.5346925582963	2.53482770077778	2.522454111	2.52603776409259	2.55394453254444	2.54182686094444	2.4775364845	2.51810122731481	2.51824749781481	2.50905490426667	2.52986235487963	2.5158220182963	2.51621330972222	2.52270230092593	2.52675376230556	2.55933013758333	2.51327318183333	2.54930002441667	2.54732968480093	2.60792142009259	2.546015581375	2.48326706915278	2.50381864350463	2.53104118132407	2.56260223952778	2.5866263577037	2.68880369339352
A2M	8.0789696762963	8.0544753456746	8.14440643330556	7.99010349624074	8.08676487711111	7.95408109142593	8.07976463444444	7.98533186311111	8.04432660900741	8.00249633372222	8.02350072717593	8.01010409617037	8.04663612583519	7.9532392579463	7.9487712905787	8.09286875105555	8.02742355662037	8.0138643371213	7.95790509083796	8.04255594862037	8.06476451994444	8.06543000532037	7.97030678881944	7.97201340562269	7.90507433656614	7.99474133917593	8.10229577729815
A2M-AS1	5.81129556157407	4.94049992122099	4.98448463983333	6.1524981419537	5.14438605205556	5.14178298279444	5.69752033357407	5.34621759845238	5.45828842325185	5.58560181238333	5.57312349427121	4.91050341682645	5.72103896703241	5.46611174911296	5.10753733125463	5.02003987789259	5.17999441162659	5.09748856987037	5.00415510655278	4.99338508828549	5.17596211268055	4.9085461442537	4.83002903518981	4.48974684008333	4.79517220493796	4.31537321536944	6.27851174113241
A2ML1	2.50016462824691	2.4967927764321	2.50227601622222	2.49786266477778	2.53538129776667	2.50534234766667	2.50192369883333	2.49913999283333	2.4716131411	2.48669554550556	2.50280850070926	2.5017520911463	2.50427716736111	2.50047275338889	2.5020239166713	2.49520654637963	2.49520654637963	2.49545028693519	2.51653076805093	2.5088140319213	2.52235137148333	2.47387824826296	2.47290319327315	2.48062825368519	2.4871919322037	2.46164799371296	2.47240155273148
A2MP1	2.26062138633333	2.25390832861111	2.25413974016667	2.24859390383333	2.24643997722222	2.23820975411111	2.26037098359259	2.261646063	2.26241139733333	2.25483136726852	2.34277266766018	2.2605435669537	2.25727855680556	2.2605435669537	2.26367579336772	2.25501157087963	2.25583718293056	2.25649022883333	2.24271655001852	2.23870214030185	2.22709259068056	2.24819053507407	2.25563326671296	2.24534946152778	2.2486458912037	2.25649022883333	2.2624114185
A4GALT	3.15544507448518	3.22514115766204	3.18858509305556	3.06334358537037	3.10281137873677	3.21081073406111	3.13370178872222	3.1044549867963	3.1698984097037	3.10923257371019	3.17064291799352	3.07319654259061	3.13891817366898	3.02891199380093	3.20791013263889	3.1590069744838	3.15544813986296	3.14587537098148	3.18862620914722	3.17313335878148	3.68301890216852	3.18513682400463	3.90522424772222	3.2886157275037	3.12502220576111	3.15786033997994	3.12272332098457
A4GNT	2.28160237344444	2.27308654722222	2.27456478108333	2.27327804644444	2.29041469838889	2.2633573082963	2.28696769208148	2.27903363944444	2.27583642594444	2.28056361867778	2.263945951	2.27887903093056	2.27856143427778	2.28247868146296	2.28168434421296	2.37973030299537	2.27358176874537	2.26407217290741	2.25840895128704	2.26187684929167	2.24760861568519	2.28021564207037	2.2596921862963	2.26407217290741	2.27933023994444	2.27409050787963	2.28161203861111
AA06	2.82269211073148	2.80846720166667	2.8232394022963	2.81457882984259	2.80580111202778	2.83031307201852	2.79282462502778	2.79496274338889	2.83824213644444	2.80791941100278	2.82386586151852	2.82578754276296	2.82578754276296	2.82109876078704	2.84064990246759	2.82109876078704	2.80556636633333	2.81405416776389	2.81182928504167	3.15413706028935	2.80118294738889	2.82360587215278	2.82513685573457	2.90128533394444	2.79064009496759	2.82360587215278	2.80623661021667
AAAS	5.33244857098148	5.64260239582222	5.67937643066931	5.30887392921111	4.9744360963037	5.28272762198148	5.43165323762222	5.84384962069444	5.40643319472593	5.17859898839722	5.25207626294444	5.40196774480185	5.54704424317269	5.79766662036521	5.18448892927407	5.74940603478558	5.63141235210278	5.26522329148611	5.53151835072202	5.67945685612897	5.4575775257338	5.84409238864537	5.91646251541667	6.42270074705833	6.42141325648611	6.11014909469445	6.04041673813519
AACS	7.15647402616358	7.43784444098889	7.50139037864815	7.32974720101852	7.41705783461111	7.34055124003651	7.05699075353704	7.26884769524074	7.3762659886537	7.31970265368056	7.04326165308519	7.20673267856085	7.08003521980556	7.32539908706481	6.80709796780556	6.86541847613889	7.55666153565013	7.49894863743519	7.35183869925	7.24615010687897	7.43232761595212	7.12770856889815	7.25635906129431	7.48258603907407	7.75713485337884	7.35240461780698	7.45043008475926
AACSP1	2.78503573788519	2.78724108962963	2.80243536251852	2.79685956205556	2.78624338375926	2.83593053896296	2.77714519983333	2.76513599548148	2.78125137988889	2.75464830076389	2.81182928504167	2.91969094910556	2.76655937899074	2.79632726729167	2.7764017467963	2.78727324323889	2.77674089397685	2.78940327282474	2.85015135426389	2.83252617684444	2.79935839387778	2.7932054250463	2.77674089397685	2.77231914407407	2.74963621026111	2.75517846556878	2.75149568987963
AADAC	4.8740249066918	6.2004311948582	5.37091767875926	3.35993528437037	6.53942062268518	4.65640510096296	4.71493162822778	5.77899664594444	5.95962640224074	6.88746667583241	7.02009416540278	5.07164630591243	5.11951102716482	6.86059624296296	4.99166297296759	6.53992351471111	5.80374904293704	6.95914460542077	6.32885889237659	3.88843355450463	5.67592645683241	4.93373853386944	6.18629308445899	7.9325500671787	4.34790139032804	4.46384892053426	6.97011676398783
AADACL2	2.58550391078704	2.55420399729444	2.55831898844444	2.57758970833333	2.57643320091667	2.59257901281111	2.53573517923148	2.54222151664815	2.64390331397222	2.55482874544444	2.58196945148611	2.59057956023148	2.58087321508056	2.56260223952778	2.57484040217222	2.56900055339491	2.557883156875	2.56579120152778	2.57292833272222	2.56667636926852	2.57999902581019	2.53040832711177	2.57217266700556	3.52656053768611	2.54840463678241	2.57727933587963	2.584708573125
AADACP1	2.18971948461111	2.18837300788889	2.19031069833333	2.18951645111111	2.18837300788889	2.1907202095	2.19093373766667	2.18871457733333	2.19245013327778	2.28893708898148	2.18223250250926	2.42306227091667	2.20786163525	2.19156065027778	2.18093517225926	2.19013339782407	2.18851071102778	2.62888749710648	2.18274320229167	2.18093517225926	2.18426418069907	2.18143477263889	2.1833132919213	2.1820447287963	2.18058603547222	2.1788544285	2.18211983128704
AADAT	5.06715145162963	5.44275171837222	4.55952678924444	5.08999188730556	5.05725659640741	5.21478619084444	5.03973038841667	5.06219171951852	5.17986979110185	5.55228615682328	5.12000394681944	5.4316416589287	5.04388270723611	5.32154496171296	4.50528734302778	5.27972626351019	5.04620297308426	5.10019868812315	4.72777464840278	4.17784289690972	4.98077934836667	5.07527042889352	5.10961262780556	5.7224105219588	4.96806713630556	5.32508778919907	5.99063449998241
AAGAB	4.62353227958333	5.0075326788963	4.96183321014815	4.79044546530026	4.84717344102381	4.82304290647037	4.94606430782037	4.75199827345556	4.93903268061296	4.71803823105198	4.74368922546574	4.91637709997751	4.77320201908095	4.72411088140556	4.92499314774815	4.68203817886759	5.03117187824907	4.83702390236343	5.11883824588426	4.90697594436944	4.77057849355093	4.75463308279167	4.93565267256944	4.91131715031698	5.025010294125	4.84290496595093	4.67655676418254
AAK1	3.94142784913492	3.99851201754101	3.96706145370053	3.93455086145833	4.02480408041667	3.99592043174921	3.89407019121693	3.97851484483016	3.96706145370053	3.93302552414815	3.9898414046209	3.88729724093823	3.92559710770564	3.94881080886276	3.98900152548258	3.8912332264332	3.8330809163869	3.87488944647989	4.05473156591574	4.07761715489286	4.00114535267262	3.98404425984325	4.00817050256984	3.97993602538662	4.1753979382123	3.95300303315635	3.93025479532778
AAMDC	6.3688851193963	6.38132152408333	6.54580752648148	6.2688543662037	6.22029347473148	6.22183200041481	6.2021518505037	6.26087876158333	6.25025135572222	6.35582430232593	6.45282103713933	6.45326054090675	6.4051380796963	6.16242316799722	6.11546273694907	6.41115283930952	6.49339343895185	6.35358514875397	6.03847167969954	6.03326579739716	5.70774245740417	6.27791780701852	5.92518562608333	6.00479810673585	6.15650567569074	6.13049405035278	6.02730171987579
AAMP	7.85164596416667	7.89491656544444	7.75490325766667	7.69826653833069	7.60662623759259	8.07823622555556	7.51170132015185	7.61381362087037	7.64146268472222	8.17709738237037	8.04718346296759	7.98856838659259	7.79162889405556	8.0853185695463	7.87902178755185	8.07653814883796	7.90663916988294	8.12512266383796	7.87382969471759	8.25550011988492	7.8777959424537	7.83403257136111	7.82341219198611	7.84039301678704	8.01623918973307	7.66704319036296	8.09180132368519
AANAT	2.33691699087037	2.32407359483333	2.32930387088889	2.32814653161111	2.3200678392037	2.33857791444444	2.32440600583333	2.32131372077778	2.33322059227778	2.32240498117593	2.32380381446852	2.33177024923148	2.33451396230093	2.3420225227963	2.32784047405556	2.32795772425926	2.31715331977778	2.32174342202778	2.31600343164074	2.32648570716296	2.331870526375	2.34193948652593	2.32711304836481	2.32047457634259	2.35933739742593	2.32694760781481	2.32687347391204
AAR2	6.72869045023148	6.85042193444444	6.88638849601852	6.7606031062037	7.12223681694444	6.80433107387778	7.09593225190741	7.14663128357407	7.12104239673016	6.91991262682407	6.9758441899795	6.84367914173148	6.44663564722209	6.91244726438624	6.55796306291667	6.97397771215556	7.15292305530556	7.05190041536944	6.82329852393585	6.55490161083982	6.18587523278519	7.53744041041667	7.12912522922315	7.17190028447222	6.96291902255139	7.29627251135741	6.9941625765
AARS	8.98957350626667	8.88137109063889	8.65476575198148	8.76198108288889	8.4912422592037	8.90542197727778	8.90334177934444	8.97911412564815	8.55076394688704	8.80713953103704	8.5758947877037	8.35084840632116	8.70891358792593	8.6259830199537	8.56478975456204	8.70684285434722	8.61324066866667	8.61523288300902	8.7574565286037	8.31021110076852	8.80386308071296	8.84227697637963	8.90280532635185	9.15847954541667	9.38500193306944	8.73427968323704	8.95516792730093
AARS2	5.28535509528025	5.30455895566667	5.35222528372222	5.14709342754074	5.21856809649074	5.10591293098148	5.24841834731667	5.1858558961	5.24152578968519	5.17142738682315	5.24276074615741	5.26790419550185	5.14301274966667	5.35447501825926	4.92334702167963	5.57223694865	5.03425423075833	5.30294611851296	5.27926842031389	5.17638590129815	5.30941860868518	5.46663905414815	5.25625364263009	5.27072279223704	5.47131021737037	4.97997415122315	5.36388629787315
AARSD1	6.00684797616667	5.94387354833333	5.5129385668537	5.5071810120463	5.71628167225	5.45474327994444	5.70178920423148	5.61039539364815	5.81779828980556	6.14072333922222	5.74002765931574	5.577231894125	5.87121655005437	5.64822760882068	6.03531117213982	5.60674216299272	6.19214654474074	5.71084954299722	5.97182162108981	5.41573798691204	5.6766260178287	5.80074098234074	5.97777143928426	5.30248767970185	6.0090365157213	6.31256511046759	5.99022605355093
AASDH	5.33571304381482	5.20223495405185	5.82591479832593	4.93785297982716	5.33955546562593	5.02887169130952	5.41124259790926	5.80302460915556	5.73442500503492	5.42328130292196	5.0898022866213	5.56616878432831	5.43622169376019	5.49835437163373	5.18281914535463	5.29225775270212	5.31855386441667	4.57869614049074	4.66938809438294	4.98263758115741	5.06473918255992	5.95326853555556	5.23473256281197	5.06759845294643	5.53861594753148	5.29906847321296	5.79364714816931
AASDHPPT	6.13340694696852	6.02013682724537	6.31572666707778	6.0374758073537	6.36679813822222	6.07674054511111	6.02376960161111	6.03218391380741	5.95358832033333	6.21326284571296	6.12327774761759	6.16242316799722	6.08364275915278	6.24608917870247	6.12007388690278	6.09612763729537	5.96691279043466	6.0472009464537	6.06578865765185	5.99264962546111	6.32369575021958	5.84600502511111	5.81021779746142	5.81708260122037	5.82206301167963	5.93001143255688	5.996220841625
AASS	4.61280732018148	5.31302662340741	4.92455289589815	5.147671962	5.2277653267963	5.40458726838889	6.25776715216138	5.3916247816	6.62123699119444	4.95331154790714	5.44731740954259	4.94414833864259	5.7868723651213	4.83002903518981	5.56581659180278	5.42798884243426	5.1316382912963	4.51178693989444	5.06281578477963	5.46486156929603	5.15888540213426	6.35669708782685	5.9429649542	6.03279089388889	6.1899333978787	5.4775994942834	5.68625575768717
AATBC	5.46467288318254	4.24941501548148	5.05020710515	5.2168037876463	4.69663546857809	4.74025992501111	4.48251217699074	5.91334457527778	4.90762109698704	5.15359961708254	4.57869614049074	4.46835458224802	4.49692329809722	4.79084512938294	3.77185587420833	3.68493510439352	4.54064992466667	4.64846720648241	4.84788200131944	4.62684253846574	4.50829780080555	4.53339933809762	5.01469090297394	4.1008645348963	6.18371365641667	4.84598637770741	5.64955640070648
AATF	7.73504722591667	7.64002373474074	7.86779479835185	7.79901216630556	7.66465641944074	7.81268661716667	7.44826157084259	7.81398107046296	7.75091354886496	7.88158503094445	7.80723591560185	7.47856353209623	7.79253573916667	7.84740970387037	7.78751241629259	7.71252454497222	7.59489928999537	7.70918202605926	7.96805429524722	8.03886602408333	7.74132433287037	7.80829408101019	7.90589839151667	8.28214576906482	8.11675520491667	7.73252741687831	7.73545719634749
AATK	6.0331842647582	6.00151387307407	5.7886323632963	6.111543046	5.91848051725926	5.82302464365741	5.51985551618915	5.87524055011005	5.71164415027037	5.52383303852407	5.73085812628796	5.6922788709287	5.63415439405192	5.89405217798611	5.54559839414259	5.24388974443241	5.80212470709956	5.90575391218982	5.57990393746296	5.33147629329445	5.38613620705278	5.89762295226852	5.52965666283796	5.76117162826257	5.53625981108586	5.82122116438611	5.71312006822593
ABAT	5.36462610798704	5.08499508769444	5.32456852558519	5.5420858762037	5.44474118952222	6.14738348730688	5.30597905451852	5.2470824927037	5.41240411776124	5.8504576641096	5.26096266788796	5.45151241621759	5.44000175312994	5.64739809106111	5.51321292874352	5.7224105219588	5.31067039724537	5.23048675402778	5.65175303628148	5.5447235290787	5.74940603478558	5.25289609823426	5.48161010236296	5.29659445580952	6.09381645975694	5.53303148853161	5.14527771241574
ABCA1	5.75845188163889	5.70715664983519	5.85993888932716	5.66388474754753	5.91409238328704	5.96176405086376	5.76897579791111	5.93158211308333	5.89726535592593	5.68496884351389	5.81613710597994	5.91313518591389	5.74796888515807	5.7860564288463	5.72103896703241	5.72190362328426	5.82163962896296	5.65752550782923	5.78636017292963	5.60911594722222	6.4423650084668	5.77072900275741	5.62435265698426	5.90962891324074	5.35961527099127	5.56818589986574	5.60378117817857
ABCA10	2.34799551600926	2.33991720891481	2.34806009466667	2.34963422538889	2.34665780111111	2.33163336555556	2.3507836062037	2.33699451261111	2.34647583505556	2.33323777913426	2.35403770079167	2.34315791082222	2.34487481968056	2.34467453812963	2.31025620784722	2.33824696824074	2.33803721571019	2.35204159874074	2.38026322611111	2.32522027583333	2.36145430358333	2.34002264736481	2.34177294761111	2.32711304836481	2.32954047883333	2.33560541669444	2.34146721890278
ABCA11P	5.40693020325	5.39430655781482	5.14438605205556	5.30624360675278	4.90487552216667	5.04197984480423	5.05767244455556	5.1245996625	5.32666226158519	5.20120389110278	4.79323873455741	5.77500342835463	5.27887118189352	5.5508403207625	4.86249145036296	5.32442917060864	5.18327503393816	5.47410044032407	4.86370572758796	4.8421289207037	5.57067356137306	5.20120389110278	4.93783500110344	4.52114600840741	4.21045581657963	4.73871022594907	5.46704438835979
ABCA12	2.47469581837037	2.47516441394444	2.4815047485	2.48395625105556	2.4815047485	2.49861369888889	2.47127607740741	2.46774086075926	2.47226244566667	2.46779975828241	2.49512024457222	2.47585548349074	2.47560123890185	2.47669443686111	2.46267113063889	2.48341754956944	2.46886719458333	2.48788261732407	2.48386439301852	2.47926190927778	2.50182276754398	2.46369303386111	2.46985782217593	2.45925199074074	2.45176478409444	2.49797129894722	2.43737516312963
ABCA13	2.84218873842593	2.92843764048148	2.82884126253704	3.24436502975	3.00632797416667	2.90671297485926	2.82970533240741	3.62956605725	2.93161430396296	4.50675452115278	3.07349927072778	3.24734520323704	3.89879697366469	2.85504236590741	2.76756205911111	2.95704660246991	4.02028152704506	2.98454522863426	3.03891284478704	3.01329779396296	3.08548187818519	2.90112745097222	2.94684833777593	3.40435251682176	2.99968868167526	2.8867768942	2.80723880990741
ABCA17P	2.65313654701852	2.64236933977778	2.68334402237963	2.65464297764815	2.65628274016667	2.64491943565741	2.69819908757407	2.67693794661296	2.91450737642963	2.5933530417037	2.6505388702537	2.65831398980556	2.649674473875	2.66630451649074	2.65742222206481	2.652726221125	2.66597711190741	2.63746237875	2.64866971963333	2.65175756430556	2.6508720382963	2.68686400161111	2.99849217342593	2.62577740103704	2.82127155493333	2.6450348992037	2.68156248368519
ABCA2	2.77431583903704	2.61053199777778	2.64718089588889	2.63319550333519	2.61859522244444	2.6484695545	2.70935870977778	2.63319550333519	2.65665496393519	2.54649341765741	2.62683110912685	2.60792142009259	2.61123768052778	2.65192342427778	2.63729216391667	2.60816939783333	2.77193810458565	2.71113143457407	2.56876142986111	2.64647079587963	2.61139958912963	2.65813795648148	2.66711509806481	2.73313357208241	2.67412945132765	2.70211850805093	2.72401347496759
ABCA3	9.17209601288889	10.1991800222833	9.6949873057963	10.2873532297759	9.50380212025926	10.3666140102037	10.0394485799444	10.4908279405556	10.3088149089444	9.98766419153704	10.24026509105	8.70560999236111	10.0105676081759	9.77821717358333	8.41666961298611	10.2733187372685	9.78232410299537	10.0855702772639	9.88619267083333	9.99759344699074	8.13883857761111	9.91462823637831	10.9972472318148	10.5483903197778	11.0108824134722	10.2620030830093	9.98965230418056
ABCA4	2.09812464133333	2.09927366355556	2.10163828427778	2.098602777	2.11100217933333	2.10932859338889	2.09496042155556	2.09496042155556	2.10089250088889	2.09299400752778	2.10087643919444	2.09722552023611	2.09783429005556	2.09700912052778	2.09479583675	2.09955997597222	2.09674051357407	2.10398358507222	2.10203058022222	2.15465583936111	2.10576355401389	2.07475660316667	2.09536520197222	2.09202397858333	2.09129785116667	2.09013765264815	2.08785734960185
ABCA5	4.84950026849894	5.00330236918519	4.86154562929365	5.38296760613995	4.98058683512963	5.25846656887963	4.82907224030556	5.23173684442593	4.91061880186481	4.95053198894396	4.80430158811574	5.34492600206204	4.7216177027963	5.11549822182963	5.13330640641389	5.35771675262454	5.01181894839697	4.99277146717103	4.90328159381561	4.8953182324914	5.43099024603241	4.77746997206944	4.82137767175463	4.55252443390741	4.96034493263519	4.60802512414259	5.34885697804722
ABCA6	7.08904070639815	6.79029906640556	7.26250296018518	6.65364783783333	6.84399606642817	6.67624951552778	6.619260425	6.35889802622222	7.09796942810185	7.41489038088241	7.007351200375	7.11055115590741	6.98949667291627	6.74801500686574	7.221085498009	6.92428669862685	6.98048836751019	6.80430181834259	6.13200570018519	6.28643548657685	7.21613205718981	7.62901900241944	6.37549135989444	6.98079665438796	5.92873037728241	6.22044429239286	7.48665916085278
ABCA7	5.70104969931481	5.64056339025344	5.66093130101984	6.19395268460185	5.18550564144974	5.98438954075	4.84520582645635	5.34833699351482	5.24888844307407	5.62040591748148	6.04041673813519	5.34030799867963	5.84210960424246	5.32208219476018	4.85665038175093	5.41708877328056	6.04402926154352	5.63931040696296	5.86559272238426	5.29154077811905	4.92257915376296	5.13507593225463	5.45566862673889	4.78446113309491	6.18771481873757	5.3857216412037	5.78727426003889
ABCA8	5.04444596316667	4.99521980029259	5.10759718112963	4.87809141764815	5.02255969027315	4.99096572097222	4.7999717526463	4.87224250214021	4.90209666237566	4.93692431861574	4.889453750841	5.06041023919444	4.91637709997751	4.92228708217817	5.08773716654233	4.91441413842778	4.8999247907787	5.00090787805159	4.73326267324365	4.86225012234722	5.26058112472328	4.98728254780159	4.98494653599846	4.75001603700463	4.6661023458	4.91922060519907	5.11642144933565
ABCA9	4.79280502775185	4.35441758733889	4.12691249043518	4.15485939185185	4.29496194211111	4.3240796708157	4.39095370701852	4.00003119608333	4.97386447522778	4.77320201908095	4.15177057020833	5.06081205077765	4.19657055499537	4.91753155180864	4.37905758804167	4.67787658726085	4.43507966739537	4.87070228118056	4.12835976843554	4.40387298764352	4.8421289207037	5.46262107991574	4.44369480464947	4.5110700007377	3.63604654372222	4.66874572738889	5.87673581231111
ABCB1	4.58327378880556	6.57853922666667	7.53687590827778	4.21122917112963	6.88872211773457	4.63446740907222	5.15447143503704	4.18188488097222	4.36392648968519	5.15409540701944	4.15743572022156	7.59567557991204	4.75098982635	5.99159711412577	6.08869817378426	7.3738277255	5.40477861736667	7.30443638738426	4.24961181657685	5.34962974065463	5.4811332500287	5.93965068302222	5.74796888515807	5.57482190440509	5.73784274619352	5.62221356844815	6.8748667796037
ABCB10	7.60318157156481	7.16901556622222	7.67546424364815	7.63865622655556	7.76583594243148	7.59953102611852	7.3065745047	7.59556542092593	7.25514087705556	7.66929641636296	7.87902178755185	7.49894863743519	7.56187403348333	7.59928252055093	7.23767238956852	7.63412837166204	7.34344193290185	7.79440241577778	7.44527196010741	7.56274510584021	7.58778716154233	6.70122600302037	6.98007629074074	6.76215525392963	7.09448100368519	7.58028749788889	6.99722814242593
ABCB11	2.25967030551852	2.25717698066667	2.25628787466667	2.26332714066667	2.26332714066667	2.27839946516667	2.2506602152037	2.25702069213889	2.25235117987037	2.2536397745463	2.26604317531944	2.25573138381944	2.25232675675	2.25385714957407	2.2458898153963	2.25790317422222	2.25443022932593	2.26068811325	2.26419191967593	2.26121950893519	2.26531199613889	2.2481045232037	2.25048769008333	2.24596314089815	2.24265448370833	2.24940661259722	2.24425214757407
ABCB4	2.21415842755556	2.20011892991667	2.19962968716667	2.20087124137037	2.20285914683333	2.20298216843333	2.20511146027778	2.20653751358333	2.20207102288889	2.19740240405556	2.20547457537037	2.20168205508333	2.20147859302778	2.20399676497222	2.19359744555556	2.20230995394444	2.20025728953704	2.20617244994444	2.19568847647222	2.20039016632407	2.19667442236111	2.191310106375	2.1998578617963	2.19638694452778	2.19927144518519	2.19023410274167	2.26121950893519
ABCB5	2.36418209590741	2.36318862375	2.36126797980556	2.35694591853704	2.37088445184259	2.35826354069444	2.3490129897	2.35408775572222	2.35565491297778	2.35553992065046	2.37202928423148	2.35695620303241	2.35843863523611	2.35498733426852	2.35985169572222	2.36107262283796	2.35542996122407	2.35386572286296	2.37220297803056	2.36087631431944	2.37819260371574	2.34307917621296	2.35275225169444	2.3466826791713	2.34917361253241	2.34975617085648	2.35429505759722
ABCB6	3.0947553462037	2.914830658	2.97107940388889	3.06239903133333	2.97985322997778	2.7577370407963	2.92554910888333	2.96512185556296	2.97163172889815	3.12874622717593	2.99679821787963	2.93588635964815	2.93238833844444	2.93989474708373	2.98629690928704	2.94870659737037	2.95728116955093	2.94901317511111	3.47338158405291	3.16081763546958	2.91324064665278	2.98629690928704	2.98339721781019	3.26792682208042	2.99377042448981	2.82781615577407	3.22145455409259
ABCB7	6.41092996772222	6.75691944794444	6.94248515633333	6.89819352225926	6.76022842111574	7.12489311011111	6.96511599874074	6.69970641324444	7.51385276051852	7.11757695976389	6.68680061658796	6.80468284979696	6.92379830701323	6.93647159223148	7.17456933743565	6.85921619979464	6.98586402614802	6.72248762353935	6.54942711233657	6.84705348209815	7.1295802900037	7.11055115590741	6.58877397278889	6.76370308659431	7.08161015543598	6.60321894643519	6.96511104555648
ABCB8	2.45092766805185	2.59766437844444	2.39973716241667	2.39852181724074	2.67774628711111	2.40371776105556	2.41853089383333	2.45057671081111	2.57942762774074	2.41632359360185	2.39989167840741	2.40360143832407	2.41558340400463	2.42080409766667	2.41596532927315	2.44646796481481	2.40771648091204	2.38940403152778	2.3957215694795	2.29803717887963	2.25903716562963	2.18779266989815	2.42242592773214	2.40714028926389	2.74458610402685	2.32655279065278	2.52580720224074
ABCB9	3.50487956773148	3.61404703431204	3.56604582722222	3.54847319055556	3.68409006174259	3.57445860471693	3.46193661893519	3.48196310935926	3.52221695331852	3.46632460693889	3.585925035825	3.47772002276852	3.7070410325787	3.4887595929213	3.57838389231693	3.60815457321852	3.48925246680556	3.5804412490086	3.77316103802037	3.63021517917262	4.08760932043333	3.51853261921296	3.51175945025331	3.83018201777315	3.5031135032037	3.47979687644074	3.60682999949186
ABCC1	6.78769961359259	6.64161964724074	6.61727574283889	6.64244044637037	6.47703988018518	6.76304559782407	7.04207127233704	6.69029610075	6.74911820403333	6.32818331711085	6.882141916775	6.91193889187068	6.67540705347513	6.56338149899339	6.69127912280463	6.4801789859963	6.43485553810489	6.36879090159537	6.75204909164815	6.5738992155537	6.54246610046975	6.92052463454753	6.83910223025093	7.16216285229167	6.82527521346296	6.91307771090503	6.42980859599306
ABCC10	6.26567092459259	6.00068906383333	6.25346652967222	6.22371282349577	5.97765431052778	6.38102144853704	5.97800881385053	6.26758015172222	6.00882708428704	6.38043636957778	6.19423312578148	6.18828517115609	5.98015877465926	6.35178022558333	5.93092855953241	6.15232106084259	5.59372832409537	6.30163084991111	6.30214392218982	6.47773944740436	5.98125995098558	5.65128290080675	5.96554680486574	5.53861594753148	6.50562041774444	6.2681655373709	6.243444488
ABCC11	2.14315753666667	2.14242641311111	2.14162712566667	2.14024321411111	2.13573082655556	2.15602513005556	2.14033221627778	2.1405026075	2.14256965894444	2.13773672022222	2.14152505955556	2.14130627208333	2.13809406213889	2.13077638184259	2.13895462161111	2.13773672022222	2.13759140013889	2.14680263552778	2.14532814441667	2.13759140013889	2.15167637241667	2.14004388047222	2.13844584562963	2.1363654965	2.13553377183333	2.13844584562963	2.13918954978704
ABCC12	2.14242641311111	2.14042507233333	2.14175097088889	2.14372096427778	2.13755803777778	2.14817831133333	2.14220058766667	2.137977784	2.14138693666667	2.13543197672222	2.13926263286111	2.14222804475	2.1390903932037	2.13742962597222	2.13926263286111	2.13823530816667	2.13691057270833	2.14089064319444	2.14089064319444	2.13258293859722	2.13759140013889	2.12790472736111	2.13458372702778	2.13369890069444	2.13190645212963	2.13525450891667	2.12634793375
ABCC13	2.45475947759392	2.52037387380556	2.45503992951768	2.45369836259259	2.49979753447222	2.45993324212963	2.5030189785	2.43927292037963	2.48618457305556	2.51287755498611	2.46386235485833	2.45486769502315	2.444013166	2.45935861943254	2.45449945693982	2.46950931100556	2.49700175381018	2.4863552875463	2.5484952910787	2.49738299257407	2.42136429322685	2.50157033877778	2.45098459582407	2.47141337593056	2.46024253067593	2.46765003070833	2.42815874960631
ABCC2	2.40512747663889	2.40393824342593	2.41811051097222	2.40550475742593	2.3987571578254	2.41021545951852	2.3980620265	2.40129200608333	2.40452290716667	2.39624391747222	2.40974088684259	2.40760951620833	2.40399241871495	2.4098239063254	2.40515691940926	2.44710923231693	2.39446367543519	2.42479699573241	2.41814152536111	2.40797292950926	2.40691113096296	2.39807634488889	2.4011273579537	2.41254650683611	2.3826688026713	2.39117119985185	2.40232060681481
ABCC3	4.53354277628519	4.07051264608333	4.38302454830847	4.2311734431	4.20921981370741	4.59869780846667	4.11824431034188	4.04897783677778	4.28621077030185	4.58165664272994	4.22460526408135	4.16141410849074	4.17732328907315	4.21301234180556	4.36638982240833	4.18992208209722	4.17234720473677	4.20511274544259	4.889453750841	4.80857894274722	4.65611517756111	3.87991645363518	4.86144507347685	4.47276753460556	5.43963480051706	4.93373853386944	4.41545079226389
ABCC4	4.95948083389444	5.13184717383333	4.87582484572222	4.55141951139815	5.0565502865463	4.86385600807037	4.80401525860185	4.70313096726852	4.82413904816358	4.64892174336759	4.60802512414259	5.55442918515694	4.65876307521667	4.82660104248796	5.39528045870185	4.78834501539444	4.24895409546296	5.01505622045886	4.81316867245602	4.63851861976389	5.1292007322672	5.57600203877778	4.69242229805	4.99166297296759	5.38730101629722	5.21467394819537	4.80229132132639
ABCC5	4.83609677416667	4.0900886488963	4.37728491561773	4.40785476303704	4.66422329550265	4.35940483793518	4.61468201877778	4.63268308348148	4.48284929466667	5.00949415565972	4.54496171813241	4.71856276378704	4.70194601985053	4.31487932616667	4.85862214819655	4.20330192222407	4.46144089336634	4.27261660679167	4.62928615009868	4.30745301414198	4.52320857729352	4.65103565960648	4.31537321536944	4.19129351697222	4.65876307521667	4.0109187284418	4.68478809081389
ABCC6P1	2.57179645907407	2.55994140074074	2.59441020663889	2.83788831566667	2.65148107386772	2.62587133269444	2.55147951994444	2.56524798248148	2.59707896694444	2.90677546356481	2.5900345228287	2.60965112550926	2.60851355708333	2.97734771517593	2.55407620689444	2.60319396640741	2.59621615826852	2.57245129144444	2.57837244522222	2.5673358157037	2.55007234982407	2.57209085832937	2.56784490507315	2.56794048554167	2.5484952910787	2.57683175364815	2.60428664831389
ABCC8	2.25875955812963	2.25893240687963	2.25669229639815	2.26357771983333	2.25272496181482	2.26261674055556	2.25717698066667	2.34496930254074	2.26894852716667	2.22728282117593	2.2654482045463	2.25492376147222	2.26163414147222	2.25832236999074	2.25583718293056	2.2569071625	2.25145725424074	2.26633048845833	2.25878628939815	2.25684391335185	2.26493387091667	2.36472471347222	2.25526937075	2.24712773924074	2.24295671912778	2.25294273289815	2.246217511
ABCC9	3.18736303971111	2.86390105437037	3.30148974874444	3.08650373250556	2.89665430191481	3.16506753692593	3.39479225092222	3.14616612572963	3.3344995387	3.12771368080463	3.09599110868849	3.1890161429787	3.30253834454722	3.34565693349167	3.77532908372712	3.30781583078519	3.04957604000185	3.15458762851389	3.3168346570463	3.08469829384167	3.4558334593088	3.84221963199537	3.09404874687593	3.18392951663148	2.86484497341111	3.11076644074352	3.32599710631065
ABCD1	3.58245014669444	3.93310806885185	4.09385034753704	3.93688791458333	4.25413673262963	3.91130754114815	3.89491597004762	3.77164536724868	3.89328760888889	3.30467295780159	3.89916168266667	3.86976213618333	3.7534896074787	3.88438984971296	3.89541196664352	3.86088272395833	3.87741455029325	3.86976213618333	3.98083474278075	4.2812988429284	3.87071499250864	4.35779546430694	4.24395903034458	5.14038468792593	4.03699304546759	3.90937080375602	3.8838499165838
ABCD2	2.39632131005556	2.40559639888889	2.40302782916667	2.40848339713889	2.41300628622222	2.43726722934343	2.40393824342593	2.40051093018519	2.3977958812037	2.4168901611713	2.41701587525	2.40148015417593	2.39971599617407	2.40340285775463	2.4168901611713	2.40740211366931	2.3957215694795	2.4047804933287	2.43095811883069	2.40423422550833	2.41940194938889	2.38742450112963	2.39457340113426	2.39185209181481	2.39807634488889	2.38183035840972	2.37697740612632
ABCD3	7.97203591928571	8.11501750355556	8.29008914088889	7.76160102881111	8.14986771322222	8.04736368688078	8.62690778677778	8.37919290222222	8.41389603457407	8.40033525197222	8.34042010059259	8.520156332	8.2282976635463	8.68182951412732	8.34498511861111	8.47346332281482	8.13312169518519	8.35505750533523	8.03289692730185	7.85264916839352	8.15410512312037	8.26839598001852	8.0853185695463	8.32877435800463	7.53814418650463	8.67871660257037	7.74800812226852
ABCD4	4.90167764766667	4.56969026275741	4.8842368712037	4.81161079055556	4.83231867479894	4.80434054624074	4.93938849901481	4.69496345960494	4.62353227958333	4.76141260544907	4.71983830011138	4.78900050538691	4.6370756727787	4.77541724136111	4.78446113309491	4.61210262969815	4.62175686761389	4.71856276378704	4.81708639041759	4.78184826083981	4.75908429647751	4.71682693752778	4.70796134255741	4.65170995825661	4.9767992048287	4.7394866475123	4.70796134255741
ABCE1	8.26342452124074	8.47058403044444	8.12556148199259	7.99685966448148	8.23105227722963	8.28892611358518	8.30060644926667	7.72648815310185	8.2089257875	8.32142636193981	8.44947287485185	8.40608375739815	8.26766499096204	8.37235459751852	8.69834689633796	8.43674754344445	8.421510893475	8.50972440402778	8.63126174077778	8.40812775864815	8.32523678039815	8.01109555764418	8.38782252712222	8.17086403065741	8.14218696728148	8.03808558848148	7.91042801934259
ABCF1	7.82999984963889	7.97948382582407	7.78890534665741	7.68678311123148	7.92960924455555	7.97154979834444	7.73755495892593	7.98291981625926	7.84800790305185	7.79089040874074	7.88395328297593	7.64239867783796	7.89627438869444	7.91374820797222	7.97281483190741	7.92947826635741	7.99474133917593	7.80500278517064	8.15992925440185	8.17536388457037	7.68178450042222	7.85890091527635	8.23853658737037	8.26011030558333	8.23708886661667	8.08667021088611	7.85412047860185
ABCF2	4.56134190334259	4.74457521033704	4.54738671100556	4.49492803502778	4.58606258470185	4.5210783786463	4.74522467202407	4.80985886462831	4.65823781538148	4.47448797367685	4.66450808475265	4.51178693989444	4.56984366534575	4.51346441625185	4.60666872099167	4.69371334930093	4.68347695932963	4.60356474129444	4.73832926994749	4.73401924804537	4.64255255880463	4.85270649109511	4.98686406296574	4.89290039325926	4.75287056758981	5.02164592968611	4.51142651957738
ABCF3	5.24152578968519	5.51240141788333	5.11418626277778	5.64592821257778	4.67589701099074	5.1722473302037	5.07730310028677	5.52850168764815	5.14022021507407	5.15522254027394	5.4316416589287	4.97436444941111	5.29806999892593	5.05404696927315	5.16674704512963	5.19015518784722	5.0468783303545	5.43099024603241	5.31158269453889	5.17761241018056	4.81316867245602	5.77232444721667	5.40997988233889	5.65355287201481	6.04673334982593	5.66288368018148	5.71173449309815
ABCG1	6.93791308647222	6.90794854683796	7.22147091158333	7.14796786915741	6.78198381208148	7.78890534665741	6.96059510884074	7.16527836747698	7.03644733784259	7.30404770075648	7.30622227001018	6.7813446877963	7.16216285229167	7.06206670709061	6.08606497084537	7.14225112543981	6.26386787856786	7.0897118994541	6.61166121100652	6.28012747105278	6.97397771215556	7.1737983244287	7.20447128848272	7.12424056809656	8.31680783948611	7.98051674795833	6.7808825856787
ABCG2	6.80670392155556	6.12641813122593	6.67624951552778	6.55234601714815	6.73691398946296	7.0200487845463	7.12434081560185	5.75895600525926	6.26531164227778	6.77331596660648	6.39565819489352	6.32566454036667	7.71037910513757	6.43961962348518	7.79860941968796	6.47724013771389	5.49648768451839	6.16506950749537	6.36243430641138	5.85598093518796	7.20906588003981	6.55314114135635	6.44190188362315	5.30344687238558	7.15943529200463	6.66927971339352	6.13325838858704
ABCG4	2.25083716411111	2.27723095805556	2.36010798628889	2.2471546393836	2.24631106188889	2.25776437148148	2.24028118822222	2.2471546393836	2.25646341828704	2.25275841475926	2.24519546510185	2.24632907441204	2.24544606530556	2.25588548444444	2.23956928012963	2.25059473266667	2.2458898153963	2.25492376147222	2.23643679188889	2.24082204435926	2.25374089964815	2.23320458370833	2.24236432436111	2.26203031372222	2.24445298405556	2.24702418704167	2.23430809331111
ABCG5	2.3977958812037	2.40061402727778	2.39673814722222	2.39895508085185	2.40073765938889	2.41776681337037	2.38007831505556	2.38576815175926	2.383012382	2.38900661548611	2.40423422550833	2.38725761349074	2.38900661548611	2.39185209181481	2.38004099137407	2.39520803909722	2.39500615177593	2.40220242801852	2.41235360732606	2.39315710304167	2.40309164486111	2.56202140187103	2.38206671969444	2.38519871969444	2.38800517833333	2.37382288454259	2.36417214098148
ABCG8	2.14806174433333	2.14285378077778	2.14220058766667	2.1405026075	2.13489349377778	2.14358918266667	2.14932627083333	2.1487776917963	2.14669353866667	2.14357797657407	2.13691057270833	2.14491564795833	2.14336504816667	2.1324864958537	2.14264928941667	2.14110310968056	2.14222804475	2.13823530816667	2.1328727739537	2.13201051510185	2.12790472736111	2.14985134783333	2.14222804475	2.13809406213889	2.14273507547222	2.14164122714815	2.14762122655556
ABHD1	2.36728510968519	2.36120681193519	2.36250484483333	2.37028921840741	2.3621855182963	2.36178046625	2.29605018951852	2.3626459747963	2.36397035427778	2.36577653848981	2.36822599316667	2.36257880729444	2.36494644992593	2.3681601295463	2.37202928423148	2.37616477801852	2.36135248112407	2.36554546841667	2.53499029668056	2.35047732125926	2.34860702534259	2.22036254919907	2.35811754836111	2.35011716318518	2.35127778094444	2.35712569631296	2.37283354064815
ABHD10	7.04539266659259	6.72322726959259	7.0073281943537	6.93540614534921	6.71985317267037	6.90318729567593	7.32016355968519	6.79925535802778	6.95202419700741	7.19306156944511	6.77897991377579	7.05190041536944	6.8870046739037	7.15351993497222	6.79590100251389	7.007351200375	6.83731063651389	7.10279314656204	6.86958006271296	6.65252375704114	7.11806148708333	6.9552642215321	6.83532311375	6.578413632	7.06766504889815	7.03666840468148	6.99077586378968
ABHD11	3.2787556649037	3.49130293920463	3.44714632887963	3.48232828086111	3.51346680458333	3.61889034949259	3.48232828086111	3.54335853461323	3.57538614842593	3.56548782371429	3.46264703096296	3.43086557457454	3.47416923443519	3.52627183218056	3.27284243822222	3.38310239858095	3.5129433029213	3.50813345492725	3.44492486217315	3.48178927486574	3.26505477249074	3.59339503751918	3.59907087174603	3.6982158870086	3.67705191905093	3.82595677248148	3.41526470737725
ABHD12	6.7496912248037	6.97705985210185	6.93040773660741	7.22821051427778	7.2847357535	6.97011247097222	6.92372121039682	7.02897861087407	6.89310013173148	7.25312069341733	7.04106398126574	6.68088357965278	6.98336043290278	7.19144370102421	7.07921882160185	6.53721992504167	6.52521814276578	6.61466551996296	7.47383937733148	7.16782042728241	6.99899385644444	6.72936058402778	7.34344193290185	6.81431337323241	7.19090270059537	7.226221236875	6.98997057318889
ABHD12B	2.8196694297037	2.85786662533333	2.83673483506481	2.84237926890741	2.90434584937037	2.89479791992593	2.76872363962037	2.77462114008784	2.82539493493333	2.77615147818889	2.86270167545278	2.77615147818889	2.78133094491667	2.80262690488333	2.7998848757037	2.80826805674537	2.81950309614352	2.83459589351296	2.95028172236111	2.93588635964815	2.91203089780093	2.7914461439213	2.81036625223056	2.80202581843981	2.83717252129722	2.78598483483333	2.67305950948981
ABHD13	6.4202104724537	6.68685665751852	6.58565324508333	6.57454134045926	6.72693755547222	6.62856496076852	6.68792820824815	6.83403744972222	6.6692141087037	6.51457124975	7.01658537987963	7.06093197611574	6.53451263309815	6.62678329536944	7.04272114818545	6.72797089651111	6.73664968713889	6.69934662121296	6.78313523625238	6.63120746717593	6.9489124111162	6.65869621264749	6.52704235665926	6.5734155064838	6.38317527890046	6.63151502952593	6.36849953230556
ABHD14A	6.90741777825	7.16943431863704	7.02100756473457	6.84399606642817	7.21745951852222	7.0046143949537	6.77666038537037	6.87869196067628	6.76555957605555	6.86318696418981	6.80614973948611	6.64531725241296	6.66669774187963	6.79652164857407	6.58057486687963	7.02653322899074	7.04519367239259	7.14505488244259	7.04886834146574	6.76902670292593	6.80229294636759	7.07921882160185	7.12770856889815	7.25374345912639	7.14291210022685	7.10626664353664	6.88358285085648
ABHD14B	7.44938848883333	7.69426219874074	7.39992314675	7.37266409585185	7.79273885427963	7.55970564575741	7.90128799876455	7.28571357083333	7.81398107046296	6.73060112764815	7.07223889977963	6.50795272468981	7.40647880777593	6.87318698098056	6.50903226210926	7.3622747269504	7.45920424323611	6.58381250962037	6.71235833883836	7.22281641369444	6.95914460542077	8.80713953103704	8.32605279922778	8.88989963529167	8.22230460291667	7.58941898441667	7.89792236362963
ABHD15	4.96405606844815	5.03615967940741	5.07194228593333	5.06564689601852	5.3844479718	5.57256193242778	5.32700861107778	5.16623755666667	5.51676778988889	5.13227352580093	5.09092773875463	4.91386692352593	4.89427532035833	5.21612909962593	5.09588565842923	5.30519561200741	4.93529014994312	5.07472824788796	4.95817810672963	5.50846845668519	5.25068870493056	6.23292885615556	6.07289224347222	6.42736740895278	5.84110756498148	6.29288777646667	5.4877381106963
ABHD16A	5.57365382972222	5.72717494793386	5.74739869898333	5.63152109715741	5.69437000575926	5.69865782271759	5.52633288532593	5.64488947403333	5.78208826547407	5.55442918515694	5.67592645683241	5.48589570282751	5.49452163079074	5.57816575943373	5.74370544191204	5.56895204436111	5.62989472076852	5.53886768943796	5.83015545475013	6.36002228191389	5.63141235210278	5.69950217385185	5.99508548186111	6.12207074911482	5.96742101118982	5.63840985891468	5.60114742946018
ABHD16B	2.12505248166667	2.12393984981481	2.12058164544444	2.12036207883333	2.11407948711111	2.13454986466667	2.11863226177778	2.12520036911111	2.12702798688889	2.12332599963889	2.12348772216667	2.12308860086111	2.12319592316667	2.12255037377778	2.12234052749074	2.12255037377778	2.12198864621759	2.12610188983333	2.12869878969444	2.10895447864815	2.13016433261111	2.11132409233333	2.120306528	2.11811717908333	2.1179493595	2.12471142316667	2.12753333705556
ABHD17A	5.63544504073042	5.67075532967407	5.59102641846667	5.72472684946296	5.61748193054074	5.73209820624444	5.83469242883148	6.32659409982407	5.56755714864815	5.72420575512269	5.70373451705159	5.66382087744074	5.50284570152407	5.58617000252778	5.49768087038796	5.54167219882765	5.69602615541071	5.25972622578796	5.63622671947936	5.65653747166799	5.65614214324167	5.73375185119537	5.79525262008135	5.81021779746142	6.00553969633889	5.59774469365741	5.56616878432831
ABHD17B	5.23340528061111	5.43730307003704	5.57946961831481	5.33267731178519	5.14234647087593	5.37338505801296	5.41396632578704	5.55956091000926	5.36954150827778	5.42452782498241	5.53797564324444	5.58649609358333	5.40957900393704	5.49047792342593	5.8297516273578	5.52634412357116	5.48851243248518	5.50350086504259	5.57893318665278	5.43841884214352	5.28294576005093	5.31768186684352	5.10662062491997	5.22940628843519	5.11921556675	5.41502323109444	5.15254451497963
ABHD17C	7.75573851438095	7.03111929996296	7.69632472400926	8.06075977712963	7.00599466559259	7.83136302661111	8.52284838155555	7.70277040109259	7.24951143251852	7.52792149474603	7.15177182032844	7.76934618772278	6.53647745426852	7.75494040296296	6.20892132716336	7.50928535309722	7.1113088511918	7.58394563558796	6.88039998716667	7.1295802900037	6.85598545738889	7.39643053512037	6.84181429158796	7.29627251135741	7.24079647348333	8.00521799764815	6.80709796780556
ABHD18	5.51676778988889	5.9215030262963	5.70450548148519	5.59001476913518	5.58558073535185	5.72999483741482	5.55100584633333	5.69197227937963	5.48494488214815	5.63382537825926	5.78878453145648	5.58362438853637	5.44185247859301	5.54130062804444	5.2467915170787	5.70448122586883	5.44778675653333	5.46361392015185	5.68450960212778	5.69907364325728	5.74579145637963	5.49980805754101	5.17973954215741	5.08587397128056	5.42231942619815	5.183629011875	5.12160795785741
ABHD2	6.87899702718518	6.96171929565741	7.08458345794444	7.13927478764048	6.95339533916667	6.99840202797222	7.76207623175185	7.41076443355185	8.01933201648148	7.08035819636759	7.0007905507037	7.29939685506482	7.05103108837037	7.15042536941852	7.16261974782963	7.06459735724074	7.21915407044907	6.7076760361713	7.1920484951254	7.18858418403307	6.63929945773981	8.02611288256019	8.41748273360741	8.52270147226852	7.30073357727963	8.08601428385119	7.71785938621759
ABHD3	8.45863937266667	8.14440643330556	8.2139408183463	8.25465729162963	8.33772983930556	8.51036601311111	7.89491656544444	8.13179537636111	7.95888906787037	8.33242634031481	8.25311314068148	8.53703745742407	8.09938609238889	8.29635888003704	8.30689206543981	8.27895758574074	8.10349255592778	8.38311240675463	8.46755355789815	8.36951599004167	8.49294716736574	7.83906092697791	7.99082920629167	7.74302316880185	8.09449420346296	7.89360167219537	7.94147433773148
ABHD4	4.45884151100556	4.27255978425926	4.32612191403704	4.21494655124074	4.34576394164815	4.36018420585185	4.55498068193704	4.33325656968519	4.22358329553333	4.29303579632037	4.34152652321296	4.23077390886667	4.35932861600648	4.24048802005093	4.37864933532778	4.30573556108426	4.30379431723148	4.202785216575	4.38661855134444	4.26208668088016	4.32882350314259	4.62558448075926	4.51719106124074	4.59493992882593	4.44878043622222	4.59713223689537	4.4127170546537
ABHD5	4.96255576182222	5.52822286892963	5.12656033213519	5.78990385440741	5.46065277561111	5.87359702195926	5.07397196926667	5.3449716438	5.63255940981296	5.2949573843623	5.68394693506574	5.16038886225648	5.30977595151389	5.137062771475	5.9725377076037	5.80162066099352	5.17044360600741	5.10585306488056	5.49123223395516	5.54955483889339	5.71648078056111	5.70349190461667	5.16213716212407	5.35736519011667	5.85992830310185	5.77500342835463	4.98925048998545
ABHD6	5.27806838821296	5.13598504258333	5.54376118926852	5.42806064481667	5.10524175942593	5.23477114442593	6.27287149473016	5.7618617742963	5.35194063108518	5.29527064996667	5.04455196234722	5.6975715650004	5.09588565842923	5.15324835126706	4.95331154790714	5.26549964979127	5.03471794417857	5.10218617267685	5.18857592864352	4.93836742475463	5.33244211930972	5.17142738682315	4.92152616158889	4.60390836112315	5.14301274966667	5.03335006296839	5.05970918436865
ABHD8	4.3438800886321	5.04575173888889	4.45009559348518	4.54626118186111	4.55713631628704	4.61280732018148	4.6825930706328	4.52993983962963	4.55267096405556	4.39110585524599	4.51383461041204	4.59402144220093	4.49892421692778	4.4832163703287	4.60035750371759	4.5889782082963	4.53290619048611	4.49482226817593	4.42102476885648	4.07350754059074	4.14137792051698	4.5323341577463	5.09708694966991	4.71486119712593	4.49267274333796	4.84820501773148	4.50734067040556
ABI1	7.21340828268519	7.12598664553704	7.38398196547963	7.41392317958519	7.32272202638889	7.35586043455556	7.26612008957037	7.25295694687037	7.2768505867963	7.39643053512037	7.36814913439815	7.53262464600926	7.15104483575926	7.40924427165608	7.46352237091667	7.28876359289815	7.15993766357222	7.35792944270926	7.45849150677315	7.50277354419537	7.52792149474603	7.02069647668056	7.10461491783056	7.03269979303466	6.8870046739037	7.04461395465198	7.16216285229167
ABI2	5.74836393319907	5.58927309439286	5.65539241448241	5.43832834190278	5.38641475822685	5.53226703827222	5.95411474819907	5.93536289546018	5.73824017791204	5.62266947525972	5.73784274619352	5.68977576524398	5.77761052306019	5.51518174408333	5.42372840750278	5.5827920155412	5.64184825797685	5.4811332500287	5.47532729373565	5.19990388014074	5.23867780791157	5.92594365781713	5.56728996138128	5.67863240439213	5.45151241621759	5.79846489241435	5.57482190440509
ABI3	5.85715380733333	5.44296826391667	6.08943027357936	6.05033943881667	6.11993255964444	6.23576326715926	6.0185666492963	6.48726451177778	6.08219432055185	5.47131021737037	6.0671266354963	5.12533525778823	6.15650567569074	6.26152169916204	6.09989338409167	5.68146966009974	5.945555853625	5.80074098234074	6.12372167204365	7.01559046927143	5.72143323317963	6.0895256397705	6.59598864745	6.31385810255741	7.0032570862963	6.4623479863537	5.60027856970476
ABI3BP	6.39107444768518	5.80095036861296	5.6725686722963	5.44515922331481	5.86628470258492	5.58968503054259	5.51793500507407	5.59984893087037	5.38540018148704	5.77761052306019	5.70595454009877	5.6139815345787	6.39089683897222	5.42652517064074	5.70171934233796	5.92873037728241	5.72999898346019	5.63726510294246	5.59642024959352	5.41987788675542	5.72293232778704	5.42290377629444	5.26616414190833	5.24871448552685	5.41218054649537	5.54014882732593	5.75247383631944
ABITRAM	7.42920432922222	7.60362905477778	7.25264009196296	7.43948443752381	7.78890534665741	7.47684162284259	7.04820402017593	7.47517122186111	7.44110426160185	7.87382969471759	7.82248015858069	7.623321971625	7.54725203556355	7.70236099133175	7.2077459405213	7.52560902124815	7.85124919617593	7.73667836791997	7.67161511160648	7.58941898441667	7.43839769534061	7.10234141415754	7.16331603823889	7.39901337839352	6.90495249404167	7.16610529883611	7.27145500883333
ABL1	7.92388137553333	8.23375922442857	7.58026595875	7.43673270488333	7.97368340403704	7.748477767	8.09797206798148	7.79208048120741	8.18351916746296	7.97030678881944	7.67973561556482	7.72837655532222	7.96279068685648	7.7589728172287	8.29204874985926	7.98629458247593	8.24477269850926	8.20149354154167	7.75357262691005	8.08178953848148	7.61682242337989	8.26155245459259	8.70327063411481	8.6745972803287	8.13803670675741	8.98518623469445	8.25550011988492
ABL2	4.99624133072222	5.17513887383333	4.80985886462831	4.76549792037963	5.18019105035556	5.37836632361111	5.02301880392169	4.89012911759259	5.96279048091667	5.10375550144907	5.21226566218843	4.80507668463981	5.33408046536482	4.91291450362593	7.53533810140278	5.14875702924061	5.39580218045648	5.39867482472222	6.3968802815537	6.40872863614815	5.76496757253241	5.55416466619815	5.90394993615694	6.20021935117593	5.63660596743704	5.59158904365833	5.20919784940701
ABLIM1	7.15066798161111	6.86029509331878	6.96936767627161	6.83051562079101	6.79125892697222	6.89944417658333	7.78409425418519	8.71834080118519	8.31922483208201	7.122700165	7.18651336329259	7.1737983244287	7.40519996069444	6.689897856425	6.96688144170741	6.90091821209259	7.32237791702315	6.79203431637639	6.89287708879537	6.75204909164815	6.69494485	8.93611889931852	7.68655452824074	7.87509481555093	6.86139157926389	8.31021110076852	7.54034079582315
ABLIM2	2.60405077945185	2.63370686834444	2.68702557103333	2.53807573226667	2.56613412183333	2.76590559660556	2.68504832217037	2.63102136388704	2.70791745915556	2.60397592931482	2.72626985653624	2.6505388702537	2.67981553540556	2.69901732138488	2.68991692386508	2.72571298673519	2.62888749710648	2.71392106531111	2.74458610402685	3.04386470328889	2.81047449543889	2.63940777150556	2.62683110912685	2.54152160731667	2.60551356811481	2.64265370531482	2.69958129757593
ABLIM3	7.78799899746984	7.41774553272222	7.16290372357407	7.24405922062963	7.19193885336111	6.37616245078704	7.50139037864815	7.5610003547037	7.35490631533333	6.71993537999907	7.59827537182328	7.10926425520833	7.65502722533889	6.8636965222787	6.6804210032	7.32187817586971	7.62646759138889	7.31646616259537	6.49711168426852	6.15615780225231	6.65549385093519	7.39949070959259	7.17456933743565	6.98374979863426	6.90536748654861	6.77403372592222	8.06129134460767
ABO	2.53938043366667	2.53602691151852	2.54242302614815	2.55994140074074	2.59739481364815	2.743870200709	2.51788220157407	2.49185864559259	2.59935823812963	2.54051250064921	2.5503020418037	2.54282656661574	2.53305293385185	2.57104914403704	2.54168867082593	2.53510094366667	2.53347559462037	2.54065809210741	3.13264730802407	2.92883926567593	2.84178996567593	2.4753937108037	2.55434195914444	2.5031237834537	2.58272480000926	2.52097251326058	2.4896446341713
ABR	6.62076338842593	6.88889345448148	6.67753974586111	6.75135992259815	6.40055338162302	6.87304829128519	6.91818375551852	6.99324636117063	6.9004098305963	6.92095923135106	7.00501425051455	6.49756822607328	6.82103094213889	7.01323418435185	6.55068424888426	7.02481796304167	6.60698333563889	6.8955155159963	6.87005808790741	7.25801550416204	6.69604314065278	6.97681949547222	7.13579056156415	6.98007629074074	7.80907957065093	7.193628383325	6.84556527949074
ABRA	2.58309356940741	2.58590716423148	2.59651601914815	2.59825334538889	2.58689262510185	2.60765435805556	2.56199362774074	2.56933617277778	2.57643320091667	2.56490788999603	2.60271914245833	2.59767015411111	2.57837244522222	2.57606956130556	2.58272480000926	2.59348959156944	2.57949585465972	2.59042910993611	2.60141858287778	2.5869395787037	2.63828530478241	2.58272480000926	2.56516493285278	2.57209085832937	2.56416543257011	2.55946504206349	2.55253924721296
ABRACL	8.96118480257407	8.38436550682407	8.84743842296296	8.9254327144709	8.69147654088889	8.90160706351852	7.8098366152963	8.37690177305556	8.03602702579259	9.14367981669907	8.73602302566204	8.458529697625	8.08307738098148	8.83442080766667	8.73543937370741	8.42711583039352	8.47881830105556	9.22005627282407	9.17184076949074	9.03517481089087	8.71948665290278	8.20200979272685	8.34132633622222	8.23524747596482	8.30335717654167	8.40608375739815	8.191241377125
ABRAXAS1	5.91426738043333	5.53491337405714	6.10359227937778	6.10300692564815	5.90516630807037	5.67007409801852	6.04936317931481	6.07977246439815	6.01950636194444	6.00977045564511	5.94428205633673	6.60461305459074	5.71989560734259	6.31215113012593	6.45196199786111	6.17181480448981	5.66778950284722	6.2752258830582	5.26326654676574	5.26020011878981	6.18689084485423	6.36708209676481	5.05078190199564	5.80374904293704	5.25030486794815	5.68942354752976	6.25197504901323
ABRAXAS2	6.27175863616667	6.4157031178	6.40157317694074	6.26294784363889	6.4963205194537	6.30192981759259	6.21881106827778	6.69652468342593	6.28701895337037	6.37363496426852	6.64052155349815	6.44499033450463	6.25569474322222	6.3782294648463	6.10609777375	6.39731996462315	6.23594049196521	6.26060533407407	6.35582430232593	6.42904071110476	6.07205603070093	6.42616798506019	6.09612763729537	6.13518261310185	6.19962252444352	6.61297934603981	6.1899333978787
ABT1	6.78145932152778	6.84482190725	6.57905152408148	6.47450048083333	6.31693783583333	6.68469740259259	6.66662753411111	6.29512706565741	6.3218645236037	7.04519367239259	6.70192069115873	6.90763747479722	6.3423615066787	7.07453158303796	6.71417297464101	6.7678007947037	7.03407879700926	6.83468528108333	7.0281771013287	6.70158094088889	7.12125920595185	6.52704235665926	6.59446007716574	6.297280773825	6.68283804957407	6.91083432886667	6.38883464527778
ABTB1	3.69179328788889	3.63630578210303	3.74338762625556	3.79585487231111	3.60925988893333	3.75461005471481	3.67734029676481	3.83286973373333	3.69444860400688	3.6190234212912	3.79729851260397	3.79654349810926	3.6761590907213	3.67273686242394	3.85287528132976	3.63697819952593	3.7355480984504	3.72885381693536	3.73517380331852	3.82721195479894	3.7923219978537	3.88045038028545	3.9112422771787	4.09222335781323	3.82301272361852	3.95142819509167	4.03286662190688
ABTB2	2.37281198333333	2.36643431672222	2.265607756	2.35910408417037	2.47744601672222	2.11341951466667	2.37385612731481	2.36057004521296	2.71686462513704	2.45186165843056	2.35506846599603	2.31176553909259	2.37212267836574	2.28216372900926	2.37398194483333	2.37339254165741	2.30760591296667	2.33471696275	2.2959348522037	2.09311093	2.28381012253704	2.73836668761389	2.54482085088889	2.66138840193333	2.36185512708333	2.69177613227778	2.53920844876852
ACAA1	8.13109727207407	7.91521498842593	8.3272863392963	8.23147330855556	8.14509017726852	8.2089257875	7.7864225565463	7.87396456505556	8.111442326	8.04499322292593	7.71205477733333	7.82482284294907	7.96216860450926	7.9571541839537	7.78815643910185	7.86512330005093	7.86512330005093	8.0748581409	8.20982075205093	8.37175993069445	7.80907957065093	7.95394541005556	8.34229289954167	8.41748273360741	8.43008405049074	8.15524465938704	7.91906755553704
ACAA2	6.50257692625926	6.43456663177778	6.59681010567963	6.03218391380741	6.62076338842593	6.42837855027778	6.38600902154074	6.43324788774497	6.00554274425556	6.23708575179577	6.21884698111852	6.70371140163611	6.0494912174291	6.29412549204167	5.94014073160648	6.243444488	6.37776845703241	6.46031734077778	6.34294800215185	6.71775845134722	6.32086606466389	6.09165659908016	6.19865986080093	6.62396063210833	6.22709064745648	6.5734155064838	6.2290395031787
ACACA	5.30146949569074	5.35659029716667	5.33415633065926	5.59702919490741	5.58051508423995	5.59001476913518	5.34757844825	5.40873550149444	5.19679202537963	5.39688307802183	5.23815835921019	5.20806063350926	5.30783237053982	5.31022156201852	5.22021004132513	5.69711408543889	5.09423598265556	5.34492600206204	5.50203682357778	5.18163968784444	4.85978935932685	5.78809253022619	5.46998584460648	5.48233569446944	5.71822503428148	5.4709115649713	5.403307947125
ACACB	5.11602143887593	5.14709342754074	5.23299867664815	4.85083377133704	5.10028319155556	5.25505929582037	5.13978989361296	5.00825525894444	5.14087442394444	4.96259741945988	5.25068870493056	5.05934251846065	5.65088578211944	5.15934243918518	4.96521538710463	5.12993897631481	5.14700225987407	4.9470965122463	4.76015616612778	5.01505622045886	5.02830938979907	5.32567643216759	4.74063300535833	4.68038236103241	4.90763081143148	4.72539607809722	5.7470411011287
ACAD10	3.07037127057593	2.97605349085185	2.98363616985185	3.01271059063889	3.02230866102778	2.97912560513889	3.0043537260463	2.99799128744444	2.97605349085185	3.08328628480278	3.00220166722963	3.3849663642963	2.98787969606944	3.08194598793611	3.22848332456944	3.030657542	2.99679821787963	2.972179696	3.00501326415833	2.98980137423889	3.04523917260185	3.00627825892407	3.06644024326852	3.18813462226157	2.95500488102315	3.16924730848843	3.01207899414167
ACAD11	6.16974547205556	5.75806275869444	5.9448364987	6.08467511275926	5.91891376209259	5.97765431052778	5.59446870577337	5.55693792405556	5.49724940551481	6.09245270178135	5.89481746419259	5.88845276255417	6.07603866792989	5.74940603478558	5.85224178498426	5.52759358094444	6.47008362499444	5.90825789883333	5.89208966593796	5.7414939894545	6.06578865765185	5.76117162826257	5.19837155516019	5.44778675653333	5.76795547446018	5.48417799849877	6.43069020534233
ACAD8	6.95888772438889	7.0136328595	6.7830260470463	6.63411899178571	6.95202419700741	6.83110833928395	7.15647402616358	6.90696962335185	7.10032729018519	6.97681949547222	6.70537331437963	6.82286234134722	6.89756175902778	6.86281052525093	6.24276064548518	7.11885893466574	6.70820908528981	6.95378829762963	6.59405259167222	6.72340040619259	6.8464591518287	7.03770069813426	7.26605755585185	7.11286299464074	6.99942911498611	7.08885302679048	6.79829507976389
ACAD9	4.60602178866984	4.44550814661111	4.62777797882778	4.57136701932222	4.58550182958333	4.58550182958333	4.52965219397593	4.53146947201852	4.51960010533241	4.42669902721759	4.49184794666204	4.41901903584722	4.5531406995037	4.36565353396296	4.52617793848148	4.41142284294907	4.62881642538519	4.65020170531481	4.68750080004259	4.56937447848889	4.3734027527806	4.50716587341296	4.63286056312407	4.44203519431085	4.69507220279352	4.59001296433968	4.32134671662037
ACADL	7.14437113977778	7.29432031818519	7.00115619508333	8.1291204655463	8.2139408183463	7.92086649440741	7.80913966984815	8.09112873775926	7.70768608612037	7.9487712905787	7.64003713700833	7.49162910703248	7.4034410721713	7.93678232552809	6.38944771638148	8.18049475363889	7.23555210809722	7.29687583323148	7.48042234704259	7.193628383325	5.35887857692222	8.14396895850926	6.83160399947778	7.71037910513757	5.93001143255688	7.28163020825	6.67682175047963
ACADM	8.89227315512963	8.86666041407407	9.2340953897963	9.29031689551852	9.15738780485185	9.3090917815	8.87377499083333	8.91033876522222	8.62913295186667	9.20164621019907	8.95790749241667	9.41198258226019	9.15614279631018	9.31171577666667	8.97844093810926	9.40568921885185	9.09551103781481	9.19938571325833	8.92608751498148	8.65394659150556	8.97844093810926	8.33831279841667	8.88779766711111	8.45671726633796	9.03751486519907	8.81013525293935	9.02105502934259
ACADS	4.28445989602037	4.4523277220037	4.49973036238889	4.56400153602593	4.52065509448148	4.42036842583333	4.39868901868519	4.42466262996296	4.47213055298148	4.38426372416204	4.42015150536574	4.37562103105357	4.53151675583333	4.40944961670608	4.21234444282553	4.52671996202685	4.50973923614815	4.43406502643519	4.65839234742222	4.51210089394074	4.77987893734537	4.43406502643519	4.46711510194444	4.5150879923463	4.94993727018241	4.65537468959524	4.64936526665741
ACADSB	6.23230031970635	6.42389892714259	6.63079748838519	6.60066581639815	6.48023710544074	6.73419637838889	6.41677758961667	6.33223925076296	6.39236571981481	6.68460081207778	6.29288777646667	6.70650995751204	6.45326054090675	6.90536748654861	7.06676189008426	6.76730890825	6.49374353304246	6.54276026035741	6.69345633504167	6.77897991377579	6.71727634774167	5.94108774723333	6.47526095208876	6.35536016056389	6.46770470747778	6.32313910328889	6.11967675471944
ACADVL	9.87527736534445	9.73925442506019	9.59523803351852	9.60966219087037	9.25677799888889	9.55307822222963	9.45569045342222	9.64267849287037	9.58193091668519	9.6746513747037	9.4723730075037	9.32104114330092	9.61024189543981	9.38500193306944	9.26787522898148	9.4591149579537	9.46761824478704	9.58551837259722	9.4723730075037	9.66050785999074	9.42878098008651	9.37716039956746	9.77508340547685	9.83007553741667	10.4530563931407	9.90652338363889	9.96370719833862
ACAN	2.48351270692778	2.50893215411111	2.62411531088889	2.46750765502778	2.46284004136111	2.52997502308333	2.47368618593518	2.48830559500556	2.47094342673457	2.45289872670741	2.49327512561574	2.43427823634259	2.4514240112037	2.478257777875	2.50545861021296	2.47653528661111	2.45925199074074	2.46035780110185	2.54200168894907	2.5522916997037	2.44215277725463	2.48341754956944	2.47409535808796	2.70770451890741	2.44700672549907	2.56526616930556	2.44893598613889
ACAP1	4.48668266336111	4.69513806488889	4.39868901868519	4.47662633291296	4.08172114779074	4.20590164923148	3.89092042596852	4.07914916388704	4.20567068775	4.22317013986111	4.54346147961574	4.01507416465833	4.19797629802269	4.69983682062778	4.46711510194444	4.07921130944444	4.08152002048889	4.10047847060317	4.46301237868585	5.29402575656018	5.39771862653056	4.13589067461574	4.62783936841468	4.99208186749259	4.3583132652287	3.82054876901574	4.54022613480926
ACAP2	5.54595318209259	5.37338505801296	5.66886592789815	5.69687084105556	5.74096036959074	5.4496681901336	5.32939090247037	5.27882431487963	5.34911504100926	5.44818155469352	5.58060023178439	5.57816575943373	5.60748666027222	5.6766260178287	5.82047423834921	5.59902161874074	5.33501038129352	5.4967855839795	5.49713967732654	5.78774587682407	5.66288368018148	5.12423632827778	5.16904235490238	5.10511649928981	5.39830437572778	5.21301186855119	5.30294611851296
ACAP3	4.47060290568254	4.15227733001111	4.23151383671481	4.14801241011111	4.3127974935582	4.13009966038227	4.15773654721111	4.31790222296296	4.29102201515	4.15775596660185	4.11012908563426	4.19930311482143	4.17360870447917	4.21125452928221	4.14356614656852	4.24895409546296	4.28166333292593	4.18633966942778	4.27449325624835	4.31824410195833	4.12667126332037	4.41339264682037	4.85709926886481	4.77889615467685	4.39944893455758	4.24483795317315	4.70485158419907
ACAT1	4.92269600103241	4.98372782726111	4.94785745128704	5.06748717367778	5.13448974690185	5.09492805783333	4.97112241416667	4.88598107669444	4.97169144201852	4.97314518260185	4.97268633210185	5.15888540213426	5.01283359093889	4.92926628311746	4.96850578066389	5.15291138028056	5.16857804301389	4.98161311312037	5.0480082845119	5.00415510655278	5.23213680312685	4.91180282743982	4.8887823050746	4.85298041480741	4.99910670929861	4.91050341682645	5.02741066786085
ACAT2	6.49145537161111	7.05016235819445	6.96219930896481	7.33576143496296	6.90794854683796	7.52914562652778	7.53510866346296	6.70733440187037	7.50342288872222	7.17924414637963	6.80270862524537	6.74390238377778	6.67462749817791	7.09405194632725	6.99355498826389	6.8748667796037	7.02352718734722	7.32434819670437	7.2020009962586	7.28821640449444	6.25197504901323	7.52884620658796	7.83341520236895	7.21572044901389	7.33508373826852	7.19644070110185	7.09519885329722
ACBD3	8.60692893935926	8.363411632	8.33276366009259	8.32505765996296	8.4010805075	8.49993440655556	8.92329086643333	8.81816558337037	9.11217103101852	8.82911512689352	8.33879207783796	9.12986739255556	8.77018923139352	8.93611889931852	9.15350120722222	8.649645217975	9.1209615117963	8.22161810436429	8.48046884205555	8.44072585164815	8.53092683768518	8.67767364348148	9.02711960205556	9.18373010341667	8.556251047125	8.62479395469444	8.76936733279167
ACBD4	4.19344021553704	4.43065317418333	4.26685440896296	4.25074338277778	4.38413661161111	4.2638856395	4.20381798509259	4.16012660042407	4.26269884725	4.25055332521495	4.49822257526574	4.22196407392632	4.38747087425	4.2791449125537	4.30854372267923	4.23898098259259	4.23745295027222	4.16673709878148	4.29463969374537	3.94171251785926	4.31537321536944	4.31249572039722	4.25372523855556	4.56150893990278	5.15854295030278	4.21271126340556	4.20706118961574
ACBD5	7.07307387221111	6.74440568012963	7.40603081474074	7.30430096446296	7.123871636	7.39578501230026	7.24450853727778	7.2853567193963	7.27485444012963	7.24015322374127	7.56045649778056	7.5738726093287	7.0631786914213	7.57541564877778	7.42150514219907	7.22281641369444	6.90536748654861	7.4354871642963	7.32237791702315	7.04519367239259	7.31970265368056	7.14033986482685	6.93834569638889	6.6184430213037	6.75335764323241	7.04684607708981	7.12424056809656
ACBD6	6.44751814585185	6.71479290325238	6.57091823283333	6.40157317694074	6.99176578430159	6.52371941851852	6.65902072324074	6.31572666707778	6.64110296656296	6.64783942511667	6.23459771545	6.35315334474167	6.47402211003519	6.22803089633611	6.50394758789815	6.17720761921019	6.51070791391759	6.47578158055816	6.52388007632963	6.52911086631759	6.19721765396296	6.50148663665278	6.4709206565787	7.07601849663889	6.67462749817791	6.59145095618796	6.42848537686733
ACCS	5.97625494513889	4.66786231297222	5.92872369772222	5.47430995800556	4.89458173192593	5.07684812361481	6.1002512340037	5.30947396054444	5.37622178858333	5.08621645079167	5.84767925242963	4.96207724617593	6.13912640628889	5.5827920155412	5.45151241621759	4.98345846126667	4.85298041480741	4.60802512414259	5.98215141616111	5.33197772572963	4.98728254780159	5.31628395475185	4.86565482608704	4.98925048998545	6.14348250906944	5.18327503393816	6.8265412130422
ACD	7.41533464097222	7.41231784387037	7.50749173027778	7.35994947967778	7.56706113197222	7.17323978372222	7.21201037012566	7.54848525218518	7.03061442971481	7.11619888574383	7.5908657529537	7.27880741432883	7.5600782195246	7.29224932443981	7.20673267856085	7.29627251135741	7.61327464405093	7.2680840810037	7.22931014329074	7.22874059818148	7.155819070875	7.26868838489603	7.22409192760185	7.1737983244287	7.32797949076111	7.33508373826852	7.66095322867222
ACE	6.43985222037037	5.98205878535185	6.01473086463889	5.43929498987778	7.10347466446296	6.00031742125926	6.36361679302222	7.59719715674074	6.31395119781481	5.16213716212407	6.31517470501482	5.90866434275185	5.42764673261138	6.17073843528638	5.18037291143796	5.83404051621759	6.84788227538102	5.44973602709352	5.84142787597222	6.18936343636138	4.46619661068704	7.55337792985185	7.13704601772222	6.63929945773981	6.16242316799722	7.10561017486852	5.3568741242754
ACE2	2.48070652469444	2.49565680572222	2.9210860355	2.53382892206173	2.47608704738889	2.51083943472222	2.83195434801852	2.48845494285185	2.48830559500556	2.48779281678549	2.502709938	2.50093562886111	2.88307891872222	2.55217738835648	2.49205399558796	2.55491476953889	2.58368178239352	2.49661195928704	2.93415332689969	2.59187092619537	2.53233191642963	2.49257208316667	2.68768799663889	2.47950447806481	2.94609000230093	2.46816794217222	2.4424649956713
ACER1	2.40129200608333	2.40231750111111	2.50463471051852	2.38731589186296	2.40936862407407	2.40936862407407	2.41081330394444	2.38341361705556	2.39168779811111	2.38555946672222	2.39560827308333	2.39770984406019	2.39703251932593	2.3994944604537	2.38393608703704	2.39694752082407	2.39397889146296	2.38707240277778	2.39333463684259	2.38734566405093	2.39615956143056	2.3777510615463	2.39009911341667	2.38437829872685	2.37390126602778	2.39848865043519	2.40740211366931
ACER3	5.90722446344815	6.12979865515185	5.95411474819907	6.07210080683333	6.01074501936111	6.50669436088889	6.14633391763333	6.08798263761111	6.38656575938889	5.97283284903122	5.91836196487963	5.74579145637963	5.90575391218982	5.85809586912315	6.37641119574339	6.22331758044907	5.75693908304491	6.00352065791389	6.43961962348518	6.36331119629167	5.96324024694444	6.11106999104167	6.41238791271958	6.00383333874722	6.65838521983241	6.43815894622778	5.4811332500287
ACHE	2.26481359144444	2.24631106188889	2.21514225261111	2.27855166407407	2.275683958	2.29260159542593	2.26886371214815	2.28525890100926	2.27633454216667	2.2827317549537	2.31902840951852	2.27199997705	2.27199997705	2.26948009560185	2.26718677453704	2.27695881349537	2.26753308381944	2.37739972844444	2.49220378550926	2.29729376477778	2.29211973967037	2.29320229708036	2.45251338147407	2.26849275552778	2.2643944447963	2.66548881173148	2.29890226807407
ACIN1	7.20216318496296	7.39372678427778	6.60596796148148	7.14035631692963	6.76555957605555	6.86556691638519	7.19193885336111	7.00833384725926	7.09966985915185	6.70244691298545	6.98222136491111	6.99722814242593	6.75755415915278	7.3891222218328	6.67730104687963	7.00675124638889	7.1385226421537	6.81672743614352	6.60075735213333	7.48602290389815	7.63486618279167	7.27674644079167	7.14393924401852	7.44583325921296	7.31646616259537	6.40044938798148	7.37919647895833
ACKR1	5.3604834057037	5.0286076509	5.43165323762222	5.29141176279444	5.16830105690741	5.71897318255026	5.94270680197222	4.71591405177963	5.40335086781482	5.35508116777315	4.89223322526389	4.70047272997222	5.82873955757037	5.02321677682487	6.3309369028828	5.03471794417857	5.24602691879167	5.59902161874074	5.84252906858056	5.81708260122037	6.31999898786296	5.70510963068148	5.60483725162963	5.73588007001667	5.92357583648102	5.37933942891574	5.70917953580648
ACKR2	2.08096937227778	2.07807057718519	2.08950526611111	2.08308957105556	2.10144575696296	2.07996686014815	2.07983977692593	2.08577219946296	2.07648673888889	2.0776313524537	2.08073367038889	2.07977096824074	2.08390073405556	2.07626010877778	2.08148424937037	2.07988194257407	2.07863060153704	2.08282869838889	2.07988194257407	2.07509530789352	2.07892646261111	2.08112825362037	2.08112825362037	2.07615084869444	2.0776313524537	2.07335980232407	2.08034447624537
ACKR3	4.55047405621693	4.5869295596037	4.44811100252963	4.88017613993148	4.90702145019444	4.64504705276296	4.47213055298148	4.5588226985463	4.92455289589815	4.82137767175463	4.50393044006111	4.9494876569213	4.4794374764754	4.67078920378757	5.25030486794815	4.80765913707407	4.51301232675463	4.78115421941019	4.32255304243179	4.70367274434907	4.81942753910046	4.45787581120556	4.44750248203558	4.97522992283889	4.22245677472685	5.23421881923148	5.17507793696389
ACKR4	6.78238990430026	5.5063673155	6.62439042941667	7.30726025793519	6.4189010931	6.6442524182037	5.85212928755556	6.6231968328537	6.78992008866667	7.04224307538426	6.95002261116296	7.4706937002	6.17023205057685	7.06711924965278	5.95362570648056	6.18427538875463	7.08093697413492	6.60321894643519	6.46825995656019	6.85049149720278	5.67908063839907	6.18107166429491	6.37919504096991	5.62170658237222	5.24735112682824	6.77762729075463	6.08327592436852
ACLY	8.21349557583704	7.97417835856482	7.91788763675926	8.16215518635185	7.80440017527778	8.49005971457408	8.23328046569444	8.00695491946296	8.18986823494444	8.2801577937963	8.09369098262963	8.02742355662037	8.27745524937963	8.30083604711111	8.12421956464815	8.08758045400529	8.04878418602315	8.32970961376852	8.33582821697222	8.35583947988426	8.12579533640741	8.32523678039815	8.44857529565741	8.76812382025278	8.29204874985926	8.38081097354815	7.86368194608241
ACMSD	2.70172702966667	2.70560540544444	2.70579430316667	2.72502331746296	2.69971510255556	2.70579430316667	2.70667534069841	2.68833087932328	2.7031323132963	2.70839283068056	2.73164158759722	2.67220986615741	2.70645296061111	2.71300144496296	2.68852441345556	2.71273469175926	2.70373066807407	2.69958129757593	2.80043735990741	2.7286967439213	2.67004926108333	2.68321192944444	2.70754354274074	2.68420412890278	2.68175925379894	2.70584159078704	2.69892219675556
ACO1	4.77278936367778	4.9645750097791	5.03632077693519	4.8395202769537	4.98891449574074	5.10524175942593	4.92107034366667	4.9218548897037	5.25634530051389	4.90213468200463	4.99616196648148	4.74574199632407	4.83413549226018	4.99946224105503	5.03965685959352	4.93565267256944	4.79265862733267	4.99671806896204	5.25697460776296	4.99616196648148	4.73767046827315	5.47335527618373	5.08898911095463	5.00989378818056	5.41987788675542	4.94184337972685	4.95860715292778
ACO2	5.56653954233333	5.72804482701852	5.68659840577778	5.60257223248148	5.68177289336667	5.66221071833333	5.89997230452778	5.81605070903889	5.83141388575556	5.66778950284722	5.66714219107778	5.59569515129537	5.59450722928426	5.64019115179259	5.6967020974881	5.63494559281574	5.64822760882068	5.6625106221336	5.79120373054034	5.71173449309815	5.6890605338955	5.90083686594815	5.96512872218981	5.97624038357685	5.91523413513216	5.88845276255417	5.67550038627315
ACOD1	2.2630431322037	2.25740980424074	2.2643531475	2.25752202158333	2.25020733061111	2.25765587022222	2.26218376023148	2.25974684116667	2.26357771983333	2.26091158497222	2.25347371846296	2.26026791200926	2.25428330662037	2.25048769008333	2.24390424756481	2.26026791200926	2.25696593556481	2.2580935977037	2.26795387865741	2.76583604356944	2.25285358938889	2.25670503680556	2.25588548444444	2.25819169887963	2.25101024445926	2.25385714957407	2.25800465105556
ACOT11	2.84044570186111	2.8232394022963	2.83935411081852	2.81945002725	2.81344903503889	2.99799128744444	2.85229149556482	2.82479285967593	2.89344054721296	2.915004118875	2.83743511643056	2.83227864676852	2.89364311491667	2.83981165873148	2.7585302566213	2.82562350168981	2.81890508519907	2.86311456987037	2.95334007700926	2.81022321763889	2.77415047398148	2.79117864701389	2.78015497637963	2.84079987505093	2.79789885421759	2.80244305832963	2.90061652131389
ACOT12	2.57047547958889	2.66914904551667	2.5737196987037	2.58935827316667	2.60018722243333	2.61376668816667	2.54103230181481	2.55315540672222	3.19797668811111	2.56244570819444	2.61339101937963	2.5709457335	2.54760805562963	2.55170229330093	2.5484952910787	2.56368104015741	2.55449049561111	2.5814510535963	2.58574480352778	2.58170317012315	2.63686598680093	2.51653076805093	2.56347549656944	2.55682236128704	2.55564770807407	2.56951660016944	2.5278943542037
ACOT13	5.42638453873401	6.03874395783333	5.75290532722222	5.00955773331482	5.69547397385873	5.81519191331217	5.51482077869136	5.30241876775	5.99468626198056	5.55849471221759	5.45151241621759	5.54094635277407	5.60721664281187	5.97624038357685	5.5994468355627	5.79453051105278	5.8789402135787	5.65871654025278	5.76147766631481	5.85342470615463	5.38923001465648	5.36145558086283	5.89162506851204	5.72103896703241	5.92518562608333	6.04441927440648	5.45658726303704
ACOT2	7.009571287	7.00833384725926	7.11751899922222	7.95888906787037	7.15249827609259	8.24204169977778	8.24013256334259	7.2913002267037	8.35070758266667	8.20982075205093	7.27145500883333	7.31339406366667	7.70110058378333	7.5834241037338	7.89496148207593	7.9234537515754	7.27477358273704	7.41489038088241	7.880374704625	7.71528058891389	6.8955155159963	7.99978122287037	7.97749763517394	8.19930629961204	8.46385746355926	7.84740970387037	7.1672098523713
ACOT4	4.89289690808862	5.01704212850926	5.18320214522222	5.03615967940741	4.99772907666667	5.62517915362037	4.73494952685926	4.76903878833333	5.43929498987778	5.01556493800926	4.38231766261111	4.69618387433333	4.7172536776713	5.38769845116204	5.24871448552685	4.87548734421905	4.48235631061376	4.8978056568213	5.83096096384444	5.38696241848677	3.5544536389287	4.9958815868787	5.67700097484352	5.02321677682487	6.69758065838889	5.73835155205556	4.66009208890278
ACOT6	2.41456940561111	2.41100470494444	2.41580044925926	2.41713225609259	2.41663469810926	2.43298321916667	2.40979638766667	2.40620800112963	2.40419021741667	2.39715110313889	2.42126018617593	2.41235360732606	2.40423422550833	2.4177668867963	2.39529358796759	2.41814152536111	2.40814820569444	2.42032336786448	2.4145248657963	2.40740211366931	2.42152180995833	2.39678015588889	2.40487586080093	2.39491975776389	2.39333463684259	2.39397889146296	2.40439361706018
ACOT7	5.38718849566111	5.49301587441667	5.63312049968519	5.629610969633	5.49899457946296	5.53042443141138	4.93587989855556	5.45309860936349	5.85531062990741	5.81873831819907	5.47858893181204	5.304868027175	5.25510292051111	6.2094079036463	5.93550595997469	4.93912404188426	5.4129564005787	5.48733937500562	6.3494111074787	6.71898924188214	5.49365375796111	5.19388527361111	6.21884698111852	6.08992417109383	6.76973744030926	6.38239109847732	5.60483725162963
ACOT8	4.54547250061111	4.81266531383333	4.85910787362593	4.57495246716667	4.64073454613889	4.65015457737037	4.44146703028889	4.81214630555238	4.4989517334037	4.82850434379795	4.63972474552778	4.96565182721058	4.7651148078287	4.5002926467037	4.56057939516852	4.43406502643519	4.80132907920648	4.59312508445661	4.67760624827778	4.58657543773545	4.50282480085648	4.77057849355093	4.84029792026111	4.67787658726085	4.8098676480791	4.88985229520833	4.49744473768294
ACOT9	8.14440643330556	8.29250578181482	7.87861141919445	8.02500835308333	7.96878507860185	7.99884270659259	8.05520987942593	8.14750307087037	8.23684706111111	8.16793538483889	8.13883857761111	8.08812902588889	8.18373347908796	8.09847425102963	8.34042010059259	7.98702964547778	8.37235459751852	8.20442881770602	8.46308425892328	8.23958459044908	7.86431793268056	8.09751925496482	8.28836690871296	8.08667021088611	8.02489962649074	8.13669646846574	7.94983275274167
ACOX1	5.27553452067593	5.30711936155926	5.44638108415741	5.37498811538889	5.27270373177593	5.38351172287407	5.20223495405185	5.10242646923333	5.32362990311111	5.32278337746759	5.2780036163037	5.34636409687037	5.23777597699907	5.22606261866482	5.39019140501944	5.19593245381852	5.20438429393148	5.17804619852963	5.44692421020278	5.27309974538241	5.19915103533148	5.20561821090741	5.21394808186465	5.21301186855119	5.42290377629444	5.15934243918518	5.15791946650079
ACOX2	6.59080752815556	5.33038437038519	6.2021518505037	5.68901240563889	5.7120739596037	5.86472099328148	6.29964231942857	5.60257223248148	5.9201715874537	5.34343286306759	5.33070323332606	5.53513630260939	5.65871654025278	5.5994468355627	5.67620936492037	5.84767925242963	5.6139815345787	5.49980805754101	5.59847650799074	4.89160549647778	5.50241621671574	6.27647959670278	5.57035792984352	5.69602615541071	5.86363328863519	5.61261742090926	6.01533914786852
ACOX3	5.14234647087593	4.95752976425	4.67554830817037	5.49496258665741	4.78656045547407	5.16452714072593	5.27370303961111	5.19887158348148	5.13573572602778	5.29297740833796	5.55849471221759	5.31954505761667	5.23213680312685	5.20195581965556	5.3485840895	5.31352157624868	4.54638334238492	5.23289671879233	5.44818155469352	5.50028989188492	4.96259741945988	5.70448122586883	5.60911594722222	5.46534296370701	6.17450169202143	4.88187810900595	5.36905341050741
ACOXL	4.53489739081482	4.84623242457222	4.22470996434259	4.65896734186111	5.3099539082963	4.95139669270185	4.48145460942222	4.76610749450556	4.29302761001481	4.49482226817593	4.68880999724881	4.87158289688333	5.28352544303704	5.34572622547361	4.27127850146323	5.11582761851852	4.32255304243179	4.50393044006111	4.56469110624444	4.43010157150926	4.36766978781746	4.90121246707407	4.59463844668056	4.36285539835847	5.0459413846045	4.71753417699167	4.49363122616667
ACP1	6.90794854683796	6.76446383962037	6.89453908033333	6.88197705474524	6.88337174653704	6.79421203012037	6.86780876671296	6.71508882712963	6.75304484025	7.155819070875	7.01252091080278	7.10187320101389	6.93072312475926	7.14291210022685	6.97060875441865	6.98079665438796	6.82766718322976	7.02951486011574	7.06407451629398	7.08634109594907	6.98222136491111	6.85598545738889	6.672797498825	6.82199218110463	6.74152148358796	6.91858217465251	6.63784441671204
ACP2	7.71768730023016	7.18519750257407	7.85024835588889	7.24281762393518	7.72425785193889	7.95319953948148	7.47183074053519	7.63018387594444	7.84652215974921	7.89627438869444	7.31339406366667	7.40583490986971	7.1385226421537	8.12200012067593	7.26762546526984	7.21067184893148	7.02517880824074	7.73545719634749	8.0392653879463	8.73781496119352	7.81155790518519	7.7931560052037	8.02543504544907	8.58616647358333	7.73600484596296	7.65236847806019	7.33100856257778
ACP4	2.8818280297037	2.83898288461111	2.87318239764815	2.85515622246296	2.86560281316667	2.87903565814815	2.86149729367407	2.84161149805185	3.18948640140556	2.77193810458565	2.89656637206944	2.8818313217	2.86228426278704	2.86484497341111	2.79292438392593	2.85397205633796	2.83922845284722	2.83183710679272	3.06210607602407	2.63968273824074	2.82477610385185	3.40636672186759	3.29896587015926	2.95906277591667	2.85614781329167	2.89085294735417	3.25680200593704
ACP5	9.8226257737963	10.6593454474074	10.4703455254074	10.4806823605556	10.9292821966667	11.5414842541667	9.9998587172	9.96483016186111	10.7874477852778	10.9972472318148	10.4122639795833	9.7340290994537	10.0485021197336	10.7598355216713	11.0707719961759	10.7288041820093	9.67596214451574	10.3137375032833	11.7405286773333	11.4392106731741	10.5300221544074	10.8287464718056	11.4096275728704	10.6737931476852	12.0208849121296	11.3135256638704	9.98544133407963
ACP6	3.83930186974074	4.55267096405556	3.91882039546296	4.4040702296	4.44190199272778	3.85027720034259	4.50452331397222	4.16663693451204	4.42907525817963	4.14315582156944	4.05021984099074	4.13799761715	3.89184102503796	4.38661855134444	3.83043587732513	4.36327830098704	4.34747818361019	4.0180512443877	3.92791825435648	4.37606205740741	4.13960300219676	4.49007403967037	4.43060073028426	4.6238816989537	4.97477008446296	4.58535962918519	3.70279846161772
ACPP	2.77697422909259	2.65313654701852	2.65519534257407	3.02812620205556	2.81496812277778	2.78503573788519	2.40673193294444	2.66258738048148	2.65069279683333	2.74616571647222	2.86438669789352	2.65161192743889	2.57384942202778	3.09104492844603	2.60834103508333	2.65547486333981	2.62141886275926	2.59382700188889	2.60922921476389	2.75301262729907	2.40648152362037	2.50093562886111	2.67991845686111	2.97360188631204	2.7494546305787	2.88597624781019	2.67888254098148
ACR	2.58164837311111	2.50420045284444	2.26037098359259	2.21535411538889	2.36598004533333	2.26444661288889	2.2905113725	2.24891875781482	2.24663154233333	2.23915828994444	2.25125311233333	2.25627152290278	2.28168434421296	2.24957000086574	2.25114063694444	2.26142228097222	2.24632907441204	2.198389737125	2.24560318075	2.24419258162963	2.29187590868518	2.26176974791667	2.24381609680556	2.2804680912963	2.25395890329074	2.25850355798518	2.26270703762963
ACRBP	3.14150358744312	2.89425134822222	3.02417522124074	3.35837793290741	2.88506596264815	2.94527789342593	2.94457392598148	2.99224465431482	3.13551552783333	2.96182342055463	3.187405662	2.99801392057407	2.81970632762778	2.96315255349074	3.0046636904537	2.86209556134259	3.36270140445	2.93928586572685	3.35230631147355	3.31401218534008	2.895657568275	2.95008118458095	2.95008118458095	3.08438927410309	3.20212674875926	2.94260425172222	2.98339721781019
ACRV1	1.93620892735185	1.93561047657407	1.93780432842593	1.94589516975926	1.93561047657407	1.93561047657407	1.93480030007407	1.93410775527778	1.93533757346296	1.93148167401852	1.93527933632407	1.93263017397222	1.93332900037037	1.93263017397222	1.9375907082963	1.93214315080556	1.93263017397222	1.93398486539815	2.03705465818519	1.93332900037037	1.9389583302963	1.93107930175	1.94510849336111	1.93107930175	1.93074543756481	1.93214315080556	1.93263017397222
ACSBG1	2.35651695342593	2.35115488322222	2.35781739674074	2.35266910266481	2.35437581322222	2.36552774984259	2.345067247	2.3490129897	2.39392621866667	2.42270469932407	2.35896119262037	2.38800517833333	2.35599038346296	2.34478843899074	2.34403605201852	2.35633960168519	2.3499568089213	2.34679365435185	2.36439119130556	2.35648295513889	2.35993343682407	2.34556182490741	2.35127778094444	2.345971231375	2.34536022723611	2.34556182490741	2.34035008393518
ACSBG2	2.12993583488889	2.12545318688889	2.12532495	2.12213625933333	2.13378390511111	2.11646029261111	2.13234484411111	2.13198652922222	2.11975531477778	2.11580153127778	2.11607311594444	2.13003188661111	2.12741710685185	2.12982146475	2.11251867225	2.12860220746296	2.12255037377778	2.11821332378148	2.10970859308333	2.11484386144444	2.11652897055556	2.13380550606482	2.11938058226852	2.12115114172222	2.12234052749074	2.13016433261111	2.12708990497222
ACSF2	6.19250672593519	6.28607925303704	6.8979117177963	6.47837687142037	6.86489117918518	6.64271594657407	6.62823176931481	6.96351810211481	6.40217498788889	6.56071202579568	6.73766058425926	6.47773944740436	6.19938045161481	6.62726964803241	5.57190228753333	6.54276026035741	6.24003278313849	6.70337257688148	6.3130971815463	6.4801789859963	4.96766904562037	6.69934662121296	6.72638646529815	7.46455669408796	7.26718261865093	7.32698927876759	7.15177182032844
ACSF3	2.84389985350926	2.8010049702037	2.8093965755	2.83042935222487	2.81580701294444	2.91395724522222	2.80060875937963	2.89196689035185	2.86006520197778	2.82702912691111	2.81721178350926	2.77887432269444	2.7933816174	2.78834257108796	2.90854322689352	2.84421067481944	2.82215610526235	2.80899560711111	2.92036414599074	2.81422807515635	2.87445440438611	3.02980788247716	2.83743511643056	2.7981064437037	2.77548983660648	2.83204310210185	2.87533156305556
ACSL1	9.33927314762963	9.73169266584259	9.47503046111111	10.3426887100556	9.97239060111111	10.1124078151481	9.47053502957407	9.93705402064815	10.1513495115278	10.3319648765111	10.5443089339577	9.60267414575741	10.3409355561528	9.97207107977778	10.368384342625	9.96190097081878	9.81544237121528	9.99759344699074	10.2495142022222	10.5806307640167	10.0396203478611	10.0686878741667	10.1508553242722	11.0819469068519	10.8152650841204	9.90219381992196	10.1171545974583
ACSL3	7.26381005538518	7.3762659886537	6.84282912897778	7.13479930875556	7.29664328659259	7.23160858164074	7.19051246730238	7.32332997266667	7.2582271191537	7.16384502795833	7.57920704973241	7.19508401218492	7.63412837166204	6.91946003374352	7.31499812330871	7.16565985855833	7.19708942847778	6.79544399993889	7.30622227001018	7.21572044901389	6.97202018861852	7.10143405407778	7.10626664353664	7.2642283410787	7.47708568352407	6.73958804706852	6.93430718333108
ACSL4	6.74040312871296	7.84511192425	6.62681862212037	7.16451416254762	6.62365842469444	7.51872323537037	6.71874863787407	6.27554544775926	7.28172359531482	6.90003856370463	6.94102065240741	6.56071202579568	7.28163020825	6.19832464575278	7.86200646016667	7.23260075291561	7.61732592036111	6.52300504479167	7.2951829933537	7.45751279202315	7.59928252055093	6.61714059360741	7.29382469282315	6.21988760247222	6.82248783130093	6.31905894946667	5.75410680007213
ACSL5	8.15588617774444	8.88436061601852	8.2257544735	8.75832901444445	8.30122095718519	8.77024278035185	8.52672442303704	8.18431928638624	8.6501526035	8.80131611433333	8.52112951052778	8.18977014700926	8.41474106231481	8.56090864201852	8.30850393018241	8.64362224438426	8.25230851110807	8.45237798360185	8.91351134275926	8.81584117143981	8.36951599004167	8.84151351564352	8.74833498884074	8.716680256625	8.43737294316667	8.40162996156018	8.19930629961204
ACSL6	2.45118292004815	2.43380787298889	2.42499912216296	2.42814031484444	2.4344093749	2.43919720333333	2.43467570592593	2.41410218374444	2.55133891187037	2.41263237945833	2.42700502761296	2.42322941659141	2.47774870515556	2.4367565805287	2.46342220413426	2.42849358480741	2.42306227091667	2.42815874960631	2.45109030793333	2.44033225018333	2.45176478409444	2.40423422550833	2.41717144340185	2.42487649860833	2.46342220413426	2.41169466693889	2.41880020684907
ACSM1	2.49267704961111	2.49223420896296	2.49849423848148	2.49831408090741	2.51382265283333	2.50880725522222	2.493987758	2.47529115058519	2.47780651401852	2.46369303386111	2.49738299257407	2.50036269126852	2.49661195928704	2.50294496270556	2.47430978970833	2.49197346634259	2.49351522249537	2.49700175381018	2.50816468361111	2.48740675724537	2.52675376230556	2.47051794406944	2.49142750474506	2.47341248378704	2.46563084535648	2.47073839178704	2.49406163853704
ACSM2A	2.58763133984444	2.62304259375926	2.60104412437037	2.61129676596296	2.63275964942593	2.61859522244444	2.56944869218519	2.576621403	2.58431274183333	2.57555783541019	2.61832642918889	2.58591013277778	2.58487635342593	2.58027774782407	2.56579120152778	2.5933530417037	2.58487635342593	2.59634702369444	2.62658459173148	2.61363498822222	2.64367615385926	2.57269934410463	2.58156918151389	2.58027774782407	2.58980272019907	2.56760844324074	2.59736250169444
ACSM2B	2.32029327888889	2.31411178707407	2.3242206165	2.31301558542593	2.30784097077778	2.320844782	2.32594664003704	2.3136873547963	2.32602876175	2.30591256066667	2.30841652271574	2.31151505774603	2.30907483519444	2.35011716318518	2.318663904625	2.3175455169287	2.30976676716667	2.31151505774603	2.30822957244444	2.35281942848148	2.30323656845833	2.32202265231019	2.30925044706111	2.30665704735185	2.31308623472222	2.30406023697222	2.31663902364259
ACSM3	4.37016771296296	4.19071091096296	4.21952301363889	5.85273708712407	4.0882639199963	4.78170785807407	5.14520076397407	3.74615490354074	3.95088584303704	4.05973216433704	3.97596244156482	4.26626701764616	4.34747818361019	4.82137767175463	5.45863754565278	4.56791027993981	4.1544119523287	4.04102143743611	4.33695463366806	4.1544119523287	3.83872898216296	4.26671819096111	4.47124877956041	4.30258395910776	5.45714215535926	4.0983154515713	3.91169117210833
ACSM5	2.81543734594444	3.02153297974815	2.91165886002778	2.86831568711111	2.90230456859259	2.91000014	3.78693412581296	2.74991593723148	3.38053323017778	2.98787969606944	2.87396934362963	2.89526410611111	2.91116582329352	3.08365689893968	2.81970632762778	3.05988049672685	2.77231914407407	2.7953377358213	2.94826779744907	3.10062219315833	2.75211685810688	3.16823925681389	4.00546199288519	2.82477610385185	2.83002123690278	2.83314631801852	3.07941971893519
ACSS1	2.91422045863333	2.7804692502	2.83461031902963	2.93098716855688	2.85422117766667	2.82067715118889	3.00381075360741	2.97382899641296	2.95288360912222	2.9268339093127	2.87182070892037	2.85887039026111	2.85120331944259	2.85521761669259	2.78727324323889	2.82578754276296	2.91706472162963	2.83717252129722	2.74064800964907	2.79558329859444	2.76436304933519	3.01983583042222	2.89632464408519	2.89727340913889	2.93287891730926	2.8845764225037	2.96071645376111
ACSS2	7.30546614675926	8.11970115538889	7.52751166906667	8.09841161332407	7.47854468003333	7.88407610781481	7.53687590827778	7.18690288712751	7.67831683337037	7.71037910513757	7.32858528001667	6.99355498826389	7.5834241037338	7.46396300403333	7.17190028447222	7.59402468983333	7.67804747512963	7.46228783624511	7.57541564877778	7.67232023718638	7.03011049846944	7.37087490453241	7.73478300044973	7.7716819252537	8.57447646128704	7.8099634853	7.49323511640741
ACSS3	5.77277254232011	6.06495401217037	6.21804125322751	6.65902072324074	6.34706105991667	6.74151860327593	6.5597905173463	5.86925235778704	6.7907579949037	6.12922719977222	6.08992417109383	6.1260074647963	6.27566222488988	6.23422084281944	6.10639335916693	6.37016214810699	5.97777143928426	6.1224556719131	5.38244287626019	5.51949213480833	6.31783590370231	6.50255673176323	6.63705249563241	5.95149270659855	6.20613890846667	6.287979099475	6.24857266267222
ACTA1	2.47002016372222	2.7860472315	2.46196085155556	2.78274643372778	2.44507966255556	2.45283487195926	2.43307171922222	2.46758151866667	2.47391108255556	2.48486626184259	2.457311153	2.468401537	2.41360984206018	2.51110291791018	2.47321668889043	2.68343530242593	2.462376576	2.45153522425463	2.44175119628704	2.44152380317963	2.46272855019815	2.46427427048611	2.45959918636667	2.42724591738981	2.39615956143056	2.46188717687963	2.43095811883069
ACTA2	6.72913419375	5.95000950412963	5.62185478024339	5.97445501782407	5.77466994752222	5.5412351477963	6.6481629668037	6.02104375196296	5.63544504073042	5.72338554272156	5.87784798866634	5.72382866781944	6.91991262682407	5.70640574401204	6.10169199721759	5.7101198876463	6.48424833017963	5.78000987522917	5.72338554272156	5.51856555576389	6.04984808196909	5.52876805419815	5.64855713193056	5.51949213480833	5.81675048954907	5.62907332437037	5.95625343231204
ACTA2-AS1	2.09046822033333	2.09020791277778	2.08896987111111	2.08884299288889	2.091624957	2.09753160555556	2.08565309477778	2.08884299288889	2.09292479791667	2.09129785116667	2.08034447624537	2.09278075427778	2.08729692866667	2.08852252864815	2.43084979693452	2.08987703605093	2.08603541938889	2.08235509258333	2.08923987282407	2.07988194257407	2.10241276440741	2.07777010851852	2.08617204358333	2.06116689445833	2.08402063283333	2.08603541938889	2.02742545663889
ACTB	14.058209702037	13.9886598346296	13.8825557290741	14.1126063330741	13.7917139213333	14.1126063330741	14.3692867376667	14.058209702037	14.3025326821852	13.8620852254074	14.1408630277037	14.0196088724259	14.102002697037	14.2282199612037	14.0549307103704	13.9535857186111	14.0196088724259	14.102002697037	14.1871099542593	14.2282199612037	13.9535857186111	14.2669789599444	14.4222234827593	14.4222234827593	14.1871099542593	14.2669789599444	14.0549307103704
ACTC1	3.55228215391667	3.15932001996296	2.86771277112037	3.43644393396667	3.23930140661111	2.74059177211111	3.23895491438889	3.36741090274074	3.02629253931481	2.97941320106019	3.20524998418056	3.08113492941667	3.15657379949444	3.13582343062037	3.62991715332341	3.15232980910417	3.06981765130833	3.1435257214838	3.13978760343228	3.13029525208148	3.14224362569444	3.02624307154352	3.31034740307593	3.16868806636574	3.12073623600833	3.14724749283783	3.14501000408598
ACTG1	13.6941674055556	13.7737740277778	13.5571854966667	13.5838333859259	13.6941674055556	13.6226279161111	14.1734554905556	13.8190039222222	13.8825557290741	13.422891665	13.6920821801852	13.5410808638889	13.6495561101852	13.6263880768889	13.5894523461111	13.4380947398611	13.7439499357222	13.7214899598611	13.8057186248611	13.5894523461111	13.5677452466204	14.0549307103704	14.0196088724259	13.8208852227778	13.9274293137037	13.88673226	13.7815884697222
ACTG1P17	2.8204164482037	2.83478446695344	2.84218873842593	2.82410838291667	2.85286836212963	2.93949594144444	2.8267782692037	2.78673481248148	2.78634815238889	2.73507291557685	2.86507633545648	2.82544956218056	2.7697163720963	2.86606015811111	2.87096056355423	2.86099066789815	2.88030509600926	2.89437486387963	2.86163079009722	2.83436637012963	2.87533156305556	2.82215610526235	2.82886300772593	2.81047449543889	2.77193810458565	2.83094405872222	2.78332205823889
ACTG2	6.04103043335185	5.67181664768333	4.95578078538889	5.69197227937963	5.43528081992593	5.17482848167593	5.95769117333333	5.59198956737037	5.24242366011667	5.44139756036667	5.43369368352606	5.2639074660787	5.62948864919028	5.13752039587037	6.07709188966667	5.37895661649074	5.53661432087963	5.5326831317713	5.18402227436389	5.21038891149074	6.0472009464537	5.06322936291204	5.52085442228704	5.27926842031389	5.5982110342037	5.20379936571574	5.91279078175046
ACTL10	2.93138202721164	2.89479791992593	2.94006220603704	2.914830658	2.90671297485926	3.2420464615	2.92292541744444	2.90116354301852	2.94774191772222	2.91919054444907	2.95160187954846	2.92509675947222	2.92391784135185	2.93287891730926	3.32636362324669	2.93287891730926	2.89845291499537	2.9165624225287	3.72767573783519	2.90932835084722	4.1817538277037	2.92339859056944	3.16706615361389	2.90412503565278	2.897976437775	2.83544536984414	3.65258142525926
ACTL6A	8.62993114972222	8.23328046569444	8.65690899978395	8.51192034088889	8.56385328048148	8.35799155033333	7.91632000248148	8.08099446521296	7.79746809434259	8.10811215636839	8.62830038925926	8.64729899755556	8.32605279922778	8.57447646128704	8.2545379107037	8.86088884931482	8.29123885674537	8.54120639295185	8.54236614537037	8.03721262746825	8.40453091086481	7.1769646777037	7.21864142673571	7.61040580752222	7.60327932918981	7.8629586113037	8.07911638628241
ACTL6B	2.36979653596296	2.36506915744444	2.37112267142593	2.37541788755556	2.37541788755556	2.38494231944444	2.35900018924074	2.36126797980556	2.3649264532037	2.33931695815741	2.38144566574074	2.36282350236111	2.36537143757407	2.36505112056481	2.34177294761111	2.37348200832407	2.35877458735185	2.37664144947222	2.39091957136111	2.38214941504167	2.37554597794444	2.5655210974537	2.37506251661481	2.35833617079444	2.43340162656481	2.36775042800926	2.34860702534259
ACTL7A	2.07825742330556	2.07881878033333	2.07855400422222	2.08938503844444	2.076009175	2.0694053127963	2.25544007651852	2.08370652577778	2.08268622488889	2.07892646261111	2.37339254165741	2.07475660316667	2.07404076122222	2.15621325750926	2.33208617202778	2.07644086011111	2.07335980232407	2.07131832372222	2.07386822445833	2.06753267702778	2.05833081363889	2.11736033678704	2.07728822486111	2.07677347794444	2.26718677453704	2.07208720418056	2.13209895286111
ACTL7B	2.35502646387037	2.35651695342593	2.35437581322222	2.35565491297778	2.35073612651852	2.36907803722222	2.35085717548148	2.35067279055556	2.3492598285037	2.35166265049259	2.35173858227778	2.35327013712963	2.35608282708333	2.35166265049259	2.35703755918519	2.3568339165463	2.3458735515037	2.34908330380556	2.35417848551852	2.345971231375	2.34891188602778	2.33542230225926	2.34778650722963	2.34315791082222	2.34333360385	2.34298523967593	2.331870526375
ACTL8	2.19245013327778	2.19456753455556	2.19647132861111	2.19798247841667	2.19568180346667	2.2061315227037	2.18562786742593	2.18917999083333	2.22477458066667	2.20247816951852	2.20050851413333	2.19091016716667	2.18680296314815	2.19082497277778	2.18765766919907	2.19549729136111	2.195370010375	2.19810697797222	2.19526495252778	2.1904103824537	2.20184017795556	2.19713284516667	2.18899498601852	2.27181148811574	2.17898808022222	2.1948445387037	2.18081685902778
ACTL9	2.35444280946296	2.34414720011111	2.39920869322222	2.34706432259259	2.334785753	2.35128154687037	2.34489930772222	2.34710728032407	2.34815696975926	2.34487481968056	2.34221610903241	2.34363594787963	2.34930112546667	2.35542996122407	2.34158314533796	2.35011716318518	2.342118793	2.34221610903241	2.33063127046759	2.33070172691667	2.32919854815556	2.33691461163889	2.34288940839815	2.33044503823148	2.3411462924537	2.3426515730037	2.34059405905556
ACTN1	7.72966213022751	7.74147941336111	7.43673270488333	7.59607945149074	7.21800597237963	7.52652884915741	7.67896158632407	7.55761380218519	7.39816348044444	7.49040051072685	7.59878990460185	7.4297431755	7.70499376802963	7.51331634555185	7.74861335663426	7.54725203556355	7.46174048830198	7.62006536402315	7.79440241577778	7.74052322068056	7.74582850492593	7.43488451662037	7.71785938621759	7.71913000206944	7.9143829299	7.61174338931481	7.77475375385741
ACTN2	2.929617006	3.39603331905185	3.02230866102778	2.77106425016667	2.81837787911111	2.54271768635185	3.25537334397222	3.12322809473519	2.99775791372222	3.20887002606481	2.93391126544722	2.83314631801852	3.4326493069037	2.80723880990741	2.92912906285185	2.82257226021759	3.33898513516667	2.83355081538056	2.76671844095185	2.72430261380556	2.68576081314352	2.89437486387963	2.62346672000926	2.66066132909722	2.47938832286111	2.89876881162593	2.62440111265833
ACTN3	2.06502728685185	2.06899093933333	2.19441824611111	2.0694053127963	2.06769290418519	2.07038208122222	2.06912750405556	2.06657058177778	2.07279690325	2.06774744080556	2.06739102875926	2.06653881077778	2.06088044266667	2.06763677954167	2.061533384	2.061533384	2.06218751657407	2.06774744080556	2.07030810109259	2.06627423751852	2.08987703605093	2.05597880943056	2.06566745583333	2.06251967076389	2.09263685067593	2.0646339625	2.06526027997222
ACTN4	9.76330167563889	9.766695029	9.41654317799259	9.60115186727778	9.57299206314815	9.61342064853704	10.2495822100148	10.1570927725833	9.69234013498889	9.01990353094444	9.48952693378519	9.47973036510185	9.54891767918519	9.31966273574167	9.20164621019907	9.53639228556482	9.55462050986111	9.43301613610185	9.3588528381713	9.42878098008651	8.72063080931944	10.2150575028796	10.3827448404636	10.4530563931407	10.5021577054296	10.1456911885301	10.0242602315972
ACTR10	10.1439204567222	10.0578877931204	10.0324588953519	9.90812753744444	10.0802194074537	9.86813975969445	10.3513464716944	10.0720858102685	10.1934741355556	10.0172018755185	10.1064586386852	10.1482071558102	10.1397412483556	10.1309818446045	9.82135840452778	10.208196988087	10.0609851856651	10.1615163420741	10.0631533750185	9.81925985137963	9.84139319627778	10.3105620881231	10.1834964691852	9.94289118951984	9.78459435828664	10.1924795167537	9.89600167514815
ACTR1A	5.98692619926852	5.88331577932037	6.05089125062963	5.92558697466296	5.63194070418519	6.1671589666963	6.07715116646482	6.18996167096759	6.03769424578704	5.86396691221296	6.24976616167619	5.88389420073333	5.94590096253241	5.99199458589722	5.96586450641852	5.77706628593148	6.01859679829788	5.945555853625	6.07641662677778	6.16818122206343	5.71850799630807	6.25778032267024	6.36642363408611	6.43617409021296	6.22385334959722	6.34105452175	5.90866434275185
ACTR1B	7.504002261	7.54604169964815	7.57923254301852	7.49612096766667	7.31267689777778	7.32016355968519	7.57847576485556	7.85621064458333	7.37559630792857	7.48160117774669	7.64239867783796	7.48160117774669	7.4160116681213	7.15177182032844	7.16782042728241	7.60038783209907	7.53463813837566	7.49280816660648	7.25741291592593	7.4833322965463	7.28821640449444	8.01311219201111	7.556004878975	7.95554511534418	7.80650189834259	7.75357262691005	7.71448356016111
ACTR2	6.81536303271296	6.84148019674074	7.034572745	7.05585804515145	6.78549354164259	7.00645729882077	6.42837855027778	6.79606476338333	7.0241658208463	6.84906707277546	6.99975738432837	7.04461395465198	6.7929584476196	7.06407451629398	7.43798589739074	6.96450511846078	6.72513082046389	6.84603913882639	7.12636908187315	6.93170615218333	7.07077695453102	6.66596186946825	6.73307742030556	6.83468528108333	6.61986745047917	6.75896323634028	6.61650920055
ACTR3	9.41654317799259	9.17578881673889	9.31054176321667	9.35352743583492	9.12622242942222	9.35183835940741	9.55905596077037	9.39055644633611	9.52509384104815	9.30650631303611	9.61519731787963	9.31966273574167	9.36074661628056	9.59270389887778	9.85315181855	9.32421540842407	9.30364912433889	9.40424565044815	9.62867367255926	9.37865273572593	9.4723730075037	9.19469212172685	9.45102359595	9.31171577666667	9.19858342408518	9.36207284744352	9.42724533892593
ACTR3-AS1	2.90362989344444	2.91345703066667	2.93206793824074	2.94457392598148	2.91829701652222	2.97821964292593	3.08760320866667	2.89703681877778	3.00274899744444	2.87135355153704	2.96256419071296	2.89056190039815	2.8848704461713	2.89876881162593	2.95028172236111	2.9268339093127	2.92168480252685	2.90340232334722	2.98376307361111	2.9603546926	3.63762853484616	2.93588635964815	2.91116582329352	2.89986231120062	2.88898571143518	2.88898571143518	2.88408636132407
ACTR3B	3.52051401187037	4.24655969443056	3.71057557773704	3.4193115758037	3.49038285709259	3.50053318725	3.59443513348148	3.736990961	3.49243985841667	3.60434657337037	3.54267194063981	3.43934098692315	3.67774228250556	3.55645688098333	3.45689004621204	3.60849080656019	3.5955063783621	3.44252591571759	3.34954409137778	3.30961961556032	3.18553210598214	3.27601877924259	3.58196440530291	3.25901777984815	3.70651991192778	3.45402453162315	3.4407251995
ACTR3BP2	2.195871604	2.1987203255	2.20011892991667	2.20207102288889	2.20038516361111	2.21097948111111	2.18828568383333	2.18995021505556	2.18896509527778	2.18460664352778	2.19890812736111	2.21830099243426	2.19195700605556	2.19262488746296	2.18426418069907	2.20065848477778	2.20057937108889	2.21768517188889	2.20367518331481	2.19007135804444	2.21622258188889	2.18081685902778	2.19138703319444	2.19148125727778	2.20565931494444	2.17865696055556	2.20377815497222
ACTR3BP5	2.5285557847037	2.5292718252037	2.53754512538889	2.52473030177778	2.52056864746737	2.5298305935963	2.5346925582963	2.52254098723148	2.53519716372222	2.51887065161111	2.55289546837037	2.5283441941713	2.52549599406204	2.53369342120238	2.52089115396296	2.52986235487963	2.52450792736574	2.5384093555	2.62589774359259	2.54295808303704	2.531143720625	2.51932775347685	2.51982965374074	2.5097273494213	2.50925778005556	2.52431802700926	2.51431809238889
ACTR3C	3.79261933962963	3.97091803631482	3.48275981351852	3.56214848599471	3.64261204874868	3.55725883989815	3.38460199958333	3.43843352644074	3.43368781361111	3.39948528943333	3.46760011648148	3.87488944647989	3.63021517917262	3.35601261745556	3.47148509058241	3.48587001359722	4.27127850146323	3.58297296144537	3.49169763905185	3.08245113619815	3.47069469370503	3.71149939776111	3.42311007613426	3.45722026183796	3.855214743125	3.44032750002447	3.34665951299537
ACTR5	4.19733530551852	4.28735802187963	4.15373276051296	4.11605426093333	3.97059793118519	3.936086777	4.81542455566429	3.90805404488148	4.19451095947222	4.2267069464996	4.23531717956733	3.77224663123056	4.12526299272593	4.77502836994246	3.69554866372963	4.52801165018519	4.40421022771667	4.35116899460295	4.91131715031698	3.96754156764383	4.08302944854167	4.95563182537685	4.5777342861963	4.63779136490048	4.53657347043796	3.74756360580556	3.94853053996587
ACTR6	5.57500227388889	5.55837534949074	5.6894530923	5.72429944913889	5.77712154675185	5.60649498064815	5.39267922816138	5.6543636849963	5.5063673155	5.68793718125278	5.70448122586883	5.71785487936019	5.55291771961111	5.60748666027222	5.61261742090926	5.626823973225	5.51549558960833	5.72831231404537	5.65782121896389	5.50758373236944	5.83947084872685	5.09543498326944	5.34300757533102	5.30057939974907	5.27926842031389	5.40165775853009	5.50591955582639
ACTR8	4.74912069728704	4.75241743274868	4.94632068192222	4.85676740627407	5.04643466216852	4.97064038715556	5.18165008772487	4.8773114087037	5.38063756262963	4.73225266238228	4.99776186089444	4.96612370747222	4.72640685860833	4.71486119712593	5.0026017541037	4.79954751051382	4.68038236103241	5.14527771241574	4.92575046286111	4.91291450362593	4.17784289690972	4.96916747493519	5.0946579194914	5.30717547932037	5.13040268533611	4.91968758513611	4.76674265336944
ACTRT2	2.24544909772222	2.24314235861111	2.24614771603704	2.24272226211111	2.24511926390741	2.25070887288889	2.23117085940741	2.24056369522222	2.236408668	2.22524945083889	2.24188095910556	2.2409444589537	2.23933363965741	2.24188095910556	2.23181316049074	2.24534946152778	2.23791019343519	2.23643679188889	2.24044255942593	2.23571362731019	2.21334355313889	2.22488927275926	2.23796616036574	2.23359384196852	2.23625496212963	2.24035188618519	2.25023162780556
ACTRT3	2.38762504938889	3.02870419360185	2.45621033461111	2.69953459916667	2.79187047661111	2.68170213517037	2.62845988592593	2.7012504852	3.20520922327778	2.90814016336111	2.74616571647222	2.71239702341111	3.44581630951455	2.7159928327963	2.63532701358333	2.67579619370833	2.97319218012143	2.84003341964815	2.59857861830556	2.65497829284074	2.50294496270556	2.78921974655556	3.00602200934987	2.37137244422222	2.68263050622222	3.34201969057037	2.91629536868056
ACVR1	8.50166625276852	8.39913780329365	8.35149316688889	8.18724211361111	8.54313613813889	8.31292241238889	8.59000917660582	8.45364143488889	8.33391656678836	8.35840505529629	8.30777589546561	8.44947287485185	8.475469502275	8.27895758574074	8.49391072982407	8.59586915768056	8.20149354154167	8.59160561764815	8.41604901873611	8.06274397298148	8.5190062227037	8.03456692494709	8.16575368358201	8.13190938953241	8.17805060342593	8.30083604711111	8.72173306635185
ACVR1B	4.01955142418518	4.41263127699074	4.10677892114815	4.11394573951323	3.75155172687037	4.06370444595556	4.11172675883333	3.88149289210185	4.54547250061111	3.89916168266667	4.33218780967778	3.91877632161852	3.85655108664352	4.14555246758611	4.57420908554167	3.97219033404259	4.31903606091693	4.02178562900926	4.21093549636605	4.52368283058135	4.16089616707778	4.235728584875	4.14315582156944	4.95248480345525	4.36122520444167	4.54290870636204	4.17099300929676
ACVR1C	2.56452595832407	2.59069487177778	2.6048170692037	2.67057821714815	2.72474963548148	2.64144812027778	2.60134024847407	2.59041564361111	2.60370455954259	2.64766245219259	2.70464355811032	2.63402089206111	2.59874215235556	2.67873694683519	2.57555783541019	2.66452724042593	2.60748935855278	2.60018106274074	2.60319396640741	2.5945096999537	2.57083692480026	2.9749943415	2.60942921574074	2.70655868358611	2.57125944374074	2.58993557196296	4.43294913005833
ACVR2A	6.63291616644444	6.69066193304894	6.78992008866667	6.69340489181482	6.57454134045926	6.55456533383333	6.37596637311905	6.44358121221032	6.17022514486773	6.27165516616905	6.2671612778787	6.57434333349352	6.20857860049537	6.58381250962037	6.32129676643651	6.70030556498148	6.12973027692632	6.3739445585287	6.14072333922222	6.02590248737778	6.78933182965556	5.94590096253241	5.65534177814259	5.56659480855833	6.08327592436852	6.02557112223395	6.61931178882778
ACVR2B	4.18188488097222	3.70026356104815	3.79839310590741	3.76686366002407	3.69133427422222	3.75857771855185	3.96178800961905	3.94222007972778	3.66339067336296	3.86861043706111	3.75638056098082	3.65872591688016	3.86124977616528	3.68769984333056	3.60112727358704	3.8298421365496	3.6499829752963	3.61507425077844	3.41630975708757	3.48925246680556	3.63667121803796	3.81440265895212	3.6006765005463	3.55645688098333	3.75906124401852	3.62221789301852	4.23865159677315
ACVR2B-AS1	2.30943247360185	2.35660360694444	2.35502646387037	2.35155563612963	2.35565491297778	2.34279444146296	2.88658020707407	2.36254888292593	2.36768160592222	2.36944545343056	2.34526885384259	2.42787788247593	2.36417214098148	2.36662117625	2.36937702197222	2.35299407900926	3.05701858036667	2.38790802298148	2.33086410952778	2.33451396230093	2.38138027891574	2.8290587535	2.29870452142778	2.31160888809259	2.292577002	2.36357712420556	2.37819260371574
ACVRL1	8.33276366009259	7.55499979896296	7.34919816194444	7.70846581947037	7.02151521073333	8.0789696762963	8.05130265301111	8.12335203046296	7.54604169964815	7.21363351689352	8.87020396280463	7.26065065433796	7.9954456149127	7.24680630083333	6.66880424928333	7.25128596426389	8.11043335466667	7.35425039585251	7.75160842305741	7.14946397002407	5.84011798334445	8.07316367207751	7.69469036662037	7.16488016568056	7.33841751034233	7.76893441425923	6.89183876360556
ACY1	2.34706432259259	2.34221645325926	2.34153161985	2.34118330511111	2.32978920727778	2.32891597392593	2.35347321611111	2.3381473692963	2.35305244755556	2.35299407900926	2.33485596287037	2.3466826791713	2.35109583697222	2.35185242958704	2.35438539172222	2.34526885384259	2.34333360385	2.33446922292593	2.32954047883333	2.32628718901852	2.306223297775	2.35011716318518	2.34384344235185	2.33315083538657	2.33718961651389	2.34340432837963	2.34947645979537
ACY3	2.33195442961111	2.35855023053704	2.34744225998148	2.35128154687037	2.39627261546296	2.36148333848148	2.53258440107778	2.34719508683333	2.35001665525	2.48168192775926	2.33727108317593	2.34268776447222	2.35563396518519	2.31034637489815	2.35319366893519	2.31130608836574	2.33264982214815	2.32676920186111	2.34035008393518	2.34713063806019	2.31912579288889	2.34564303755694	2.3473496154537	2.33697384317593	2.44958658469444	2.43613316049537	2.35811754836111
ACYP1	6.71200472727434	6.31614442205556	6.70096801037778	6.94018825302778	6.74440568012963	6.6021976831	6.52643569688889	6.46784695997222	6.60031360105556	7.75357262691005	6.55355881584259	6.48558395237037	7.02696412580556	6.42736740895278	6.56510924585536	6.50440703546481	7.21957125531111	6.91148736825992	6.55314114135635	7.31970265368056	6.69661195730093	6.90139700925758	6.51176912970741	6.14179471323241	6.62310506144907	6.56557632262917	6.56645073875595
ADA	5.12474463550556	5.11023675081852	5.1946512197963	5.18481525719524	5.34077031722593	5.1978773855463	5.10325040586852	4.85948465826852	5.33854335353704	5.01222134371032	5.21301186855119	5.10511649928981	5.04509047575926	5.58132793964074	5.1920500601836	4.90733886736772	5.19794899901005	5.27229251575556	5.44862835205093	6.21935822249537	6.01814705366733	5.09673879874398	5.72338554272156	5.19339862056481	5.0047903613448	5.18228988611019	5.29225775270212
ADA2	9.09868196496296	9.02228340306482	9.74761908176852	8.88436061601852	9.63631692348148	9.76522900093519	9.04318630785185	9.13753214027778	9.90812753744444	9.54891767918519	8.71948665290278	7.67113564886574	8.74728084447222	9.99346889874769	9.42159559362037	9.05444589782222	8.64729899755556	8.9794972999	10.3043221535741	10.5761004692917	10.1357118928593	9.55749585160741	10.8752056101852	9.9240313549246	9.85315181855	9.56396895143056	9.22403230208333
ADAD1	2.48184898639815	2.48410358538889	2.47970322955556	2.47434225924074	2.48170079872222	2.48252562071481	2.46149413862963	2.47744601672222	2.48475061388889	2.48099022787037	2.48012893291204	2.48051464397222	2.48062825368519	2.48845502931019	2.55914738201852	2.48471893691667	2.4753937108037	2.47626744497222	2.46573349323843	2.46188717687963	2.44428083681481	2.42915081265741	2.45988637949074	2.5158220182963	2.45827949215476	2.47464526366543	2.46554241321296
ADAD2	2.65665496393519	2.62402025772222	2.66093342368519	2.65270256887037	2.64728743256614	2.65693809301852	2.71852015567593	2.59962137588889	2.66128542338889	2.58170317012315	2.66229505849537	2.66066132909722	2.6505388702537	2.67098516794907	2.68554948694444	2.658981759	2.6420160469963	2.64400731125741	2.64400731125741	2.63464710206667	2.64233014635648	2.67220986615741	3.09290873111111	2.63139421194444	3.54792780204563	2.65626713664167	2.74414377488426
ADAL	3.06802556910185	2.8003370232037	2.94631662325926	3.36500578358519	2.81029320108333	2.66093342368519	3.07712550152963	2.86733817746296	3.24644356749074	2.9826763209537	2.811411766125	2.83577852782407	2.9043801896	2.88564173944167	2.87033873111111	3.05611627428426	2.84660888038981	2.74064800964907	2.75773888133333	2.65132346156481	2.74559373028704	2.99941244221296	2.83981165873148	2.78172537258796	2.88974836914444	3.21385906086759	3.12366307897407
ADAM10	8.50656477711111	8.33391656678836	8.70175462021296	8.68710632517778	8.55228642735741	8.79016312255555	9.01721784985185	8.6387941417963	8.58644450512963	8.886871842	8.93611889931852	9.17422321263426	8.52530634450926	8.87397172936111	9.33758626922222	8.89615540767222	8.68034781421296	8.63832735744908	9.0245848185463	8.63832735744908	8.86885168909259	8.91112111993148	8.44482689617249	8.2345189804537	8.65183665658796	8.98114883887037	8.2141244332037
ADAM11	2.28626957022222	2.28947909427778	2.29271082001852	2.28532350694444	2.27862164911111	2.28025910944444	2.28821648212963	2.27786648072222	2.26868614257407	2.28407972564352	2.28714516767593	2.27656372518519	2.37860904921296	2.23933363965741	2.29017154034259	2.28176881643519	2.27887903093056	2.27968966447222	2.30183533231667	2.3053882912963	2.26986695591667	2.5945096999537	2.277025732	2.27300318405556	2.27245109364815	2.28239502849074	2.28455007983333
ADAM12	2.54186864510556	2.54953465993148	2.48195285913333	2.44535784058889	2.53258440107778	2.50493552032778	2.52404400495185	2.42431775455185	2.53141370652778	2.38498342883333	2.44204340068704	2.38696418174444	2.45581886721481	2.49534651940185	2.44297693225926	2.43019722702222	2.42787788247593	2.44045579379444	2.44351875746574	2.67754097945833	2.80262690488333	2.40661192140463	2.50294496270556	3.06390097186605	2.69128865076482	2.52549599406204	2.61454349170556
ADAM15	5.58387463410556	5.42673229335185	5.37802630930185	5.62703658870555	5.10325040586852	5.63194070418519	5.33244857098148	5.45897809835185	4.64572073075926	5.52119404527963	5.56095915081415	5.33659374323227	5.38290088511944	5.43800724841799	6.02088480208333	5.34109864738982	5.28558920451296	5.95799921061852	5.04850195982315	5.76496757253241	5.71785487936019	5.57752756149815	5.27129265488056	6.1071415041338	5.70258696683179	6.12815375205556	5.64739809106111
ADAM17	8.10473600036111	8.37864384008333	8.19908697585185	8.25870789018519	8.6091094992037	9.14575002451852	7.42954539537963	7.24718246400926	8.18591193755556	8.39191722471482	8.40690222897222	8.25683271318518	8.32523678039815	8.36659793309722	8.90360679405556	8.59674590626852	8.59338742330556	8.35264998363889	8.96813966610185	8.51589917564815	8.31456816775	8.63518528588426	7.02069647668056	7.09076656840675	8.81013525293935	7.97665584878704	7.82922797002447
ADAM18	2.2009402357037	2.19904257611111	2.20207102288889	2.20959816295556	2.22871845283333	2.20776750972222	2.19054748996296	2.19428740577778	2.19594051683333	2.19156065027778	2.20399676497222	2.19740240405556	2.19802843025	2.19568847647222	2.18831083424074	2.20025728953704	2.19549729136111	2.20979590445833	2.19785467525	2.25294273289815	2.20221913008333	2.18413869066667	2.19392990936111	2.19284009642593	2.19558295988889	2.18807523558333	2.18443732589815
ADAM19	4.2531472527037	4.31695396227778	3.98314549273611	3.68116635151481	4.15773654721111	4.07842621516296	3.99327484124074	4.07982483686111	4.26413955976852	4.23634272651667	4.26889986442394	3.96479709101111	4.23387094641759	4.22784739775556	4.49064314511296	3.53635554052302	4.12034731164701	4.27556943992284	4.48730947042963	4.93373853386944	4.86370572758796	3.74756360580556	4.12108832713704	4.69061181284722	4.17360870447917	3.88729724093823	4.14792480201243
ADAM1A	5.78483201103056	5.98464649961111	6.40914075126296	5.76481846827778	6.06877594101852	5.55548691664815	6.18144455295062	6.37856325444444	5.36288127990741	6.54658940814815	6.18371365641667	5.78548867921574	6.18334627314444	5.82711715217222	4.82768082040939	6.71639387728704	6.0109026038287	6.08327592436852	5.30684718484114	5.03117187824907	4.75314217459537	5.06180226927778	5.38613620705278	4.44713790423148	5.23243982160463	5.99755466651667	5.18718283883426
ADAM2	2.42529394238889	2.43158237462963	2.43316312287037	2.43747585911111	2.44096512780556	2.45623396701852	2.43726722934343	2.43316312287037	2.43387779537037	2.42683092008333	2.44727882628704	2.42126018617593	2.41995079397222	2.42724591738981	2.41235360732606	2.42896101266204	2.51171443461111	2.44415832746296	2.43863838825	2.43157061222222	2.49883384855093	2.41423186902778	2.43095811883069	2.42450333325926	2.41927038014815	2.42994286986574	2.41701587525
ADAM20	2.25893240687963	2.25485506166667	2.24940079038889	2.24520548227778	2.28284326561111	2.24848368531481	2.24748327225926	2.25593867784127	2.24793269901852	2.25749194961111	2.24888037573148	2.24752773036111	2.27801448812963	2.23943942119444	2.22766022182778	2.26859601256482	2.25008691930556	2.24880787824074	2.24203930029167	2.24381609680556	2.26076611682407	2.24553304542963	2.25101024445926	2.32740341401852	2.24060500476389	2.23791019343519	2.2535405940377
ADAM21	2.14839295311111	2.14275647027778	2.14775293991667	2.14002871866667	2.1708283477963	2.14437459305556	2.15050669138889	2.14824980188889	2.14839295311111	2.1407526625	2.18639035988889	2.1390903932037	2.14170299347222	2.13966288667593	2.23054880557407	2.14130627208333	2.14170299347222	2.13732870619444	2.13077638184259	2.13230447619444	2.12332599963889	2.13926263286111	2.14049478641667	2.13844584562963	2.15855496387963	2.13864338842593	2.13926263286111
ADAM22	2.40690306198611	2.61542167893056	2.50473793928704	2.39587203147685	2.4120598284	2.40194069721296	2.50368953634259	2.4955401704963	2.40645665076389	2.50115316833333	2.4912482211875	2.54441639065509	2.50182276754398	2.4120491080162	2.40691113096296	2.57949585465972	2.45314616405741	2.75341788782407	2.39081410146296	2.40137360869444	2.40460974065324	2.39428445091667	2.38183035840972	2.37819260371574	2.39457340113426	2.39482269409028	2.51298517035648
ADAM23	2.56219779551667	2.53438726141667	2.53165336358333	2.53672691474074	2.67435268902778	2.55589761162037	2.60614417913889	2.51902922988889	2.542850135	2.52392426046759	2.53713375470833	2.54634838668519	2.54732968480093	2.57555783541019	2.61551158480833	2.61177933001852	2.54474369782474	2.73507291557685	2.53378733651667	2.52502072149537	2.66816334661574	2.60502248897222	2.51859986306944	2.55510510912593	2.51477800900926	2.53411555665278	2.78791529623148
ADAM28	3.44387280238889	4.0011038507963	3.47981544851111	3.38944955985	3.7418258640463	3.27978747198148	3.77249551586111	3.30003276538889	3.39555139476111	3.58455828592725	3.27638776166005	3.28655321384259	3.55367443034899	3.6836804616463	4.26536162260185	3.56233210550397	3.50891707669907	3.61768889594815	3.55273614788611	3.61644239551343	5.79185363506019	4.21234444282553	4.33959365821991	4.00314135141204	3.52267047731548	3.34869487499537	3.53458215011574
ADAM29	2.50209294657407	2.4897348408963	2.58273106596296	2.50108737501852	2.51277739268889	2.50463471051852	2.49505505501852	2.494463213	2.50016462824691	2.49257208316667	2.50816468361111	2.50221908872685	2.50008000882407	2.50260937803704	2.50704077050556	2.49817810529815	2.4927242714537	2.48809444455556	2.47813488985741	2.48933897978704	2.48522135402315	2.54414736594444	2.55205811174537	2.48818564864815	2.47228970777685	2.48601911095185	2.48584224436574
ADAM30	2.48395625105556	2.48699657055556	2.48997067175926	2.493987758	2.50510460214815	2.51097887166667	2.46270244522222	2.48048901622222	2.51097887166667	2.46174449225	2.50391548487037	2.47484209630093	2.47262882687654	2.47708131119444	2.46427427048611	2.48693675485185	2.48021572364074	2.49084593594907	2.48732643375463	2.61187309326389	2.51645460543889	2.4637848789537	2.47166979917593	2.4753937108037	2.56984823036574	2.46500110306481	2.4476296017037
ADAM32	2.68743741137302	2.71686462513704	2.6941434335	2.67552641344444	2.75028457838889	2.71930499744444	2.678385848	2.65802979536111	2.65836326351852	2.53094118564815	2.70865982895767	2.6853440600463	2.67354575669444	2.69278908330185	2.66582038146627	2.69689496369444	2.68778349257407	2.67873694683519	2.7159928327963	2.78543356953611	2.72430261380556	2.67937675004444	2.68303729670556	2.67455346788889	2.65757791032407	2.64051972091005	2.63940777150556
ADAM33	5.77326095905556	5.93031206061111	5.88961511994841	5.84876627893518	6.02517411891111	5.67972243856667	5.76088269212963	5.86675503305556	5.90227712235185	5.76147766631481	5.6184605851332	5.92134309641217	5.94797983851204	5.40196774480185	5.84875593678241	5.7868723651213	5.82425096486574	5.6444682332037	5.18163968784444	5.79058780971667	5.96830563093545	6.83468528108333	6.51368058046958	6.14840666370529	5.86883131351102	6.09554294535185	7.1854057314213
ADAM3A	2.70591694607407	2.69196881591667	2.67435268902778	2.69971510255556	2.72502331746296	2.71119724822222	2.66258738048148	2.64491943565741	2.67606142565185	2.66828031955556	2.71470577178704	2.68207223912963	2.65429327950926	2.63054503448611	2.67294815616667	2.70045305170833	2.655930578	2.68019255217593	2.70851459380401	2.91969094910556	2.70289385960185	2.66650267190675	2.71564704806389	2.87948552389815	2.64717463926111	2.71058987293519	2.63402089206111
ADAM5	2.20862835466667	2.19788232516667	2.20106645574074	2.19777091294444	2.20011892991667	2.20603331922222	2.18941058311111	2.19154054691667	2.19232866127778	2.19713284516667	2.20076446905556	2.19347216806481	2.19327746362963	2.19239644477778	2.18211983128704	2.19967406726389	2.19626359125	2.19919250086111	2.20112791593519	2.22109084961111	2.202555958	2.1940091542963	2.1906135390463	2.19082497277778	2.19472402846296	2.18050605113889	2.18274320229167
ADAM6	2.31509207107407	2.30990228698148	2.31432503466667	2.31532089338889	2.31509207107407	2.31471464563889	2.30504638655556	2.31101463111111	2.30611577707407	2.30091264405556	2.31849917292593	2.31005690804259	2.30703237541667	2.31386623717963	2.32304701368333	2.31377229469815	2.30473425472778	2.31774449626296	2.30490457531481	2.29327703531481	2.30225927405556	2.29999816534259	2.30328841216667	2.29948360936111	2.31143203339074	2.31689068377778	2.29844727016667
ADAM7	2.36552774984259	2.35926136990741	2.36397035427778	2.36930313152778	2.36418209590741	2.37644862914815	2.3576217517963	2.35965153552778	2.35685942718056	2.35173858227778	2.36960862764352	2.35730689638889	2.35379521156944	2.36269301666204	2.34547970322222	2.36472471347222	2.35703755918519	2.36703929007037	2.36243639926852	2.35001273289815	2.37180604357407	2.34356332308333	2.35648295513889	2.34908330380556	2.3473496154537	2.3473496154537	2.33884898311111
ADAM8	4.07789575351852	4.29302761001481	4.18009265242778	4.3381070074037	4.30491960112566	3.96840949435556	3.93476059961667	4.34122688232222	4.40937237072593	3.82595677248148	4.22959940644259	4.18895994189427	4.04974902290715	4.235728584875	4.90877038730556	3.89592868841574	4.27173406263611	4.25944495164286	4.57577430516667	4.88023529336614	5.37973290656481	3.91817406270384	4.63590468794444	4.96682190230741	4.2177456025668	4.5889782082963	4.57138079923611
ADAM9	7.30430096446296	7.22096515901204	7.53134942834444	7.18326959348148	7.29402216584074	7.33435170087963	7.23239841084921	7.03786704098413	7.02564670027778	7.17962723407639	7.40397809649392	7.51119051701389	7.38530316054722	7.32747971280556	7.48665916085278	7.47136889824815	7.193628383325	7.45497985673611	7.32434819670437	7.15292305530556	7.47557565640278	7.05047183739021	6.94145633406944	6.88658388601852	6.79427573511574	7.35124345475608	7.09240481090741
ADAMDEC1	2.42880358357407	2.585415606	2.58482100022222	2.57782495388889	2.31457372533333	2.45176659892593	2.60492061507407	2.302976975	2.54246770962222	3.97500150384259	2.59042910993611	2.60141858287778	2.3310403072963	6.62567856844769	3.41124144741389	2.37000771249537	2.31942064346759	2.57072622758333	3.63991019662566	3.97846443874272	6.45765602591204	2.56441676175463	5.12958273341852	2.576614564525	2.57384942202778	2.31086944540741	2.59555836880093
ADAMTS1	9.81609041690741	11.2217592814444	10.1716961312481	9.71563365190278	10.1284256236111	10.0470584547778	10.5794583158889	9.85123248572222	10.8372713573611	9.88328922465741	10.208196988087	10.9344262232083	10.8903742741019	10.4271794281878	11.7676123306111	11.0108824134722	10.0802796571944	10.8752056101852	9.39480166822407	10.0322317759444	11.1944600442778	10.9937679668935	9.96190097081878	10.2733187372685	10.0835725053843	11.4702434803333	11.7113916649907
ADAMTS10	3.94805818817407	4.19451095947222	4.09815853229938	4.09861326082407	4.14549171217778	4.01487202276482	3.95375461394444	3.94897518488889	3.96344993825	3.98647252060864	4.06667783773347	4.04367730830026	3.93838454294167	4.0224846921858	4.15397095891512	3.9443174409287	4.21573706429815	3.89496464554537	4.01218377751111	4.21686149411296	4.8304884582037	4.23142459870926	3.936870736925	4.52500556619444	4.00861056668333	3.87375445380093	4.34701425276111
ADAMTS12	4.45807118625926	3.87701313554074	4.11658062762037	3.6888819643254	3.9630409690873	4.10870177741667	4.00915162218519	3.89407019121693	3.83930186974074	3.78009793588519	3.87939657732315	3.82937299686157	3.79729851260397	3.81664262420767	3.83742211588981	3.85956039461482	3.67118021948492	3.79729851260397	3.91169117210833	3.88665199809537	4.20241430575926	4.1956001163537	3.80700217591204	4.10047847060317	3.80025895428241	3.53260289867685	3.64410914916877
ADAMTS13	2.95346162795926	2.94841453733333	2.97060007797222	2.95739906335185	3.05208830492593	2.98585007627778	2.768909975	2.743870200709	2.95574853388889	3.09478329565463	3.02564528623796	2.9493305825	3.00930529130278	2.96114366197222	2.9885265862	3.04957604000185	2.9865751592037	2.97526495520648	2.95775802587963	2.95368719318519	2.94340778827804	2.97142317752778	2.96284732205741	2.94235231743704	2.90365940237407	2.96678011838194	2.93437480101667
ADAMTS14	2.86831568711111	2.84237926890741	2.92292541744444	2.85708590515741	2.84516486131482	2.96832767948148	2.84341575513333	2.86961328187037	2.88884857444444	2.86869801806614	2.88736909263426	2.88278687747222	3.01134248457407	2.8757895269537	2.86845867673457	2.86010698385	2.85058566601825	2.84151384498611	2.84103190108333	2.85015135426389	2.83252617684444	2.90087537839815	2.8788695077	3.07873204026512	3.35933337116204	2.84577086762963	2.87279505190741
ADAMTS15	3.33872058560269	4.48392793853069	3.71972834530556	3.30395268168519	3.96063853335185	3.11348968290741	2.90362989344444	3.63340077144074	3.42996275247778	4.35667171789213	3.86762532847037	3.37921043225	4.05846756375952	3.66935368331019	2.71982069605556	4.37784820638889	3.39198513018333	4.35363513260648	3.0519546375963	3.98354924286204	3.05865333699167	3.93063115768333	3.39948528943333	4.71617331434954	3.6632257363287	4.64622510178161	3.98404425984325
ADAMTS16	2.20969159427778	2.20087124137037	2.51734261033333	2.20195855637037	2.199872813	2.20526372758519	2.20959816295556	2.21025743311111	2.207386013	2.16169897008333	2.20263885147222	2.20007156715741	2.20355757297222	2.19420230353704	2.20565931494444	2.1998578617963	2.198258208375	2.1998578617963	2.18704155643611	2.19195700605556	2.19740240405556	2.20474868869444	2.20190710844444	5.09942171616667	2.18888041000463	2.19937612194907	2.20474868869444
ADAMTS17	2.83299823501481	2.31118820955556	2.57487091550926	2.28448134592593	2.33782081355556	2.29214829533333	3.39140359427778	2.29332469275926	2.40100947661111	2.2794126050463	2.26641685177778	2.41318878735	2.69663578157407	2.30796070853241	2.29129136636574	2.29363413755556	2.45988637949074	2.35833617079444	2.279849573	2.26151835972685	2.33579919535185	2.33931695815741	2.25903716562963	2.27801448812963	2.36990592464815	2.25539020818518	2.44530602140741
ADAMTS18	2.62587133269444	2.62012475422222	2.63247687461111	2.62003160144444	2.62295144327778	2.61738874738889	2.63663096209259	2.61495228527778	2.64728743256614	2.5717806959537	2.62169884249074	2.62868523672778	2.62683110912685	2.61773042532341	3.26113804159491	2.62898856269907	2.60792142009259	2.60738896257407	2.61244122175	2.5975473125463	2.61392805117593	2.63316491777778	2.61750902828241	2.60018106274074	2.61020384521296	2.62058170393519	2.62387302721296
ADAMTS19	2.70948735135185	2.73315284469753	2.72674494781481	2.73533149544444	2.74991593723148	2.75500760075	2.67258810994444	2.7108398631627	2.71834207072222	2.73289801969907	2.73854048720833	2.70562954460833	2.68156248368519	2.71843875193413	2.66548881173148	2.70178324518241	2.73008757298843	2.73260982337778	2.75412542354345	2.76255770555926	2.78618531827407	2.71901182232122	2.71683403736111	2.70808651263889	2.77332385665278	2.70822756549074	2.6701932268037
ADAMTS2	4.69187268203704	4.69419919842593	4.58327378880556	4.07789575351852	4.7199654944537	4.54547250061111	4.70389500215741	4.84824698511111	4.47802783811111	4.36047902330198	4.38426372416204	4.3570228230963	4.57316009466997	4.31824410195833	4.18633966942778	4.49977958096892	4.36327830098704	4.56469110624444	4.50918127198241	4.35667171789213	3.94377482505247	5.26360419284722	4.65103565960648	5.53473520753611	4.31402674021958	4.9342754183787	4.54901149156323
ADAMTS20	2.48433240594444	2.4796268985	2.48863793338889	2.50658555713889	2.48318251777778	2.49627477183333	2.46658346305556	2.47114984667407	2.46984775266667	2.45935861943254	2.49998752590278	2.46912454368519	2.4670982997	2.47375546976852	2.47585548349074	2.48174126419974	2.47764338966667	2.49362882325694	2.49425960360185	2.49787653048611	2.48376460484444	2.46386235485833	2.47515350512037	2.47018358615741	2.47484209630093	2.46386235485833	2.45959918636667
ADAMTS3	3.92978019122222	3.82626593487593	3.47537677336111	3.26209357444444	3.76001542515741	3.45844378451852	3.51243104115556	4.12551699419445	3.44619460500649	4.27261660679167	3.52267047731548	3.60815457321852	3.41821258493148	3.45627120873704	4.5893302421545	4.09688413871991	3.25871995442593	4.1753979382123	3.47416923443519	4.345947050025	3.62172462878228	3.9292090293418	3.0046636904537	3.35081877215463	3.217230568	3.30390429816111	3.83344514639722
ADAMTS4	2.15710964611111	2.30430917792593	2.15094067466667	2.14242641311111	2.14042507233333	2.14750942238889	2.16861476955556	2.09632795627778	2.165037998	2.15475026056482	2.13950101983333	2.21170292735185	2.13477429583333	2.17873003310185	4.88053301897222	2.49393181658148	2.88049398910278	2.14834188991667	2.13230447619444	2.50695597547685	2.80421742988889	2.12417848363889	2.13418572055556	2.14952158339815	2.15591988026852	2.46554241321296	3.47247504083333
ADAMTS5	5.8574209269537	4.4547189344582	4.93739970687963	5.55077808491667	4.96405606844815	5.36531926683069	5.17482848167593	5.81650834014815	3.94448812536111	4.63331451338333	5.00663952635926	5.70551748895556	4.95655552464537	4.84290496595093	5.39830437572778	4.96565182721058	3.81970267518056	5.58412062356482	3.56589772815251	4.94993727018241	5.71989560734259	4.8978056568213	4.13253904333518	5.49648768451839	4.84074143706349	4.67078920378757	5.88201261283148
ADAMTS6	2.56468832635185	2.54370687783333	2.74874718501852	2.55034838673519	2.56516289883333	2.56250164992593	2.83798067081481	2.56041778014815	2.55913118685185	2.71153509736325	2.64367615385926	2.56308952223611	2.63940777150556	2.56228281297222	2.80602510474074	2.56826114979167	2.48386439301852	2.61565447339352	2.54282656661574	2.95091381840093	2.57104914403704	2.55351497878704	2.55491476953889	2.54217033808796	2.54883022440648	2.64245697697685	2.89586908262963
ADAMTS7	2.53733637094444	2.63352448102778	2.53034442385185	2.5289763612037	2.5527095292963	2.52827890897222	2.53012911742593	2.53754512538889	2.54870034618519	2.52675376230556	2.5251390119213	2.53888671184259	2.53814859581019	2.5410757482037	2.54200168894907	2.5322111529213	2.53177552984259	2.52348186889815	2.60467285259444	2.51567132398148	2.50213119142593	2.53572872328241	2.5255927930463	2.53347559462037	2.5263913501713	2.52270230092593	2.53378733651667
ADAMTS8	7.0085819115963	8.34467331157408	7.79901216630556	6.77086931890741	7.07272412214815	6.47948363112963	7.4540081837037	7.33979151687037	7.43880492117593	7.13013200876667	7.01391091483148	7.6271052077906	7.20262780518055	6.84906707277546	6.41115283930952	8.13312169518519	7.79440241577778	7.12680455150463	7.01594013670926	6.99899385644444	5.72190362328426	7.26762546526984	7.58868299262169	7.007351200375	7.05253586135185	7.90507433656614	6.88612795949074
ADAMTS9	5.15370463676852	5.16216343906229	4.4302018352037	3.75781881903704	5.16915365889815	4.49026286797222	4.5041243695	4.35977387061111	4.86429613537037	4.73695262971111	4.4169226002537	5.06759845294643	5.63798804796019	4.57924401788254	6.84906707277546	5.08140929741971	4.83823629677963	4.71983830011138	4.71195380653241	5.71356152607407	5.50807067735185	4.94529076446296	4.76623637372368	5.33104557417222	4.96207724617593	4.97740548621574	5.20120389110278
ADAMTS9-AS1	2.47608704738889	2.50383718405556	2.42282098766667	2.40802663033333	2.46064165083333	2.48371414164815	2.38139871705556	2.46402917238889	2.54027607366667	2.52277236663889	2.47549775567593	2.47527837086111	2.75616127446389	2.43084979693452	3.34068940874074	2.47693190473148	2.39117119985185	2.48772757644444	2.41914815685059	2.45324074781482	2.40502688564815	2.43953883462037	2.53675468328704	2.45365571580556	2.56273891356852	2.67098516794907	2.5725644487963
ADAMTS9-AS2	3.40546721533704	3.37279098246085	3.51995354544233	3.42096421976481	3.30293044498704	3.29639273226296	3.69743861422593	3.28418095417037	3.61404703431204	3.57944328161389	3.43829180431852	3.40966290602593	3.6205949743798	3.25609990388558	3.54882311036481	3.59791212891111	3.77778867965278	3.33942618991667	3.03701314108148	2.91871018733519	3.16924730848843	3.98712869668333	3.21798001713175	2.90555327426296	3.09445410010926	3.13437584786574	3.31103437057778
ADAMTSL1	2.84430991935648	2.60891926672222	2.58949751174074	2.50615681290741	2.56046070572222	2.61615189175926	3.35753931862037	2.50182279399074	2.57333231507407	2.50470164134259	2.5088140319213	2.56806566060648	2.91224739040278	2.59123936062963	3.37378929368519	2.60670011010185	2.48907354266667	2.55768036143519	2.5585759325463	2.56172709632407	2.69262328485093	2.85979975695833	2.48895092077778	2.58272480000926	2.82977212780093	2.56596354825926	2.58677571492593
ADAMTSL2	3.53016930703439	3.18811153297778	3.25426476162963	3.19950987671296	3.20638573582222	3.2411035985	3.47785386491667	4.49870139062778	2.8307304494	3.85956039461482	3.27968452642222	3.18966275120741	4.02743400815278	3.30634649063426	3.22374064411111	3.18698447194907	4.44244189464043	3.33764965933611	3.24378082890926	3.22586951206296	3.0981596906213	3.22975192501389	3.54681849159167	3.39419570208642	4.61015946459167	4.96565182721058	4.40662595262315
ADAMTSL3	5.55177524205556	5.09138850796296	5.50575227076667	5.26709316040741	5.29411580706296	5.18165008772487	5.81309804670741	5.63425071784815	5.36187251106481	5.22071101481389	5.26549964979127	5.28977559502361	5.5234387528963	5.09630784047685	4.94445888015741	5.14816436059722	5.02164592968611	5.12491465961389	4.93459824897315	4.98456354073611	4.81051831945556	5.16245532336944	4.92575046286111	5.03270030594511	4.99671806896204	5.26987675976389	5.23995775646296
ADAMTSL4	5.2470824927037	5.6096417695455	5.4664001730537	5.80005642383069	5.82036299358333	5.98307855650926	5.01957861619841	5.23201276332593	5.61783720702778	5.06844513077315	5.16904235490238	4.68478809081389	4.60152469661389	5.2760554023336	5.17804619852963	5.68591459125278	4.9912227787037	5.22244380794769	5.65653747166799	5.88808657652037	5.11216867954683	5.46826018930556	5.80963844506204	5.99980141322778	7.2446943257037	5.85955935317778	5.46748970484259
ADAMTSL5	2.26102840638889	2.25404256411111	2.25693212705556	2.23893273918519	2.24382884455556	2.26746301864815	2.26513233633333	2.26134239438889	2.26348989490741	2.24279201612963	2.24194512344444	2.25790317422222	2.25870444237037	2.26196731490278	2.2597971322037	2.2560981636713	2.25435347511852	2.24985952675	2.24329895483333	2.66548881173148	2.23028263194444	2.57314062854167	2.25649022883333	2.24828409940741	2.2519164877037	2.25616904531481	2.28946621822222
ADAP1	5.31050303155926	5.08100039860794	5.34833699351482	5.34862502593148	5.55548691664815	5.69367611657407	5.03676457847884	5.92872369772222	5.25441925798148	5.27843811408889	5.56852446147037	5.1266920691287	5.037679797525	5.48070996004127	5.28951009828704	5.24569076897725	5.25899476847099	4.96766904562037	5.50545030242222	5.75902059234325	5.25899476847099	5.44109362505556	5.81780034846667	6.27013083690556	6.56685238568651	6.2290395031787	5.64490827554259
ADAP2	7.01003589738889	6.60439850113333	6.99267888913889	6.863368584	7.0046143949537	7.05396960914815	6.47450048083333	5.88290196380556	6.86434337668519	6.77178884673148	6.01933926566667	6.17023205057685	5.93865413878241	7.33100856257778	6.99158230063181	6.14348250906944	6.34386145850463	6.50068893018981	6.87744096895556	7.30264409776111	7.07601849663889	6.51457124975	7.08383970684722	6.93170615218333	7.3891222218328	6.60821829922685	7.18468210367593
ADAR	11.0246946119444	10.8913455910556	10.722275402287	10.9068144660833	10.7527455254815	10.8913455910556	11.2635410414815	11.1417030256111	10.9326628888056	10.9869236898889	10.9050887835231	10.8237296494833	11.1588758161759	10.8903742741019	10.4757386738889	10.7249451424537	10.8063647390111	10.5564713209167	10.845797840914	11.0516634933704	10.7797390958889	11.2368758266389	11.319932238088	11.1142036164167	11.3028733971481	10.9114234583463	11.0278770258259
ADARB1	3.80252462768889	3.76605217091296	3.76990774567037	3.61168535380741	3.66704082547963	3.58489250338148	3.7940199231	3.78551099964074	3.83259991001296	3.65740899371667	3.88843355450463	3.7316786851459	3.74603148651429	3.60682999949186	3.68721268998995	3.66478332299101	3.75455637272354	3.62172462878228	3.62694606533519	3.54561880793743	3.66606448269167	3.70865096183525	3.62518839415318	3.60601496508571	3.52304313832222	3.68667350659471	3.66368086406944
ADARB2	2.28917177361111	2.28484931046296	2.30054252957407	2.34095676616667	2.29540536324074	2.28550495509259	2.2991665472963	2.29776549473016	2.29845147146296	2.27601960795	2.31095724435185	2.28635758659259	2.28247868146296	2.28958765490741	2.27392771383333	2.29205142835185	2.29009339194676	2.282888369875	2.29645625011111	2.28090904465278	2.29931093324537	2.2960961839537	2.28503412266667	2.28843968308333	2.28230073528704	2.29198171559524	2.29493282337963
ADARB2-AS1	1.66306467911111	1.66306467911111	1.66306467911111	1.66306467911111	1.66306467911111	1.66306467911111	1.66306467911111	1.66306467911111	1.66306467911111	1.66140430022222	1.66140430022222	1.66140430022222	1.66140430022222	1.66140430022222	1.66140430022222	1.66140430022222	1.66140430022222	1.66140430022222	1.66140430022222	1.66140430022222	1.66140430022222	1.66140430022222	1.66140430022222	1.697404766	1.66140430022222	1.66140430022222	1.66140430022222
ADAT1	5.69865782271759	5.68239417012302	5.72943799727778	4.82869006410794	5.53700024	5.65693233441852	7.23380416184259	6.25583879466667	6.94154754624074	5.21253006943241	5.54955483889339	5.83310875418208	5.29297740833796	5.31067039724537	6.20779607097685	5.48274328068056	5.75247383631944	5.65175303628148	5.48070996004127	5.76147766631481	5.44731740954259	6.62567856844769	7.08003521980556	6.75896323634028	6.68411143484722	6.78877079426019	5.51902827623439
ADAT2	4.10089401386111	4.26450894732407	4.0882639199963	4.15947148248148	4.28959124477778	4.11605426093333	4.12597632412037	4.23350598363492	4.06561429042849	3.87041345098611	4.06249179859352	4.04312373514352	4.24315838344167	4.16795766230489	4.15151537988399	4.42855140711019	3.75906124401852	3.83872898216296	4.1308495253537	4.14037547454167	3.86191648944815	4.25139409629497	4.02028152704506	4.0541423229631	4.4127170546537	4.07921130944444	4.05222525937103
ADAT3	3.35889035801481	3.36029158014815	3.39479225092222	3.36442162857407	3.36978133534259	3.39448064225556	3.36093269435185	3.34376461021296	3.39189687616111	3.32342567258056	3.40922148145694	3.37253338563333	3.36142123528968	3.35330883628796	3.44296294302593	3.36311541258598	3.37056978457037	3.33269511864074	3.65740899371667	3.40841311194815	3.37168609659974	3.42700252481389	3.36043844031481	3.58985889179167	3.33550332876852	3.37281795307434	3.30724658412235
ADCK1	5.10978133038624	4.56936444212963	4.75845535981481	4.68064804355556	4.47547096748704	4.52586669691111	4.83326508719074	4.32852017842222	4.29793937856482	4.45871054476111	4.43678224800992	3.78706853688704	4.16290023115741	4.29040382128148	4.95248480345525	4.76945385318611	4.36122520444167	4.94759365919074	4.18895994189427	4.47008741892394	4.46926419390833	4.54496171813241	4.86640462350635	4.40631517283796	5.68325655107222	4.19981112556759	4.59962020212778
ADCK2	5.27953133028333	5.19435497608333	5.58599768658704	5.33898353890556	5.50739954244444	5.48125398702685	5.38001751209259	5.29096365923148	5.42874462585185	5.54788727199802	5.44648545025741	5.30519561200741	5.36145558086283	5.38696241848677	5.30573729894907	5.35215010935648	5.21489599812169	5.29088121283532	5.48920643694537	5.77761052306019	5.11702829540741	5.49243728688056	5.4061579006418	5.73458396254259	5.660814806225	5.5447235290787	5.23695503371759
ADCK5	2.89110547334444	2.877065814	2.90362989344444	2.79035935201481	2.87095211391852	2.88906505991667	3.08853729627778	3.00632797416667	2.90362989344444	2.87858363881019	2.89947145907037	2.85409959652315	2.86148569683179	2.89774556945741	2.91605891487222	2.89475790958148	2.84079987505093	2.80846081422222	2.86869801806614	2.87033873111111	2.94586829845833	3.01353253879167	2.89947145907037	2.86463849598889	2.85964718109815	2.95837581393981	3.05477483152963
ADCY1	2.64939150305	2.66672308046667	2.6405465010963	2.65233065674074	2.6184232708963	2.60360728841111	2.84161149805185	2.87773610046296	2.65858702167222	2.76671844095185	2.58551042461019	2.62357790955556	2.92133986842963	2.6251517607463	2.62868523672778	2.62181137756111	2.5979396128	2.81704930305833	2.60834103508333	2.45251338147407	2.70464355811032	2.84383755167037	2.73928184685926	2.5503020418037	2.69778375481759	2.61255368363333	2.62978551069167
ADCY10	2.52329567174074	2.51607975022222	2.52300815937037	2.51824749781481	2.5327904885	2.53338134833333	2.50409200746296	2.51667739536111	2.51083943472222	2.5158220182963	2.52907240361111	2.50724735573611	2.50545861021296	2.51847682787037	2.50695597547685	2.50925778005556	2.49512024457222	2.51248665325	2.51993481653704	2.51993481653704	2.52211837849709	2.53369342120238	2.54859801811111	2.50047275338889	2.57419420281018	2.50115316833333	2.49282195425
ADCY10P1	2.25282333244444	2.59050057308333	2.3200678392037	2.45057671081111	2.26806985981481	2.12950223105556	2.86374556338889	2.57873079892593	2.58749135488889	2.82005167124537	2.52110339419048	3.01652956839749	2.38183035840972	2.29344083574074	2.45959918636667	2.57787530819444	2.59201048812778	2.23625496212963	2.16792613484392	2.23173927106019	2.20444563864815	2.63991263718981	2.57963334699074	2.36377148265741	2.36294682278704	2.2827317549537	2.67819510880556
ADCY2	2.36471454538889	2.31301558542593	2.32464613111111	2.32469619138889	2.32460979612963	2.3135812165	2.3529377607037	2.32941344188889	2.32824857494444	2.67696225084259	2.32935430000926	2.3071331521213	2.4350808553287	2.25275841475926	2.3285087282037	2.36537143757407	2.32582138822222	2.56008295183333	2.3134858771713	2.21129116252778	2.21202385182407	2.32795772425926	2.30424347403519	2.26787515743519	2.31956773301852	2.31121402937963	2.59212233827778
ADCY3	6.59178736974074	6.62076338842593	6.9524386492463	6.63203210555556	6.62725989048148	6.45664784623148	7.36433184844753	6.94417154537407	7.54488910363889	6.78444544821296	6.61253194826759	6.48350816393055	6.80918828773611	7.15657075933796	7.14106817971759	7.63221867155199	6.34801495499537	6.8944918474537	6.70122600302037	7.22182325131204	7.17780547525212	7.61271909326852	7.73726102072024	7.63281184068518	6.80960684329815	7.37552914199444	7.57978729015926
ADCY4	6.73691398946296	6.23576326715926	5.97075444353704	7.58719108312037	6.1078892024537	6.87155486717778	6.24571921632804	7.29538618707778	6.06250484590741	5.74370544191204	6.35500995790463	6.30121794774074	6.79652164857407	5.78499077418704	6.96731727404938	6.3604066571713	6.75644274325833	6.52672270958333	6.08085006083796	6.43457527886389	6.68145737249445	5.4188592141463	4.8433795288131	5.4775994942834	5.69317982734352	6.27897101248955	6.84075768661574
ADCY5	2.21481440388889	2.20916038994444	2.19831672038889	2.17034738327778	2.31450027846296	2.20653751358333	2.21158707247222	2.2107270865	2.2113100395	2.21053808151852	2.20617244994444	2.21020657952778	2.19748984285185	2.19447450593981	2.25048769008333	2.26224674018056	2.20773468873519	2.20088422293981	2.20474868869444	2.20007156715741	2.27199997705	2.216697844625	2.29047531158333	2.191310106375	2.20147859302778	2.20434640675	2.50589283230556
ADCY6	6.50864658474074	6.13508360509259	6.15431439261111	6.55456533383333	6.04255551976389	6.56372810798148	7.00173702725926	6.63937283018889	6.55554985153704	6.65374535239815	6.54025041035185	6.53617890426852	6.66105775753505	6.58420547861111	6.30345084535688	6.52476531800926	6.30983419383518	6.50148663665278	6.33643608604386	6.56907673223889	5.9377347147037	7.16216285229167	7.25942391604167	6.69889415160509	7.13013200876667	6.4908582951832	6.89756175902778
ADCY7	4.92423412746958	4.84520582645635	5.01957861619841	5.18846127237037	5.22203609746296	5.07356400933333	4.90702145019444	4.88944100032302	5.10179316412963	5.09166332939855	4.96682190230741	4.99910670929861	4.74368922546574	5.19531874277037	4.97644936209259	4.90285483005	4.58535962918519	4.98456354073611	5.08288763719048	5.15791946650079	5.09222679671852	4.90285483005	4.91999026733267	4.94487117606481	5.25972622578796	4.9664160071787	5.04455196234722
ADCY8	2.54151237061111	2.62809780894444	2.53683304018519	2.53519716372222	2.56077766177778	2.54561451272222	2.64356198707407	2.53012911742593	2.53852579405556	2.70974576511111	2.6450348992037	2.54179411208333	2.72507523912269	2.50991265872037	2.5263913501713	2.5410757482037	2.53040832711177	2.56308952223611	2.52059402141204	2.52097251326058	2.56648259746296	2.55311771806481	2.52907240361111	2.51350878430556	2.51161576141204	2.51829089833333	2.49998752590278
ADCY9	5.20894694068889	5.26774958213889	5.3528247044537	5.32501304668981	5.12752099116481	5.22709172959167	5.45597382325185	5.4238970200037	5.44882047845185	5.20875227750093	5.35132398987963	5.25426343681944	5.26587694866111	5.17255344150556	5.1807883599627	5.11177085162143	5.4575775257338	5.15001858836667	5.22898795549954	5.20478483174444	5.0898022866213	5.36905341050741	5.30836362596111	5.35992627961296	5.64608085556358	5.577231894125	5.41332026718148
ADCYAP1	2.11435745772222	3.5370723118459	3.68409006174259	2.26935400668519	4.43758589348519	3.49620651305556	3.11720098524074	2.22532685655556	3.87091331776111	2.1529322455787	2.18691654219444	2.99453156806296	2.56172709632407	2.26142228097222	3.22754754659012	5.63415439405192	4.25904273995463	4.0868902709213	2.10880825283333	2.24932378319907	3.6665159479922	2.24246803862037	5.01098712618519	2.82562350168981	2.24101148956481	2.61443952264352	3.69888220802487
ADCYAP1R1	2.61643128680741	2.2633573082963	2.25186216105556	2.25114814305556	2.24558027726667	2.24539206583333	2.32859696222222	2.25450003575926	2.26123122437037	2.25926094730556	2.24581500857407	2.25850355798518	2.25758868434259	2.25779977463889	2.62898856269907	2.25539020818518	2.25218757687037	2.37180604357407	2.25101024445926	2.23602339525926	2.23038248789352	2.25218757687037	2.68038131093519	2.26521542258333	2.30118654501389	2.25627152290278	2.36124067269444
ADD1	7.70212295537963	7.59953102611852	7.70128995413889	7.90203769063889	7.52260940615741	7.68159859712037	8.21576634498148	8.29795563224074	8.06928125158333	7.42210276581018	7.82922797002447	7.60891734632407	7.86431793268056	7.71785938621759	7.53744041041667	7.66017751207037	8.00128072766204	7.49101330009352	7.4964995802963	7.47986018395833	7.36954929663796	8.58616647358333	8.14305404573148	8.23784309915741	7.80085515550463	7.96216860450926	8.02437353481296
ADD2	2.64811994042593	2.39895508085185	2.43363568346296	2.52455250693519	2.37565180324074	2.35165240764815	2.75848265637302	2.62765318942593	2.31795601966667	2.4416157335463	2.34268776447222	2.57245129144444	2.90956925387685	2.35204159874074	2.35056159617593	2.34801244497963	2.38783061737963	2.48584224436574	2.34221610903241	2.41499223517593	2.38833210107407	2.34127805841667	2.33824696824074	2.34253781455556	2.33323777913426	2.33446922292593	2.34307917621296
ADD3	10.1063990065	9.82551570099074	10.0528815888333	10.226048891	10.0813436526574	9.67803611042593	9.98391490836111	10.1063990065	9.97049921696296	10.052629149625	10.1195007322907	10.507623377287	10.001695696725	10.2127520782008	10.052629149625	10.2127520782008	9.81303935883796	10.2377072055083	9.49909506534259	9.81732871546759	10.3203033127454	10.2644681073176	9.68114266972685	9.98766419153704	9.2853386093287	9.70044446741204	10.4122639795833
ADD3-AS1	2.70351625692593	2.79282462502778	2.66720682238889	2.67005353322222	2.71235444455185	2.67726072811111	2.70351625692593	2.68033755253704	2.67955169275	2.66197986877778	2.73642498727778	2.86886384400926	2.68991692386508	2.74862021480741	2.68897373162037	2.72063819461931	2.68191982218439	2.68490622294444	2.65216442731018	2.77171564789153	2.7282616064213	2.75211685810688	2.69976222107593	2.72646112877315	2.65976726053858	2.68076262294444	2.81358887939815
ADGB	2.94006220603704	2.99736898636508	2.97082950679259	3.16424635818704	2.97863842048889	2.98325183012963	2.92505690227778	2.93840738576667	2.95686144598148	4.03059157033148	2.98629690928704	3.06424613528333	2.9891104951963	2.94235231743704	2.94050544523519	3.02331342166667	2.98629690928704	3.00930529130278	2.98339721781019	2.95184902814907	3.20444500800463	2.93346054436759	2.94974868126574	2.92717077662778	2.90632262639907	2.93989474708373	2.91573112817923
ADGRA1	1.92484847166667	1.92404010738889	1.92636058690741	1.92484847166667	1.92277896683333	1.92326198955556	1.92747303422222	1.92747303422222	1.92747303422222	1.92069529601852	1.91963941786111	1.92409360905556	1.92248739887037	1.92495910894444	1.92689829097222	1.92125883525	1.92125883525	1.92017799203704	1.91786228025	1.92689829097222	1.91894807591667	1.92248739887037	1.92444084419444	1.92186818755556	1.93332900037037	1.92560756655556	1.92560756655556
ADGRA2	6.62635586744444	6.40857882819577	6.46919289261482	6.16974547205556	6.46523798609259	6.33827751061111	7.06551583896296	6.75047933228704	6.57872193572593	6.13135842015238	6.35072914723915	6.51590898346296	6.67140512735278	6.52431355430926	6.69345633504167	6.28713942710066	6.23459771545	6.49427464777778	5.89522943169444	6.29805741490741	6.5822453804537	6.93170615218333	6.8538513795	6.9083619908713	6.37266969182778	6.503617746775	7.12680455150463
ADGRA3	4.25812110942487	4.48435772024815	4.07293522031481	3.92778265354074	4.39454415938624	4.37286769533333	4.77067627283333	4.22309781210185	4.30804838435185	4.32387825126693	4.20130560190754	4.42823991260582	4.31862132775741	4.33959365821991	4.20166422186111	4.26170606192989	4.23673293640463	4.20241430575926	4.23634272651667	4.24623280028737	4.47241829570833	4.24837579290278	3.94853053996587	4.21000020345754	4.21818353775463	4.25581739713889	4.16348440434687
ADGRB1	2.43363568346296	2.40793562161111	2.40592272855556	2.40310503977778	2.39219637966667	2.40645665076389	2.40730013394444	2.40371776105556	2.37165588788889	2.4093346284213	2.41334214346296	2.41179573022222	2.40953469059259	2.41136523781019	2.36585289375463	2.41394155611111	2.40460974065324	2.41191372468056	2.40360143832407	2.58716583262698	2.41049137706481	2.41318878735	2.73736501871296	2.39723876811111	2.38864770020833	2.39756428296164	2.55472256221759
ADGRB2	2.29076365568518	2.29226973548148	2.28947909427778	2.29625834835185	2.28753215138889	2.29708692153704	2.2701001642963	2.30343709935185	2.30461594061111	2.29129136636574	2.29205142835185	2.28874366143519	2.28905468868519	2.28685155862037	2.26968678275	2.29630564767593	2.28482190623611	2.28905468868519	2.29320229708036	2.28317713767407	2.31463008042963	2.30586647075	2.29457651272222	2.28825635964815	2.26948009560185	2.28495377765741	2.30343221518333
ADGRB3	3.88886238490741	3.72846245675926	4.10348873344444	3.48985132158148	3.6675280812963	3.12431395263889	3.84197399238889	4.14257577990247	3.8377139575463	3.39855874802679	3.99936264963241	3.55367443034899	4.15397095891512	3.64559699464537	2.93073594000926	3.9946516785873	3.70535593688148	3.12228300551389	3.08512066567037	2.96071645376111	2.94724617691667	3.27427331288757	2.95933120545582	3.12771368080463	3.01611323988889	3.28521930705556	3.03425322003333
ADGRD1	7.748477767	7.96043913948148	8.4342754467963	8.18910637085185	8.37555745672222	8.2139408183463	8.42037523751852	8.71043939248148	8.08527100761111	8.40916578507407	8.31021110076852	7.99670315001852	8.29466628321759	7.99978122287037	7.63171071411759	7.86431793268056	8.09847425102963	8.62930442087037	8.1211470893254	8.05034375172222	7.32747971280556	8.24311334456482	8.05371795672593	8.27352826475926	7.47909137755556	8.8113784323287	8.30689206543981
ADGRD2	2.71298411472222	3.0001945080679	2.73030546861111	2.89224041283333	2.77089759385185	2.81073729222222	2.68391027842593	2.75363538107407	2.77907490790741	2.68076262294444	2.7764017467963	2.77074047421481	2.76477597828836	2.70211850805093	2.78027662982407	2.6892685680836	2.87602897636574	2.75872042712434	3.38717268273704	2.76952327442593	4.04638463385833	3.04281561697685	2.76756205911111	2.74064800964907	2.66582038146627	2.74885544343148	2.73928184685926
ADGRE1	5.19064896659848	5.61280848514815	5.81309804670741	5.13798877743519	5.25539513286574	5.93763272888518	5.29952289916667	4.44293447855556	4.39022316250556	6.4820852563321	3.88964766847685	5.18228988611019	5.72293232778704	4.37477804662857	6.5978944783254	6.06230071312963	4.80626992482844	5.92754058728267	5.00090787805159	5.22244380794769	3.95084234719352	5.37068439651111	5.25821920529444	4.86513388990278	5.49243728688056	5.11484502429167	3.51326881291019
ADGRE2	4.11315576625	3.55620724938889	3.91021040891667	4.47970598776852	3.51609281372222	3.77126780397222	4.01040678187037	4.32139621203175	4.68313897663889	4.03286662190688	3.95483987045833	3.34154032319722	3.72885381693536	4.14037547454167	4.61171715751852	3.86304145273704	4.69406466755555	3.99581982558188	4.16242889913624	4.49224867313492	4.32417008228968	3.97969961000463	4.91180282743982	5.20561821090741	4.45385113258862	4.8659654361045	4.08760932043333
ADGRE3	3.83982963588889	3.99592043174921	3.77734215427222	4.34122688232222	4.13769394431296	4.2186900874828	3.41782584452487	3.79709241393016	3.75461005471481	3.67901895497434	3.8488487504127	3.81531027319907	3.88797395378241	3.43355046142593	5.0176378734963	5.0744423321463	3.81840053422407	4.60578766175741	3.85474627536898	3.8396964923209	5.47370200676111	3.48277034088241	3.79545220519907	3.80953178042963	5.09969337149815	3.78364079524392	3.77839678708188
ADGRE5	9.24567375294444	9.19072575694444	9.33289458312963	9.36481017794444	9.42736648348942	9.88272335886111	9.15098513098148	9.72886084985185	9.90288285755556	9.11291085792222	9.9240313549246	8.49730949643519	9.30987848221019	9.33133695036481	9.45477200433333	9.12732983029907	9.77136147126852	9.43502203625926	10.1064586386852	10.2150575028796	8.98114883887037	9.41198258226019	9.93162607916667	9.89600167514815	10.5997309503704	9.75346575726481	9.13734102528704
ADGRF1	2.6048170692037	2.73361324693889	2.6635257134537	2.81407814741667	2.67057821714815	2.74688604372222	2.59305118173333	2.67647895914815	2.7577370407963	2.67888254098148	2.64189003607593	2.61079405221296	2.67305950948981	2.62978551069167	2.65547486333981	3.34622066899537	2.73803659463333	2.62298903539815	2.67804682871111	2.86121000850926	2.77925626957407	2.62265068081944	3.40966290602593	2.79748064536111	3.37253338563333	3.04314082581019	2.62124965238889
ADGRF2	2.04695796683333	2.05184415994444	2.04843425888889	2.05032704388889	2.04916588033333	2.05799428777778	2.04261164962963	2.04245163672222	2.04188731166667	2.0383177245	2.04800471494444	2.04585549322222	2.04363402486111	2.04677387695833	2.04144417962037	2.04677387695833	2.04512939498333	2.05279129691667	2.04840067883333	2.04328755077778	2.05004162553704	2.03790331552778	2.04309915304444	2.04244680375556	2.03705465818519	2.03985879842593	2.04011707125
ADGRF3	2.31227773831481	2.30461594061111	2.34697845856481	2.31705275448611	2.31912645033333	2.30757916231481	2.27693179733333	2.2990322187037	2.29759544098148	2.29961972036111	2.31618528703519	2.29974621705556	2.30359993909259	2.31054526005556	2.30323656845833	2.30833840074537	2.30397699530556	2.3071331521213	2.32062047920926	2.31355182031482	2.296540564	2.29457651272222	2.30432936802778	2.29672298830556	2.2960961839537	2.29899186782407	2.27933023994444
ADGRF4	2.40158104248148	2.41785221734259	2.40185272725556	2.458223503	2.42843965588889	2.42537615055556	2.37500867303704	2.392753514	2.3806174185	2.37125699792593	2.40953469059259	2.38864770020833	2.39529358796759	2.38532702438889	2.37609220821296	2.40855223072222	2.39203977838519	2.4177668867963	2.42362299766852	2.42136429322685	2.43875586243519	2.37316938725	2.39232068966667	2.40751569625926	2.40740211366931	2.39694752082407	2.39280941011111
ADGRF5	11.4916761068519	11.1816029257407	10.9528755793611	11.5659698841852	11.0709425687407	11.416289355	11.1651643655556	11.515346529363	10.9631245696296	11.4096275728704	11.847543774537	11.4873944144352	11.5841965659907	11.1868272407593	10.507623377287	11.2970924514722	11.3322317311148	10.8287464718056	10.9896989324167	10.7924780039944	10.4298346529981	11.4828317519444	10.7128100938426	10.8752056101852	10.9599771361806	11.0319138837639	10.9599771361806
ADGRG1	5.30031871624074	5.45223846591852	5.14881196301296	5.47707439292593	5.34532121344074	5.36402425797222	5.44318149569444	5.2168037876463	5.25198092691852	4.93334512577778	5.66950187090926	4.78526619316852	5.22940628843519	4.844383766375	5.29035117923982	4.90089908115278	5.74002765931574	5.2615139119787	5.55046429227778	5.45518872556548	5.32804816816111	6.4820852563321	5.99199458589722	6.49207329118056	5.25370837667566	6.31999898786296	4.87735527356204
ADGRG2	4.96545144340741	3.80687299723148	4.0585430967037	3.90146890505873	3.29612112749074	4.03620805444074	5.56653954233333	5.02142665815317	3.0437988720963	4.72569616891481	4.47720265268704	3.46487476497302	3.82462671219907	3.10874793970833	3.23701436680324	3.19232671685833	3.40575272563995	3.43884497438161	3.99549387425886	4.24145670183241	2.38404338858333	3.65130885859656	2.66988769371627	3.6190234212912	3.40397798926389	3.2953372104713	2.85739270916667
ADGRG3	3.1762428408746	3.30770976976481	3.28601353452646	3.31039567016667	3.31273305586667	3.32015320668519	3.27797185401852	3.30809563916667	3.3142702705	2.98398336566759	3.79941580563704	3.30836124737963	3.28318556667778	3.16656343143836	4.14137792051698	3.29425951554444	3.38802463849802	3.81321645860741	3.78778935181944	4.38310519301531	4.0018900435934	3.2787411756	3.34565693349167	5.24626618117222	3.2827184357963	3.4119513464403	3.98597083528981
ADGRG4	2.05799428777778	2.05863119944444	2.05915235744444	2.08131376503704	2.05456159307407	2.05740345911111	2.04301407644444	2.06069343266667	2.06374231897222	2.06161804566667	2.05625523251389	2.05977454416667	2.05415237458333	2.05077004445833	2.04878985530556	2.05767691525	2.05236231197222	2.05317865026852	2.06413296616667	2.05715664172222	2.08687035147222	2.05782788070833	2.05297366515278	2.05178364566667	2.04767319314815	2.05715664172222	2.05782788070833
ADGRG5	2.45647115986111	2.57562351938889	2.45011677266667	2.44477945498889	2.43737014383333	2.42494402577778	2.46913070927778	2.52013028766667	2.46023872114815	2.53814859581019	2.4435780002963	2.45677502047222	2.43084979693452	2.46678815780556	2.47626744497222	2.43297964530219	2.43041111709127	2.45128902947685	2.53888671184259	2.42902808285185	3.16706615361389	2.42406860275926	2.51498214498148	2.43622274226852	2.45449945693982	2.42262452548401	2.425458785
ADGRG6	4.63097099121111	4.29362150708333	4.88903131421429	4.42036842583333	4.41004707682963	4.43957186276296	4.95686923107407	4.92238511794444	4.94325634599074	4.44203519431085	4.64132076054167	4.56274085417963	5.12335199598611	4.33268123183829	4.4781995669537	4.43610479126303	4.43610479126303	4.21975877032751	4.23495258348056	4.33729522718241	4.25099196759722	4.89839323201878	4.65812556461574	4.2791449125537	4.34192865450926	4.44832485529974	4.67686779872685
ADGRG7	2.29507839455556	2.27368259094444	2.27530169694444	2.28160237344444	2.27633454216667	2.29356837898148	2.27314914068704	2.27159377407407	2.26849113016667	2.2624114185	2.28034233133333	6.51406526407963	2.26563570380556	2.27097066641111	2.25501157087963	2.27090065678704	2.26795387865741	2.27978598740741	2.31113104556482	2.27145732633333	2.27911968498148	2.27079685181944	2.26948009560185	2.26142228097222	2.25790317422222	2.26203031372222	2.27466843783148
ADGRL1	4.80025331256482	5.05387828521429	5.1337848754537	4.92730304440476	4.95752976425	4.87427375641667	5.00720092448148	5.58802815501852	4.92358563021296	4.67760624827778	4.93607605849815	4.9561958032246	5.0744423321463	5.14038468792593	4.28900211487963	4.99252279699074	4.40465687866517	5.13874952357394	4.61447730111481	4.82474431138889	4.7440031834213	4.9767992048287	5.0849986406713	4.91015952305	4.68750080004259	5.0026017541037	4.98686406296574
ADGRL2	6.69804650874074	5.85623406450926	5.84716732122778	6.17546210667037	6.09703790712963	6.31872055543333	7.04027566185556	7.39992314675	6.33633438083333	6.14398313276852	6.8636965222787	6.16299895813704	6.58420547861111	5.80668280165675	5.95489780589352	5.83904272549074	6.10639335916693	5.70085059832209	5.97895225211481	6.11938174674352	5.78195294176944	6.38645934647454	6.12641466369444	5.88351487502778	5.88389420073333	6.32722114802315	5.81247296644444
ADGRL3	4.453541776	5.37233320245	4.6827532973	4.89833730742593	5.312614823	3.94860424489815	4.28788428512963	5.78701066730741	5.01229205095555	4.61403882756878	5.56970248761728	5.29906847321296	4.39826885954907	5.07714842822685	4.97164284692222	4.83376026985	4.86394539729365	5.21649219717784	4.04201870515754	3.94973006613148	4.36327830098704	5.23030677199074	4.48758852551389	3.84221963199537	3.16032591469136	5.00917563965344	5.23643575827447
ADGRL4	8.92996303618519	8.08048106751852	8.80884324847222	7.83342924592593	8.40407119805555	8.25465729162963	8.89916964160185	8.17839953101852	7.82359821812963	7.73667836791997	8.64729899755556	8.74250529251389	8.18906761929167	7.82068184375397	9.31618729517593	7.88650610089074	8.37845345692593	8.28073074943056	8.02742355662037	8.13589238419907	8.75587902728704	7.92409567909259	8.16326696303241	8.16902258849074	7.39643053512037	8.20560867615741	8.73680988148426
ADGRV1	2.86044192809074	2.84738388423704	2.7763804725963	3.02771297069444	2.86703308839259	2.94390468447593	2.99983100736296	2.89394583932698	2.67085667404815	2.89498464456019	2.88700933220556	2.944421254225	2.83053100554444	2.93346054436759	2.79860550049352	2.85521761669259	2.87629093695556	2.91749380411389	2.75301262729907	2.97360188631204	2.7620106269336	2.86740945680556	2.97360188631204	2.91447041455648	2.99101275211667	2.92493121736019	2.74193457608241
ADH1A	3.74809774461482	4.29227536600926	4.72848990055185	3.86642633833333	3.96434994884259	3.94897518488889	3.7182125701	3.71502786863095	3.83796147463492	3.76173806856852	3.91775103421653	4.0134997677504	3.70236619938082	3.68721268998995	4.16759236128395	4.0340899408664	3.96843837635648	3.80700217591204	3.99419575981905	4.15091898338333	4.00591821607328	4.14111011781944	3.76383122932454	3.66054737995417	3.57902741537037	3.72298797624339	3.65827693475278
ADH1B	8.88137109063889	9.07062603872222	9.46868407875	9.0610219092963	9.14674855780556	8.97316746869445	9.10860078809259	9.1870679560463	9.15877442964815	9.27656653915278	8.96314281855556	9.1002888209213	9.17422321263426	9.01869015669907	9.01125715729167	9.24389481523148	9.1308638712037	9.32545220963889	8.64452658808796	8.76062092152315	9.49462601557963	9.21751262336111	8.80611750810648	8.49521916450926	7.77257365417222	8.90997496187037	9.36503801780555
ADH1C	6.21964277472222	5.98401183253571	7.15647402616358	5.99528975153704	6.96430481736667	5.75739746945926	6.19146447033333	5.93442151347222	5.81359604863889	6.65192903795106	6.13713592674537	6.06384420799259	6.36849953230556	6.25328998148611	6.40919991072475	6.77331596660648	6.52672270958333	7.27082648359722	5.69950217385185	5.46748970484259	6.25159176811574	5.66751679326918	5.24703325545675	5.36860915615556	4.23898098259259	5.82873955757037	6.35612487490926
ADH4	3.43130218490661	3.48758187448148	3.59044315772778	3.47537677336111	3.52170252737778	3.52881974721296	3.41246835622222	3.42096421976481	3.43578644554444	3.38838404325154	3.51630274606944	3.47011689635608	3.42841231136667	3.41913399409352	3.50205360598611	3.45298666500198	3.46264703096296	3.43426470742315	3.54121934210159	3.5129433029213	4.52368283058135	3.45722026183796	3.43159410556019	3.42597148397169	3.43481684922963	3.22478801029233	3.36881884707407
ADH5	9.56274670977778	9.54776688368518	9.83075704155556	9.69657418705556	9.65113313522222	9.44712004105556	9.93705402064815	9.68989370130556	9.18043261896032	9.83007553741667	9.50053688367593	9.92808712753704	9.79012719706667	9.65175005424537	9.48745068712963	9.63574523575093	9.38371780272222	9.68256983374074	9.26654177935185	9.1457686332037	9.78888992428241	9.63574523575093	9.07727922223148	9.05088620140648	9.16627118361111	9.59742569397037	9.61024189543981
ADH6	2.29551740805556	2.28848417988889	2.29240828085185	2.29513985538889	2.28302769374074	2.29873859801852	2.40487045661111	2.31655656278889	2.35437581322222	2.27486637184722	2.29375195601931	2.29320229708036	2.29136779891667	2.29620421141931	2.28528890272222	2.29187590868518	2.28813578114815	2.29311390419907	2.28874366143519	2.28663010138889	2.2979708436	2.27376386749074	2.28573658298611	2.31431741787037	2.31363257961667	2.36792021171944	2.28738833266667
ADH7	2.68717480611111	2.71601744159259	2.68248768062963	2.69626600281481	2.70867603871296	2.72850922966111	2.6282124592963	2.65313654701852	2.67237076396296	2.95028172236111	2.71856816036111	2.67631943822222	2.66531224623611	2.67052443326852	2.65508020208796	2.67839055238889	2.6701932268037	2.69020991237963	2.70915922538889	2.762216686125	2.70160422758148	2.64286410995833	2.6703619326542	2.65692928225463	2.63886583925	2.64212693190926	2.61052099481852
ADHFE1	5.46739847892381	5.65050405148148	5.27844690177469	6.33684604294444	6.10725230151852	5.55077808491667	6.34411272436111	6.19681854988889	6.3370274319	6.64685927226852	5.59450722928426	6.09952093932559	6.64277569485185	5.95838565431077	5.60316867249537	6.00298151088518	5.73458396254259	5.09200577748055	5.33798767855278	5.09891978416667	5.82873955757037	6.2286678355205	5.42452782498241	6.06263832304444	5.58029034331217	5.42716300822315	5.05731802642037
ADI1	8.21243601896296	7.89362398596296	7.59556542092593	8.03693076418518	8.09547076627778	8.05710396794444	7.66515985226852	8.07526672586243	7.94856393392593	8.14674627401975	8.11788992347222	8.07540420958796	8.06653274131944	8.2414304486713	8.0392653879463	8.04576848358704	8.06739499838657	7.8594802575537	7.98629458247593	7.99082920629167	8.26234527092593	8.17155014775926	7.81338817388889	7.82068184375397	8.12945437780555	8.02069053408333	8.03527260900463
ADIG	2.86176043622222	2.83125697561111	2.86733817746296	2.84995594022222	2.8652339725	2.873836439	2.86044192809074	2.86176043622222	2.86717714296296	3.040192266	2.87157344664815	2.86335776170833	2.83487672354167	2.82702912691111	3.35994761329101	2.84151384498611	3.05818986614815	2.84383755167037	2.93391126544722	2.84473365001852	2.83183710679272	2.84325393164444	2.86869801806614	2.83204310210185	2.81226274110463	2.85179714224537	2.91405184939815
ADIPOQ	2.46391712266852	2.44507966255556	2.45522241955556	2.45899742690741	2.46178868322222	2.47459074692593	2.42537615055556	2.44253792038889	2.43516245607407	2.43795553922222	2.45870475065741	2.45088192827222	2.45211824277778	7.27477358273704	2.4304990197037	2.45186165843056	2.45768762898765	5.55004569070185	2.46950931100556	2.47895355798148	2.4687480604213	2.42277998583333	2.43340162656481	2.43006219083333	2.43075866402778	2.45689451615278	9.79012719706667
ADIPOR1	9.12205001683333	9.19652557692593	9.12622242942222	9.19072575694444	9.09517288773704	9.11388403303704	9.21903022042593	8.8824409377037	9.07612108372222	9.06132819826389	9.03903326599074	9.03096993871759	9.10310398028704	9.006903648625	8.8198978041713	9.2853386093287	9.09411472418518	8.9753179404713	9.03387769501389	9.21511497767593	9.15737247912037	9.18786810000926	9.08483257534444	9.28054757571958	8.94930749231944	9.1650347438	8.69156200415741
ADIPOR2	8.18139888851852	8.44654356627778	8.16600421951852	8.6530007882963	8.53781903871296	8.93733068189815	8.08265711378148	9.26556841296296	9.0942765007963	8.91994023064815	9.52117990561019	8.20073909425926	9.23852228568519	8.14872201366667	8.21688830855556	8.63126174077778	8.78865478603519	8.52851798859815	8.73250841960185	8.61625406441852	7.57541564877778	9.44384511324074	8.33333032933333	8.93764369565926	8.70327063411481	9.06026409576124	8.24311334456482
ADIRF	11.2764858493333	11.5592587505556	11.8085355183333	11.6299040141481	11.6345065272222	10.9326628888056	11.2478586475185	11.8844191629074	11.3708050988889	11.686275036963	11.6735808258241	12.1381126508333	11.8830768396296	11.6003388525	10.7012619903741	12.1659203029074	12.2028589565741	11.8012443372222	10.7822629558426	10.6946741963254	10.3925057818029	11.686275036963	10.97599631705	10.8884119044213	10.0121941368843	11.681555421963	11.7263100023148
ADIRF-AS1	2.27942758177778	2.275902343	2.28040366772222	2.65820387990741	2.25993032524074	2.40073765938889	3.65280012711243	2.28665301948148	2.78843326672778	2.2779149095463	2.26730247231944	2.28503412266667	2.43027475769444	2.28938104034259	2.237663430575	2.378485484625	2.27829179224074	2.26604317531944	2.25588548444444	2.25903716562963	2.22581715862037	3.00662949875	2.27933023994444	2.45109030793333	2.26466920891204	2.74602670712037	2.27638707177778
ADK	5.46570782228704	5.2969424124963	5.49621595317778	5.80731768587037	5.50540283656667	5.73594111968889	5.27553452067593	4.95876433417222	5.19435497608333	5.56818589986574	5.64106197241852	5.34343286306759	5.53588528128131	5.62002187393611	5.5982110342037	5.49607030412963	5.5326831317713	5.9327512042004	5.77956336942037	5.54094635277407	5.45355937787963	5.36951154355463	5.45621313907566	5.3927050066537	5.38399325066759	5.45863754565278	5.14301274966667
ADM	9.00626390566667	10.0845812363545	9.49381904827778	9.2924154835	10.226048891	8.8653736828	9.22579986080556	9.106002579	10.5218408903333	9.0147771836537	9.29039813177592	10.2920978855426	9.40424565044815	9.02105502934259	10.731967786037	9.59454043210185	10.0768127223704	9.20292833250926	10.6628651209398	10.3827448404636	10.275877912	9.65366089856482	9.76662420735185	10.94340314975	9.68256983374074	10.0855702772639	10.1902823836759
ADM2	2.38382961361111	3.02479584776852	2.37124364642593	2.37924991372222	2.38756576544444	2.38258402364815	2.37442297244444	2.37341366255556	2.37900822455556	2.38275830811111	2.36044683586111	2.37890796491852	2.37690964640278	2.38191519343519	2.38762101775	2.37690964640278	2.71011195542063	2.39446367543519	2.34891188602778	2.36585289375463	2.36317799650926	2.3795231871713	2.37291871362778	2.36847933518056	2.36015243161111	2.36798771488889	2.38144566574074
ADM5	3.08650373250556	3.087025808	3.10833429287037	3.07550889691667	4.13945615834444	3.09944821725556	2.47341584977778	3.08853729627778	3.05258687113333	3.02193563399259	2.89498464456019	3.09734095678796	3.08245113619815	3.18813462226157	3.67212743488558	3.10062219315833	3.03841692535093	3.04523917260185	3.09339713151204	3.08583114236343	3.09248179787222	3.07084977848611	3.10677191757037	3.02779807077037	2.95160187954846	3.10456136189321	3.19662762219907
ADNP	8.40031542809259	8.41704965240741	8.49005971457408	8.47171287625926	8.61023865512963	8.16792919990741	8.05912892262963	8.58357060911111	8.03796963686111	8.2591252092037	8.63215574216667	8.57239051008333	8.34958072116799	8.47881830105556	7.99611776858796	8.48999452792593	8.29870068338889	8.47436402266667	8.22685275735185	8.01903641619908	8.32281493230093	8.2414304486713	7.74302316880185	7.7468736368328	8.10507887727315	8.11788992347222	8.3682438670463
ADNP2	7.248450123291	7.78799899746984	7.42619464502037	7.41839062272222	7.81627809238889	7.20626394127513	7.35368640436111	7.31739547554815	7.82651167641852	7.57920704973241	7.21613205718981	7.3859099611787	7.5461274440037	7.74052322068056	8.02690247414815	7.62778244480556	7.92763546927778	7.1158767690627	7.43839769534061	7.44661687387407	6.98997057318889	7.47136889824815	7.44009595403704	7.56900207008333	7.19258107552222	7.26667337956482	7.54443653512222
ADO	7.94563285760741	7.58419168441667	8.0654659822037	7.57202547148148	7.94053697022222	8.01018564680556	7.83649082883889	7.83136302661111	7.61381362087037	7.82564661889352	8.07911638628241	7.80085515550463	7.76235238432685	8.15024469559259	7.92198277446296	8.02955069889815	7.72184535392593	7.92763546927778	8.35028458717593	7.84329038223333	7.81964126241944	7.50854405611111	7.9954456149127	7.21915407044907	7.90420545958333	7.70159285297685	7.64155154646561
ADORA1	2.5150999622963	2.5877741355	2.542850135	2.63399076527778	2.55449590575	2.56850248922222	2.54814452533333	2.56250164992593	2.57590855233333	2.5471341844537	2.58768052759722	2.553760757125	2.56193664694907	2.57712241113889	2.82886300772593	2.53167657813333	2.56368104015741	2.55830080385053	2.56228281297222	2.55821816135494	2.53305293385185	2.58087321508056	2.66109681872222	2.62952083979444	2.56325274663704	2.85552931975	2.57606956130556
ADORA2A	5.96377590881481	5.62006199848677	5.80976802867284	5.28197769326481	5.80612200956852	5.63774990788889	5.70068319071905	5.57365382972222	5.17867750076402	5.77072900275741	5.92477749920556	5.94108774723333	5.59604198880556	5.77838073184524	5.61449214945595	5.57679611587368	5.81916979795833	5.76117162826257	5.87171571800357	5.87614527580384	5.67452094566389	5.81675048954907	6.19721765396296	5.76147766631481	6.40044938798148	6.02988339184669	5.82163962896296
ADORA2A-AS1	2.00070524272222	2.00152753009259	2.00354818244444	2.00414652133333	2.0019908692963	2.00262904722222	2.00540775127778	2.002909945	2.00070524272222	2.00061353722222	2.00313584163889	2.00470139013889	2.00000923297222	2.00092787797222	1.99890983927778	2.00189493697222	1.99941798783333	2.00119046352778	2.01351869481481	1.99713582498148	1.99743805611111	2.00029919325	1.99890983927778	1.99838356502778	1.99409463363889	1.99684105890741	1.99495192531481
ADORA2B	3.62245750410185	5.08072548562963	4.55498068193704	5.04900250197222	4.45848248587963	5.16276370717593	4.12824973738889	4.11564355962434	4.43484659318519	4.70796134255741	4.94219169069907	4.50484257471852	4.78224032134722	4.76053597218426	4.35741934483056	4.86447570559444	5.20329283969815	5.62907332437037	5.74607596584444	5.42577030815556	4.21234444282553	5.11216867954683	5.76539168106111	6.11707672842315	5.14089024631468	5.22728530703492	4.47987536346429
ADORA3	3.23369412951852	3.44162881440741	3.51243104115556	3.19261648310185	3.40970663272222	3.36741090274074	2.54474910618519	2.88447454244444	3.28834377903519	3.86671525715509	3.53490728217685	2.63218502968519	3.17586879777083	3.18307300920463	3.33346605092963	2.91573112817923	2.96477296021296	3.37218241166693	3.56640239033267	4.39224327154259	2.87832061076296	3.67446109170741	4.16038922433889	3.84778801557593	4.87193620358373	3.27556182673519	2.73103377569444
ADPGK	7.43880492117593	7.55464550295556	7.52113400623968	7.63941885027037	7.36276843625926	7.96312671342593	7.46699113796296	7.08247425511111	7.72817623361111	7.82681317410556	7.41719727469907	7.21467806729206	7.25186732901296	7.71314404960185	7.66769497132037	7.54892327303611	7.258857320625	7.3887310824787	7.67878277368981	7.98702964547778	7.6052924735	7.69779547480556	7.76599020521296	7.623321971625	8.05208523081482	7.60584658811243	6.80081941915833
ADPRH	5.23871878600556	5.23527055641534	4.78621343849259	5.40658510511111	4.77027901540741	5.57410181105864	5.65812384045185	5.41612488782407	5.61542019019815	5.32388331142593	5.69086971742284	5.15934243918518	5.37519924528148	5.32278337746759	5.6184605851332	5.03560734772222	5.24528005666019	5.2283886725537	5.68496884351389	5.49202423434087	4.8333797256713	6.01145641617394	5.77196783444192	5.54872235160741	5.98941257659735	5.61039895631667	5.16080395473148
ADPRHL1	2.28938519366667	2.28343778978704	2.2863292785	2.27876622066667	2.29892829161111	2.26719156327778	2.261646063	2.28920366772222	2.28966994203704	2.28352428792037	2.27121280121296	2.282888369875	2.28774386902778	2.28317713767407	2.2896985136412	2.28503412266667	2.28176881643519	2.27181148811574	2.26270703762963	2.26968678275	2.33824696824074	2.28881359475265	2.28216372900926	2.27409050787963	2.28090904465278	2.28727510136296	2.28930335136111
ADPRHL2	7.49896479094445	7.90637235094445	7.54848525218518	7.29664328659259	7.8203196065	7.57923254301852	7.40974354733333	7.91881855633333	7.93254673631481	7.86950023522963	7.47315842060185	7.63946306989444	7.66769497132037	7.49938433183796	6.81096412173571	7.68986565280833	8.00249633372222	7.70159285297685	7.80225004459722	7.75160842305741	6.62874685932222	7.67507730948889	7.8565432286627	7.52087937432315	7.96902759167725	7.53463813837566	7.2020009962586
ADPRM	5.49964268875	5.61392744734877	5.61826670540397	5.80551257477778	5.73781247901852	6.00442085002778	5.70736918994259	5.64260239582222	5.84488496313889	6.13084771727804	5.63339127583333	5.48851243248518	5.71121628911481	5.71740173449907	5.82804324902685	5.98981686961852	5.60158312171204	5.80904204014907	6.10953414166574	5.77072900275741	5.81387984514352	5.81430344181667	5.51949213480833	5.56970248761728	5.58362438853637	5.55849471221759	5.55926697016204
ADRA1A	2.70607788398519	2.86683121130556	2.85708590515741	2.71063811172222	2.84682999097222	2.66106233576852	3.08919523887963	2.8284866827963	3.17015986390741	2.64488394117593	2.79274920483929	2.82401121268426	2.86869801806614	2.81405416776389	2.52195060920833	2.75595425045833	2.7757795305787	2.76027672701521	2.67173915259722	2.65245809219815	2.58806017131944	3.1890161429787	2.70264923233796	2.64779460356151	2.55914738201852	2.91706472162963	2.76068841605093
ADRA1B	1.91023219783333	1.909287985	1.90977525422222	1.91070676577778	1.90977525422222	1.91204738822222	1.90660701722222	1.90857151222222	1.91023219783333	1.90326828822222	1.90714228522222	1.90714228522222	1.906048402	1.906536051	1.90754914972222	1.90538399094444	1.90714228522222	1.90832712624074	1.90714228522222	1.906048402	1.90754914972222	1.9090579805	1.90714228522222	1.906536051	2.00256680797222	1.91038454777778	1.91125596163889
ADRA1D	2.55634499010185	2.55629377551852	2.56152459052778	2.57751349472222	2.55003481827222	2.58213070635185	2.59190780934127	2.60630231468519	2.56323403738889	2.54130325595833	2.55697974181019	2.56760844324074	2.55460995709259	2.56325274663704	2.52097251326058	2.56160308627183	2.5426775137963	2.5983291565	2.54869944425132	2.5410757482037	2.549209380125	2.75261193659259	2.53402678771759	2.81856509089815	2.54869944425132	2.61350022582341	2.57740062786481
ADRA2A	4.94632068192222	4.04559644165432	5.11841635942778	4.12487811537037	4.06660362499074	4.08385104471296	4.78450871348056	3.93338558489418	3.73127568597963	3.50495191367222	2.86619700491574	4.97410845152222	3.54079328788889	4.79432006732407	3.99897697516018	3.79878404212302	2.95963013134907	4.9628750249537	3.04559295899167	4.07384829684149	6.06263832304444	4.5913998324619	4.68294876942593	3.86191648944815	4.96994714535617	3.93430931412593	4.78859480586204
ADRA2B	2.16938608838889	2.16410330872222	2.16171629642593	2.14669353866667	2.15741593014815	2.16870114662963	2.64390331397222	2.16612052772222	2.17034738327778	2.15997802265741	2.15938119844444	2.16156268325	2.16265601339815	2.16840866105556	2.15210881712037	2.16466217185053	2.16192240604365	2.16192240604365	2.15629102727778	2.15508916762037	2.14834188991667	2.16169897008333	2.16319103871296	2.15964917755556	2.25903716562963	2.17089634010185	2.16338983361111
ADRA2C	4.585182277375	4.66753626234259	4.69983030216111	4.69545438253704	4.7098625529537	4.72670832813889	4.63181196961799	4.63643862981852	5.09070552417037	4.52853679641944	4.79752348668518	4.61711267696296	5.21394808186465	4.62224148318056	4.8304884582037	4.93783500110344	4.65984938067685	4.75984297856018	4.73871022594907	4.756079576375	5.93912180598982	4.40421022771667	4.65281449343056	4.70367274434907	4.57924401788254	4.5762080759037	4.64373403208333
ADRB1	5.20100161881667	4.95261296689259	4.28134595173598	5.43973015581481	4.90829614269511	5.75705719601852	5.02887169130952	5.94426831102593	5.6894530923	5.75462345891402	7.11464555874537	4.47043384124273	6.75204909164815	4.69567960997778	4.45020856263302	4.71364778916667	6.55878257220694	4.83650843523796	5.73652797178056	4.76478753919074	4.27519902669444	5.71312006822593	4.94445888015741	4.85504791935185	4.73462868556944	5.55618140847778	4.12667126332037
ADRB2	8.72415614912963	8.38126649364815	7.85559975200926	9.31466461135185	8.43875065794259	8.81014843663333	8.57209938393333	8.79620761566667	8.73621580777778	8.01757622072222	8.86693212583598	8.19477483701389	8.66945532521296	7.92068699633056	8.05526134387037	8.28214576906482	9.17184076949074	8.07540420958796	9.00295575353704	7.56673267641217	7.51057192953148	8.59261744715278	7.75775754239683	6.67771571755556	7.66533629075	8.4197878217037	8.00871632604815
ADRB3	2.32223611916667	2.31694167937037	2.31809847716667	2.31903691024074	2.32059289272222	2.32783006994444	2.32415271184259	2.32111825355556	2.3228714682037	2.32000631753333	2.3218405022963	2.31849917292593	2.32348589654167	2.32240498117593	2.32167774655556	2.31764974546296	2.3175455169287	2.31316330515741	2.31886716472222	2.31377229469815	2.32000631753333	2.32510048347222	2.31833599711111	2.30945970990212	2.33681484581111	2.32104859034259	2.31738773791667
ADRM1	7.8069159585	7.94053697022222	7.51909778392593	7.47461447122963	7.63817275310185	7.66584020903704	7.66584020903704	7.582728343	7.52457745241667	7.23800639272593	7.47278990287407	6.92344734675926	7.3069812062037	7.56274510584021	7.29382469282315	7.2680840810037	7.82068184375397	7.46686681891303	7.76500765671296	7.84664186534259	7.35183869925	7.63536530872421	8.34881143330093	8.33831279841667	8.32142636193981	7.83341520236895	7.47315842060185
ADSL	8.09547076627778	8.24486179527778	7.99440497633333	7.80525476594444	8.11970115538889	7.86825207533333	7.93317218773333	8.11000064014815	7.90592311025926	8.04064542307593	7.81155790518519	7.77907796114352	7.95209758205556	7.89044899500926	7.67232023718638	7.86854085411839	7.87698257012976	7.90663916988294	7.86512330005093	7.98960484618122	7.68655452824074	7.94283062198148	8.15267681383333	8.07001791851905	8.42622424568055	8.08130464377778	7.93433218919259
ADSS	5.59367154971852	5.38198685055185	5.48684063901852	5.5791476229537	5.58349037857778	5.70736918994259	5.1722473302037	5.13767544088889	5.38124507074074	5.62391455403518	5.56291289479444	5.6468686640787	5.48548788761177	5.51705646525185	5.84110756498148	5.63931040696296	5.4928581092963	5.66714219107778	5.80333754602963	5.7161201334	5.71046703323333	5.23867780791157	5.08587397128056	5.36462293737685	5.0468783303545	5.17255344150556	5.36658415699815
ADSSL1	3.47477022744444	3.72552892302778	3.76285019753889	3.77287597775741	3.9968342254537	4.00003119608333	3.71525631950661	3.63541559584074	3.66164483273148	3.81140056331759	3.80605790236138	3.94736435413426	3.99549387425886	3.72922013533532	3.64344476537037	4.17099300929676	4.08799217252778	3.99699743583796	4.02826659648413	3.80193079771442	3.81793226292778	3.5569227810963	3.73517380331852	3.723515579375	3.66708152230278	3.68260228210317	3.73484872747222
ADTRP	5.41550925515741	5.90377732159259	5.52561927127778	6.1811782	6.15431439261111	7.43526548459259	5.58558073535185	5.05051715868519	5.85573332551667	6.26580485173082	5.64521582562963	4.76015616612778	5.46748970484259	5.81830027244444	7.27145500883333	6.43388338446296	5.77761052306019	5.54361062890247	6.81268555328704	6.05749294116204	5.69602615541071	5.58853645195185	6.3463789243588	5.22172324758267	7.50589932597685	6.1341266869037	5.12000394681944
AEBP1	10.0254248873333	10.2021994663889	10.0229017882778	9.07999091325926	9.53399801314444	9.60286022525	10.2750963841667	9.81503057872222	9.06966422438889	9.29692704141574	9.13615256262037	10.0191753124815	10.7128100938426	9.56709978441296	9.84139319627778	9.59270389887778	9.78059700437778	10.0948472709167	9.60399888986111	9.40758684903042	10.0369788420241	10.4410994775278	9.78232410299537	9.80193658325	9.87336515853194	9.44384511324074	10.3137375032833
AEBP2	5.94124916354074	5.75090103627778	5.96600052571111	5.85163455890185	5.99393685765741	5.89054409105556	5.87216777255556	5.77510199006111	5.78022418305556	5.83054753797381	6.10240426553704	6.22756156313611	5.87519396875503	5.92134309641217	6.23594049196521	6.04625906467222	5.76002577072778	5.99372773640397	6.0109026038287	5.78636017292963	6.23736922157222	5.48548788761177	5.50350086504259	5.60378117817857	5.1699048724213	5.83777200458889	5.81675048954907
AEN	4.91976503417593	5.07648507866667	5.22372456108889	5.09296180501852	4.93133933207407	5.39357645627778	5.17125079053175	4.37639012894444	5.07793791813148	4.83823629677963	4.7567074206455	4.89626631140278	5.03632005838823	4.50918127198241	6.0431809064963	4.94993727018241	5.6653337058922	4.94445888015741	5.27714655636376	5.70510963068148	5.6139815345787	4.77627476522209	5.43761094582685	5.10346774604352	5.63382537825926	5.02895463750833	4.84074143706349
AFAP1	4.30447415672222	3.56432734800926	3.61168535380741	3.5835963959	3.6741861405	3.67233292587037	3.63340077144074	3.53423316711111	3.40642217434259	3.60360200794577	3.78980992449259	3.72298797624339	3.4955562199828	3.48277034088241	3.78778935181944	3.55730683008426	3.52539094696111	3.6205949743798	3.4887595929213	3.63697819952593	4.18789029205556	3.48138342998148	3.38624282605093	2.97120138240542	3.32455736616204	3.42700252481389	3.4119513464403
AFAP1-AS1	2.19363816472222	2.18701947594444	2.46149413862963	2.19346165133333	2.19415985844444	2.20496035668519	2.19084919140741	2.18828568383333	2.19346165133333	2.195370010375	2.19558295988889	2.19649668874074	2.19996310551389	2.18354675815278	2.17922939161111	2.19626359125	2.2339765785	2.19023410274167	2.1921735653287	2.18807523558333	2.18878026963426	2.19365518814444	2.19577241969444	2.19209110556482	2.19919250086111	2.1921735653287	2.18779266989815
AFAP1L1	5.61952222012222	5.12072533598148	4.52773917394815	4.73673180203704	5.0309546482963	4.97302344330635	5.9710029544	6.06592672277778	5.19599869171005	4.72133979115463	5.39688307802183	5.10302179319259	5.34109864738982	4.37142549096759	4.675255219891	4.7494832383963	5.32536419239974	4.92095190885555	4.38265811772037	4.36072855367716	4.21481389101019	6.06636506173148	5.24442432541667	4.92499314774815	4.94290672040556	5.33536853654491	4.79432006732407
AFAP1L2	4.68102155027778	3.71929704374074	5.46945823672593	3.69355081750926	4.21037801063889	3.57353497939815	4.42036842583333	3.95574443464074	3.67877357852963	3.52267047731548	4.20912075264259	4.7699119014746	4.68294876942593	5.00443999865278	5.48589570282751	4.2249315496582	3.66992194974471	4.20392142990664	3.56773168043479	4.21428222173148	4.29692339083056	3.59619320582077	3.47338158405291	3.5475756527963	3.64512190699537	3.6761590907213	4.20511274544259
AFDN	3.90870642986429	3.97183679249471	3.80658653744391	3.89813287605556	3.76814555364418	3.85283391005159	4.29183299815873	4.27423920226693	4.09281508738201	3.84411928122593	4.03699304546759	4.03907854173188	3.85138344547381	3.85864880779815	3.85087761040278	3.8543309503328	3.90972545470714	3.75709628696111	3.84266093657341	3.84093288437884	3.58817285420701	4.35491336084888	3.84343433593651	3.97634341495145	3.77077804480503	3.89990514229828	3.84811311603968
AFDN-DT	3.02812620205556	2.39326163777778	2.38742769588889	3.11841330917593	2.48641151508333	2.36728510968519	3.35837793290741	3.48548617781482	2.41818755562963	2.79768137269444	2.48239582408333	2.4006163444537	2.56656659612037	2.39280941011111	2.40199873319907	2.39175477640741	2.38487259203704	2.37708169694444	2.36053344423519	2.36693663776389	2.34356332308333	2.4367565805287	2.37305458889167	2.35772741978704	2.37202928423148	2.38565184475265	2.38715720563889
AFF1	5.58492027858333	5.65926654814815	5.59494774244074	5.61895345837037	5.60508832723704	5.59778636331481	5.83945032491852	5.54854840047407	5.69287664657407	5.62948864919028	5.7900994167037	5.5104722903037	5.98243685221111	5.76147766631481	5.92082645813889	5.52164785493056	5.47712906622593	5.5017735766963	5.58029034331217	5.60234543177778	5.6953233133537	6.22111483300741	5.60355697169603	5.79977871246296	5.51856555576389	5.51656374519907	5.55482076986415
AFF2	2.2767200887963	2.27436542885185	2.27368259094444	2.2767200887963	2.2704827167037	2.30357721907407	2.29790454085185	2.27298147516667	2.2737576832963	2.27181148811574	2.33824696824074	2.2744110349213	2.35267083994444	2.28986240900926	2.41241948556481	2.27335684281944	2.26992946430556	2.27170812758796	2.28216372900926	2.26633048845833	2.26563570380556	2.26270703762963	2.26779105274074	2.26130772626852	2.26121950893519	2.26323834523148	2.27206883171296
AFF3	3.22049354676852	3.36548912153307	3.28159228955556	3.44387280238889	3.41096067888704	3.35427918713889	4.0306987385	3.56359961716667	3.93927906183148	3.3922767674213	3.47011689635608	3.35035167299815	3.37091058879167	3.36622089693386	3.0018050398	3.52335434056667	3.28002245039074	3.28101306218056	3.14872286314583	3.32683526552778	2.95368719318519	3.7176929597832	3.13166880780324	3.64129562537963	2.97688327502976	3.27040012084352	3.12461341234709
AFF4	5.21112585889815	5.55992952427222	5.43395064481944	5.36771580867063	5.6633603683713	5.55383084079603	5.41449475631481	5.407533078375	5.80903311799537	5.42372840750278	6.05589787263194	5.55849471221759	5.74105877184755	5.36307263965919	6.73471032842593	5.73965128844544	5.70774245740417	5.26549964979127	5.72864981245	5.61804871931898	5.81247296644444	6.01262684096991	5.30640179479676	5.68200679169682	5.43709197456019	5.1292007322672	5.34437695424167
AFG1L	2.58958485844444	2.42852650433333	2.43401020411111	2.43551968822222	2.43041145319444	2.43763454514815	2.44069889164815	2.46172095788889	2.42289084227778	2.43990425866204	2.43943621371759	2.42262452548401	2.4435780002963	2.48895092077778	2.54449249523148	2.43784562335185	2.42062602616667	2.43137733855556	2.42385804686111	2.42556613498889	2.44340425137672	2.42385804686111	2.42262452548401	2.41526897688889	2.39981716886111	2.43041111709127	2.42126018617593
AFG3L1P	4.25781987242593	4.67769046964815	4.39738813167593	4.18564271470833	4.58117376218518	4.50589273306667	4.50355947864815	4.66011326643386	4.56510760637037	4.37658833023267	4.46420963496111	4.49779177552778	4.44369480464947	4.39901628726852	4.41870515191574	4.49936504822659	4.50716587341296	4.30790808865933	4.53800516042037	4.47356020233638	4.4255811832037	4.66938809438294	4.59866686835093	4.3637562768287	4.79131009365741	4.41339264682037	4.33111635250741
AFG3L2	5.93795331539815	6.29082801918519	5.94933831458333	6.07741719751164	6.52505649715926	6.23533001638889	6.38975379994444	6.42635990416296	6.36938990690212	6.42141325648611	6.23773522555185	6.35536016056389	6.01814705366733	6.2612114352705	6.2179478096287	6.22963489570741	6.22111483300741	6.25197504901323	6.39247030459074	6.3891290015463	6.03326579739716	6.43217272925741	6.20491288325741	6.38883464527778	6.57252067179444	6.31079764046574	6.25002353951389
AFM	2.23117085940741	2.23226458092593	2.23149767638889	2.23438443522222	2.23382963105556	2.24035786356482	2.22799509131111	2.23032071755556	2.23346378666667	2.22345905682407	2.23602339525926	2.23328484589352	2.2326355915	2.22820287425	2.22225111152778	2.23279629575741	2.23120555131019	2.23667827005093	2.23201753966204	2.22749987560979	2.2390334855	2.23345710075926	2.22433280630556	2.22513020573148	2.2326355915	2.23496382394444	2.233779591
AFMID	2.43425608388889	2.40866570466667	2.40906464462037	2.42641397931481	2.05604199361111	2.62411531088889	2.494463213	2.57262280537037	2.5016485315	2.68686400161111	2.40920459152407	3.07982368615741	2.50123828346296	2.43953883462037	2.31818622777778	2.5017520911463	2.63388233955556	2.45581886721481	2.41136523781019	2.39324556546296	2.39382999319444	2.77292178425926	2.55066784635185	2.478257777875	3.09478329565463	3.18392951663148	2.82109876078704
AFP	2.23358068905556	2.23363013414815	2.23217484888889	2.22847404007778	2.23117085940741	2.22414153333333	2.23052877996296	2.2375388748	2.23893273918519	2.23140313163889	2.23320458370833	2.24228211336111	2.21321967455556	2.2329674894537	2.22534295866667	2.2342112316963	2.22667320829815	2.24888037573148	2.22718168822222	2.24553304542963	2.22728282117593	2.22292906365741	2.22542762808333	2.22259331660185	2.2201480506287	2.22370533971852	2.22534295866667
AFTPH	7.86008041161752	8.04233784133333	7.94756973338889	7.91426965675	8.07562902572222	8.06016810161111	7.98674095407408	7.89362398596296	7.97575051177778	7.87104524782778	8.06476451994444	7.7818930627963	7.77650619091667	8.02140555318194	7.90727650228704	7.97599063320112	7.94983275274167	8.08307738098148	8.12512266383796	8.22373130356746	8.00809082094907	7.8262470799463	8.05810514262037	7.91643968030053	8.00586764325093	7.92704809287963	7.79574385995
AGA	7.30523455662593	7.15106130699074	7.04820402017593	7.26354076896296	7.14875169462963	7.1007444202037	7.35175784386852	6.50546004158783	7.47906531242698	7.61819294221759	7.40873275126111	7.64988046346574	7.18858418403307	7.46455669408796	7.46455669408796	7.2140611795213	7.14541306859259	7.19644070110185	7.47909137755556	7.1500192296339	7.60786213657407	7.35991848356944	6.94064246148148	7.4034410721713	7.03502987021296	7.85890091527635	6.80376874929167
AGAP1	4.6875861945037	4.28685830224074	4.10979866343704	4.28877791392593	4.17121295133704	4.31654182708333	4.85119162632593	4.55952678924444	4.75619296280556	4.37027511507937	4.54252163466667	4.68347695932963	4.54599707760648	4.30297102776759	4.1448135605787	4.33268123183829	4.51178693989444	4.17619598917685	3.49746965195602	3.81321645860741	3.3402151974537	4.81603817675979	4.49007403967037	4.85450424142037	4.39110585524599	4.74723628723148	4.89111610772685
AGAP11	2.84783781203704	2.91048597790741	2.73373373805556	3.03843285159259	2.7935634236	2.86350957861111	3.37407390688889	2.83981194575926	3.3832877888287	3.02087756868241	2.86559280264352	3.0406843180142	3.06739537293981	3.20662681715185	3.10200485413889	2.86507633545648	2.84297464441667	2.85614781329167	2.83314631801852	3.2469704304537	2.83609206875	4.4225033295963	3.43355046142593	2.77112742046296	2.80602510474074	3.52134777223426	3.367907587625
AGAP2	2.34710728032407	2.34260713355556	2.3399942730463	2.33889020685185	2.35579878305556	2.50473793928704	2.35191537192593	2.3336607066963	2.3489242907037	2.33252781072222	2.33592092163704	2.34002264736481	2.34416636084907	2.34692709987037	2.35599038346296	2.24462146472751	2.34231560020648	2.33551045762963	2.33008891575	2.3305376972963	2.38487259203704	2.34059405905556	2.35147611657407	2.37031806883333	2.40889493548611	2.34186780912963	2.35195693721991
AGAP2-AS1	2.714432289	2.18613094533333	2.18755965311111	2.31471464563889	2.16987026635185	2.16450550777778	2.20945444063889	2.19463244672222	2.06236480988889	2.1429447707037	2.17527617493519	2.19082497277778	2.19461809760185	2.14618024016667	2.20065848477778	2.18231362359259	2.1861875830463	2.18223250250926	2.15210881712037	2.16528927937037	2.45915919567593	2.645903156	2.14371409733333	2.19023410274167	2.52089115396296	2.95334007700926	2.24723956037037
AGAP3	3.98560987364815	4.09450380568889	4.13072545425926	4.14860385792963	3.95919411222222	4.35884562818056	4.21341908305291	4.318945623	3.94767605247407	3.91509656817407	4.18037708499537	4.11150175237037	3.98647252060864	4.04638463385833	3.96655161829352	4.08990109907037	4.06397673601852	4.0718170666961	4.09285920308929	4.16443672083148	3.64282222382989	4.42505858610529	4.16242889913624	4.5456387970037	4.4496560884892	4.75224007251296	4.0983154515713
AGAP4	4.73534098865767	4.99096572097222	5.00720092448148	4.80729353287963	4.90333842963333	4.87609083068519	5.26459908912222	4.95139669270185	5.08742012747222	4.9517728675037	4.79896410520278	4.76291144410926	4.95088145902407	4.91517654691204	4.75224007251296	4.95860715292778	4.80722514135318	4.57262981177778	4.76752047984259	4.91485177074934	4.91441413842778	5.2615139119787	5.02034251984907	5.01505622045886	4.93529014994312	4.88023529336614	4.85862214819655
AGAP6	4.09642955282593	4.64399987932407	4.72281783353704	4.45562786822222	4.87698538419444	4.45307389667407	4.77170822009259	3.85921447326852	4.41349702273333	4.70763739523796	4.19750993477077	5.003255553325	4.42067573480324	4.72726621520648	4.5641987644291	5.05577797983796	4.29184348276045	4.30419021551455	4.52948831294709	4.27173406263611	4.46835458224802	4.65148829207315	4.44627967224537	4.424618437275	4.37292856077222	4.34918744162698	4.15397095891512
AGAP9	4.28735802187963	4.39343925104321	4.25461583305556	4.24098190532672	4.26106338705556	4.24066812651852	4.14044308823333	4.15773654721111	4.43305514298148	4.24533083756944	4.15223945634846	4.19325498656065	4.17015341702844	4.73871022594907	4.24244668971389	4.194085061125	4.20130560190754	4.1956001163537	4.27261660679167	4.27556943992284	4.03699304546759	4.61737840595926	4.19518562276944	4.24722020827685	4.13111586778241	3.86671525715509	4.1344385494537
AGBL1	3.06152346	4.75461095262222	3.73393120115741	4.44243042174074	3.94101990231481	3.0424808899537	3.62177850213889	4.45254707626296	3.65494560937037	3.58408639839074	3.70138979956019	3.68769984333056	3.04259435008889	4.77797202418056	3.78563641721296	5.10019868812315	3.77968646300893	3.52539094696111	3.72962310943056	3.45761586821481	2.84441640704233	3.82595677248148	4.05732891228472	3.72456655818981	5.74665723341667	3.75455637272354	3.57403952579352
AGBL2	2.60573540153704	2.73842238006667	2.42066494188889	4.24006090884259	2.65159448278518	2.61924754177778	2.69321699777778	3.3495365386963	2.74688604372222	5.65653747166799	2.77615147818889	4.67571476736574	4.51142651957738	2.81868816193056	2.60234941465833	3.78745009046713	4.72610378853836	3.4370832424037	2.70110877508333	3.12144837210278	2.61339101937963	2.59531664733704	2.62868523672778	2.65455188268611	2.66109681872222	2.72430261380556	2.62603056927593
AGBL3	3.13309501401852	3.11134180817593	3.27710395826852	3.10410260131481	3.2943873415	3.17559522718519	3.38609014477778	3.22560033029444	3.05076771940741	3.15602626046627	3.15505817982222	3.11645432053704	3.09561256982963	3.06357476531296	3.08194598793611	3.07821501831574	3.20742971171343	3.10062219315833	3.17665936890046	3.18778048303333	3.22530953248982	3.05044945514815	3.05149621799676	3.07711611246481	3.09889097055	3.07507172826389	2.96945442157099
AGBL4	2.52177861094444	2.52199605777778	2.52013028766667	2.52293787038889	2.5228560922963	2.544981818	2.52177861094444	2.51969642317593	2.5312752852037	2.52502072149537	2.54024424748611	2.51755963180556	2.51687765677778	2.52110339419048	2.5077866865	2.52860541910185	2.5159083332963	2.52040571980556	2.53021005449074	2.51350878430556	2.53390540227778	2.51965974543519	2.51490849066667	2.51118098467593	2.51146489516667	2.50683626165556	2.49084593594907
AGBL5	4.63643862981852	4.66361526831481	4.5173340394	4.52462199331852	4.52586669691111	4.8485262179537	4.585182277375	4.52323026190741	4.54058392233148	4.56909428184491	4.46580781649524	4.54529272959444	4.55024955827778	4.54346147961574	4.37407772645635	4.59866686835093	4.60880705392196	4.56725406591574	4.33959365821991	4.31774098222407	4.39110585524599	4.72411088140556	4.58397653661773	4.70485158419907	4.5110700007377	4.7637822538679	4.52227576106296
AGER	10.5311933436944	9.98391490836111	10.5471187147778	9.94116812355556	9.35183835940741	10.4073251493333	10.8463609356944	11.00691806	10.381171033	9.91205651013889	10.6113802164259	10.6394216728426	10.3165219353738	9.97469518786111	8.35583947988426	10.2450289796554	11.0278770258259	10.0172018755185	10.0466308155648	9.24072742497222	7.54958113321296	11.2826770356528	10.2812074319167	9.69055117983796	9.86382034777778	10.7449040986991	9.63724978815741
AGFG1	6.32975819786482	6.48177160317011	6.32312991754074	6.36788190721111	6.48314461879259	6.62009528219091	6.64689010187963	6.66945044915556	6.94629910458889	6.4664985476037	6.5705025033959	6.33891085268333	6.48816676951204	6.35380625096111	6.86647058265	6.52388007632963	6.4768951976088	6.45622879513981	6.63878513281481	6.57011842795185	6.39424018014167	6.6028836459082	6.71417297464101	6.92379830701323	6.6276503034537	6.6683423629375	6.4137697945266
AGFG2	2.75433815369444	2.48960641999815	2.72448776348148	2.61118750988889	2.68391027842593	2.55543818951852	2.63352448102778	2.54612736792593	2.5699738982037	2.52450792736574	2.56773492893519	2.59720792641204	2.6450348992037	2.73487774012037	2.70026600920926	2.6153614935963	2.54462315521296	2.62495236672222	2.57769108781204	2.56464901941865	2.60195816976852	2.58343487681019	2.59272472060185	2.5585759325463	2.74580244922222	2.59348959156944	2.66416833485741
AGGF1	5.90926289085185	5.85715380733333	5.94300964480556	5.95769117333333	5.95358832033333	5.87684481613889	6.14512577367593	6.08365711385185	6.0025251882037	5.99159711412577	5.93504738088241	6.03899577074167	5.79364714816931	6.04984808196909	5.84737340834907	5.9327512042004	5.68290791450463	5.85955935317778	5.77596034421503	5.60985494949074	6.06909221011944	5.93865413878241	5.83262131517222	5.73742711830556	5.74184668086574	5.99022605355093	6.08364275915278
AGK	4.76001736011111	4.88017613993148	4.81237039984444	4.84503055313333	4.91153260119418	4.95948083389444	4.44041870758642	4.7343985659537	4.67769046964815	4.91343005930833	4.78900050538691	4.79323873455741	4.92189655989352	4.92694258806605	4.85895378296296	4.80698378475437	4.87414300818982	4.86491753225	4.88243180735	4.97268633210185	5.0468783303545	4.38490285873333	4.24279955468519	4.55442316427685	4.51897177268518	4.86279357485648	4.75045118205595
AGL	8.6118028554	8.10802607818519	8.40031542809259	8.64836689077407	8.42231462127778	8.59230339416667	8.68962373952778	8.83336872690741	8.6091094992037	8.73602302566204	8.48169066458333	8.72478577135185	8.54236614537037	8.40453091086481	8.32281493230093	8.68803526356944	8.00521799764815	8.71105161018148	8.52530634450926	8.23784309915741	8.99906289576667	8.14134007237037	8.41474106231481	8.35264998363889	8.9176172780463	8.48640069886265	8.70794355021296
AGMAT	2.26241139733333	2.3001340837963	2.2661536997963	2.29143977259259	2.2719932097963	2.26123122437037	2.32182140688889	2.50368953634259	2.2520504895	2.25218757687037	2.27579427112037	2.29493282337963	2.26187684929167	2.54779107790741	2.25850355798518	2.26357157253704	2.26280954361111	2.2560981636713	2.26026791200926	2.2734692537963	2.31377229469815	2.30803258822454	2.26121950893519	2.34384344235185	2.27863422326852	2.25184182274868	2.35233494648704
AGO1	4.9992191786627	4.42331328296746	4.76206751772222	4.60688725480556	4.59923645119444	4.60834702477778	4.61198916194444	4.68230748449074	4.62325513137037	4.59713223689537	4.55116934389815	4.55600723948904	4.76782504302901	4.62737068869722	4.14315582156944	4.57420908554167	4.47385549449074	4.53611962587522	4.35152055173302	4.42314424438333	4.23673293640463	4.48922852670741	4.59275115176204	4.52671996202685	4.6633494776019	4.66150778478796	4.85381837261111
AGO2	5.66647632312249	5.93989801205132	5.55177524205556	5.45687141800926	5.78001558709021	5.55992952427222	5.34621759845238	5.6587870577	5.74462413219921	5.70917953580648	5.84875593678241	5.6056644606623	6.02361036135741	5.54559839414259	5.99121289052209	5.71942291318148	6.0012281141664	5.67550038627315	5.66557562523704	5.949308987	5.49894639178889	5.45658726303704	5.97182162108981	6.14917664468148	5.50846845668519	5.65945066734259	5.71203325644444
AGO3	5.77551079986772	5.64869073388889	5.82302464365741	5.62079907597222	5.72199003594259	5.5791476229537	5.5801220873537	5.84911134276852	5.69197227937963	5.76875938127315	5.40754444525556	5.78348013784907	5.95149270659855	5.85395103768717	5.73625112569537	5.85224178498426	5.7868723651213	5.61890010627579	5.43886930437037	5.60483725162963	5.41792052970556	5.51192180267222	5.37973290656481	5.02644455635185	5.2629758410377	5.38203643403704	5.67413523958333
AGO4	5.5412351477963	4.94691227207407	5.47139561792222	5.73860605557222	5.20396695810185	5.61643703344815	5.6536059504537	5.57709343327778	5.4552995207963	5.6110386545996	5.66778950284722	5.66912567486389	5.27345048086852	5.73489251762077	5.5447235290787	5.44139756036667	5.15482997788148	5.41332026718148	5.39019140501944	5.26987675976389	5.56970248761728	5.52085442228704	5.36462293737685	5.63840985891468	5.70727721822685	5.5508403207625	5.3261200715463
AGPAT1	6.48726451177778	6.45083289917963	6.19347810590741	6.46464801462037	6.30317910361111	6.35645350772222	6.93106946630741	6.4963205194537	6.53374242670556	5.98608918376667	6.36806154660185	6.03100761090013	6.27263859661482	6.11707672842315	5.88472285015741	6.22044429239286	6.29977579673735	5.98692624181554	6.08606497084537	6.31855003584788	5.99159711412577	7.17575903626389	7.46861357720833	7.86200646016667	6.6516276569375	6.56968316585648	6.34198349669233
AGPAT2	6.56038226917407	7.07787544935185	7.0046143949537	7.23415921863889	6.69514339794444	7.5610003547037	6.79712074221296	6.91674209242407	6.98504313238889	7.07165088175741	6.91946003374352	6.55569960584722	6.79245114298704	7.12636908187315	6.60111948951852	6.99452740568704	7.00588371508796	6.97681949547222	7.1500192296339	7.23659282225635	6.43025245372778	7.01505397087037	7.26271115764352	7.33040160062037	7.87902178755185	7.70555536509722	7.25942391604167
AGPAT3	5.72999483741482	5.72199003594259	5.86979378611111	5.66261820023968	5.75845188163889	5.88761245207407	5.92252479426543	5.89997230452778	5.98307855650926	5.69086971742284	5.82658488260926	5.56728996138128	5.75368394739815	5.81201215115401	5.24569076897725	5.60234543177778	5.82804324902685	5.75167689401481	5.67506286562738	5.84921163641389	5.59847650799074	5.93092855953241	6.20809988151852	6.25515205194352	6.23292885615556	6.01632344891098	5.87327436551455
AGPAT4	3.83667237644444	4.02942154150926	3.7987747299	4.07563322681481	3.90838417904815	4.22309781210185	3.82024319761667	4.1135197213037	3.98506004063492	4.13960300219676	3.69738014127083	3.83465236108611	4.45871054476111	3.9745979731821	4.39977755613519	3.88251732806991	4.17883597964537	4.13855659118518	5.21163423015185	4.47085271221759	3.97817812478373	3.62810929073611	4.83527537544021	4.61135544555185	4.54599707760648	4.51142651957738	4.27477022517315
AGPAT4-IT1	3.43705249731481	3.95327073572222	4.53115139637037	3.9302270180463	4.72848990055185	4.84717344102381	5.07356400933333	3.75461005471481	5.82036299358333	4.16290023115741	4.59713223689537	3.54882311036481	4.3528012241088	3.73265220383519	5.38290088511944	4.32202828525278	4.23290999734167	4.40728867936389	5.72789722482738	5.57434005450926	4.55149558593981	5.6110386545996	5.92015928980556	5.79399331646151	6.9175630962787	4.43551297384458	4.1960467954963
AGPAT5	6.38656575938889	6.19118862666667	6.4157031178	5.98674862665079	6.3532431809	6.17056834478086	6.54246759868333	6.2900969355	6.03133004330093	6.3891290015463	6.38883464527778	6.33418452052222	6.50068893018981	6.10024138863889	6.10953414166574	6.47008362499444	6.11546273694907	6.36966126495972	5.89405217798611	5.96586450641852	6.44161484308333	6.2412811225037	5.61768011653981	5.92785474229815	5.95529697614074	6.33457879884074	6.34691383281482
AGPS	7.0855119476037	6.8979117177963	7.27346890614074	7.21539707688889	7.46464493075	7.60362905477778	7.08656127970926	6.87549556591667	7.41139344608333	7.38458441037963	7.0692598125037	7.2005917725463	7.16488016568056	7.50165198941852	7.70555536509722	7.41324807454907	6.96450511846078	7.39747134022222	7.62283991241019	6.95113327311157	7.12868917776296	6.92428669862685	7.03407879700926	6.92428669862685	7.31725211639815	7.49593283489167	7.2642283410787
AGR2	7.74909348608333	7.86082055822222	7.2768505867963	8.29483327533333	7.69779163133333	7.892292476	6.72591558520265	7.85889980135185	7.07272412214815	8.4319360664463	7.4838892088	7.9442802195963	8.14134007237037	7.55162135004167	7.17142745756481	8.28303360127315	7.90968073706759	7.48114888641049	7.8426072827787	8.15108381861574	7.01044056337037	6.7137179861713	7.45271533664815	8.53703745742407	7.79089040874074	6.85598545738889	7.03269979303466
AGR3	10.0394485799444	10.3411163987222	10.7711658185397	11.0963528792593	11.0246946119444	11.7263433918519	9.24909514844444	10.9125024418148	11.176135377	11.4570948491935	10.950759695912	11.1868272407593	10.6527813259861	10.8368289136204	10.883536783875	11.1631815990648	11.5308898371167	11.3887238233333	11.6262962866667	11.4873944144352	11.3371181097037	9.4855877345	11.4702434803333	11.127468655713	10.5621830786296	11.1312789793241	10.6946741963254
AGRN	4.14607956547593	4.21808924457407	4.22823087457407	4.28181543246296	4.29214311737037	4.39392762547751	4.78977480445926	4.13009966038227	4.12796511981129	3.87177254713519	4.17838148412169	4.17619598917685	4.24533083756944	4.15601998769577	4.03554576294339	4.202785216575	4.15921654019907	4.05021984099074	4.13799761715	4.38195623121296	4.14521461067196	4.59175472925	4.50181168348148	4.42067573480324	4.36732577835185	4.29692339083056	4.29962746116508
AGRP	1.83569564777778	1.84358839744444	1.83946515944444	1.85226182783333	1.85330259822222	1.86593568961111	1.82824263822222	1.81694922022222	1.83569564777778	1.83051253833333	1.86716636788889	1.82754465794444	1.82754465794444	1.81941097966667	1.82509647155556	1.83740943838889	1.83051253833333	1.83460045844444	1.90832712624074	1.82754465794444	1.82187698577778	1.83460045844444	1.82509647155556	1.82509647155556	2.18443732589815	1.83460045844444	1.83460045844444
AGT	4.58644616130556	5.40335086781482	4.27461752398712	4.54360734853704	4.72164389007407	4.74351001557196	5.45569512594444	4.55713631628704	4.88967847047407	4.16839308836111	5.12820217048479	4.37433211892778	5.12178895874735	4.56685038291667	4.67760624827778	4.57021494443519	5.14875702924061	5.01304865769907	4.54022613480926	4.59312508445661	6.12922719977222	4.67014005168982	4.28388797188981	4.7216177027963	5.20509003453611	6.05700596068982	5.304868027175
AGTPBP1	5.29411580706296	5.46535405897222	5.8400412575	5.78764770501852	5.69325017525926	5.73442500503492	5.48494488214815	5.78208826547407	5.69325017525926	5.55162352157778	5.89809558725648	5.60316867249537	5.55115471434167	5.54400897348401	5.592948781975	5.63798804796019	5.82753324583426	5.64184825797685	5.65448230430688	5.61950735283519	5.72589612691512	5.46534296370701	5.46704438835979	5.43511366318056	5.38613620705278	5.56192775212315	5.37625028034074
AGTR1	6.94018825302778	7.05133860359259	7.55333998222593	7.18904935093518	7.23904461158148	7.27926337213704	7.11953937225	7.89450866293333	7.28887726301481	7.08524196194233	7.31196453113466	7.88254925853241	7.43749010014537	7.28447807382037	7.11286299464074	7.47557565640278	7.20527137153148	7.67878277368981	6.99113915655556	6.92676456518519	6.68411143484722	8.02955069889815	7.37872491533704	7.78751241629259	6.81978570760278	6.93430718333108	7.28633454812315
AGTR2	3.7188402175463	6.65140941276852	3.0025564826963	8.3478091891746	2.76569171648333	3.99815251488148	5.3449716438	5.51112572418519	3.157460606	4.1130838900582	7.74302316880185	4.67486529830741	4.78446113309491	4.96565182721058	6.60373763725291	6.74308273274233	5.32567643216759	4.11067076205794	5.84875593678241	5.00705410996574	4.88590870014735	6.81672743614352	7.39016111025556	6.95992484694312	7.97201340562269	5.2073911292963	3.09478329565463
AGTRAP	5.79727239336296	5.61499601849074	5.71956351111111	6.138934333975	5.72908739596693	5.87887813076852	5.39468954635185	5.62334701426852	5.50502007153889	5.73625112569537	5.77312421664259	5.4575775257338	5.83519200926627	5.86363328863519	5.63690889655926	5.60114742946018	5.81201215115401	5.80619967782492	5.85395103768717	5.99884267501852	5.69398362812698	5.38203643403704	5.62077788620278	5.42290377629444	6.0173214402037	5.84921163641389	5.74323758276627
AGXT	2.36318862375	2.35266910266481	2.36120681193519	2.35502646387037	2.34479568158333	2.3626459747963	2.35199108025926	2.34762501092593	2.34861615864815	2.34349410683704	2.3512054101713	2.34917361253241	2.345794862875	2.36162630756019	2.35658549027037	2.35811754836111	2.35056159617593	2.3546271964213	2.34836910428704	2.38555946672222	2.34507872009259	2.33227764944444	2.34430667785648	2.34298523967593	2.33592092163704	2.34767649649074	2.34467453812963
AGXT2	2.25899612180423	2.25264927255556	2.24904550383333	2.25123881948148	2.25194422311111	2.25943129916667	2.24866647327778	2.25404256411111	2.25943129916667	2.31537071480648	2.25492376147222	2.25563326671296	2.25563326671296	2.26449130391667	2.26299660769444	2.25492376147222	2.25308253758333	2.26231576112963	2.24526387628704	2.24060500476389	2.26231576112963	2.26299660769444	2.25134168431481	2.24526387628704	2.23479330905556	2.24402292693519	2.24462146472751
AHCTF1	7.29767950105556	7.31666940625926	7.48687908793333	7.44390694585185	7.60554802517037	7.40943343871852	7.34055124003651	7.55540213871296	7.28355820260185	7.77475375385741	7.64762174822222	7.38059155384259	7.98268557940556	7.37328599061667	7.51497206397963	7.86581926560185	7.54892327303611	7.61327464405093	7.35395425955555	7.27674644079167	7.88440102107407	7.2951829933537	6.99810672616667	7.14033986482685	7.05769826803704	6.99158230063181	7.40072064544167
AHCY	7.97022324550926	8.00885331674259	7.86082055822222	7.504002261	7.62148739900926	8.02264714483333	7.60625324614815	7.56389942557407	7.57994477514815	7.65104792423704	7.55162135004167	7.48507013875	7.8720928619537	7.74800812226852	7.76772983875185	7.88944421581111	7.89715112059259	7.8720928619537	7.89627438869444	8.10229577729815	7.84606690317593	7.92873448177778	8.04064542307593	8.06129134460767	8.12421956464815	8.17399833676296	7.83158064324074
AHCYL1	7.15048470418519	7.3649056610463	7.09796942810185	7.33373091138272	7.38847348827778	7.41352669133333	7.93413950182407	7.72137548952778	8.08099446521296	7.30622227001018	7.35792944270926	7.21915407044907	7.44908584998611	7.23344902277315	7.48928169706574	7.44055005469444	7.22281641369444	7.29224932443981	7.30976308274398	7.34548336255556	7.2761167215213	8.18439268643519	8.04499322292593	8.19415157172222	7.76540453960185	7.61406396602579	7.623321971625
AHCYL2	6.63742968711111	6.80026671010556	6.63132466044445	6.95020163698148	7.01570658362963	7.21984023481482	6.84341876990741	6.73514613803148	7.11953937225	6.85654431316667	7.06047879536111	7.04634513426852	6.66367626395555	7.47602391103704	7.54406986486852	6.86281052525093	6.92826948741204	6.99258484699722	7.4517718518807	7.20906588003981	6.83061638284444	7.14148308993981	7.01635486125926	7.35877335377778	7.16565985855833	7.2680840810037	5.80586049700185
AHDC1	3.17930814181481	3.0912863448672	3.14087392136111	3.0895530667963	3.09714651743519	2.85324819825926	3.23421736850926	3.26084265431944	3.11905277751852	2.96539564754537	3.12828734275741	2.88846970124537	3.11889691781019	3.01743959226204	2.91096397366667	2.90412503565278	2.91538674568981	3.07941971893519	2.89347938246296	3.06210607602407	2.8848704461713	3.53941747571111	3.24500607456204	3.59818206518056	3.11009505519444	3.19990015564352	3.36355722044815
AHI1	4.49702096868889	4.88504723496944	4.48392793853069	4.47547096748704	4.4250437904213	4.61410295147778	4.50876567775185	4.38458877698519	4.6188711248037	4.44336922436944	4.25628520339914	4.49892421692778	4.55666849173241	4.58165664272994	4.81160297319907	4.55357631947593	4.7394866475123	4.43111796008148	4.56150893990278	4.75846738535556	4.58582809885556	4.46619661068704	4.4794374764754	4.58316533710066	4.43356710315701	4.22352592537407	4.31774098222407
AHNAK	6.53882132923457	6.48726451177778	6.90658479296111	6.53045059537037	6.20542113475	6.24521831317778	6.86732046862963	6.8727567886037	6.82033993712037	6.83760877851852	6.95752467676852	6.84906707277546	6.80229294636759	6.98554107467593	6.98949667291627	6.75465702345278	6.71639387728704	6.414195978675	6.70996889382407	6.4048340058713	6.42080116908333	6.9083619908713	6.67730104687963	6.70716474662361	6.19338724944907	6.75465702345278	6.5474254133287
AHNAK2	4.25413673262963	4.06775833486667	4.50921147281482	3.97304233418519	4.78283542631018	4.40728411217284	4.08282116401852	4.17885386407407	4.31974643386111	4.50973923614815	4.01062662367778	5.16213716212407	4.41214202202897	4.07761715489286	4.7022048077127	4.72952874062778	4.12145975365617	5.26020011878981	4.3933972594045	4.00995116679321	4.9912227787037	4.68995677810185	3.93838454294167	4.43815560991931	3.9248290372037	4.59402144220093	5.01811870412209
AHR	10.8137960391111	10.510179893813	10.9100851411852	10.9584229860741	11.1816029257407	11.7036888772222	10.6633440956667	10.7797025699167	10.8913455910556	10.6946741963254	10.9081587360972	11.3062358049444	10.7096496422037	10.8718278331019	11.5250301126667	10.9280776628056	10.9239950415093	10.8805021675833	11.1631815990648	10.6394216728426	11.2706283764676	10.7485798414259	10.7400470223426	10.1647739478519	10.1221111867889	9.98965230418056	10.4841812167083
AHRR	3.01031044111111	3.37317748677778	3.27095716805556	3.64002337697884	2.70607788398519	5.15989643165185	2.82479285967593	2.82246697155093	3.04019434640741	2.15579919606481	3.03954909960847	2.85583349156111	3.78706853688704	4.05310722194074	4.75709495034861	3.46230511624537	3.014650418375	3.42167888977963	3.85746081299722	3.03399409534259	4.28967345689815	2.83140085909722	5.75830964536481	3.45265965987407	5.81247296644444	5.16543184425926	3.86671525715509
AHSA1	8.34603851668519	8.1248221597963	8.17346152572222	8.07185463040741	8.29591310868519	8.04581115261481	7.83136302661111	8.29659163944445	8.16501384928704	8.38410001586574	8.22086065634722	8.09938609238889	8.34393801525	8.00956830227315	7.867299201575	8.09795606662963	8.27895758574074	8.16575368358201	8.49391072982407	8.26011030558333	7.73117675110093	8.24477269850926	8.42418203663889	8.12360488036574	8.43674754344445	7.66233541651111	8.13669646846574
AHSA2P	6.86207742287037	6.58014294398016	7.01203995896759	7.0785277982037	6.72068132714206	6.68250812232963	6.85444481397222	6.49872946202222	6.30839605193519	7.1900368104246	6.17263911208241	6.91858217465251	6.8136870091672	6.58095347182407	6.47724013771389	6.9941625765	6.51949859265423	5.86524930499074	6.27694136205324	6.77484323828395	6.72936058402778	6.4709206565787	5.79644911221574	5.81430344181667	6.44807817341799	5.74607596584444	5.70373451705159
AHSG	2.6875621000463	2.68463547495238	2.72372027805556	2.68234449688889	2.68364152427778	2.71735092955556	2.63480753856481	2.75887636319444	2.69904209638624	2.61707034642778	2.89818936036111	2.65665493323519	2.86574528728241	2.64675735822222	2.70211850805093	2.66531224623611	2.68406439672315	2.67618014460185	2.72255233773148	2.69549567204167	2.71153509736325	2.67305950948981	2.67854647403426	2.63478637161574	2.65859525121481	2.74799738145185	2.60956597225463
AHSP	3.21827901498148	3.21543738756481	3.39639375641667	3.21615615613889	3.21922752355556	3.46564396617778	2.89998133007407	3.01728844437037	3.09011489603951	3.15996646719259	3.25094320586574	3.217230568	3.19956166536111	3.20791013263889	3.2682111690463	3.22031445649815	3.22145455409259	3.19232671685833	3.27968452642222	3.26184113721111	3.91877632161852	3.29035763443433	3.22586951206296	3.22586951206296	3.25143366218889	3.90313127111362	3.18966275120741
AICDA	2.07195929066667	2.070647652	2.0699917792037	2.07073373155556	2.07084617918519	2.09839096866667	2.07589107569444	2.07121745258333	2.06544585135185	2.07189914458333	2.06726358138889	2.06449767704167	2.06815527552778	2.06667542404167	2.06707530766667	2.06627423751852	2.06343322887037	2.07615084869444	2.06815527552778	2.08199987516667	2.06667542404167	2.06872139794444	2.06774744080556	2.06233795016667	2.05645327680556	2.0602285515	2.05746700972685
AIDA	10.3088149089444	10.0170515485963	10.4202659651481	10.4036760597685	10.3386946762593	10.3187233027407	10.6546369323111	10.373259499537	10.2495822100148	10.4561393189074	10.5356177144481	10.521300430588	10.4196718085148	10.5047467426185	9.99941428087407	10.3203033127454	10.4065012235257	10.5590615476065	10.2425411801315	10.0656834796389	10.1647739478519	10.5621830786296	10.3998142708611	10.4217729846343	10.0063591787778	10.2978779787657	10.4085381371739
AIF1	7.76583594243148	7.73793136343518	7.82955483428704	7.98197205216667	7.89609757475	8.068676196	7.45665710425	7.42719097305556	7.74068044463889	7.96630379527778	7.70768573571667	7.44170671936852	7.50337825136574	8.05608260739352	8.02543504544907	7.67804747512963	7.69114582324074	8.06051629169907	8.11119258748333	8.36659793309722	8.11788992347222	7.77308022201045	8.33242634031481	8.57008071022685	8.47966842937963	8.19995870940833	7.80145648874815
AIF1L	4.33969515738889	4.58222898163624	4.32913959485185	4.29227536600926	4.42530121553704	4.24941501548148	4.42171505882407	4.8661670143545	4.6498203047537	4.18859159709722	4.52801165018519	4.46711510194444	4.52671996202685	3.87305193969444	4.23943666676574	4.16290023115741	4.41516278797685	4.57021494443519	4.21686149411296	4.1193516464009	3.93025479532778	4.89808698823426	4.13147586814444	4.43060073028426	3.91928945274907	4.58447697930556	4.68995677810185
AIFM1	6.32801940565741	6.61767217341667	6.45664784623148	6.37301654778241	6.02376960161111	6.36679813822222	7.06645651094444	6.61017993698519	6.56917144112963	6.48558395237037	6.43573575386839	6.1672244904963	6.65136117467315	6.62396063210833	6.49940829045331	6.11967675471944	6.34105452175	6.40816088570185	6.62964276069345	6.99452740568704	6.19583187273241	6.78933182965556	6.90248273289028	6.99899385644444	7.12424056809656	6.70479595583333	6.19171734499312
AIFM2	4.93587989855556	4.84377804887778	5.21959110769259	4.89736976331482	4.55141951139815	5.11943646525926	5.18019105035556	4.78895836796296	5.18550564144974	5.09390174288148	5.27627808719907	5.03632005838823	4.85298041480741	5.30450826620648	4.83106463980093	4.74723628723148	5.16275565807407	5.14089024631468	5.31352157624868	5.55442918515694	4.32915921925882	5.23959150804815	5.18893128430331	5.3261200715463	5.03157621593519	5.2860531993578	5.21198049057593
AIFM3	2.14347620088889	2.14460061744444	2.26270220388889	2.14103962483333	2.13330769627778	2.12760835744444	2.15279020755556	2.14909836333333	2.14466412833333	2.15384088857407	2.14130627208333	2.15061869282407	2.14861867686111	2.15091788800926	2.14849591049471	2.14702726406481	2.14631277206944	2.13783800313889	2.12708990497222	2.13934280938889	2.10970859308333	2.15331535934259	2.14749367411111	2.14130627208333	2.15424273290741	2.34089126716667	2.15439096658333
AIG1	4.64424562998148	4.75776343619259	4.87809141764815	4.79807091872593	4.75386383727778	4.69983030216111	4.824403428	4.65058877060741	4.84477172799537	4.79992789018426	4.9517728675037	5.0047903613448	4.81160297319907	4.74611471870741	4.75001603700463	4.93056340789881	4.87308702010926	4.8433795288131	4.82768082040939	4.62603567582222	4.96487614633532	4.96612370747222	4.65060142414444	4.96766904562037	4.73326267324365	4.7373005506	4.87704612075555
AIM2	4.24655969443056	4.98738752683333	4.9356233122037	4.88373825633333	4.41478057967593	4.18821447902222	4.32139621203175	4.24066812651852	4.82142330856349	4.63120958302778	4.73832926994749	4.29040382128148	4.18859159709722	4.67865667307388	4.89290039325926	4.30833126695494	4.42015150536574	4.73610946411759	4.78940423637963	6.30035644744444	6.59851509980648	5.90997933384815	5.64739809106111	6.24093098867884	4.8799751758287	4.28081152712037	4.95206975127685
AIMP1	6.72423555175	6.76124372633333	6.78644108555	6.6651104837037	6.81809405708333	6.86029509331878	6.9524386492463	6.73801408787037	7.14752631999074	6.71327299028889	6.85091742632685	6.85201703205926	6.85431256298611	6.82766718322976	6.6189088574213	6.927737710575	6.85152610370093	6.83731063651389	6.80614973948611	6.60998699262407	6.78787753726667	6.60821829922685	6.60321894643519	6.32774492991111	6.46551612974444	6.64080237087963	6.48890221223611
AIMP2	6.5927577515	6.85667825325926	6.61693359815556	6.43163127145741	6.69029610075	6.53565930866667	6.40378750294444	6.74676351502593	6.40253418363704	6.74434131176389	6.63151502952593	6.43263832255185	6.39387006728333	6.44663564722209	6.42661864936481	6.67140512735278	6.70677493476482	6.51590898346296	6.72797089651111	6.6516276569375	6.72998511275139	6.43961962348518	6.60650393287191	6.66013470795833	6.90139700925758	6.64726914483056	6.4908582951832
AIP	7.79588426125926	7.65549073601852	7.81773760915741	7.59345010756614	7.2913002267037	7.57994477514815	7.33751534569259	7.65465073660185	7.06494285433333	7.74132433287037	7.50420156321389	7.53875887336389	7.56431747698611	7.66402092186667	7.56673267641217	7.70499376802963	7.52792149474603	7.70499376802963	7.54527562010053	7.5461274440037	7.70110058378333	7.76772983875185	7.31767850815741	7.27356858774722	8.11877003719444	7.8298243914537	7.80723591560185
AIPL1	2.10608462922222	2.1055340197963	2.10864026891111	2.10561789205556	2.155030102	2.13857338483333	2.10089250088889	2.10577103555556	2.10570089172222	2.10463012036296	2.10051012138148	2.10492437545	2.10319437435185	2.10479113725926	2.10825752866667	2.10504726557222	2.13543197672222	2.10063498934722	2.10600132440185	2.09875612419444	2.10024327656481	2.10463012036296	2.1033681814537	2.09931135522222	2.10051012138148	2.10241276440741	2.10527588913889
AIRE	2.678385848	2.71279684299074	2.86238898406481	2.88352684883333	2.70765286	2.95248798020159	2.6815594745	2.71899667762963	2.63840992937607	2.66157188450556	2.7153261345	2.72225729066204	2.72291729699074	2.67937675004444	2.74499288280093	2.72770995573611	2.70754354274074	2.88924931287963	3.32873690426574	2.68686400161111	2.96071645376111	2.72646112877315	2.72626985653624	2.65132346156481	2.69503070959722	2.72604546302275	2.71767643762407
AJAP1	2.0583346525	2.05276429677778	2.05493904030556	2.10217995869444	2.04973127580556	2.05415589852778	2.04810616586111	2.4200059072963	2.06912750405556	2.04858449339352	2.13077638184259	2.05511098384722	2.05379135581944	2.05194008679167	2.04817808726389	2.055562688125	2.06413296616667	2.04947179276389	2.04721910379167	2.04659450945833	2.05022851494444	2.13562673237963	2.16951495100265	2.04641984815741	2.04659450945833	2.05262552706944	2.04677387695833
AJM1	2.3649264532037	2.84465350414815	2.35461059933333	2.35702180880556	2.34040292217222	2.34446008448148	2.37638125627778	2.36667818377778	2.37204942285185	2.55914738201852	2.35073858834259	2.31942064346759	2.34657911675	2.36944545343056	2.37348200832407	2.36408840825463	2.35964421661111	2.34340432837963	2.32859054012963	2.33234716419444	2.31728448704167	2.33008891575	2.4096374904213	2.35096164671296	2.36135248112407	2.36095910125	2.34363594787963
AJUBA	5.95108978427778	5.22030341947222	5.66369960342593	5.93158211308333	5.62630893725926	5.61321921406482	6.0927793962037	5.44296826391667	5.41034091712593	5.79808326664815	5.6468686640787	6.42661864936481	5.58487975307963	5.74238444551389	5.11035187406481	5.78972403955225	5.78075581818241	5.66613156503241	5.5596194424709	4.34228890252315	4.95387565336111	5.79846489241435	5.03335006296839	4.80698378475437	4.93147780948611	5.63494559281574	5.24626618117222
AK1	7.87481413962963	7.84203713398148	7.86825207533333	7.88024160616667	7.8240426185	8.11077578274074	8.06640667514815	8.02077524766296	7.55689824488889	7.87698257012976	7.97749763517394	7.84178974000926	7.94283062198148	8.00249633372222	7.41215439433968	8.1455719277963	7.86250084963558	8.13120924267963	7.73600484596296	7.63076070669048	7.29322565405556	8.21058543206481	8.13502673425463	7.98565031891667	8.15924636236111	7.86129161599074	7.76635859761111
AK2	6.14961668491799	6.4365694008754	6.14738348730688	6.05684971076429	6.09567966238095	6.01252367481481	6.09419715865873	6.16625652693386	6.06197911800608	6.14793894496627	6.1114696237754	6.30345084535688	6.0895256397705	6.17753880924828	6.13796587574206	6.26500406926279	6.10820728779127	6.22284656337368	6.37996564259497	6.30454903818148	6.16024107169444	6.17753880924828	5.92640137049286	6.18828517115609	6.2070920441636	6.19338724944907	6.09026980508254
AK3	9.73771363517593	9.3090917815	9.65418542216667	9.70950555535185	9.54666663594444	9.65113313522222	9.98670495537302	9.81609041690741	9.89914930848889	9.50053688367593	9.67737943170833	10.00336364125	9.60399888986111	9.47353045023148	9.47973036510185	9.38500193306944	9.34224224052778	9.45686951418518	9.40892972683889	9.14024351661111	9.61519731787963	9.9240313549246	9.61380304369444	9.90219381992196	9.70534408596111	9.728106524	9.72100651517593
AK4	3.70308307918704	3.75242552882593	4.11805489730926	3.75812987871111	4.28735802187963	3.53611953945079	3.58170173486296	3.60925988893333	3.80140977235714	4.06949390823968	3.58726695459815	3.95385083711852	3.77185587420833	4.23344145721296	3.889965303875	3.85287528132976	3.61017827514537	4.30331838340503	3.71970308770926	4.17268740212037	4.01180643769167	3.55066167608585	3.61237249351944	4.154864000675	3.56933898126389	3.88280431685648	4.87501567690741
AK4P1	2.97949763671481	3.49169804414259	3.29612112749074	2.79916251324074	2.88417128875	2.33949050277778	2.80778550242593	2.40748908777778	2.82497777040741	3.86945920861601	2.66917768442593	3.50537324972593	2.92222065368862	3.97679397954167	3.4960426119705	2.92778727780864	2.91807727334537	3.66478332299101	2.40346947622222	2.75616127446389	2.75828382297222	2.84577086762963	3.09854952279537	3.24031545589352	2.34127805841667	2.94384746631481	4.81983633391667
AK5	2.07789938594444	2.075325315	2.076009175	2.076009175	2.079205264	2.08043799202778	2.08403238941667	2.07493578316667	2.07501929233333	2.07153501119444	2.07509530789352	2.07431650708333	2.07260519840278	2.07536334540278	2.06902759938889	2.06815527552778	2.07431650708333	2.08112825362037	2.07431650708333	2.07047402902778	2.08760615555556	2.06889574877778	2.10463012036296	2.07059174104167	2.07030810109259	2.07278349966667	2.06927048638889
AK6	8.47337851696296	8.98957350626667	8.59817065277778	8.38436550682407	8.73431199428704	8.6701367947037	8.28804016118518	8.52984228466667	8.42977815162963	8.62930442087037	8.70419154263426	8.68931731755034	8.68931731755034	8.65394659150556	8.83442080766667	8.84151351564352	8.93764369565926	8.79569328492592	8.99809883751482	8.5583981824537	8.75883283812654	8.03012878733796	8.27137311983935	8.03527260900463	8.49926663701235	8.47492192266667	8.02264424824074
AK7	2.68436007280556	2.7523859447963	2.76851576594444	2.79833428075	2.60072424634259	2.72488361475926	2.71807822747222	2.95866656906667	2.75106923358519	3.30724658412235	2.7403204435787	3.0700130562963	3.07873204026512	2.78405659784722	2.67647235165972	2.90112745097222	3.17149254438704	2.94770439025926	2.68828026784722	2.71551009858796	2.63478637161574	2.73592377767593	2.57154280743333	2.74652533912315	2.66352548020556	2.66051252001759	2.69278908330185
AK8	2.81104078058333	2.91468696090741	2.64184102644444	3.03040866336508	2.79742254831111	2.81227979086111	2.63901542961111	2.91117842740741	2.82179965281481	2.96405098914815	2.82607292223148	2.83851925641111	2.97401476602778	2.84660888038981	2.8341411329713	2.77251691986759	3.14776801888426	2.79581407964815	2.78103748920324	2.79492515355463	2.75737971393518	2.60636464033148	2.80579872016204	2.77909706126759	2.77378308485185	2.78791529623148	2.80826805674537
AK9	3.88018455310238	3.72604176077646	3.77323396909259	3.83245642350926	3.60393453060185	3.43491840375	4.26488137018519	4.17491101480556	3.89961061368519	4.50716587341296	3.8543309503328	4.18601805960875	4.41432086351951	3.84125756131018	3.69447222410648	4.15300353158056	4.42505858610529	3.66272304825	3.24253755385159	3.32052917691944	3.28143924831806	4.00546199288519	3.49793567531852	3.84597458293704	3.47011689635608	3.60920328891869	3.83246445374722
AKAIN1	2.87435335416667	2.86733817746296	2.89196689035185	2.875297193	2.87505541056667	2.89956090249074	2.87403231981481	2.86560281316667	2.88374519018519	2.85714527250093	2.90268347853704	2.87096056355423	2.84920330588333	2.88049398910278	2.90007755208457	2.88541325034259	2.86559280264352	2.86121000850926	2.94609000230093	2.87803095958532	2.87206915178148	2.87445440438611	2.83119764890556	2.84828860896296	2.83183710679272	2.86821121773333	2.85409959652315
AKAP1	6.14544717172963	6.10934540153704	6.22092380892593	6.33542406670741	6.13164390963889	6.14771674987407	6.09010798809259	6.20631047797222	6.19867543246944	6.62214156661574	5.90706120828704	6.10569403511296	6.06263832304444	6.25737901683426	5.68394693506574	6.27731454437897	5.98015877465926	6.11330596283611	5.78727426003889	6.08869817378426	5.75803793345172	6.65958878752778	6.28012747105278	6.85201703205926	6.42441348671759	6.50308686583333	6.66300489399471
AKAP10	5.90028484187963	5.24152578968519	5.48494488214815	5.34306738788598	5.82340594031667	5.16734403620833	5.16340028772487	5.01536392266111	5.06118203068333	5.82469582490701	5.56376712006296	5.11883824588426	5.6557157278287	5.44547581431944	5.36564495908889	5.50085385048056	5.38056546436389	5.24735112682824	5.16823439383796	5.33104557417222	5.33700493990463	5.20299118148472	4.9912227787037	4.92781693295093	5.14875702924061	4.90213468200463	5.0785376923213
AKAP11	7.53292677677778	7.27432355990741	7.21621269968518	7.45928114257222	7.25644598284259	7.18418452151481	7.43594239237169	7.42498636159259	7.14081849272222	7.39396382906944	7.155819070875	7.36485786692593	7.40072064544167	7.06093197611574	6.77080927377685	7.41545668224537	7.33274705200555	7.2140611795213	7.08480075646667	6.97202018861852	7.41670368929444	7.32187817586971	7.04634513426852	6.65061147124537	7.02909843687037	6.74997680315741	6.92344734675926
AKAP12	6.94417154537407	7.10917260857222	6.85947068983333	6.79839996371852	7.22821051427778	6.99740941914815	6.31818461245185	6.69066193304894	7.29538618707778	7.24824329006667	7.18097230199444	7.221085498009	6.82766718322976	6.54384853572407	7.7716819252537	7.2320755027246	7.38789908519167	7.68371363888704	7.26762546526984	7.61682242337989	7.34055781714167	6.85152610370093	6.52589286398056	6.85152610370093	6.29774975057196	7.65166770803148	7.34608030776481
AKAP13	6.5103798422537	6.94961599605	6.79421203012037	6.95202419700741	7.15839426294511	6.93947751782222	6.67195899098333	7.14875169462963	7.27840184471482	6.8870046739037	7.17456933743565	6.56123336340093	7.33841751034233	6.80960684329815	6.98997057318889	7.04886834146574	6.99158230063181	6.47055943297222	6.88800156206481	6.98911732784074	6.54068413027341	7.4517718518807	7.00563800298426	7.63784337660833	7.3390353770687	6.94476777076204	7.19708942847778
AKAP14	2.78438221401852	3.00506994953704	2.84925261188889	3.48196310935926	2.86390105437037	2.86795804790741	2.77886919601852	3.70815856518518	3.08092365231481	5.24309850989074	2.90128533394444	4.32387825126693	4.78413982365436	2.86121000850926	2.79581407964815	3.30281160890926	4.61447730111481	3.91968669721111	2.85816059875926	2.83825469781085	2.87558306320833	2.7804715652963	2.85739270916667	2.89586908262963	2.81904136832685	2.84990794718981	2.84875539711574
AKAP17A	6.02345592357037	6.35645350772222	6.1177014769619	6.27554544775926	6.08410243187963	6.18559355162037	6.25435087610556	6.32598419660185	6.24458599515741	5.98433736783796	6.13016553559775	6.09448486261296	5.95220346260648	6.09165659908016	6.25694895275238	6.06150703549815	6.16367636815886	5.88389420073333	6.28752747448545	6.51791085199074	6.59287933734259	6.45326054090675	6.8369162291713	6.56783967521759	6.99452740568704	6.31943319568981	6.24720701740046
AKAP2	9.30073884504497	8.84960493351852	8.87733751211667	9.25097831777778	8.94309148558333	8.98500917689815	9.22124991741667	9.17578881673889	9.26664680205555	8.95516792730093	9.38224979300463	9.38500193306944	9.33591825260648	8.92379200516097	8.87397172936111	8.82911512689352	9.32666756896574	8.89345555701389	9.06796818103426	8.73602302566204	8.50283091406481	9.18482530890741	8.75135373326945	8.59784961454907	8.22307898127839	8.9945332530213	8.89495727481944
AKAP3	1.95498106088889	1.95215215883333	1.95389062474074	1.95160809911111	1.95160809911111	1.95841574855556	1.95737266794444	1.95333847788889	1.95441796955556	1.9765591137037	1.94930820027778	1.95247665572222	1.95114222983333	1.95316128205556	1.95068563155556	1.95179221427778	1.95247665572222	1.95179221427778	1.95179221427778	1.94873797319444	1.95247665572222	1.94474403250926	1.95371113788889	1.95068563155556	1.94552906405556	1.94552906405556	1.946694392
AKAP4	2.79380819194444	2.79142373603704	2.80274067761111	2.77682871983333	2.84341575513333	2.86122328188889	2.73834135206481	2.76827271207407	2.79916251324074	2.79511048676852	2.83515496810833	2.74005179909815	2.79727358951389	2.75384767365278	2.7438906952963	2.77193810458565	2.7764017467963	2.78303672116481	3.60190947668201	2.840499178425	2.92953418761111	2.77437323467231	2.77771671143519	2.7757795305787	2.74602670712037	2.7463357345463	2.69846470419444
AKAP5	4.10487545932407	4.07424188800926	4.28621077030185	4.38085982905556	4.15022155870079	4.41637123844444	3.76110207882778	3.81092614139352	4.02980672704444	4.06342854890171	4.12779559870741	3.81321645860741	4.06211432014815	3.87991645363518	4.32134671662037	4.50282480085648	4.0541423229631	4.16586201493982	4.1555292323276	4.25139409629497	4.379627346175	3.86614264830582	4.01218377751111	3.94320117729537	4.40944961670608	4.14941472831019	3.6761590907213
AKAP6	2.24408461527778	2.23996369555556	2.24239073636111	2.23363013414815	2.28032765531482	2.24104585122222	2.24699681962963	2.24194275404444	2.237471655	2.22790561342593	2.23755969601389	2.24060500476389	2.2992275093213	2.23524639066667	2.28084335748148	2.233779591	2.2329674894537	2.2448072737963	2.28300004744444	2.23516323094444	2.24285721094444	2.23834444774074	2.23181316049074	2.23337823655556	2.2163236887963	2.22581715862037	2.21452436336574
AKAP7	4.69496345960494	4.53039530544445	4.79657813677778	4.90762109698704	4.8740249066918	4.846676562	4.64768106337407	4.65080213952037	4.70716696306349	4.63917442459167	4.75784984844444	4.69903150080324	4.64736617417037	4.77746997206944	4.81198347576435	4.73494973194722	4.51467010913823	4.70868063834907	4.77414647183333	4.75146065427374	4.81018163877103	4.54529272959444	4.43727103418241	4.69867557207262	4.56570998451746	4.63626841711111	4.4496560884892
AKAP8	6.59718216462963	6.77354676377778	6.46963443152778	6.56372810798148	6.81536303271296	6.5151549782963	6.67317898075926	6.58993239887963	6.71985317267037	6.7076760361713	6.6418581758754	6.74912061159259	6.67048290606296	6.79479833469444	6.82130487508148	6.76215525392963	6.81055394290926	6.64923552267593	6.58460306247513	6.66711714107818	6.66711714107818	6.72421452880159	6.63120746717593	6.712846342	6.5469580157213	6.84109015618889	6.6955147291037
AKAP8L	3.63709007517936	3.77221439725926	3.5813924710463	3.62828578058333	3.48275981351852	3.78507579462963	3.62792357688889	3.61046072192778	3.66117966071296	3.65702642982143	3.68128664327778	3.63215859793704	3.65558783455556	3.70485465425	3.69343670618056	3.59650778817659	3.61310077526221	3.50041413576389	3.70279846161772	3.76740124239497	3.55406859831111	3.63899437457222	3.67774228250556	3.63215859793704	3.70089858997315	3.79654349810926	3.61065846059861
AKAP9	5.63935773943704	5.7158014987037	5.64214428243704	5.29615932913148	5.26855070231164	4.99185220833095	5.53423587230556	5.69547397385873	5.91951879477778	6.20160545410741	5.60985494949074	5.33353849771759	5.64521582562963	5.68544223897381	5.70727721822685	5.99845432650201	5.85684331153816	5.52211726452006	5.4441342525713	5.51518174408333	5.85254959040463	5.86841011781759	5.2083478934037	5.50456376054167	5.51141700780185	5.42577030815556	5.22447507341111
AKIP1	7.15343904443518	6.65331372422222	6.91915193148148	6.86780876671296	6.8407076168963	7.13807870819709	7.41839062272222	6.75388608797222	7.1571616282963	7.03613203516204	7.04394813174272	6.8755889974179	6.87744096895556	6.81096412173571	6.97834200877513	6.96184667985648	6.69836471224768	6.80523020066799	6.90536748654861	6.90091821209259	6.86647058265	7.01840780002315	7.1471791548287	7.0007905507037	7.41324807454907	7.17242699499537	6.8431970428287
AKIRIN1	7.57107829344444	7.83342924592593	7.61742866669074	7.50899133311111	7.55628312122222	7.80018753692593	7.82194007140741	7.98723337355556	8.36556981842593	7.41378246846296	8.10009835238889	7.85037616983003	7.66324445592593	7.87013242282639	8.61324066866667	7.73478300044973	8.07964316447685	7.85124919617593	8.15697374178704	8.13502673425463	7.99611776858796	8.13004086189167	8.51482579847222	8.36342552056481	7.52021543153175	7.83906092697791	7.27735467723241
AKIRIN2	7.44748126	7.60258912076667	7.42394141700926	7.58157486140741	7.51221821826852	7.87034381856296	7.02530854963889	7.1067687802037	7.24334191062963	7.06143824305344	7.91562459538426	7.3630555227037	7.33508373826852	7.56187403348333	7.65957129489815	7.35877335377778	7.33242215898704	7.34548336255556	7.80779492626111	7.78815643910185	7.51842053812265	7.55012073110556	7.40647880777593	7.81835094985185	7.82145531298611	7.34943248860648	7.12912522922315
AKNA	3.84453634264815	4.05953730123333	3.95835811169444	4.04009819401852	4.08467749605556	3.85595945795	3.92033705764815	3.97304233418519	4.16941228891667	3.86337923690331	4.08600257219117	3.84175331174921	4.0612185733287	3.91333376411759	4.00394682625	3.81664262420767	4.11150175237037	3.89674613681481	4.0662809447213	4.31487932616667	4.49508457894167	4.20392142990664	4.28651147946944	4.45957884805556	3.99143693541065	4.00157281075	4.08182486339497
AKNAD1	2.82099790406481	2.724664677	2.82253386474074	2.72791979675926	2.74640885472222	2.74874718501852	2.72233885412963	2.71807822747222	2.72513402533333	2.68723745037963	2.73765963785648	2.72318228699074	2.78288261768519	2.71901182232122	2.73392014109259	2.73817393364352	2.72083388315278	2.72205173708796	2.73622716770988	2.73704269938889	2.74831116731482	2.80300037968056	2.72098617796296	2.71392106531111	2.70509571375463	2.77415047398148	2.69715713604167
AKR1A1	9.48579666357407	9.33289458312963	9.56091214616667	9.5912640015	9.64516448944445	9.71763294118518	9.33208764872222	8.9161668775	9.24567375294444	9.7121060572662	9.16627118361111	9.20929534701852	9.34224224052778	9.65890046607037	9.50720279095648	9.43787635326389	9.22266231764815	9.46047389850463	9.83222391864259	10.1615163420741	9.70377334288981	9.23220911445926	9.67737943170833	9.54459455569907	10.0485021197336	9.41524418991435	9.24072742497222
AKR1B1	9.14674855780556	9.0555733645	9.2838351457	9.21057106067778	9.67803611042593	9.48357105166667	9.75415424573148	8.91214415438889	9.72285501222222	9.27899721845833	8.98258394809722	8.89615540767222	9.1002888209213	9.17895978579167	9.83007553741667	9.21511497767593	9.00295575353704	9.15036454237037	9.67596214451574	9.72988724608519	9.04367896781019	9.55462050986111	10.2240758571019	9.3588528381713	10.1615163420741	9.24218855867129	9.14447474294444
AKR1B10	2.37768772233333	2.36587258412963	2.36744693261111	2.42729321738889	2.35973841088889	2.37186821605556	2.38192911914815	2.37655652122222	2.36728510968519	2.38161315392593	2.36978400111111	2.3499568089213	2.3777510615463	2.3817128384963	2.37316938725	2.37449330417593	2.36302799221296	2.36087631431944	2.34917361253241	2.35542996122407	2.35915644456481	2.3778557855	2.36830124422222	2.35853409768518	2.36910081459722	2.35371506658333	2.36835678036111
AKR1C1	4.74604642160317	4.69858813576323	4.73652304821085	4.46439266041799	4.86756592950476	4.62620723324339	4.84950026849894	4.76034413678307	4.56083505048016	4.63237106220489	4.70485158419907	4.68383140241481	4.94577848496931	4.31402674021958	4.72466571553929	4.46580781649524	4.70111886253532	4.7022048077127	4.35033684308796	4.48492254004954	4.8722885623873	4.77583252916587	4.31402674021958	5.01469090297394	4.9561958032246	4.5893302421545	5.19261494341832
AKR1C2	8.43699009918519	8.43214485662963	8.44654356627778	8.11077578274074	8.43515712957407	8.05378823156173	8.44022666185185	8.65613447146296	8.03347076873148	8.45568397435185	8.58258712929167	8.49926663701235	8.70327063411481	7.85264916839352	8.19628283543519	7.97665584878704	8.53507398812037	8.50911192479167	7.65236847806019	7.99670315001852	8.60546390947222	8.70235545533889	7.34236601819074	8.25550011988492	8.6259830199537	8.39042198432778	9.42159559362037
AKR1C3	9.21903022042593	8.87609705633333	8.86666041407407	9.13979235957407	8.80420824162037	9.17457869903704	8.55923945961852	9.43376992580556	8.63270022888889	9.55302920683333	9.99346889874769	8.94788401039815	9.97672088210185	8.57302440856481	9.22403230208333	8.191241377125	9.18195845749074	8.90997496187037	9.00145350604167	8.43387372759259	8.64362224438426	9.25682478055555	8.96402623171495	8.21257129612037	9.65027998407341	9.37716039956746	9.20164621019907
AKR1C4	2.51528800202778	2.56763933505556	2.58413351955556	2.55986002983333	2.613991476	2.5710655722037	2.55003481827222	2.55531428144444	2.5601732872963	2.51755963180556	2.57452562388889	2.54869944425132	2.51083538464352	2.50668434018611	2.51847682787037	2.53814859581019	2.53688557125926	2.56516493285278	2.55597738095741	2.55351497878704	2.57001519144444	2.54474369782474	2.5083901125216	2.53261690280556	2.52986235487963	2.5177887279213	2.50391548487037
AKR1C6P	2.3507836062037	2.36552774984259	2.36598004533333	2.37165588788889	2.36120681193519	2.36619143372222	2.33401109622222	2.33889020685185	2.34033777225926	2.34416636084907	2.33739532891667	2.33777798214074	2.34168940929259	2.34384344235185	2.35127778094444	2.34315791082222	2.33571450966667	2.37576629110185	2.37920969773148	2.34759314272685	2.3568339165463	2.31764974546296	2.33627593858056	2.33777798214074	2.37010167061111	2.33884898311111	2.33264982214815
AKR1D1	2.58261632677778	2.59178282780556	2.59635387781482	2.60593786038889	2.60337116283333	2.62600033505556	2.57821596691667	2.57618402255556	2.59808991758333	2.57983460777315	2.62603056927593	2.58087321508056	2.59286154202315	2.57269934410463	2.59304169388889	2.59960552264815	2.58567041482407	2.60037079437037	2.62298903539815	2.59201048812778	2.61773042532341	2.57822920861111	2.57867144684259	2.57377741618981	2.56308952223611	2.56416543257011	2.56631514794444
AKR1E2	2.78782089859259	2.57803582648148	2.67647895914815	2.51961255162963	2.65005245212963	2.78370769890476	2.63569537709259	2.40723781447778	2.6668939612963	2.6010848218287	2.61093755405648	2.74458610402685	2.87182070892037	2.64436484252778	2.58868138593148	2.83922845284722	2.72470127751852	2.70665056242593	2.58368178239352	2.56941590105093	2.58012922810185	2.63598930891667	2.48145482163426	2.58915834062963	2.48431889074074	2.70264923233796	2.52480885618519
AKR7A2	8.22875643977778	8.17392312705556	8.16285146261111	8.22429690594444	8.42977815162963	8.27543880359259	7.68082742553704	8.11569152389418	7.8290744641	8.2282976635463	8.02264424824074	8.31298972561806	8.35210946949815	8.01201129420767	7.98417570610185	8.44765813146157	8.18906761929167	8.43387372759259	8.11373084076296	7.78487977871574	7.98702964547778	7.92947826635741	7.66017751207037	7.85489639288889	8.35762224693704	8.14799151378241	8.23607801640741
AKR7A3	5.36916393071852	5.29661285240741	5.62378079844259	5.32135794402593	5.33244857098148	5.52141456666667	5.34032458113333	5.21959110769259	4.90626533156481	5.29774870511204	5.09222679671852	5.22447507341111	5.25899476847099	5.25625364263009	4.93096250410278	5.56210021841574	5.21301186855119	5.68868017529444	5.35106059925	5.07131531904034	5.16140150868519	4.97965565218519	5.32278337746759	5.84699665432884	5.5226916693873	5.0304592371149	5.17213020319352
AKT1	8.44779721248148	8.27053566716667	8.03525217287963	8.53781903871296	7.71261964653704	8.50080532686667	8.67479675062963	8.44654356627778	8.41781070302161	8.40362388903704	8.29204874985926	8.12769886634722	8.2141244332037	8.40033525197222	7.81964126241944	8.40690222897222	8.1665071548	8.42818251359259	8.27217651541111	8.38971404578241	7.38650641517275	8.63410036657963	9.11620552127315	9.32545220963889	9.06430532353241	8.886871842	8.47807320041852
AKT1S1	4.72512517116296	4.84079570175	4.71847449294444	4.65520982964815	4.86719660544444	4.64312019731111	5.02187707235185	5.03973038841667	4.83814254098148	4.50790983147222	4.41646713216296	4.71166435830701	4.48974684008333	4.83952987624418	4.63890037311343	4.80430158811574	4.70194601985053	4.79469842585648	4.41077535150602	4.73871022594907	4.58397653661773	5.06528732290278	5.27926842031389	5.30573729894907	5.01222134371032	5.22940628843519	5.08587397128056
AKT2	3.4490320778373	3.50011033931305	3.46278765846825	3.53611953945079	3.53757092758201	3.56304099158862	3.49586300370238	3.40037861922222	3.55412827695238	3.36142123528968	3.56501551127381	3.43234384418585	3.56964073648915	3.46487476497302	3.69888220802487	3.54230244699934	3.52850823360423	3.32423527808373	3.38539987094881	3.57234465621693	3.41008405179299	3.8396964923209	3.65375456457606	3.96874996293677	3.59791212891111	3.53635554052302	3.65219490992989
AKT3	5.44754485510185	5.2212331051746	5.5118009091746	5.41977121656349	5.46219971990212	5.40170273335317	5.74645979986111	5.23982936735635	5.5086003654881	5.50421707905212	5.69248971182374	5.6045275711336	5.83633489558611	5.29431841531693	5.82585001049987	5.3261200715463	5.67506286562738	5.32536419239974	5.25245299659537	5.35961527099127	5.56616878432831	5.90243366714656	5.0642430218246	5.02741066786085	4.84177385378862	5.2949573843623	5.68084014309048
AKTIP	8.17634522294815	7.97154979834444	7.99087223005555	8.07380216288889	8.01853366615741	7.87783261858201	8.48195219472222	8.20819189458395	8.07123577444444	8.28717798825926	8.38665274599815	8.35264998363889	8.44765813146157	8.24228954235053	7.72259301504352	8.24891027931482	8.17993364961111	8.23958459044908	8.03012878733796	7.60891734632407	7.72184535392593	8.25838839982222	7.65648972081852	7.23898652789259	7.55885127449537	8.01263444733333	8.03246783393056
ALAD	6.09656393325926	5.66369960342593	5.98628203823889	5.6100173478963	5.34249957819798	5.91508883254012	5.79976559424815	5.15574320420556	5.66781628827778	5.78075581818241	5.65653747166799	5.83054753797381	5.72914242733148	5.84737340834907	5.99570473036111	5.65945066734259	5.88150973472037	5.87197320608333	5.34816689851852	5.71785487936019	6.34579415444907	5.69979839032731	6.20779607097685	6.4430625874037	5.83830701268333	5.75462345891402	5.73428554593056
ALAS1	8.79016312255555	9.05746527074074	9.24153739624074	9.13367384042593	8.70945410531481	8.94182214388889	9.24567375294444	8.82585880933333	9.30697989966667	9.18307323856944	8.66945532521296	8.51279836531481	8.74481383812037	9.32239041639286	9.25682478055555	9.18786810000926	8.82184931822685	8.79983095443981	9.17895978579167	9.21827850561111	8.54302564993518	8.75317344666667	9.62081323723148	8.80758674134722	10.1973381372269	9.49285240600185	8.78317429718981
ALAS2	2.29488164527778	2.27216631822222	2.26849113016667	2.26838398605556	2.58803585701852	2.272040468	2.27436542885185	2.27495902425926	2.27754816707407	2.25163197326852	2.26350857046429	2.26419191967593	2.26357157253704	2.27548080421296	2.76498433699074	2.26787515743519	2.26937007983333	2.70326354137169	2.26700551080556	2.277025732	3.8162195221037	2.27901746002593	2.27043342141667	2.26262008986111	2.26913842110648	2.27335684281944	2.27541398793056
ALB	2.57008447272222	2.57889691589815	2.58138552638889	2.58533956050926	2.58365590066667	2.61108504651852	2.57793678101852	2.55722368333333	2.57102273213889	2.5328437155	2.58868138593148	2.57292833272222	2.58936847508796	2.57163483958333	2.56054917194444	2.57740062786481	2.56784490507315	2.58077840035648	2.59057956023148	2.5900345228287	2.61350022582341	2.54779107790741	2.56308952223611	2.56160308627183	2.55241247991204	2.546015581375	2.54540121591667
ALCAM	9.16802606255	8.94444394140741	9.00973361802593	9.10350738052778	9.19467289369444	9.41098367185926	9.12859478351852	9.05944313214074	9.16452339422222	9.65366089856482	9.49069694693981	9.25377202091667	9.72252414164352	8.80131611433333	8.86333052066667	9.23018127889815	9.29185740565741	8.80889065041389	9.25247350489815	9.01990353094444	8.41748273360741	8.94444130888889	8.71218785328981	8.78423023196574	8.63126174077778	8.31456816775	8.59674590626852
ALDH16A1	6.406942569	6.12474487518889	5.86072665561667	5.91722528962963	5.89054409105556	5.6536059504537	5.9067993513	5.26383115532963	5.76299364483704	5.78251644219167	5.85180347371019	5.81916979795833	5.88093364847222	5.79644911221574	5.8437436993713	5.83262131517222	5.82012765821481	5.28352544303704	5.92594365781713	5.8997660632984	5.93092855953241	5.43594707335185	5.98051985803611	6.53617890426852	6.72421452880159	5.81092529155185	5.7324768452463
ALDH18A1	7.83479069114815	7.72605432490741	7.47684162284259	7.26884769524074	7.79841686381482	7.48984751890741	7.67546424364815	7.28235761798889	7.30066836616667	7.70499376802963	7.44868644424669	7.61327464405093	7.66402092186667	7.69985033143518	7.81155790518519	7.8720928619537	7.47856353209623	7.92409567909259	7.68581053283518	7.51057192953148	8.12296260949537	7.24791573548519	7.53597728524259	7.75445665912037	7.42810696337963	7.35183869925	7.58473916169815
ALDH1A1	10.9478151022963	10.9916289656111	11.3007337777778	11.2865619384074	11.2538346709537	10.7848769438889	11.404087775	10.6256242099074	11.2092914570741	11.7855843812222	10.8333468074898	11.5841965659907	11.3028733971481	11.2188641426944	11.1757802323796	11.6003388525	11.1757802323796	10.8411697587963	10.785431728875	10.8560976565148	10.6905887067778	11.6262962866667	10.8600796695939	10.6880902112593	10.5806307640167	10.8805021675833	10.5651694856944
ALDH1A2	4.43717280628148	5.46673810833333	4.6035756942	4.35977387061111	5.14022021507407	4.40162228126825	3.46009502398809	4.30315576283333	4.33613630417593	4.65984938067685	3.40212955970648	4.15091898338333	4.02687562543122	5.03391827155721	4.72952874062778	4.94644250200132	4.6023231693787	5.25899476847099	3.31932971180093	4.56186889899246	4.81671585152315	4.73428435830247	4.19173127601521	4.02419767264801	5.99806286925926	4.9228529262	5.25030486794815
ALDH1A3	4.21576676383333	4.318945623	4.24346669976852	3.96146838415669	3.96840949435556	4.24308536159259	3.97304233418519	3.64969833068519	4.211599481	5.037679797525	4.57447451302778	4.62490626287407	4.51301232675463	4.51850318507963	5.26326654676574	3.8162195221037	4.48117996326984	4.76141260544907	4.81671585152315	4.85862214819655	5.49805705661944	3.9044615068082	4.70664399434722	5.22788856947037	4.42972935342654	4.71682693752778	4.63626841711111
ALDH1B1	3.77782334963611	4.01789744302513	3.44452268886481	3.52221695331852	3.42900008983148	3.43368781361111	3.57689923713519	3.32722001175926	3.19850625383519	3.66236324562698	3.56136240758241	3.52568547010278	3.59176411686309	3.57403952579352	4.36671075788395	3.44120433283855	3.78517334573148	3.89222824869537	3.85655108664352	3.60024073610476	4.5762080759037	3.31401218534008	3.84411928122593	3.95434458340602	3.46015692060119	3.51798231612593	3.68799748247222
ALDH1L1	2.88133993795185	2.86078000365741	3.03534052462963	2.86122328188889	2.75213868856111	2.87604423722222	3.05076771940741	2.85745027483333	2.89047204714815	3.08658508056111	2.88079078095185	2.88878747888889	3.13298755873148	2.92744902599259	2.72528682611243	2.90609241540212	3.10832598415741	2.85816059875926	2.85289606749537	2.72545909469444	2.81804140294444	3.04182282372354	2.95126436054861	2.84629219306481	2.76583604356944	2.88408636132407	3.28051023703519
ALDH1L1-AS2	2.2471546393836	2.24825135494444	2.30461594061111	2.24815489861111	2.26270220388889	2.27903363944444	2.3002202287963	2.24419839681481	2.24807982661111	2.24301233675	2.26307820797222	2.24454449221296	2.24285721094444	2.24425214757407	2.24329895483333	2.24872690961111	2.24140355045833	2.25475680997222	2.2601903464213	2.29295802508333	2.23011969820648	2.24534946152778	2.24060500476389	2.23076847436111	2.23562819739815	2.23236755496296	2.24157242352778
ALDH1L2	3.39257266686852	3.42472451002646	3.67603123050556	3.2734532220463	3.49341905333333	3.21008558562037	3.42062338167037	3.05409432916667	3.19026362312963	3.09151416298161	3.36542616348025	3.3946468493787	3.26689894665	3.37520499670873	3.74017473213889	3.47804543117725	3.16868806636574	3.67901895497434	3.14142402028042	3.29616536293056	3.82462671219907	3.16766384704815	3.47708628818056	3.28101306218056	2.85179714224537	2.90765391299868	3.5969711904463
ALDH2	11.6423464132222	11.5861926825333	12.0355094877778	11.8207797755185	12.021847802037	12.6307346722222	11.8019436627852	11.9992279092593	12.1454813693333	11.931016535	12.0445959308333	12.1921025003333	11.8012443372222	12.0208849121296	11.7763062923611	11.993871353537	11.5039904348611	11.9700582879815	12.0638509273889	12.1659203029074	11.3062358049444	12.1294033536481	12.1483315463889	12.1294033536481	12.4828264205556	12.175707162037	11.8160194494722
ALDH3A1	2.71642727290741	4.18188488097222	2.41914260171296	3.30883000014074	2.87318239764815	3.35308256300926	2.89956090249074	3.11654896567593	3.18914771384259	3.13166880780324	2.77171564789153	2.63686598680093	3.27932686187685	2.74414377488426	2.78582674431614	2.94634380975	4.08182486339497	2.92662794693704	3.2007982534537	2.47786365450926	3.55730683008426	2.53499029668056	4.18559570866375	3.16257549068519	6.53212934262963	3.22630397215397	3.13747401734167
ALDH3A2	8.9557775257037	8.85345450937037	8.76591315940741	8.78746033655556	8.35237056601852	8.70280704305556	9.12979952005556	9.2996846557037	9.14790837825926	8.78748910959722	8.75883283812654	8.65971673805556	8.96525351372222	8.68034781421296	8.50826917237963	8.853274128375	9.20164621019907	8.5691764032537	9.08205731259259	8.54120639295185	8.31021110076852	8.44235432909259	9.30650631303611	8.78573510106481	8.90731252302778	9.15160630574259	8.58258712929167
ALDH3B1	5.32258507018518	5.56468108093889	5.69819189125	5.89054409105556	5.42704728133519	5.78163127448889	5.67897276390185	5.94733829339683	5.80842042966667	5.88150973472037	5.67863240439213	5.7470411011287	5.72684160642037	5.54512405276852	5.15557253143519	5.81247296644444	5.84767925242963	5.62831504428333	5.71648078056111	5.80025398361482	5.09200577748055	6.10639335916693	5.996220841625	6.22044429239286	5.80619967782492	5.88432622808796	5.64152727186481
ALDH3B2	2.59329415353704	2.58199197899074	2.59283982737037	2.58442810541667	2.69296668364815	2.601553198	2.57008447272222	2.58832190601852	2.60072424634259	2.54381404810185	2.57516982347685	2.57314062854167	2.58027774782407	2.54748551133333	2.5395832295463	2.57778964791349	2.58603829767593	2.57803034746296	2.57983460777315	2.57419420281018	2.61214074936111	2.59678537749722	2.86438669789352	2.92542247347593	2.55407620689444	2.58965807372222	2.56794048554167
ALDH4A1	2.76827271207407	2.69597920192593	2.70988645513889	2.82205305797222	2.74219364037037	2.70667534069841	2.7523859447963	2.68941845563889	2.72448776348148	2.78921974655556	2.69092765607778	2.71551009858796	2.69846470419444	2.71334133793611	2.78405659784722	2.72021869830026	2.78598483483333	2.68909655875463	2.68723745037963	2.67294815616667	2.65132346156481	2.76415843768519	3.10597864737037	2.68576081314352	3.10832598415741	2.70851459380401	2.81469146461111
ALDH5A1	5.04900250197222	4.43758589348519	4.98939592102222	4.86117240484259	4.92730304440476	4.9637837800037	5.07469147136482	4.92528694903704	4.95542210780556	5.17903332383611	4.65333804750926	5.0228074233287	5.00637907961905	4.94184337972685	4.66291975842033	4.9387159239213	4.97522992283889	4.7172536776713	4.91517654691204	4.84115404533426	4.86707734194938	4.9944542723463	4.9561958032246	4.66938809438294	5.0837990167787	4.78026756901257	5.26058112472328
ALDH6A1	6.40027799008148	6.49926834030926	6.64934021121852	6.69121367955556	6.72983231879471	6.73596706053148	6.16037762022778	6.35515267262222	6.30535191266852	6.76370308659431	6.52333618389537	6.58269849155556	6.55518568330529	6.42270074705833	6.66711714107818	6.84705348209815	6.76610520930093	6.4137697945266	6.55271073159722	6.30839440263704	6.62396063210833	6.16299895813704	5.79278671071958	6.40559932949259	6.32688131692037	5.91739933356944	6.51317340237579
ALDH7A1	6.79378469607407	6.84919723130159	6.76717839025926	6.66584254876852	6.61408184618518	6.94154754624074	6.8687789097037	7.02100756473457	6.61122420940741	6.88039998716667	6.72747904126852	6.70337257688148	6.96046917722222	6.63120746717593	6.53212934262963	6.93072312475926	6.75505850928056	6.83271757581482	6.5705025033959	6.46825995656019	6.85304555523843	6.93072312475926	6.34691383281482	6.73958804706852	6.45372152518148	6.37869089774577	6.46153592398148
ALDH8A1	3.79984863175	2.8050432272037	2.91547122046296	2.81073729222222	2.81182362955556	2.82764160148148	2.84555938785185	2.74577179935185	2.81095439275926	2.94661678500463	2.84132162897778	2.88541325034259	3.11497890948148	3.28402467558704	2.93989474708373	2.80262690488333	3.19538995898519	3.17275558315741	2.80938561986111	2.79094413408148	2.81577928768704	2.85552931975	2.81890508519907	2.7782008967963	2.86163079009722	2.84239501256389	3.26286871489815
ALDH9A1	10.262549730963	10.1063990065	10.0394485799444	9.8288063267037	10.4007631876111	9.87527736534445	10.4779337005569	10.2873532297759	10.0873543017037	9.91020807408796	9.57930380149537	9.69055117983796	9.84326944340741	9.74412587038333	9.55113003787407	10.2322580630398	9.73231512479722	10.0079946436352	9.63574523575093	9.51878342852778	9.80632920556018	10.5518564956574	10.521300430588	10.3374637747037	10.0369788420241	10.2150575028796	10.1600027497593
ALDOA	10.2839467915	10.6799016035926	10.5490767435463	10.510179893813	10.4988408193333	10.5837090977037	9.76180152398148	10.3136786294444	9.89272537955556	10.4710056734861	10.3827448404636	10.1991611479769	10.3550415631796	10.631422083738	10.3860038827315	10.6490725955556	10.4797881344259	10.7288041820093	10.7205327948796	10.7767652192037	10.4507967267926	9.91020807408796	10.1924795167537	10.3319648765111	10.8368289136204	10.6420425396944	10.5419580935417
ALDOAP2	2.74481556816667	2.74093271597222	2.76079495824074	2.74744632390741	2.79441562443333	2.76827271207407	2.81182362955556	2.73548971935185	2.74780546627778	2.68038131093519	2.78376798371296	2.6703619326542	2.72950191587037	2.75503723807407	2.64766245219259	2.7531832120463	2.74279906074167	2.74923583118519	2.78967074721561	2.89287358231481	2.79684961574259	2.74302316401204	2.74211402430093	2.71273469175926	2.7113324461713	2.69958129757593	2.73024601275926
ALDOB	2.47868561377778	2.47908923082716	2.49315261824383	2.48947102120988	2.4967927764321	2.49883216806914	2.47094342673457	2.47010375674691	2.46535570328395	2.45486769502315	2.48799657524383	2.4711378426918	2.45068424680247	2.47329226465926	2.47060830530926	2.47321668889043	2.51524884411852	2.49671200849691	2.49466687953086	2.48554527298457	2.55800838806142	2.52080209066852	2.47177483163272	2.55821816135494	2.51039961233488	2.46465726551852	2.44882736674515
ALDOC	5.11277438490741	6.31362253089683	6.22428578898148	6.14238753133889	5.95577529697222	5.44882047845185	6.07977246439815	5.22053638494444	5.58387463410556	5.22657596226667	5.75902059234325	5.78972403955225	5.38837838285648	6.14882109732593	5.58362438853637	6.41276634704259	5.92785474229815	6.24432783696528	5.47588984031296	5.41502323109444	5.85143401918519	5.91082945647341	6.2070920441636	5.89442780841944	5.86217814657275	5.94978625769444	6.49045820872685
ALG1	5.08814529074444	4.87427375641667	5.08999188730556	5.20415832387037	5.13598504258333	5.14276194861111	5.00774836394815	5.31193618351667	4.96572511818889	5.04550739238889	5.10511649928981	5.08661880663241	4.80342220420278	4.88764626573995	5.00136324886098	5.09304372093519	5.02321677682487	5.48320421161667	5.28636908403241	5.15854295030278	5.25100410314167	5.21875545228241	5.0785376923213	5.137062771475	5.37933942891574	5.05433014732315	5.07395445056482
ALG10	2.74459005301852	2.79250330862963	2.90633870693519	2.76872363962037	3.11720098524074	2.81758523876852	2.75330599055556	2.76287007877778	2.78337639778704	2.7640032930787	2.86099066789815	3.19905302371574	3.02396751503704	2.95402670733241	2.79167490824815	2.74269458869444	2.78103748920324	3.17890794161111	2.9142654319537	2.88307891872222	2.80398262108704	2.73103377569444	2.77887432269444	2.7484555479892	2.71503408133796	2.75106258784352	2.60502248897222
ALG11	8.19136948877778	7.91138677889815	7.99248297006482	7.71870764130555	8.05831306417222	7.69265003208704	8.38845375482408	8.41091151295926	7.76853851662963	8.03527260900463	8.19415157172222	8.19995870940833	8.04805298048056	7.87698257012976	7.49477410421574	8.05034375172222	7.98051674795833	7.9928823345463	7.81219704768518	7.36655095464815	7.7137508563287	7.89225056540278	7.51842053812265	7.31395139675899	7.69779547480556	8.11043335466667	8.10811215636839
ALG12	5.24806953606481	5.51156735752222	5.24786801825	5.49572114292222	4.93292260685423	5.78764770501852	5.33683673898333	5.6914190264	5.65770796937407	5.5827920155412	5.55482076986415	5.52876805419815	5.49525198224352	5.32442917060864	5.40957900393704	5.35658386521945	5.51235289507778	5.47929098602685	5.66113435363241	5.40514063953396	5.12472746496759	5.71173449309815	5.94234401906018	6.16767972711435	5.91699481453704	5.58487975307963	5.56047687302191
ALG13	6.00197237194444	6.01512758321296	5.92928398098519	5.96600052571111	6.1085469459537	5.92711286403704	5.69437000575926	5.65739828378704	5.85861268049444	5.86924418113426	6.18334627314444	6.08992417109383	5.98491545040443	6.00619759400419	6.25815606305622	6.06320967995648	5.92552690067824	6.12327774761759	6.05619839660093	5.95362570648056	6.39783799903981	5.65976004074537	5.70551748895556	5.5342692536287	5.76601626566217	5.86307038728981	5.71468403943695
ALG14	4.68487155275926	4.78373412169444	4.82142330856349	4.74202112748148	4.88113513827778	4.76549792037963	4.51930780638624	4.61354413332963	4.73011243661111	4.70397175709722	4.66490638151389	4.72287703194352	4.52000345815675	4.78940423637963	4.88390045346389	4.81848937566944	4.72777464840278	4.73695262971111	4.64802051749299	4.67655676418254	5.18228988611019	4.63851861976389	4.65238286858796	4.58258698059722	4.72287703194352	4.89223322526389	4.65216364256296
ALG2	5.51757710074074	5.63893284977778	5.65926654814815	5.39119134381111	5.65004452868518	5.56428443142593	5.45309860936349	5.31150240118518	5.43973015581481	5.5234387528963	5.4782130562	5.49894639178889	5.45151241621759	5.48956459044147	5.56476643615432	5.50241621671574	5.4802802043213	5.55618140847778	5.76628985105463	5.58649609358333	5.68793718125278	5.41573798691204	5.50284570152407	5.24703325545675	5.41792052970556	5.30836362596111	5.30057939974907
ALG3	6.14771674987407	6.20302566200926	6.21734185352407	6.21248994462963	6.17840789545556	6.20978484728704	6.1392416591037	6.1671589666963	6.22936438628889	5.83310875418208	5.80450412882222	6.14752527945926	5.99717716911852	6.12327774761759	6.18771481873757	6.10377648426204	6.17222843563704	6.15044458932937	6.16242316799722	6.41712953207892	6.25625251921561	6.44499033450463	6.50255673176323	6.69494485	6.85551426606481	6.68728595407593	6.15199657774537
ALG5	4.53092275137222	4.64190011905291	4.66093191499537	4.54474631911323	4.61468201877778	4.64424562998148	4.60919298855556	4.585182277375	4.55733697168519	4.6023231693787	4.65839234742222	4.64092531523056	4.47675012321296	4.55442316427685	4.739048959575	4.59679654751482	4.60152469661389	4.75344029443519	4.70984599290529	4.6783227272	4.80430158811574	4.5893302421545	4.62027286743519	4.73695262971111	4.67406847466759	4.72214647987963	4.55188428155688
ALG6	6.21248994462963	5.99528975153704	6.33542406670741	6.54037902870238	6.59454922725741	6.73801408787037	6.75388608797222	6.49669840612593	6.29266201965556	6.20323688419286	6.48318857479352	6.5083825890963	6.53689492875093	6.45282103713933	7.0007905507037	6.53212934262963	6.30570028522037	6.69345633504167	6.78179214329815	6.72797089651111	7.01092830806019	6.45663388267817	6.50148663665278	6.4505110737963	6.83958651164907	6.43573575386839	6.19938045161481
ALG8	6.84341876990741	6.77086931890741	6.79378469607407	6.877802062375	7.20816059704762	6.8878934237037	6.98412831735714	6.88106631765741	7.15143029461111	6.83468528108333	6.81321726047685	6.94331559178009	7.01945922384815	6.91572044078836	6.99759875831878	7.13013200876667	6.97011676398783	6.96221093258642	7.16042339918783	6.99309385737963	6.80918828773611	6.73999140026852	6.90091821209259	7.10980825257407	7.20673267856085	7.25312069341733	6.81268555328704
ALG9	5.86444161046667	5.87564201547531	5.45414438029259	5.681282691	5.77326095905556	5.87162429205556	5.57209596174938	5.84935781649074	5.32848117697222	5.97091288595635	5.70816339297407	5.5974418473287	5.72717846316296	5.76404872935185	5.66208750537963	6.07835410506204	5.65496030741667	5.96451435199841	5.49805705661944	5.06180226927778	5.94633826443519	5.67592645683241	5.57893318665278	4.77350342522222	5.55442918515694	5.72420575512269	5.56159335073148
ALK	2.33315458022222	2.32460979612963	2.31655656278889	2.3269896095	2.40609387975926	2.32252231933333	2.33857791444444	2.33648952083333	2.32335778569444	2.34880427287963	2.34059405905556	2.32040548018518	2.45710311574074	2.33627593858056	2.35905638159259	2.32062047920926	2.3735892336455	2.3122611934213	2.32380381446852	2.31492053746296	2.47838705374537	2.33446922292593	2.65455188268611	2.32104859034259	2.41169466693889	2.35506846599603	2.33217505252778
ALKAL2	6.84148019674074	8.22121173283333	7.29664328659259	6.26393377303148	7.69265003208704	6.90615103177778	7.28769993309259	7.21432668363889	8.2845272640463	7.72837655532222	7.40971872159444	7.14068601649352	7.85037616983003	6.51590898346296	6.76610520930093	8.90190376874074	7.70973787818518	8.73602302566204	7.34608030776481	7.99807478576587	8.33650447947407	8.30936082548148	6.97357146332685	7.8572305490463	7.08855024853287	9.12225864266667	8.33242634031481
ALKBH1	5.1095487755037	4.96076621944815	4.87771254825463	4.89681089954074	4.96965289022222	4.96826280406296	4.65080213952037	4.80309709016667	4.89190670962037	4.78155547750556	4.9490890075537	4.76093464908333	4.86675292747877	4.79517220493796	4.91702825816997	4.94783772165833	4.99813991998056	4.7651148078287	5.17560414706481	5.04414520081865	4.99338508828549	4.93565267256944	4.95331154790714	4.73326267324365	4.82660104248796	4.94759365919074	4.58354645850648
ALKBH2	5.20791540340741	5.94157205823704	5.40557045266667	4.92846375035185	5.28680518089444	4.91061880186481	5.60677397474074	4.79017306996667	4.94691227207407	5.36423367255555	4.88144730220192	5.23289671879233	5.1084204492037	5.003255553325	4.6869323239791	5.60947483542963	5.54014882732593	5.24442432541667	5.4575775257338	5.04313141939012	4.77830080139616	5.15791946650079	5.30977595151389	4.31862132775741	5.46748970484259	4.92398991698241	5.26326654676574
ALKBH3	6.75004498244444	6.73651151088889	6.6876532476746	6.4824486822463	6.58490800638889	6.82721578013533	6.95020163698148	6.69514339794444	6.91125045097222	6.9080002054881	6.71775845134722	6.62061004388611	6.59003667336376	6.96829604863426	6.4430625874037	6.82582201800154	6.58715376639074	6.97834200877513	6.64976140264815	6.80614973948611	6.70479595583333	6.78179214329815	6.73585476225	6.85598545738889	7.27674644079167	6.95113327311157	6.72998511275139
ALKBH3-AS1	2.32887207805556	2.32449337027778	2.32116184438889	2.31754015266667	2.32116184438889	2.3290068635	2.32930387088889	2.31148827985556	2.32834721237037	2.31858412458333	2.31812311309259	2.32304701368333	2.30863740017593	2.30960216978241	2.29999816534259	2.32661835275	2.31672894461389	2.32304701368333	2.31576024710185	2.31386623717963	2.32282657303704	2.32908657599074	2.32401263592593	2.31475156877778	2.31160888809259	2.31782147536111	2.28702569158333
ALKBH4	4.59956935033333	3.82896776118519	3.97014954337037	3.7309034472037	4.2566045835037	4.10239921052963	3.96344993825	4.61198916194444	3.7421039285	4.00784258845291	3.75402372048056	3.69303736598148	3.72298797624339	4.05775843541667	3.72260876717659	3.7923219978537	4.04974902290715	3.55730683008426	3.80382614589352	3.69267880012169	2.77091688535556	4.31903606091693	4.49064314511296	4.28081152712037	3.65505042426852	4.52536745371252	3.99109918605688
ALKBH5	6.05262964932804	6.20834215042593	6.1597005139	6.1392416591037	5.9703226459963	6.22092380892593	6.3256609165	6.10495653790741	6.20834215042593	6.09821999217421	6.1467820164039	6.17073843528638	6.11431803943426	6.17986629229167	6.02940153319938	6.24657915070185	6.1467820164039	6.23015885902407	6.17364570063889	6.06636506173148	6.0968437654287	6.44663564722209	6.45496578509722	6.70892333050198	6.18107166429491	6.27566222488988	6.29134970495966
ALKBH6	6.81108889261111	7.01281487122222	7.30066836616667	7.21701621955556	7.33239997797037	7.31621952800741	6.33971911701852	6.50410195898148	6.84794557901852	7.23659282225635	7.04224307538426	6.95474877146667	7.1854057314213	7.14782670209167	7.05047183739021	6.67583934867963	7.38289275319444	6.99637228000833	7.0275598500291	7.50420156321389	6.80081941915833	6.36567637183704	6.86059624296296	6.48318857479352	6.83731063651389	6.66669774187963	6.87608222969444
ALKBH7	5.26459908912222	5.54701885516667	5.4116425208963	5.291696342825	5.64592821257778	5.29141176279444	5.03270463492593	5.20593588727778	5.04077423574074	5.27267117059352	5.18596499988518	5.2576618206287	5.09508653358757	5.15409540701944	5.17142738682315	5.37357144059722	5.20806063350926	5.20509003453611	5.18210423793519	5.2467915170787	5.31808811693981	5.14244144418982	5.18163968784444	5.24735112682824	5.35030148471759	5.12781345586574	5.10302179319259
ALKBH8	4.74400749019815	5.02255969027315	4.96255576182222	5.09596963433175	4.88795506464815	4.80135089507222	4.7167012692037	4.59632682575556	4.77067627283333	5.34492600206204	4.76571153290833	5.26951973651296	4.86225012234722	5.17973954215741	4.63198053989599	4.82414623443981	4.88985229520833	4.77350342522222	4.75463308279167	4.53700519973876	4.83952987624418	4.81983633391667	4.45826392494074	4.45272969991204	4.53573532058796	4.64936526665741	4.63370114585873
ALLC	2.21721381222222	2.21067865994444	2.20916038994444	2.21905973591667	2.2023610525	2.21106270522222	2.19754202311111	2.20154428844444	2.21915291891667	2.21395192405556	2.21043599188889	2.21271235349074	2.20274912255556	2.21711088247222	2.20923582507407	2.21202385182407	2.21153512719444	2.20840723480556	2.20122542150926	2.1976567535	2.19318560583889	2.43715464990185	2.21043599188889	2.20519904570741	2.20653498923148	2.20987677716667	2.21723905130556
ALMS1	6.85894700060741	6.6481629668037	6.56372810798148	6.76555957605555	7.15297596161667	6.55554985153704	6.69901853594444	7.09299325811111	6.89920183101852	6.98007629074074	6.62459438674352	6.95840497838889	6.63007040054815	6.579664442	6.50530132091204	6.88039998716667	6.7115442823588	6.63574567210741	6.48816676951204	6.15576633454167	6.59188976817593	6.1114696237754	6.41997167001918	6.05794187304894	6.56510924585536	6.41189453299497	6.7085990406963
ALMS1-IT1	2.74423025453704	2.7675281632963	2.769621631	3.11970506223704	2.74164796622222	2.8003370232037	3.11094265594444	2.69688377611111	3.12685503058201	2.74765414571296	2.85206858318704	3.00781432683148	2.94634380975	2.75261193659259	3.75850213711296	2.78154647873148	3.51052019375694	2.76235741994444	3.21798001713175	3.02285969283981	2.76583604356944	2.76740726152778	2.71503408133796	2.74981594172222	2.69479869111111	2.67529461303298	2.74885544343148
ALMS1P1	2.52048677172222	2.51277739268889	2.51117356164815	2.51221439902778	2.50082319162222	2.50695793211111	2.52191087988889	2.50926195605556	2.51629002197222	2.51191394761296	2.96591298175331	2.52735109038889	2.65118442052778	2.52222593838889	2.60176630106944	2.56538679625	2.7172972847754	2.50369711027346	2.51014928521296	2.51887065161111	2.48032498957407	2.52896474460648	2.50213119142593	2.49671200849691	2.48895092077778	2.50391548487037	2.50769605349074
ALOX12	2.050860416	2.04159455533333	2.04893239911111	2.05784157777778	2.05162838655556	2.05380665655556	2.04008014994444	2.13889964997222	2.04633287797778	2.04171121369444	2.04554908156667	2.29457651272222	2.04460087264815	2.04460087264815	2.03805160094444	2.04840067883333	2.04460087264815	2.04641984815741	2.04425275388889	2.04309915304444	2.04677387695833	2.03954746889444	2.04477796694444	2.04206091969444	2.035668766	2.03677527955556	2.03805160094444
ALOX12-AS1	3.03843285159259	3.02025841598765	3.04905432197222	2.93186777672222	2.99412383981481	3.06364103741481	3.05598563698042	3.24744991509259	3.15521151459259	3.29425951554444	3.07121117921944	3.03594527425926	3.02442498178241	3.07711611246481	3.07507172826389	3.05114768700463	3.02014310000833	2.81950309614352	3.05679997244246	3.05941310545278	3.01353253879167	3.14317989043889	3.03701314108148	2.92036414599074	3.28605880465146	3.09854952279537	3.00353817435384
ALOX12B	2.17575672255556	2.54561451272222	2.18117415844444	2.175511516	2.17444623594444	2.16435544226984	2.19415985844444	2.18262272459259	2.31437736225926	2.18953871894444	2.17597096722222	2.18404735477778	2.17936481225926	2.18730634002778	2.18050605113889	2.18354675815278	2.24454449221296	2.1778094022037	2.18263717086111	2.17910351416667	2.15885066814815	2.18714287766667	2.18492317566667	2.17865696055556	2.1755000672963	2.17744137150926	2.18753609727778
ALOX12P2	2.21331717811111	2.33517650087037	2.21220922677778	2.21664705122222	2.21535411538889	2.21544775788889	2.20264225185185	2.21944625485185	2.22398919044444	2.21860416394444	2.21611777558333	2.20949606113889	2.21723905130556	2.20474868869444	2.21797420656481	2.21170292735185	2.37727261784722	2.20773468873519	2.21988305061111	2.48365776026204	2.21940731407407	2.20321563222222	2.20174440542778	2.19996310551389	2.40329644215741	2.19976541823148	2.21736003897222
ALOX15	2.978853067	2.97435023233333	2.88256947657407	3.60714510438889	2.96783716021111	2.94744236552593	2.77242716772222	3.48054815685185	3.2093689379037	3.64692904023241	2.7182860475787	3.13667025131944	3.45425610690556	3.36925702383611	2.69778375481759	3.07594946583519	3.80902690853704	2.96678011838194	2.93178188414815	2.92391784135185	2.78202266294444	2.6892685680836	2.84211294446296	3.41991653554907	2.87279505190741	2.86311456987037	2.97840231195331
ALOX15B	5.27844690177469	6.94040323453889	5.85480941833889	7.01965643187037	5.45281880997778	5.94673348962963	6.33190534464815	6.01912602510185	6.63449361268519	6.80124025781481	7.2973691685746	4.16673709878148	7.44055005469444	6.43867598151482	5.76836518675	6.65838521983241	6.24521136506019	6.88800156206481	6.89183876360556	7.01635486125926	4.53047431123765	7.85181186707407	6.68283804957407	8.32142636193981	7.72762573958333	8.59338742330556	6.4896798120787
ALOX5	6.97011247097222	7.37322036352778	7.38070720187037	7.56070365645741	7.24890638263519	8.01651413712593	6.95799178017778	6.8169821852963	7.3607123895754	7.31877514215741	7.18367265018519	6.78278176262593	7.20854871671389	7.39272651194444	7.5600782195246	7.85779702446944	6.93931555762407	7.19859689033241	7.92133410739101	7.63536530872421	7.19412336310741	7.21363351689352	7.61628039665278	7.48665916085278	8.48278982531005	8.00956830227315	6.89604329102037
ALOX5AP	10.6944983732222	10.9292821966667	10.8222508746944	11.1098356627778	10.8559267687037	11.8019436627852	10.9100851411852	10.7911530211852	11.3750311966667	10.9552798545278	10.9869236898889	10.3431230491481	10.8942969397639	10.7688279515741	10.9197503604954	11.4760826036111	10.5108847905907	10.5651694856944	11.4303829038519	10.5047467426185	10.5943672303148	11.0442041803056	11.4828317519444	11.4096275728704	12.5809575037037	11.5629978198148	10.2181805359778
ALOXE3	2.2163647745463	2.21313183222222	2.21415842755556	2.21350910316667	2.21514225261111	2.22133763738889	2.28829398727778	2.21295313116667	2.21388798744444	2.20627845180556	2.21929875913889	2.21119377579167	2.21464357323889	2.21430302281944	2.20773468873519	2.21464357323889	2.20968438966667	2.21783285388889	2.21439399478704	2.20987677716667	2.21546774233333	2.20239788427778	2.20840723480556	2.20627845180556	2.20025728953704	2.20377815497222	2.20588324516667
ALPG	2.42619888036111	2.42950167590741	2.45382819611111	2.41046673610185	2.60089732717593	2.5228560922963	2.4820843822037	2.38525415390741	2.51788220157407	2.50530244359722	2.47870876487037	2.49197346634259	2.43603637195833	2.42262452548401	2.47262882687654	2.49983724182407	2.55813498768426	2.66319125465741	2.54338090105185	2.61913678534722	2.33155386801852	2.55962555231481	2.62997839130093	2.43243999142778	2.46279798650926	3.04559295899167	2.75595425045833
ALPI	2.17765163094444	2.17626678231481	2.17440016122222	2.17496791149471	2.1748532472037	2.18917999083333	2.1752896815	2.17479996901852	2.1756177465	2.17560014503704	2.17074789628968	2.17451592344444	2.17527617493519	2.17393577934722	2.16805467925926	2.17468993008333	2.17195082426389	2.17300270215741	2.18115504725	2.16762137163889	2.17865696055556	2.17047334201852	2.16553184411111	2.17035131153704	2.17433881586111	2.16565540249074	2.16245369752778
ALPK1	4.09537266630555	4.09861326082407	4.07861380611111	4.27549533016667	4.72869846356481	4.35534022061852	4.27350719409259	4.53704300796296	4.7098625529537	4.61627904637407	4.14137792051698	4.2736046114537	4.1188081593459	4.78184826083981	4.34482791049537	4.41386776605357	4.06158511946605	4.12459864156019	4.37374120024167	4.49977958096892	4.66909161756574	4.51897177268518	4.98781483538466	4.70637659468148	4.98978989003426	4.32134671662037	4.31985329790679
ALPK2	2.23382963105556	2.24372182277778	2.23555650022222	2.24429867288889	2.23885502427778	2.24631106188889	2.25282333244444	2.23235096909259	2.25186216105556	2.24674855219444	2.23191538415741	2.27021653262037	2.2324218072037	2.21464357323889	2.24654259754259	2.24581500857407	2.22635979362037	2.23956928012963	2.23923666663889	2.26387778062963	2.28958765490741	2.22301976259259	2.24149836822222	2.23602339525926	2.23650371440278	2.32510048347222	2.24445298405556
ALPK3	4.8005691945	4.7815401892037	4.39670343734815	4.8205427149537	4.70929500887778	4.81750630655556	4.59810879048148	4.88795506464815	5.37802630930185	4.5975954719463	5.32442917060864	4.70726320595062	4.83297167543704	4.63542535980093	4.71944243363056	4.8098676480791	5.13957518960278	4.35491336084888	4.84074143706349	4.55149558593981	3.63215859793704	5.56425562626389	4.84151915151389	4.46835458224802	4.47276753460556	5.07164630591243	4.31824410195833
ALPL	5.0786934717963	5.52183752416667	5.86033070588624	6.36114485621296	4.85368893986667	6.8946633905	4.87909262021296	6.0582677543963	5.47551221712407	5.35575776852844	6.25159176811574	4.25848770114061	4.99025092072685	6.49114104648929	6.18371365641667	5.83988426720463	6.31855003584788	5.35887857692222	6.45282103713933	6.0643191336	5.8925886419037	5.61449214945595	6.52911086631759	6.89128968956481	6.99722814242593	7.34548336255556	5.76085819910185
ALPP	2.24463070587037	2.24593978372222	2.24605609572222	2.24408461527778	2.23967389198148	2.26241139733333	2.25135166133333	2.24940079038889	2.247265473	2.24914931138889	2.2409444589537	2.24712773924074	2.24007586553704	2.24679792418148	2.22775055363889	2.24236432436111	2.24101148956481	2.24285721094444	2.23562819739815	2.233779591	2.2324218072037	2.2794126050463	2.24425214757407	2.23775086849074	2.24163796405556	2.24957000086574	2.24028109430556
ALS2	4.89232310189259	4.99430788981481	4.76549792037963	5.12901618749907	5.14052030368518	5.09023771438704	5.25846656887963	5.05767244455556	5.09895464522222	5.09630784047685	5.15151838324537	5.21253006943241	4.97037414959074	5.18530774286852	5.16369626296759	5.22305711425833	5.14089024631468	4.9664160071787	4.9628750249537	5.01933341188426	5.12586836646759	4.98606729703241	5.05511309956204	4.77414647183333	4.91386692352593	4.91485177074934	4.8978056568213
ALS2CL	5.93959733500988	5.51522949474074	6.10161749792593	6.31995812395106	5.75621106255582	6.53743756953889	6.19738286010185	6.27119732826852	5.97682970712037	5.85020998748611	6.05027187520152	6.31517470501482	5.97624038357685	5.86038211624193	5.67506286562738	5.96220380556019	6.62310506144907	5.90469353794259	5.949308987	5.82873955757037	4.94487117606481	6.03188478767685	6.28196900364167	6.07003712725648	6.32722114802315	6.23594049196521	5.92710239129167
ALX1	2.06840316611111	2.06558194166667	2.06571065477778	2.06806174888889	2.06684225927778	2.06840316611111	2.07389337194444	2.07774156833333	2.06502728685185	2.06872139794444	2.06653881077778	2.06726358138889	2.06264038979167	2.06343322887037	2.05672091	2.06526027997222	2.06251967076389	2.06116689445833	2.06476335102778	2.061533384	2.06774744080556	2.055562688125	2.06088044266667	2.05799596275	2.05746700972685	2.05945919288889	2.05529797413889
ALX3	2.11746846622222	2.1146559302037	2.11476379788889	2.11379405217778	2.10942225711111	2.11635042255556	2.10914470283333	2.116571541	2.113275818	2.11469597336111	2.1162885435463	2.11033238309259	2.11320617136111	2.11517248886111	2.1129941957037	2.11469597336111	2.11141894711111	2.11160134916667	2.10835242412037	2.10716902811111	2.10662234911111	2.10970859308333	2.11103178566667	2.10957024272222	2.10346926159259	2.11141894711111	2.10637778664444
ALX4	2.08421493255556	2.08539397244444	2.08517994383333	2.07729035488889	2.08618049344444	2.09020791277778	2.08280755266667	2.08403238941667	2.08844552277778	2.07852567704167	2.08301885075926	2.08148424937037	2.07728822486111	2.07824466205556	2.0776313524537	2.08418868058333	2.07880018927778	2.10100400678704	2.08199987516667	2.08019295275	2.08532820855556	2.07809340652778	2.08235509258333	2.07977096824074	2.29136779891667	2.07906081241667	2.09712430622222
ALYREF	8.35799155033333	8.75319661471296	8.27241189127037	8.37263357419445	8.26673110477778	8.38240297058333	6.89986671608148	7.32485395688518	7.50749173027778	8.53424267789352	8.39714575371296	8.45764220471296	8.506763255425	8.37045806769444	8.31796862530185	8.38782252712222	8.546611410625	8.56659242458333	8.6745972803287	8.68931731755034	7.97749763517394	7.02653322899074	7.2642283410787	7.8784636282037	7.39747134022222	7.16442917950463	7.99170855595833
AMACR	3.62624615933333	3.15544507448518	3.91937950943148	3.71551532660926	3.41277941920741	3.59873165064815	3.56843678799074	3.7885475629537	3.3995432197963	3.93838454294167	3.99143693541065	3.97743020524537	3.5077026224287	3.75850213711296	3.39810673977976	3.55002922714352	3.54267194063981	3.85782491301733	3.35883176109425	3.36570659843651	3.43884497438161	3.6732408921619	3.14119248679352	3.09445410010926	3.13619795166481	3.18698447194907	3.61237249351944
AMBN	2.38525415390741	2.37446559940741	2.38416915624074	2.39889661916667	2.63292234081852	2.3551750115	2.3931483565	2.37215649301852	2.374272261	2.36722893786111	2.3817128384963	2.37609220821296	2.38371634889815	2.37963745964815	2.36944545343056	2.40548108722222	2.37495615109259	2.38161315392593	2.35386572286296	2.36822599316667	2.39471884099074	2.36944545343056	2.38332635540278	2.36978400111111	2.35863472755093	2.3914023471713	2.36703929007037
AMBP	2.25235117987037	2.25493559874074	2.25485506166667	2.25693212705556	2.2498911985	2.25572246577778	2.25485506166667	2.25799102609259	2.26109494947222	2.23682528401389	2.25428330662037	2.25779977463889	2.2458898153963	2.24534946152778	2.25684391335185	2.3973003915	2.25244573337407	2.24732244385185	2.24999852861111	2.24519546510185	2.23112350553704	2.26332139163889	2.25769656827778	2.24419258162963	2.37739972844444	2.25563326671296	2.26456893869444
AMBRA1	3.8452116915463	3.79744414163796	3.92068732181852	3.89544620933148	4.00219027188148	3.99375843322963	3.83982963588889	3.89774089325873	3.87589339732222	3.83387046762071	3.92446114622407	3.8779210281713	3.84778801557593	3.92958046516944	3.91710338723704	3.87627386828796	3.81531027319907	3.89630183502315	3.93838454294167	3.92632781956296	3.86337923690331	3.91611554718148	3.88082179842593	3.91611554718148	3.97413913796667	3.83411702275833	3.91085927992963
AMD1	7.2847357535	7.98533186311111	7.70435038638889	7.45297663206481	8.27843732686111	8.00438858812593	7.62745601575926	7.68306068165741	8.08265711378148	8.12579533640741	8.14305404573148	8.0039406723	7.74940737689815	7.98856838659259	8.28717798825926	8.24041153115688	8.1132725039537	8.06927821799074	8.21257129612037	8.16902258849074	7.55562128840648	7.64239867783796	8.00182716658889	8.02690247414815	7.9878866404537	8.20730228598982	7.91104815633148
AMDHD1	2.36148333848148	2.38613076777778	2.39044101944444	2.5310280302963	2.42055493717593	2.39765380927778	2.37175763138889	2.52222393222222	2.38896285538889	2.3957215694795	2.40336314726389	2.36715527274537	2.35730689638889	2.39333463684259	2.88424765539815	2.40286590568056	2.68465863066005	2.38800517833333	2.51179849315278	2.37543404875231	2.36196205241667	2.35447640047593	2.38214941504167	2.37656619550926	2.38099283793519	2.62278043093056	2.53054269524074
AMDHD2	2.78226395894444	2.55081761505556	2.55482677391667	2.55589761162037	2.51207571230247	3.72347313665741	2.45581526902222	2.45341281693519	2.45980101316667	2.59888935643056	2.27601960795	2.56193664694907	2.48145482163426	3.13334203968056	2.55268571765608	2.55739365360317	2.531143720625	2.41381752085648	2.6318627374537	3.72673992703889	4.34482791049537	2.54551723989259	2.78692589993056	3.01399842816071	3.2886157275037	2.68880369339352	2.54521540923148
AMELX	2.57357312259259	2.57032398742593	2.57579078147222	2.56837955455556	2.55882927133333	2.60562656759259	2.57705659838889	2.55986002983333	2.58095520173704	2.47786365450926	2.59634702369444	2.58272480000926	2.58272480000926	2.55351497878704	2.53802962480185	2.57269934410463	2.64436484252778	2.55253924721296	2.60379082582407	2.60052167511481	2.74616571647222	2.57683175364815	2.56430218796296	2.55768036143519	2.55821816135494	2.5598557922037	2.55351497878704
AMELY	2.12919811088889	2.16188172644444	2.16037456011111	2.16515989222222	2.26695595383333	2.17444623594444	2.11556706727778	2.15415782111111	2.15216026494444	2.15569998223148	2.16601219747222	2.16060154481481	2.15788511152778	2.16589293876852	2.16433346718254	2.15591988026852	2.18652652816667	2.16156268325	2.20098155231944	2.19392990936111	2.16805467925926	2.14849591049471	2.15054823513889	2.14894121039815	2.15964917755556	2.14749367411111	2.14562598940278
AMER1	2.70765286	2.75848265637302	2.70684841438889	2.70093456542593	2.66128542338889	2.6934047550873	2.82351906788889	2.69710699175397	2.72418531992593	2.71939623618704	2.71683403736111	2.67260851940741	2.71800919102685	2.71889078973148	2.70839283068056	2.68393545692593	2.65831398980556	2.68703424062407	2.67854647403426	2.68420412890278	2.69877145860847	2.72994925491667	2.72083388315278	2.68148643663426	2.69412521674352	2.72184912657804	2.72420385992593
AMER2	2.90116354301852	2.74081722497037	2.61542167893056	4.1824586535292	2.66000086531482	3.56214848599471	2.61633013414815	5.82562491558333	2.58590716423148	2.59621615826852	3.73453367710556	2.58740211643981	2.56101806575	2.5496536460463	2.67336951701296	2.62169884249074	3.60282977836574	2.62088670794444	2.64779460356151	2.60956597225463	2.59736250169444	2.66183354736574	2.61565447339352	2.60792142009259	2.70289385960185	2.62008720177778	2.71426503228889
AMER3	2.29056486033333	2.28790507707407	2.29105464592593	2.29668928662963	2.29605018951852	2.30312283968519	2.28546234081481	2.28025910944444	2.28284326561111	2.27720524211111	2.29344083574074	2.28831012500926	2.28365687323148	2.2959348522037	2.28034233133333	2.29120110975926	2.28517445376455	2.29146087387037	2.301728062	2.29244520765741	2.29120110975926	2.28012608013889	2.28266703501852	2.27856143427778	2.27901746002593	2.28825635964815	2.28599877962963
AMFR	7.30856006683333	6.4639645428963	6.67718401011111	5.52981335840741	7.1907454405	7.34766427596296	7.40826044031482	4.39703533189815	3.95956713785185	6.72638646529815	6.5543289801287	6.99899385644444	6.80561555236164	7.28902425356111	4.97926727548426	6.06797929052381	6.53504824268585	6.83649326659722	6.80430181834259	4.48034550125	5.11756067508056	5.81916979795833	4.49394657768056	3.78009793588519	6.46193040996389	4.41482010663889	6.55271073159722
AMH	2.38331723131481	2.35067279055556	2.37533110672222	2.37074862986111	2.35608915803704	2.39326163777778	2.392753514	2.37247007994444	2.38647250738518	2.36185512708333	2.37890796491852	2.37220297803056	2.37515572083333	2.38841054069722	2.37646571476653	2.37316938725	2.35949181821296	2.36402325943518	2.35138623743981	2.62058170393519	2.36257880729444	2.39841097138889	2.37532306911111	2.34035008393518	2.36302799221296	2.36759919992037	2.34759314272685
AMHR2	1.89299309822222	1.89802873844444	1.89735053244444	1.895533011	1.89802873844444	1.89802873844444	1.89299309822222	1.89802873844444	1.89636171666667	1.89209316266667	1.89572299227778	1.897408341	1.89209316266667	1.89572299227778	1.89572299227778	1.89433888938889	1.89264432877778	1.89572299227778	1.89209316266667	1.89433888938889	1.89209316266667	1.88860402730556	1.89513814105556	1.89209316266667	1.89209316266667	1.89513814105556	1.89513814105556
AMIGO1	5.25426130372222	5.03270463492593	4.76768313835185	4.94742732915344	4.42947646619444	4.58397444655555	5.5121475143	5.147671962	4.36712528423148	5.10585306488056	5.44185247859301	4.70111886253532	5.52085442228704	4.25550885137315	4.0868902709213	4.71568367819537	4.96682190230741	5.17091601839815	4.77158124860926	3.6836804616463	4.11735086733532	5.22071101481389	4.64543176012429	4.60208278379167	5.27436784735833	5.24223029231145	5.26432517362037
AMIGO2	10.0552559489111	10.0952659987778	9.76330167563889	10.3513464716944	9.7924094975	10.3210219132593	9.48787689377778	10.6415814494889	10.0394485799444	10.3203033127454	10.1924795167537	10.0855702772639	9.97954765821019	9.64040651685	9.38957072424074	10.4026268219597	9.81925985137963	9.59108688693519	9.97207107977778	9.04367896781019	9.21511497767593	9.22266231764815	9.31443870121759	8.97320273231481	9.99346889874769	10.3409355561528	9.794030942875
AMMECR1	4.60409115606481	4.62570512273069	4.43240052047222	4.71288952890185	4.65949630795741	4.69272238810185	4.70072018717593	4.76495864790741	4.74278052511111	4.52280317376111	4.66009208890278	4.77379764989683	4.60880705392196	4.66490638151389	4.47633723516481	4.45642189460185	4.48730947042963	4.81570092307989	4.79992789018426	4.50592606073148	4.66450808475265	5.00663952635926	4.52227576106296	4.60278165343519	4.72411088140556	4.65511755289934	4.77350342522222
AMMECR1L	8.02264714483333	7.60009176695767	7.99373096671852	7.6165183925463	8.10680647418518	8.06640667514815	7.78488466127222	8.08751697434444	7.96978796208333	7.8229860127963	8.10885800446528	8.08955659405093	8.15212358738518	7.99893274099907	8.19995870940833	7.97454931797222	8.09180132368519	8.08130464377778	8.01623918973307	7.73600484596296	7.72582632406482	7.63121494295556	7.55755259699074	7.22821135264753	7.70236099133175	7.81548610556204	7.78587419689352
AMN	2.96732182564815	3.09900666917593	2.71262276718519	2.94102962684259	3.14658131266667	3.26842835744444	2.93753745251852	2.97863842048889	2.96902449628704	2.9891104951963	3.27427331288757	2.95871683937685	3.014650418375	3.10630044411944	2.94086285273148	3.22848332456944	2.98787969606944	2.95091381840093	3.15657379949444	3.35794183547196	3.08583114236343	2.97900581639815	2.95704660246991	2.93836282951389	3.01510706597454	2.94870659737037	2.942047702375
AMN1	4.97809157783333	5.09945297619444	4.13507623963889	5.17784883798148	4.7924632864463	4.94816545037169	5.62111384518704	5.54761217094815	4.85410853903704	5.25899476847099	5.38796371309722	5.11812660183704	5.22347734473843	4.5777342861963	5.13671570112963	5.06381158129907	4.82725581343413	4.9287568996713	5.12335199598611	4.81903696046296	4.89839323201878	4.81570092307989	4.78253890688426	4.37864933532778	4.35401073190423	5.08719930468981	4.86249145036296
AMOT	2.47888328440741	2.47590640747037	2.47201662955556	2.48699657055556	2.45673543116667	2.46524124427778	2.48774579949074	2.47710383544444	2.48252562071481	2.478257777875	2.47153398722222	2.47733632784259	2.48078222512037	2.46473805040556	2.48062825368519	2.48271338616667	2.47302194561111	2.46330201885556	2.45511068403704	2.47475668048457	2.42080409766667	2.478257777875	2.46279798650926	2.45838298299074	2.45859522958333	2.47653528661111	2.47653528661111
AMOTL1	5.39119134381111	5.20415832387037	4.96923213650185	5.01344243610185	4.82907224030556	5.14619756174259	5.4186335635463	5.32977527946296	5.42704728133519	4.93607605849815	5.403307947125	5.3843573136295	5.1793387299713	5.06623332914286	5.3128597663287	4.92095190885555	5.16038886225648	4.9237587919914	4.9535750994963	4.66874572738889	4.80807734830556	5.41502323109444	5.23289671879233	5.00136324886098	5.00917563965344	5.39528045870185	4.92029960005926
AMOTL2	9.60529589146296	8.67479675062963	8.92139192616667	9.52509384104815	8.89515006655555	8.80490029775926	10.2402373790741	9.63459986113889	9.29595361294444	8.60976422730092	8.72173306635185	9.4723730075037	9.28384691242593	9.59108688693519	9.2853386093287	8.67767364348148	9.28911510653241	8.36659793309722	8.68683666434259	7.74940737689815	9.11620552127315	9.77821717358333	8.97320273231481	8.66414085862963	8.54432549385185	8.44765813146157	9.84717579600463
AMPD1	2.41367006277778	3.18599652765926	2.48464498905556	3.7620811362037	2.47584583638889	2.41165762412222	2.98841263425	2.30956987833333	2.5739107835	2.5621782738	2.41558340400463	2.7233342052537	2.31151505774603	3.86810408377593	5.50507105852963	4.92029960005926	2.72683026780159	3.38060369566164	2.33697384317593	2.49459178427778	6.71639387728704	4.0018900435934	5.31022156201852	5.23338667421759	2.38988367510516	2.30035287621296	4.50282480085648
AMPD2	5.90991658735714	6.27695640659259	5.8565053741	5.97765431052778	6.44183290247963	6.04623364506481	6.06592672277778	6.12979865515185	6.31362253089683	5.60027856970476	5.63266093325278	5.9327512042004	5.79704149931283	6.1047521189537	6.45326054090675	5.82804324902685	5.90617017269471	6.24003278313849	6.04869323170833	6.74607576999537	6.52388007632963	5.52923046186296	6.59405259167222	7.05673034098241	6.73766058425926	6.50562041774444	6.75505850928056
AMPD3	4.20381798509259	4.21122917112963	4.22937778639815	4.15022155870079	3.99327484124074	3.99327484124074	3.81322287897222	4.04315439729735	4.43744529225	4.34350549067593	3.83170322049074	4.09999614973082	4.18496963456019	4.25713168953148	4.36047902330198	4.01261339361759	3.81440265895212	4.38595567449907	4.80857894274722	5.08621645079167	4.69755475629861	3.91333376411759	4.10229863136327	4.22959940644259	4.04561464464537	3.56853086402315	4.08152002048889
AMPH	1.99835546940741	1.99790705294444	1.98923701577778	1.99580591377778	1.99479693566667	1.98923701577778	2.00984545577778	2.00053165422222	2.00354818244444	2.0585714215	1.98714729908333	2.00092787797222	2.31192515752778	2.00119046352778	2.53606322094907	1.99766406163889	1.99743805611111	1.99460826164815	1.97780244565741	1.98800038063889	1.98742561886111	2.00386024366667	1.99838356502778	1.98861110880556	2.00208184377778	2.00438939361111	2.83227864676852
AMT	6.23381131155556	6.42792280856111	6.23576326715926	6.27643751645185	6.38743537333333	5.84419247257778	6.34286029225185	6.04053365740556	5.95295953274691	6.17665046023333	5.53473520753611	5.85254959040463	6.14752527945926	5.84875593678241	5.8670157736709	6.52300504479167	5.83432169147222	6.10049226519352	5.42083541205833	5.8789402135787	5.78348013784907	5.9323512945713	5.93146322415979	5.87519396875503	6.61466551996296	5.87745638064087	6.00383333874722
AMY1A	8.06785549101852	8.5788308605	9.44839196474074	9.83883589446296	8.64533076441667	8.53781903871296	7.54342839551852	8.76328545561111	8.42123898628704	9.68634224961111	8.21744366340185	9.0531900745	9.40096078508333	9.08955770977778	8.8975410972537	9.17064262378704	9.58551837259722	9.08483257534444	9.73231512479722	9.0405502977537	8.49188286929167	6.84075768661574	11.0859660693611	9.67596214451574	9.82460195283333	9.0000729199963	8.26931111386111
AMZ1	3.19652350384788	3.09542268079101	3.11561220736296	3.08760320866667	3.1044549867963	3.10859315397222	3.12322809473519	3.09371495038519	3.12219024676296	3.07630824528549	3.12771368080463	3.09995659046296	3.07821501831574	3.09445410010926	3.21151711286667	3.10200485413889	3.08787078209722	3.07843640835357	3.13130267764286	3.46798523201257	3.22145455409259	3.13667025131944	3.07899033073571	3.17987282918056	3.3182323718037	3.39948528943333	3.06357476531296
AMZ2	6.68006184446296	6.75596780627778	6.60276917496111	6.73206605804074	7.13860170653704	6.77191299231111	7.1269651944	6.73255754911111	6.92919451783951	6.74355402107685	6.8237835031537	6.63337149437831	6.59724850903131	6.77080927377685	6.94102065240741	6.85498165657963	6.60239032996032	6.72557213987593	7.37198721224352	7.42706674631019	6.91148736825992	6.86473774554167	7.2020009962586	6.98997057318889	6.54310160638889	6.48511303090926	6.70244691298545
AMZ2P1	6.99396096590741	6.70002413918333	6.52933219238889	6.65871356201852	6.54888986412037	6.53506224030926	6.73386828512037	6.3325937139537	6.97093600615714	7.04634513426852	6.71993537999907	6.58715376639074	6.45859267773611	6.5511590702963	6.7424333229537	6.68929126328571	6.7873313088078	6.61034724951204	6.92209213487963	6.71945680567037	6.70996889382407	6.88039998716667	6.69390065555556	6.45196199786111	6.37776845703241	6.39565819489352	6.75549532144259
ANAPC1	5.20145876696296	5.64553834759074	5.33719146181852	5.48405868411296	5.51936249588889	5.24067438571296	5.4443353953	5.44515922331481	5.59908841341667	5.48548788761177	5.37857325463981	5.41950067641296	5.37323045887937	5.70727721822685	5.17973954215741	5.62170658237222	5.49123223395516	5.19339862056481	4.97314518260185	4.83467678701111	5.08848984999815	5.29806999892593	5.59604198880556	5.27479984934616	5.65324340523611	5.71203325644444	5.53974313856085
ANAPC10	6.51106089191667	6.4311114450463	6.41301389735185	6.41789930650264	6.54246759868333	6.38689767649074	6.41483597166111	6.28795597193519	7.00509971942672	6.27438062072685	6.34986447153241	6.6683423629375	6.13049405035278	6.40340939456296	6.2367581154213	6.67320612893241	6.2412811225037	6.35741191912593	6.44161484308333	6.21547994139815	6.42545076649306	5.78425306508426	6.01012887358194	5.70955610173426	5.90469353794259	6.18028979491204	6.11066992107407
ANAPC11	6.05863199668519	6.10114000386111	6.04936317931481	5.94197527222222	6.15381623646296	6.0331842647582	5.93442151347222	5.93989801205132	5.78664076199259	5.96554680486574	6.03664991807963	6.04673334982593	5.85890933920648	6.01586165253796	5.91360634305873	6.07368500400463	5.96586450641852	6.00619759400419	6.01632344891098	6.01586165253796	6.11431803943426	5.76193126658333	6.00298151088518	6.0090365157213	6.12922719977222	5.96418927043796	5.95874111143981
ANAPC13	6.31093330313148	6.41141007222222	6.22936438628889	6.43062396912037	6.47450048083333	6.3851354224455	6.23533001638889	6.44021730261111	6.19454488625556	6.15785301642037	6.30884201982407	6.34986447153241	6.38645934647454	6.24857266267222	6.2290395031787	6.4820852563321	6.51176912970741	6.18936343636138	6.36428245688796	6.34352818734954	6.55769789995	6.250681035541	6.2390559101463	6.26682705616362	6.36966126495972	6.20050596599868	6.41930704069815
ANAPC15	7.12135895813889	7.23415921863889	6.03218391380741	7.14586890057407	7.04974780553439	7.22554642736111	6.68385217268519	7.11385931894444	6.80670392155556	7.08480075646667	7.08773948648148	6.80918828773611	6.88612795949074	7.05769826803704	6.92052463454753	6.88398844842315	7.22986457493333	7.09025652150463	7.21240279410741	6.68632701052315	6.90763747479722	6.83958651164907	7.30264409776111	7.29169835658981	7.86200646016667	7.73938323130556	7.19412336310741
ANAPC16	9.55905596077037	9.70246881141852	9.70579486377778	9.72621791027778	9.53925280997222	9.55768978716667	9.5568168865463	9.87361004326852	9.46126054937963	9.7872050669213	9.5622790775463	9.71023810558148	9.70044446741204	9.54459455569907	9.35346709849352	9.77136147126852	9.72988724608519	9.62276025262963	9.32666756896574	9.2853386093287	9.728106524	9.71380360047685	9.34224224052778	9.32917788856019	9.54119714119444	9.50720279095648	9.55462050986111
ANAPC2	5.80581979545185	5.32939090247037	5.48848482008333	5.48620250715741	5.82562491558333	5.41279915848519	6.09542352362963	6.09621185569259	4.98891449574074	5.27345048086852	5.5589378862209	5.39181024874074	5.76685053389947	5.64280696639815	5.28221624712037	5.64238571684259	5.43800724841799	5.57893318665278	5.51982411279032	5.55162352157778	5.08587397128056	6.16199881821019	6.06230071312963	5.68625575768717	6.86958006271296	5.44318997659074	5.93146322415979
ANAPC4	8.67829287	8.377866723	8.65760572602778	8.39778588127778	8.26496533151852	8.39778588127778	8.53252935239682	8.81014843663333	8.8542505004537	8.63518528588426	8.439913298	8.5772207217537	8.66601613993982	8.45764220471296	8.09795606662963	8.56567028475926	8.51589917564815	8.37933569102315	8.2275266972963	8.556251047125	8.46666719488426	8.43387372759259	8.46217462252315	8.04383958512202	8.33147135414815	8.20442881770602	8.48718971276389
ANAPC5	7.43594239237169	7.32905838047222	7.38584712107407	7.27926337213704	7.23704028924074	7.19131549884074	7.23076742567037	7.07601402345556	7.07419295753704	7.52433922626481	7.10279314656204	7.32434819670437	7.59402468983333	7.22470180875556	7.19457215368333	7.36118842166733	7.23396008251296	7.02653322899074	7.08773948648148	7.25374345912639	7.51372558953241	7.13617712241865	7.01148429502963	7.07077695453102	7.05878214288889	6.92634153147222	7.1385226421537
ANAPC7	6.97833247194444	6.61298646818519	6.62823176931481	6.48374561211111	6.54622555557407	6.6231968328537	6.60975184975926	6.4189010931	6.47490879971296	6.87608222969444	6.53383978392037	6.61986745047917	6.54117358897222	6.7387034625037	6.59598864745	6.6944689803246	6.53721992504167	6.59044364326852	6.78877079426019	6.72472243632222	6.65838521983241	6.29079056891111	6.48111765033862	6.31034173274074	7.09318592657037	6.55632209763982	6.54025041035185
ANG	6.81485872335185	7.48915363891667	7.5865451535	7.55427198727778	7.39816348044444	7.49284244537407	6.98860909472222	7.13052596067593	6.94302117507407	7.49997987468426	7.61488019167222	7.44527196010741	7.1295802900037	7.37017206286574	6.53337858735053	7.3374394065463	7.60038783209907	7.55012073110556	7.14291210022685	6.69206389752778	6.52704235665926	7.54098033356019	6.92826948741204	6.6804210032	6.46123542506296	6.96326062850926	7.45969957660833
ANGEL1	4.17226959094048	4.40677480840741	4.40120335074074	4.41965664541296	4.51015311614815	4.70009152563889	4.50562217267593	4.33750587283333	4.67384179891296	4.17015341702844	4.39530878901574	4.13253904333518	4.37078219926852	4.43551297384458	4.2549981948537	4.40728867936389	4.48076499777037	4.1845067773082	4.45385113258862	4.63410532507897	4.0983154515713	4.64175903775317	4.73225266238228	4.56186889899246	4.83467678701111	4.61838609108333	4.18675426589696
ANGEL2	5.44094183939815	5.1774040044	5.50502007153889	5.1722473302037	5.32092589524074	5.20941670137037	5.27104269575926	5.14276194861111	5.22862050445185	5.29367968811111	5.1316382912963	5.14816436059722	5.16543184425926	5.36272818501991	5.31719476888254	5.25972622578796	5.11444607431481	5.29527064996667	5.26616414190833	5.09508653358757	5.46361392015185	5.16435799197361	4.85298041480741	4.67486529830741	4.8722885623873	5.12629245898889	5.17859898839722
ANGPT1	6.40217498788889	6.60341589638148	6.86160115508148	6.14771674987407	6.33126309114444	6.19959981287593	6.95389640005556	6.88151605309259	6.70443093062963	6.01384421753704	6.44348178344259	6.38401402833399	6.63574567210741	6.00428413380423	6.47178544350582	6.59003667336376	6.4999692139713	6.14486564060833	6.19635736900463	5.82363807765741	5.89879858920463	6.70892333050198	6.03794655913889	6.27263859661482	6.18587523278519	6.51651655930093	6.09554294535185
ANGPT2	5.71322771721296	4.36511197952963	5.73541776373862	3.71585127801243	4.59236225419136	4.79280502775185	5.84112824705185	3.65120703334259	3.6902031924537	4.0340899408664	3.56187978511759	5.36145558086283	4.50113709131944	4.87790316063148	6.48392267128796	4.52280317376111	3.41769572492214	4.66637209231019	4.12251848986852	4.10613404221581	5.41758509144907	4.87113122229722	4.69945003262346	4.38105134615093	4.32651709994599	4.41114893984907	5.26360419284722
ANGPT4	2.21322049111111	2.20881071122222	2.20676573427778	2.20862835466667	2.20812354218519	2.2180718115	2.21013426372222	2.34970371905556	2.20748542444444	2.20617244994444	2.2107839765	2.21097707602778	2.20663916451852	2.21129116252778	2.22026209286111	2.20936612211111	2.20507653433333	2.20333233658333	2.19908355717593	2.19867444958333	2.22657570997222	2.36151474964815	2.20871811331481	2.22082998336111	3.01797429576389	2.69589844132407	2.20230995394444
ANGPTL1	6.67928946666667	6.24164187769312	6.53565930866667	6.5761344673858	7.67984955474074	6.67410109823148	6.56648081160185	7.10741287638889	6.85391663022222	7.50469477194445	7.04578707893704	7.01252091080278	6.65024821683981	7.02238306916852	6.81779179442315	6.60564019799537	6.1977630011963	7.20153377555093	6.15986133306481	6.18334627314444	6.35637868583611	6.81143733811759	5.3345573532963	7.09754339763148	5.24779109768796	6.90299172969907	7.40873275126111
ANGPTL2	6.92059652130556	6.30754920140741	6.21553747275926	5.25983381748148	6.05621614174074	6.08692262133333	7.55333998222593	6.79421203012037	6.40434564767407	5.50317996228611	6.02845422601481	6.7076760361713	6.49207329118056	6.4505110737963	6.49207329118056	5.76875938127315	6.18689084485423	6.63151502952593	5.72022522025093	5.74238444551389	6.80960684329815	6.54384853572407	6.63496346988426	7.1295802900037	6.0973091757037	6.78829712123889	7.44134844939031
ANGPTL3	2.58124567744444	2.61040284844444	2.61599170807407	2.6048170692037	2.62326084994444	2.655080998	2.54347613883704	2.56452595832407	2.56819639504815	2.55339498684259	2.62298903539815	2.57619875062963	2.5717806959537	2.56476597994907	2.57672752790278	2.57933805361111	2.58897251257407	2.61620841976296	2.61930581796362	2.70244268534259	2.6489188526713	2.59256635259259	2.58704561521296	2.57752505772222	2.56334722509259	2.56453290799074	2.56285115732407
ANGPTL4	4.58397444655555	5.32181339347778	3.98600540614074	3.88059806151111	4.02793383645556	3.92893457527037	3.91228969817593	4.34321951675926	4.72225595839815	4.95563182537685	4.03750650481667	3.89826440994907	4.28934068692037	4.09173031648333	4.04839369880556	4.00784258845291	4.73695262971111	4.56237273235714	5.62077788620278	7.75231338843426	3.94000574037222	4.12567683406393	4.44506319431389	6.84603913882639	4.53151675583333	5.92223193910648	4.25277705928611
ANGPTL6	2.54953465993148	2.53793742544444	2.55783518294444	2.52321420172963	2.86238898406481	2.54415231225926	2.56189892016667	2.53209934758889	2.54242302614815	2.54666227982037	2.53233191642963	2.55066784635185	2.55768036143519	2.53594114725926	2.55279891241667	2.5384093555	2.53435304254299	2.52502072149537	2.52675376230556	2.51932775347685	2.58980272019907	2.54748551133333	2.5410757482037	2.5365416737037	2.80723880990741	2.65192342427778	2.98171252463241
ANGPTL7	2.32602876175	2.30197551875926	2.30292477901852	2.31488606490741	2.32919751727778	2.44404682809259	2.52577256350926	2.32237968222222	2.31668492652963	2.27218118409259	2.33078004175926	2.37255433356481	2.32618727779167	2.3275808422963	2.29844727016667	2.32040548018518	2.3179762732037	2.31260526276667	2.28607790604167	2.30208419944444	2.28853136822222	2.42923323403704	2.30990723174259	2.30359993909259	2.32553919836111	2.31701819017593	2.325922279375
ANGPTL8	2.28468904044444	2.27985824077778	2.28660383387037	2.28800860985185	2.29615165038889	2.29776549473016	2.27876622066667	2.27623050727778	2.2841397755463	2.28216372900926	2.28702569158333	2.27847470928241	2.27709688818519	2.28153370437963	2.2773638505	2.28098735116667	2.29899186782407	2.27709688818519	2.280642686625	2.28843968308333	2.29382651956481	2.26387778062963	2.27608374915741	2.26762001963889	2.26343605108333	2.27241603377778	2.27572829809259
ANHX	2.92814325033333	2.88604988411111	2.9076833352963	2.90740268555556	2.89166816153704	2.9368006152963	2.86350957861111	2.895291244	2.80134045541111	2.762216686125	2.91293514799074	2.89498464456019	2.7874477995537	2.90268347853704	2.89920827872222	2.89178858571852	2.83390745590833	2.90814016336111	2.93892743525278	2.93415332689969	3.02158517200463	2.94744235943426	2.90932835084722	2.99269297454167	2.86886384400926	2.96221371214444	2.88786688075
ANK1	2.37890775307143	2.41093410066138	2.37879499697619	2.38184621953175	2.37731284850529	2.37652684621429	2.38536675535714	2.52056864746737	2.40964932562963	2.37646571476653	2.37747632777381	2.37920969773148	2.38161315392593	2.38365592553704	2.3735892336455	2.38013175190212	2.4251774245172	2.38119965994974	2.36603204811508	2.37596501805357	2.36335371078439	2.4711378426918	2.40740211366931	2.38852041726905	2.40299258400476	2.48174126419974	2.3957215694795
ANK2	4.35760120144444	4.45188899677778	4.22565260958968	3.84994893283333	5.15039171412037	4.26067633971574	4.23499588692593	3.69823723009921	4.74304182322963	4.34482791049537	4.63237106220489	5.15981790820093	4.87414300818982	4.85270649109511	5.72058611010185	4.61988373989175	5.34466724413889	4.94487117606481	4.69170494022315	5.19837155516019	5.43886930437037	4.55643806460648	4.71983830011138	5.11138578683796	4.12613951961111	4.60880705392196	5.26829310853241
ANK3	5.95828150510556	6.7782766873	6.45424460216481	6.69970641324444	7.01469817685926	6.33971911701852	6.50628051121667	6.71574369444074	6.68202751297407	6.82723820655813	6.31385810255741	6.47138407582037	6.71727634774167	6.74390238377778	6.20613890846667	7.43798589739074	6.37961086826296	6.25625251921561	6.20111586834352	6.32928328678241	6.15524546789907	6.8485526083537	6.39783799903981	6.91083432886667	6.35974957374722	6.36708209676481	6.42736740895278
ANKAR	2.8223824165	2.81758523876852	2.82539493493333	2.82179965281481	2.84248440524074	2.85372472855556	2.81270047477778	2.77259261866667	2.83461031902963	2.72184912657804	2.83825469781085	2.83355081538056	2.81358887939815	2.80846081422222	2.82432008458796	2.80623661021667	2.81507060717037	2.80324847238889	2.83355081538056	2.86382190678889	2.89475790958148	2.78332205823889	2.82215610526235	2.79558329859444	2.82109876078704	2.77999772702037	2.80513486279537
ANKDD1A	4.32656511243915	4.8395202769537	4.06916860183069	3.94163144875926	4.27461752398712	4.07498953466667	4.11755065684074	4.49226225262037	4.55625426156481	4.04053988067407	4.00679663959815	4.21899950182407	4.33540591989907	4.23531717956733	4.66686751222083	4.08760932043333	4.0843303118537	4.1188081593459	4.08869471169854	4.48683170212654	4.71195380653241	3.90972545470714	3.97500150384259	4.33316407599074	3.6418771195959	3.92291768964661	4.46711510194444
ANKEF1	3.5318752677963	3.82537646416667	3.88750458224444	4.04712784501852	4.16619802435	4.0876142955787	3.58425956546296	3.58094216745185	3.6888819643254	3.87711042113161	3.99699743583796	3.78245584895556	3.78778935181944	3.88919125922923	3.66992194974471	4.35188154081204	4.20166422186111	3.94275207293148	3.88797395378241	3.87488944647989	3.97313322760075	3.89412878472407	4.13351957839352	3.89318115692778	3.74198680164352	3.89496464554537	3.79787928262421
ANKFN1	2.29240828085185	2.2918232542963	2.289796912	2.29248456953704	2.28568164188889	2.29803508175926	2.2800013767037	2.28938519366667	2.29987832085185	2.68131465910278	2.29882268874074	2.28922022749074	2.38877258121296	2.28635758659259	2.28365687323148	2.29095023644444	2.28853136822222	2.29111941913889	2.28084335748148	2.29352807512963	2.35853409768518	2.26753308381944	2.279849573	2.28905468868519	2.27956091750926	2.28230073528704	2.26992946430556
ANKFY1	5.06399042422222	4.93785297982716	5.09596963433175	5.05168841719444	5.05003774529074	5.06399042422222	5.16508782268518	5.1351410446463	5.13448974690185	5.04653567926257	5.09166332939855	5.03890869058082	5.025010294125	5.18448892927407	4.90938936513254	4.94445888015741	4.98161311312037	4.97815685863426	5.06041023919444	5.26587694866111	4.86869385973148	5.25426343681944	5.11035187406481	5.27129265488056	5.21253006943241	5.21226566218843	5.02788698250463
ANKH	4.43824453666402	4.48491567760053	4.43383104398148	4.28305056561336	4.37117784666931	4.40295092877513	4.72541600651693	4.40162228126825	4.55018467143122	4.37477804662857	4.25139409629497	4.48235631061376	4.37562103105357	4.44832485529974	4.77198185027235	4.61171715751852	4.3357157952373	4.32915921925882	4.40944961670608	4.3507477244377	4.54985408623479	4.48117996326984	4.70334655546627	4.59032279150794	4.3734027527806	4.64543176012429	4.41784128302712
ANKHD1	3.17829682333333	3.29928431144815	3.17829682333333	3.3683448386	3.35753931862037	3.25487895411111	4.83764742316667	3.84453634264815	3.96245745232407	3.29860417617361	3.18254348712765	3.25901777984815	3.17313335878148	3.18698447194907	3.22506865606944	3.26076582522685	3.13523838915556	3.34869487499537	3.41352620710344	3.51018626574259	3.4887595929213	3.63100235924722	4.14904496333426	3.58234036642526	4.194085061125	4.64892174336759	3.06644024326852
ANKHD1-EIF4EBP3	7.25417946243518	7.47517122186111	7.23991469273148	7.33044421570177	7.40551467236111	7.01570658362963	7.39992314675	7.38070720187037	7.45209692410185	7.2094807798713	7.39747134022222	7.22281641369444	7.48437152956667	7.2362333886537	7.3887310824787	7.40397809649392	7.27418911262037	6.99810672616667	7.11464555874537	7.24285215472355	7.32128719376389	7.43839769534061	7.376957591075	7.48114888641049	7.34055781714167	7.27477358273704	7.32128719376389
ANKIB1	6.48374561211111	6.54856188934259	6.53000188990741	6.42470858280555	6.54003340542407	6.4065323822463	6.35020108232407	6.32093890010556	6.37301654778241	6.51176912970741	6.28056157739352	6.67583934867963	6.4801789859963	6.51010690274259	6.34294800215185	6.39308367083148	6.4664985476037	6.45282103713933	6.13135842015238	6.44045451326852	6.54276026035741	6.51949859265423	6.19666663685318	6.50148663665278	6.07205603070093	6.37102463034105	6.45527774873862
ANKLE1	3.12919257394444	3.12284777568519	3.18680201755556	3.16027779224074	3.17233461008333	3.23253730027778	3.107901913	3.11905277751852	3.14150358744312	3.18168267138056	3.18392951663148	3.12724263717593	3.12684017016468	3.09689718391667	3.17465173233426	3.11430037656296	3.12684017016468	3.11291686693234	3.16559772288426	3.21111427543056	3.17193333356944	3.15046314679259	3.13523838915556	3.98083474278075	3.06424613528333	3.14501000408598	3.08393170992593
ANKLE2	5.28891017149074	5.41323405008889	4.85119162632593	4.98299575997222	4.72399724125926	5.29578636835185	4.97386447522778	5.11943646525926	5.15370463676852	5.1080673068713	5.37519924528148	5.21489599812169	5.23382851154537	5.00415510655278	5.41708877328056	5.19388527361111	5.2961591048916	5.16140150868519	5.73489251762077	5.4444862154213	5.12066814379259	5.13134769691481	5.35402932311481	5.08539174753704	5.09390174288148	5.02936629842222	4.97314518260185
ANKMY1	3.02987452036667	3.08727608388889	3.08127153143519	3.0912863448672	3.09331962	3.14010067955556	3.09875992711111	3.078758766	3.17588984640741	3.187405662	3.12684017016468	3.11967529655556	3.08787078209722	3.10167752825463	3.09074317608519	3.10456136189321	3.07560705232989	3.06278249853148	3.1161270775082	3.09734095678796	3.15949568751435	3.13523838915556	3.25044313788466	3.07560705232989	3.11038906378704	3.27638776166005	2.96765308714815
ANKMY2	8.43515712957407	8.41389603457407	8.59316624794445	8.73958717944445	8.47391181253704	8.44536169639815	8.45863937266667	8.47058403044444	8.46189769599206	8.62038561670833	8.36135537108333	8.69343868736111	8.29204874985926	8.38879839893518	8.27669263697685	8.5453312870463	8.41407864537963	8.4467445127037	8.11877003719444	8.20730228598982	8.34764612653704	8.31298972561806	8.20560867615741	7.92198277446296	8.73427968323704	8.41259833953704	8.520156332
ANKRA2	7.81309900702407	7.24993066323148	7.60478512460926	7.714514862	7.74601464274074	7.61843994881481	7.24890638263519	7.40974354733333	7.09431595637037	7.90663916988294	7.61327464405093	7.93590270755952	7.82681317410556	7.26982716807738	7.19859689033241	7.64239867783796	6.96409099730556	7.53689690642791	6.76370308659431	7.14068601649352	8.12512266383796	7.30264409776111	6.16367636815886	6.48169394346296	7.09178626138029	6.83605734017989	7.46396300403333
ANKRD1	3.5791464532209	3.68043633262037	2.75056503844444	3.37231520487407	3.51646856940741	2.89900988403704	2.51890763916667	2.72210435008889	3.02417522124074	3.19402220767989	4.0103693741463	2.87255467527315	5.48589570282751	2.89475790958148	2.89845291499537	2.74902382993056	4.22352592537407	2.53347559462037	3.76981113180556	2.86707096657963	2.73449340163439	2.87656362592593	2.5214172258966	2.71843875193413	2.70446004105556	2.80644498315972	2.50984672397222
ANKRD10	5.94076834171111	6.02104375196296	5.90265323756667	5.7830502156963	5.66430024053148	5.86569811851296	5.10101641315185	5.01229205095555	5.0798271733	5.87710848442222	5.56527451483333	5.84699665432884	5.79872981303148	5.72914242733148	6.17665046023333	5.75644483835397	5.63980512264907	5.54167219882765	5.77232444721667	6.03899577074167	6.05749294116204	5.19061122240555	4.88590870014735	4.9535750994963	5.00381324385648	5.0307810153213	5.6477411832582
ANKRD10-IT1	5.94753202776852	6.40306289487037	6.20834215042593	5.89183702680556	5.94733829339683	5.94094633846296	6.26294784363889	6.29082801918519	6.25807483317525	5.91523413513216	5.63456727010494	5.85843743286138	5.88432622808796	5.57067356137306	6.1366401980537	5.86841011781759	5.86448657625926	5.37895661649074	5.71356152607407	6.03664991807963	6.60203812452705	6.44807817341799	6.22044429239286	6.36752111497315	6.4505110737963	5.72143323317963	5.85180347371019
ANKRD11	4.98697257402381	4.89736976331482	4.85992885955873	4.84984354122063	4.74170756030423	4.80985886462831	5.71897318255026	5.77192298976164	5.77277254232011	4.85930385304683	4.85862214819655	4.88023529336614	4.98035779362822	4.79048403211085	4.7699119014746	4.75808953982381	4.90733886736772	4.63515239041243	4.71983830011138	4.74795926263492	4.83702390236343	5.98770888895966	5.83633489558611	5.83191606382407	5.38696241848677	5.53588528128131	5.68045511907196
ANKRD12	6.68321860157407	6.70500687386111	6.62199778858333	6.7782766873	6.77299536020635	6.45132313966746	7.3649056610463	7.60714082664672	7.90376684736111	6.83160399947778	6.89908266852315	7.05489510021852	6.92480770624815	6.99309385737963	7.02069647668056	6.81978570760278	6.87837084661574	6.51614611699537	6.5738992155537	6.6742499865463	7.05190041536944	6.99515772807407	7.11757695976389	6.97357146332685	7.0281771013287	7.21915407044907	7.75775754239683
ANKRD13A	7.582728343	7.08458345794444	7.21299481541823	7.38674459482336	7.18606174168148	7.09823547233333	7.01309228202161	7.96430308642407	7.05016235819445	7.0692598125037	6.94833707273347	7.20725651918982	7.12868917776296	7.02864898982963	6.8712183677963	7.07556940810926	6.98786506317778	6.89655612620833	7.01044056337037	7.07601849663889	7.27082648359722	6.88130351797976	6.95060488235384	6.99158230063181	7.29846256281944	7.01559046927143	7.31196453113466
ANKRD13B	3.44534579110926	3.40037861922222	3.11250168777778	2.99267557875926	3.26578178813889	3.25376181471482	3.39919915475	3.12431395263889	3.15213931398611	2.89155905429167	3.13855624266204	3.22630397215397	3.08194598793611	3.12684017016468	2.85614781329167	3.13978760343228	3.13437584786574	3.15413706028935	3.22975192501389	3.20662681715185	3.19232671685833	3.28787959756389	3.79787928262421	3.28704039578157	3.10062219315833	3.24461828752778	3.75184117879167
ANKRD13C	5.41279915848519	5.49049451423333	5.41124259790926	5.66047159141667	5.64168976904286	5.58387463410556	5.78560909125926	5.67181664768333	5.75169180017778	5.73922452179537	5.76721276996005	5.81675048954907	5.55329228020463	5.64999888267077	5.81708260122037	5.75693908304491	5.35961527099127	5.73742711830556	5.65828357088333	5.53151835072202	5.67389293324352	5.34962974065463	5.61039895631667	5.30601803204722	5.13837896835	5.75544767439537	5.48161010236296
ANKRD13D	4.27766013359259	4.4789055657963	4.32218779813492	4.13438202892593	4.26822259055556	4.11505056161534	4.0374812506	4.04236077011111	4.21576676383333	4.31402674021958	3.97219033404259	3.85391034575278	4.26397503361574	4.41386776605357	3.96793032130185	4.05379210048558	4.15124386279259	4.03016983467778	4.14111011781944	4.43551297384458	4.1845067773082	4.11546929103876	4.52536745371252	4.03016983467778	4.47385549449074	4.10385547530556	4.25055332521495
ANKRD16	3.32578903924074	3.33822314033333	3.45410771334444	3.33872058560269	3.34147187196296	3.03071188338889	4.19929994353704	3.44452268886481	3.41022976506085	3.217230568	3.24070419329444	3.16210364174074	3.47338158405291	3.43934098692315	3.20136085227778	3.33127687578333	3.49397158468611	3.30836124737963	2.71024795269352	2.82278232278148	3.35683036090185	3.57234465621693	3.55881305847222	3.63697819952593	3.32244542627037	3.71298764576852	3.38941195811759
ANKRD17	6.60699630299074	6.60173870824074	6.52571442259259	6.52371941851852	6.50584730293915	6.28562665923704	6.86829570034815	6.68983524164815	6.91220227117407	6.53140878215463	6.50148663665278	6.5450759378287	6.54461359356019	6.64052155349815	7.02009416540278	6.54414454198704	6.56783967521759	6.19338724944907	6.39874759323333	6.6418581758754	6.48599350988333	6.94833707273347	6.85694654253796	6.9044658079828	6.60883167346878	6.68145737249445	6.79590100251389
ANKRD18A	2.7553545909246	2.77123103324444	2.75066338432407	2.74443870737963	2.759316587	2.74855710963704	2.75621283440741	2.74481556816667	2.85578280301852	2.79748064536111	2.75828382297222	2.80740166425926	2.7563548000787	2.7403204435787	2.73869816317593	2.74211402430093	2.74193457608241	2.71961995642284	2.72584726562037	2.76027672701521	2.76996212159259	2.73985672246296	2.73361547908333	2.7804715652963	3.05044945514815	2.72083388315278	2.70477881138426
ANKRD18B	2.39302560703704	2.40620800112963	2.40690306198611	2.39733296146296	2.41350616810185	2.413127226	2.39673814722222	2.41538797411111	2.59190780934127	2.37664144947222	2.42277998583333	2.40901863134259	2.41632359360185	2.41169466693889	2.39590277322222	2.39560827308333	2.4093346284213	2.40613704643519	2.40613704643519	2.40568032066667	2.40346947622222	2.66901215958333	2.40163436798148	2.39408672822222	2.72683026780159	2.41226430066204	2.40487586080093
ANKRD19P	2.05724783477778	2.06014404705556	2.102625793	2.06840316611111	2.17025499914815	2.08170653177778	2.04733001625926	2.05051645672222	2.07455167997222	2.06218751657407	2.05415237458333	2.06049851249537	2.05977454416667	2.07087732789815	2.06872139794444	2.06049851249537	2.05917276061111	2.07386822445833	2.06070327125	2.33479237151852	2.05317865026852	2.07153501119444	2.06526027997222	2.06500351636111	2.06965290883333	2.06902759938889	2.07208720418056
ANKRD2	2.42218812140741	2.44414406194444	2.42529394238889	2.42974730844444	2.42418509844444	2.44004595414815	2.41267968105556	2.44004595414815	2.41750540377778	2.40889493548611	2.42773423723653	2.41893072913889	2.8341411329713	2.30586647075	2.4424649956713	2.42070837321667	2.4328084892963	2.42614593692857	2.4452170580463	2.41845736268519	2.56723985009259	2.42724591738981	2.41145103069444	2.40672401516667	2.51240373831481	2.4327012794537	2.43115416333333
ANKRD20A1	2.85802567092593	2.85065068183333	2.88484928728704	2.88235034572222	2.85628952494444	2.91048597790741	2.873836439	2.87241172590741	3.17930814181481	2.82721171386204	3.04889742468981	2.89904801551852	2.83897143451852	2.84900808897222	2.81344319952778	2.86071039229167	2.84990794718981	2.86148569683179	3.1435257214838	2.85397205633796	2.9567032378713	3.04136175314815	3.09151416298161	2.94684833777593	2.82045540580556	3.03036255837037	2.94553856883796
ANKRD20A11P	5.76563681424815	5.82340594031667	5.61067021598519	5.78530516515741	5.19399333199074	4.89736976331482	5.86979378611111	6.2108585484709	6.66719839566296	5.79644911221574	5.59642024959352	5.79399331646151	5.70171934233796	5.7487304150922	4.85022858394444	5.26790419550185	5.78727426003889	5.50456376054167	5.23184655906018	5.25030486794815	6.04286232231415	6.49609710312269	5.99305358844352	5.84286864428571	5.88201261283148	5.75803793345172	6.1929269526787
ANKRD20A12P	2.77106425016667	2.80202129455556	2.93563516027778	2.759316587	2.76258499838889	2.76513599548148	2.6953416051	2.92269933802778	2.81580701294444	2.74517150825185	2.94307634354907	2.7759714622963	2.78202266294444	2.76629455096852	2.80244305832963	2.77332385665278	2.76129572107593	2.78494958801389	2.76151782056481	2.73024601275926	2.77456524748148	2.75674960033796	2.73985672246296	2.72383182300926	2.76004912825926	2.89331439811667	2.74152920897222
ANKRD20A5P	2.56912932953704	2.57726810737037	2.58590716423148	2.58431274183333	2.5489274947037	2.58763133984444	2.68436007280556	2.56323403738889	2.61069400638889	2.54082647952778	2.59314277308611	2.60481516536111	2.69004363601196	2.60319396640741	2.60779600988889	2.5697085005	2.56260223952778	2.6022079174963	2.6420160469963	2.6320226599463	2.59767015411111	2.60779600988889	2.59368907816534	2.96093493800185	2.55007234982407	2.550014004325	2.6010848218287
ANKRD22	4.17924149663889	3.72803910566799	4.01441989148148	4.04328008619444	3.6902031924537	3.55012228590741	3.69179328788889	3.85391141798148	4.16663693451204	5.5326831317713	5.20992499689352	3.83742211588981	4.08218013865031	5.0021512617037	3.55591859806481	3.3675983738	3.64410914916877	5.86606304657222	3.95861661432407	7.3859099611787	4.70637659468148	5.18448892927407	4.23531717956733	6.60111948951852	5.10302179319259	3.83170322049074	3.85391034575278
ANKRD23	2.34287094055556	2.32693228196296	2.31548191155556	2.330682633	2.32479686159259	2.3356328642963	2.48830559500556	2.34250818674074	2.34430613336667	2.47733632784259	2.34098101644444	2.34307917621296	2.43137733855556	2.34788327067593	2.34608350797222	2.3411462924537	2.34186780912963	2.43595481852778	2.378485484625	2.40089704168981	2.52896474460648	2.323150589	2.31355182031482	2.31921253653704	2.44045579379444	2.30190516478704	2.48021572364074
ANKRD24	2.34697845856481	2.34207524246296	2.34085442994444	2.3399942730463	2.33908601153704	2.34496930254074	2.34706432259259	2.34033777225926	2.34349405266667	2.34891188602778	2.3381801170213	2.34127805841667	2.32628718901852	2.33839171950926	2.35281942848148	2.3716557902037	2.33372767668518	2.34268776447222	2.32944215521296	2.33018061452778	2.32900076432407	2.35096164671296	2.33965988220741	2.33070172691667	2.33471696275	2.33636907093056	2.3386637575
ANKRD26	3.30414676701587	3.26792172785317	3.23460089472222	3.18356952933333	3.46980150655556	3.49586300370238	3.50555815290741	3.15061516949074	3.22260954927315	3.14501000408598	3.40636672186759	3.46015692060119	3.55804327737897	3.25227863610741	3.68546918462037	3.18168267138056	3.03098168781481	3.23828189435926	3.35371101328241	3.37168609659974	3.5192191128787	2.92509675947222	3.01910965452778	3.04136175314815	3.03484542463426	3.20562979198148	3.2432068993037
ANKRD26P3	2.26972940907407	2.26958612168518	2.27652947507407	2.28501367451852	2.27242365361111	2.29028924	2.28112462413889	2.27256170533333	2.26134239438889	2.22889728822222	2.29111941913889	2.27280014052778	2.2734692537963	2.24358928553704	2.23271726079444	2.26343605108333	2.26812443999074	2.26641685177778	2.2597971322037	2.29913000512037	2.27621363301389	2.28230073528704	2.26142228097222	2.25870444237037	2.24914931138889	2.25779977463889	2.24985952675
ANKRD27	8.23375922442857	7.91026977947222	8.64533076441667	8.61847920671296	8.30900058538889	8.14440643330556	8.88852597202778	8.8411708052963	8.86791255111111	8.51589917564815	8.5453312870463	8.68683666434259	8.43574855326759	8.49091401668982	8.2141244332037	8.38554216039815	8.40094109588889	8.46755355789815	8.25311314068148	7.96518307598982	7.82145531298611	8.72063080931944	8.39518050401389	7.80225004459722	8.37235459751852	8.6046116161	8.66100291791667
ANKRD28	7.7864225565463	8.34009577503704	7.18851996302778	7.7864225565463	8.33276366009259	8.39868155434259	7.39816348044444	7.56263827519444	8.43763461151852	7.48437152956667	7.82564661889352	7.53597728524259	8.28984858770093	7.54034079582315	9.40424565044815	8.01903641619908	8.43490729135278	7.14946397002407	8.76936733279167	8.45132265395833	8.88989963529167	8.13054071213889	8.29123885674537	8.41259833953704	8.79469321535648	7.05489510021852	7.73117675110093
ANKRD29	8.92329086643333	8.52284838155555	9.40582586407407	9.00461073722222	9.12092365277778	9.31466461135185	9.14340890005555	9.41486744603704	8.71043939248148	8.7574565286037	9.06796818103426	9.4840335853287	9.26909504549722	8.99335506327778	8.506763255425	9.05691260236111	9.30802622276852	8.83548403394444	8.72979281773611	8.11373084076296	8.19477483701389	9.15614279631018	8.11373084076296	7.97368995880556	7.66467075915	8.75883283812654	8.78423023196574
ANKRD30A	2.52003604061111	2.51147856544444	2.52386184692593	2.52347360837037	2.5279828492963	2.54332838966667	2.51777622692593	2.50463471051852	2.51303502427778	2.49973320480556	2.53517232987037	2.51118098467593	2.51880401116667	2.5074097526	2.51312314323148	2.5177887279213	2.50855947160648	2.53435304254299	2.52532395727778	2.5244139160463	2.53499029668056	2.49327512561574	2.50704077050556	2.5020239166713	2.48486626184259	2.49043494028272	2.50115316833333
ANKRD30B	3.06475549979167	3.21227659237963	3.16737167930688	3.12007573722222	3.26792172785317	3.20638573582222	3.01728844437037	3.12007573722222	3.03392599831667	2.98435510931944	3.17890794161111	3.01826533393704	3.00602200934987	3.02364104494286	3.05477483152963	3.07560705232989	3.09207826066204	3.10832598415741	3.22055447879431	3.32873690426574	3.31505517519352	3.06944280515123	3.06809046205556	3.1508965099963	3.07711611246481	3.10023521043333	2.95334007700926
ANKRD30BP2	2.61738874738889	2.62276745025926	2.64972471738889	2.65519534257407	2.63718883116667	2.6659482867963	2.62441192005556	3.02200154772222	2.6282124592963	2.62454716033796	2.65813795648148	2.63012686318519	2.60725907184722	2.60534269973148	2.63109833274074	2.62357790955556	2.63517539659259	2.6505388702537	2.64516730983611	2.63665040932407	2.6188236125	3.35601261745556	2.64750051333889	2.62618444447222	2.61832642918889	2.63789941012963	2.92339859056944
ANKRD30BP3	2.60104412437037	2.60089732717593	2.60573540153704	2.60687329453704	2.63147027144444	2.61288320369444	2.55133891187037	2.5891051022037	2.59748657368519	2.59382700188889	2.61913678534722	2.57555783541019	2.59212233827778	2.59420108872222	2.59678537749722	2.61020384521296	2.59665012049074	2.60379082582407	2.6188236125	2.61214074936111	2.61853113767593	2.56476597994907	2.5933530417037	2.58184503948611	2.58444432122685	2.58820960288426	2.53642761885185
ANKRD31	2.51490380661111	2.54065228344444	2.54834614003704	2.62809780894444	2.56683351816667	2.58101846444444	2.51921913098148	2.53258440107778	2.5279828492963	2.52887610195833	2.56114004017407	2.53009791341667	2.52976179411111	2.54282656661574	2.51490849066667	2.53902970576852	2.537346503975	2.55407620689444	2.553760757125	2.55311771806481	2.63280714022315	2.5102481212037	2.52874324361111	2.51829089833333	2.50752226922222	2.51419774387963	2.50800218418056
ANKRD33	2.58095520173704	2.69125323796759	2.60492061507407	2.58565049605556	2.58887123540741	2.65628274016667	2.57199448288889	2.57711622788889	2.57524636481481	2.53128242313889	2.61039115359722	2.59314277308611	2.58343487681019	2.55933013758333	2.57740062786481	2.5838295800463	2.58259033841574	2.59238604955159	2.58567041482407	2.57983460777315	2.60292104521296	2.58574480352778	2.57281808049074	2.58284783003704	2.56917176279352	2.56723985009259	2.59149447723796
ANKRD33B	2.31548191155556	2.08685185972222	1.99356722744444	2.30029105866667	2.29120154833333	2.28917177361111	2.53722876122222	2.30995900107407	2.79875908394444	2.82477610385185	3.47804543117725	3.11009505519444	2.31561178746111	2.10100400678704	2.33086410952778	2.34045136794907	2.85289606749537	2.29344083574074	2.28482190623611	2.28853136822222	2.26730247231944	4.11067076205794	3.85864880779815	2.38619107348148	2.30675129970926	4.01843256911574	3.17465173233426
ANKRD34A	2.03681178588889	2.03539905244444	2.04484602485556	2.0360288497963	2.03625974677778	2.04372922566667	2.04620067938889	2.0360288497963	2.02571244359259	2.01891540340741	2.0343826445	2.03002947194444	2.03398396181481	2.03221391998148	2.01578024777778	2.03607339083333	2.03181645833333	2.02692802988889	2.05431201427778	2.02391226372222	2.0631001355463	2.01465474705556	2.03270149881481	2.03318412751852	2.01534644680556	2.04571251640741	2.02546582461111
ANKRD34C	2.32020947162963	2.31754015266667	2.3173805397037	2.31437736225926	2.31944561090741	2.32941344188889	2.30349306801852	2.31499304173148	2.30995900107407	2.32489670977778	2.32209715173056	2.30254775318333	2.32167774655556	2.31528324568519	2.29620421141931	2.31715331977778	2.31994743041667	2.31160888809259	2.3078816627037	2.31160888809259	2.29704230545185	2.32230912337963	2.30841652271574	2.31025620784722	2.29735487013624	2.30020197476852	2.32676920186111
ANKRD35	5.82720446606482	6.35676876658519	6.14238753133889	5.92124553132037	6.12680976480741	5.55408732260741	5.7438698607963	5.16370278382593	5.89997230452778	6.1336583694963	5.70688253084259	6.05339159020728	6.15278082115212	5.93452505115278	6.18107166429491	6.08085006083796	6.07906841959877	6.42904071110476	5.39550871376296	5.53550184054167	6.26500406926279	5.63026748797037	5.63889187511574	5.11216867954683	5.17804619852963	5.21963833427407	6.87938964381389
ANKRD36	4.40120335074074	4.36601826626852	4.27384414468981	4.26865679636481	4.43383104398148	4.16790951055556	4.60602178866984	4.18865144577778	4.73494952685926	4.13397676186482	4.18421553009696	4.49822257526574	4.25329834091667	4.27732899929259	4.60973671543796	4.5762080759037	4.47987536346429	4.22317013986111	4.2267069464996	4.33150348873611	5.01612941571296	4.3570228230963	4.60356474129444	5.10753733125463	3.82937299686157	4.03611580090293	4.94993727018241
ANKRD36B	6.70773963183333	7.43387701328307	6.87549556591667	6.31429206000741	6.54803942219444	6.18584694738889	7.41392317958519	7.6548829822963	7.94143628075	6.49207329118056	5.68591459125278	6.60111948951852	6.93834569638889	6.51176912970741	6.98586402614802	6.4687358799787	6.79352571263426	5.42685459035648	5.86307038728981	6.28103003951667	6.48914558737901	8.19628283543519	7.58233921930741	7.66095322867222	6.96688144170741	6.86747891871561	7.57035314104405
ANKRD36BP2	3.13370178872222	3.74426877154815	3.61537289603518	4.02549422335926	3.39448064225556	3.29367112837963	4.1755882465	2.91187838565185	3.30293044498704	3.15341951753704	3.18218422196944	3.50813345492725	3.03098168781481	4.01218377751111	4.88914222547222	4.41214202202897	3.41352620710344	3.33996291699537	3.30253834454722	3.43510367227593	6.1509558443213	3.37520499670873	4.71394515829074	4.24145670183241	3.10970043381944	3.13398428710463	4.28166333292593
ANKRD36C	3.08277724466667	3.03592147588889	3.72803910566799	3.78926174138889	3.146850018	3.18736303971111	3.13162663716667	3.08320650136111	3.23602307774074	2.94634380975	3.14317989043889	3.16706615361389	2.97021165088889	3.12144837210278	3.24378082890926	3.11557300381138	3.14428786778968	3.00627825892407	3.19869966982407	3.11847111524537	3.17486699810648	3.57504978032778	3.11889691781019	3.33858188572083	3.14555673001124	3.11799620505093	3.07234882233796
ANKRD37	4.91221046552222	5.06672474101481	5.14150791877778	4.77899577087646	5.60470266146296	5.02653307962963	5.05560554362831	5.44419252671984	5.72772330772619	5.06528732290278	5.72684160642037	5.59208022881019	5.17761241018056	4.93334512577778	5.93372183687037	5.31628395475185	5.6149800636392	5.46611174911296	5.5876074783213	5.21253006943241	5.40275365233426	5.81247296644444	5.21612909962593	5.08058365577315	5.13377241405225	5.49047792342593	5.69788817300741
ANKRD39	4.69635523075185	4.56186495857407	4.27549533016667	4.78403241703836	4.75313044751587	5.07259756043704	5.04444596316667	4.72698776862963	4.36630941422222	4.67406847466759	5.25426343681944	4.81198347576435	4.52981593436111	4.85665038175093	4.81763191637765	4.7429098686463	4.67406847466759	4.7554373306422	4.85022858394444	4.52981593436111	4.64773540910648	4.75344029443519	4.97850526177994	5.13377241405225	4.74723628723148	5.35447501825926	4.84029792026111
ANKRD40	5.52067482453704	5.41651617190926	5.28796377999074	5.41279915848519	5.2845134656963	5.51848750211852	4.86237516356944	5.17125079053175	4.78283542631018	5.29431841531693	5.58617000252778	5.5005600771963	5.29527064996667	5.12491465961389	5.20992499689352	5.36272818501991	5.48589570282751	5.4203478332328	5.52241042463519	5.19794899901005	5.15636283819259	5.17377980650463	4.97926727548426	5.09588565842923	5.2083478934037	4.9838867149537	4.98828316101667
ANKRD40CL	2.73533149544444	2.75621283440741	2.88739967276667	2.77514475385556	2.80596974394444	2.78673481248148	2.6882072702963	2.71484008774074	2.71207155044444	2.68303729670556	2.77654454179722	2.73361547908333	2.70562954460833	2.69976222107593	2.7245146179	2.74517150825185	2.75517846556878	2.75051443980093	2.80487366075926	2.80442078143519	2.86438669789352	2.80442078143519	2.73571366573611	2.7266569164537	2.6985557827963	2.70373066807407	2.658981759
ANKRD42	4.54697802474074	3.49492658134815	4.72120295827778	5.01670341738889	4.33481051943254	3.88750458224444	4.26604084862698	3.79839310590741	3.60393453060185	3.53209178596627	4.89193267805556	2.51524884411852	3.62694606533519	4.88680659820278	3.43426470742315	4.6783227272	3.38624282605093	4.52408054063642	3.39165009496801	3.53348452564259	3.45101371949259	3.46108880394524	2.91995716680463	3.40883970617976	3.80854222746481	4.1308495253537	3.71379181446574
ANKRD44	5.47332699932963	5.20754477922778	5.39612957221667	5.53355369942222	5.44785662051667	5.22238816219259	5.62378079844259	5.4225992309	5.74514114784074	5.36860915615556	5.57223694865	5.45795684982222	5.42499929149815	5.49486438756481	5.75510162194259	5.2283886725537	5.4036218970381	5.07131531904034	5.41051047637685	5.53861594753148	5.56659480855833	5.2629758410377	5.26522329148611	5.34437695424167	4.93607605849815	5.21612909962593	5.15409540701944
ANKRD44-IT1	2.84323443736111	2.83935411081852	2.85249695744444	2.84022652091667	2.82952964590741	2.87278314783333	2.83935411081852	2.82748654375926	2.85977889234259	2.82977212780093	2.89551267481296	2.84297464441667	2.82806414109074	2.84742407175741	2.85521761669259	2.84875539711574	2.83204310210185	2.83140085909722	2.8470243704213	2.82005167124537	2.93318963214444	2.85015135426389	2.85142153832176	2.81524259467824	2.80539794183862	2.80938561986111	2.81110979356481
ANKRD45	2.80545071925926	2.83235007106111	2.83402542098148	3.07941153988889	2.81320502922222	2.84783781203704	2.74735620066667	2.78204678209259	2.75603704945	3.42266660835463	2.83881018197685	2.83343323938889	2.87033873111111	2.80740166425926	2.80262690488333	2.9043801896	3.040192266	3.21111427543056	2.8459851225463	2.80826805674537	2.82294895725926	2.7640032930787	2.83825469781085	2.84772807697222	2.76357424006481	2.74088294164815	2.77027139518201
ANKRD46	6.94850470468519	6.6876532476746	6.80504523035185	6.45495967526852	6.45831999755555	6.36114485621296	6.48726451177778	6.68685665751852	6.27888248867037	6.27068756178307	6.48890221223611	6.5277178144108	6.40340939456296	6.21935822249537	6.06320967995648	6.38686292846852	6.40997775889537	6.61931178882778	6.39972323001978	5.7156545785586	6.13912640628889	6.42904071110476	6.12103572061744	5.92552690067824	6.26533139429722	6.32566454036667	6.21145733974722
ANKRD49	7.62148739900926	7.6837017569537	7.8767665185	7.68911977890741	7.63731703465741	7.47461447122963	7.76407755242593	7.67501878842381	7.34645182066667	7.91042801934259	7.27939494280755	7.57436770963055	7.68030664061111	7.85181186707407	6.90714579299784	7.63536530872421	7.57541564877778	7.63412837166204	7.58532983599352	7.61564665723333	7.9200057356164	7.51422605192593	7.28447807382037	7.11239351407381	7.17962723407639	7.64587844569074	7.62492021146759
ANKRD50	6.07310689202963	5.87359702195926	5.75895600525926	6.04523839803704	6.02959019759259	6.38550301286111	6.37059848057407	5.99762458101852	5.91508883254012	5.81916979795833	5.96691279043466	6.23336328876574	5.82804324902685	5.92015928980556	6.24792760758704	5.91114499131482	5.92357583648102	6.00298151088518	5.90962891324074	5.61070133317593	5.70640574401204	5.46118251976389	5.82804324902685	5.34572622547361	5.92835457500926	5.82515017383796	5.95069951551944
ANKRD52	4.03119376455556	3.50413424958519	3.22314389851852	3.23521183507407	3.77374500782487	3.28555459232593	3.37279098246085	4.18649946054321	3.08804123916667	3.30253834454722	3.43159410556019	3.25609990388558	3.27284243822222	3.50668416116005	3.09207826066204	3.35371101328241	3.5200150728787	3.19350750616005	2.63331989831481	3.26455305859868	3.30836124737963	3.43234384418585	3.7005858742463	3.41008405179299	4.1881608993373	3.4075918184627	3.98500749333333
ANKRD53	2.98212170540741	3.4199094985537	3.26015148368519	2.97233987911111	3.04415491827778	3.02834544205556	2.94774191772222	2.96550890951852	2.99605550940741	2.95440181473611	3.02193563399259	2.98679364716204	2.9749943415	2.91165489917593	3.00895011587037	2.99269297454167	3.12228300551389	2.99134641434722	3.0247955897037	3.00141700161111	3.01797429576389	3.05753158338611	2.98576632949537	3.2469704304537	2.99764025184491	3.01430387828704	2.94609000230093
ANKRD54	4.02418821727778	4.1824586535292	3.99375843322963	3.93927906183148	4.11394573951323	4.26604084862698	4.05592016047593	3.95595187504726	4.29635048692063	4.1188081593459	4.26113398776931	4.07761715489286	3.83872898216296	4.02786951988889	3.75965456071852	4.29097944485906	3.99109918605688	4.01843256911574	4.14521461067196	3.79195675892778	3.67075867945172	4.24206124094444	4.28851039647222	4.04914455185304	4.41977436357315	4.04561464464537	3.77446046577778
ANKRD55	2.5721392737	2.56798936683333	2.64867400603704	2.5898454381836	2.60841290055556	2.59945545744444	2.62276745025926	2.59341156228175	2.57008447272222	2.54732968480093	3.4887595929213	2.5686111695463	2.9974110838537	2.60467285259444	2.65941811623611	2.66416833485741	2.59172266170833	2.5823536959537	2.61601232750926	3.37378929368519	2.56143901306482	2.59720792641204	2.58368178239352	2.5732586554537	2.553760757125	2.78436572830556	2.58136630875
ANKRD6	6.5761344673858	6.89720893214815	7.14212922690741	6.68202751297407	6.75135992259815	6.96059510884074	7.37356194702778	6.72170569408333	6.75195766702222	6.59621812244907	6.59003667336376	6.94647294442037	6.88446528025833	6.65497869655833	6.95752467676852	6.61801252408479	6.47971025241071	6.8237835031537	6.23773522555185	6.30761100496481	6.50255673176323	6.98911732784074	6.47296952757593	6.53947262943148	6.91681579116204	6.52201606684722	6.37996564259497
ANKRD60	2.15631781855556	2.15050669138889	2.15183125937037	2.1508675555	2.15415782111111	2.15011540069444	2.15147875355556	2.15157247640741	2.15157247640741	2.14596817977778	2.14834188991667	2.15249520849074	2.14788533156944	2.14894121039815	2.14164122714815	2.15384088857407	2.15041569219907	2.15022494206482	2.14469155505556	2.14395643733333	2.16245369752778	2.14408754911111	2.15022494206482	2.14736649586045	2.14336504816667	2.14521829725	2.14883711347222
ANKRD65	3.93811289569577	4.08129031403704	3.97702477794444	4.19369434969444	4.09033984579762	4.18709351578704	3.84870739533889	4.0374812506	4.08880407864444	4.12251848986852	3.90025485393982	4.06249179859352	3.90628910635	4.02945694799306	3.90256925486759	4.02419767264801	4.01218377751111	4.15647261160727	4.12721041625818	4.15775596660185	4.36900410014352	4.08869471169854	4.04290123963889	4.21533079276892	4.02853954817037	4.0646844045463	4.03059157033148
ANKRD7	2.56088358086111	2.56152459052778	2.56707285494444	2.56695309622222	2.57821596691667	2.55862189623148	2.58550391078704	2.5710655722037	2.58704214733333	2.53321396504167	2.5697085005	2.55768036143519	2.5814510535963	2.55612006005556	2.56202140187103	2.57292833272222	2.55636738766204	2.56075926254167	2.55521543156018	2.54831594366667	2.55813498768426	2.58768052759722	2.56806566060648	2.55530967090556	2.55976057206944	2.5518185610463	2.55510510912593
ANKRD9	5.0689140641918	5.56755714864815	5.22650762199352	4.81793682002646	5.3449716438	5.14840291488889	5.01126225996296	5.22552560259259	4.92846375035185	4.94334031378796	5.39722163395185	5.1069362214213	5.14188558146944	5.07885599414722	5.1027797172213	5.20621779696111	5.29689258854788	5.26655395612963	5.19794899901005	5.2949573843623	4.80050120221958	5.04509047575926	5.23695503371759	5.26549964979127	4.74574199632407	5.48233569446944	5.21070826634815
ANKS1A	9.96483016186111	9.59523803351852	9.87527736534445	9.85123248572222	10.1063990065	9.79551445240741	9.8288063267037	10.5894157186984	10.0442899608444	10.3137375032833	10.97599631705	9.77821717358333	10.883536783875	9.5734838215	9.18576629584259	9.94289118951984	10.0988465003935	9.82660672370833	9.51878342852778	9.34669991972222	9.21357396969444	10.6880902112593	9.35346709849352	9.34445170243055	9.80977277918519	9.88928738281482	9.57812994726468
ANKS1B	2.39845917618889	2.44110230803333	2.41663469810926	2.45835144625185	2.45283487195926	2.46049818486667	2.38762504938889	2.41165762412222	2.47994894018519	2.40920459152407	2.46473805040556	2.42596466191852	2.41318878735	2.48601911095185	2.4032098315963	2.55713239700476	2.41059937489537	2.42335859483148	2.42201897743241	2.4251774245172	2.44710923231693	2.40515691940926	2.40299258400476	2.40558220302407	2.42787788247593	2.38988367510516	2.53233191642963
ANKS3	3.80307831062963	3.38098618197222	3.59614041748148	3.31398200557407	3.21999699951852	3.30293044498704	3.78589134328704	3.34580894276852	3.37682728348148	3.80193079771442	3.32105276733333	3.38539987094881	3.48477369579497	3.67774228250556	3.4370832424037	3.37816538765741	3.57636191986204	3.327305973675	3.39557864884444	3.23613287695278	3.20618059506944	3.84175331174921	3.35683036090185	3.37378929368519	3.367907587625	3.69493292960185	3.3309759320959
ANKS4B	2.16996856866667	2.16666538844444	2.16450550777778	2.16923822672222	2.16462084204762	2.17364430733333	2.16250719175926	2.16308535648148	2.16776051803704	2.15896724033333	2.16619041935185	2.16645957403704	2.16687736624074	2.16466217185053	2.15621325750926	2.16541169488889	2.16180544740873	2.15533536076389	2.16265601339815	2.15964917755556	2.17250130939815	2.15609206280556	2.16308187592593	2.15912568480556	2.15579919606481	2.16060154481481	2.15964917755556
ANKS6	3.02230866102778	3.01689490594753	2.98431052889815	2.99190193892593	2.99569719927778	3.07138330305556	3.20520922327778	3.03709567709259	2.98032925776852	3.00781432683148	2.9865751592037	3.1641969553287	2.96445727198843	2.9974110838537	2.88541325034259	2.99941244221296	2.99764025184491	2.9974110838537	2.91140514494907	2.88251857202222	2.95871683937685	3.05512350351389	3.13554297775066	3.12073623600833	3.37870477225833	3.22055447879431	3.05078896338102
ANKUB1	2.65529039732275	2.66472005114815	2.6659482867963	2.66093342368519	2.67647895914815	2.67166456307407	2.67407928524074	2.64446243242593	2.65645766058333	2.64129378406852	2.67133517386111	2.65508020208796	2.64928600671667	2.65399252688426	2.61669645514815	2.66109681872222	2.658981759	2.65526967477778	2.68703424062407	2.64907672539815	2.67547491396667	2.64850021237963	2.64532605161111	2.64233014635648	2.65192342427778	2.65497829284074	2.67378932752778
ANKZF1	5.08469485625926	5.14052030368518	5.1676045422	5.16696963881482	4.90589857104444	5.3172429782037	5.03512529134259	5.43343902826852	5.12633271601852	5.56581659180278	5.31432841634444	5.10019868812315	5.08815364639537	5.15001858836667	4.92781693295093	5.02255351920966	5.11582761851852	4.93995801051389	5.11484502429167	5.19725023491204	5.25245299659537	5.25179782371296	5.07925193313889	5.14603794831296	5.45283625754074	5.05695316466601	5.0898022866213
ANLN	2.93393808027778	2.74520115044444	2.72830166748148	2.74613084378148	2.75761590127778	2.73030546861111	3.32963435258333	2.68504832217037	2.71245137122222	3.56933898126389	2.66374820893981	2.73782309008333	2.73040084734722	3.10970043381944	2.67077046162037	2.93928586572685	2.71856816036111	3.09854952279537	2.73606647294444	3.28704039578157	3.04920723496296	2.72735999637037	2.76609807585463	3.07429222014907	2.74831116731482	2.72571298673519	2.74813806071164
ANO1	5.88961511994841	5.93217113534259	6.16303846451852	5.00618606224444	4.93587989855556	5.12474463550556	6.45702577173333	6.44183290247963	5.75326224271111	5.73588007001667	6.66244920116204	6.1977630011963	6.39598177669167	6.39874759323333	4.75846738535556	5.80333754602963	5.83988426720463	6.26580485173082	5.60721664281187	4.24006125466481	5.3485840895	5.94896219315741	5.43285690394061	5.28393189452269	3.2928728585	6.27117381793426	5.98125995098558
ANO10	6.47735622119444	6.25739471507778	6.60664039836111	6.73325318537407	6.18883980788889	6.75255221621296	6.26204375615741	6.85667825325926	6.41412652156667	6.53094015888519	6.55271073159722	6.58095347182407	6.42327339823426	6.13084771727804	6.2837297132037	6.1114696237754	6.61514190947407	6.83760877851852	6.53140878215463	6.73153682734444	6.03899577074167	5.15254451497963	6.1672244904963	5.91605125451389	6.5543289801287	6.41574448533663	6.17319300834444
ANO2	2.34538669355556	2.31437736225926	2.54246770962222	2.31481223492593	2.28680341714815	2.309661374	2.67103191984259	2.94341657205556	2.522167683	2.31812311309259	2.45710311574074	2.31858412458333	2.32935430000926	2.6071262835	2.36439119130556	2.27264001562963	2.31628031397778	2.30945970990212	2.30559682516667	2.30453822136111	2.36733592634259	2.52235137148333	2.32062047920926	2.26231576112963	2.27409050787963	2.34356332308333	2.32293342094444
ANO3	2.83824213644444	2.57705659838889	2.585415606	2.47474174766667	2.59291515608333	2.61580003988889	4.23849976502778	2.58075625255556	2.49777549926852	2.57592270173148	2.62141886275926	3.31401218534008	3.87837308063966	2.56193664694907	3.08290644003981	2.6033904170463	2.58111768312302	3.11692470106944	2.50163679219444	2.57019459148148	2.45859522958333	2.55654711133333	2.477450856125	2.46465726551852	2.54092511400926	2.80202581843981	2.55877979140741
ANO4	2.6668939612963	2.46535570328395	2.49109437299383	2.48502776774074	2.48588248335185	2.49614990640741	2.84516486131482	2.8204164482037	2.48070652469444	2.46886719458333	2.48970724785185	2.49018940718519	2.71212770452315	2.47166979917593	2.48376460484444	2.48984049668519	2.46805178379475	2.55821816135494	2.48376460484444	2.48021572364074	2.49961936877778	2.47409535808796	2.46678815780556	2.47060830530926	2.46487454222685	2.46521853231944	2.42732809503241
ANO5	4.87771254825463	3.87640101905556	4.70777240359259	4.67909989721296	4.97741635322222	4.70118020188148	4.94150464566667	4.15082122409259	4.68596390262963	4.95430603175926	5.21838438218981	5.31719476888254	3.68008791039365	4.04974902290715	4.73695262971111	4.6661023458	4.68478809081389	4.92615976845463	4.73118505240608	4.72861541644537	4.51762851867315	4.03059157033148	4.70896625180556	4.71568367819537	5.69276989246389	5.60795119967526	4.62522025765185
ANO6	6.76124372633333	6.66206180290053	6.9214237295463	6.67410109823148	6.84919723130159	6.64846605996481	7.254917982	6.90565611458333	6.6541919121784	6.579664442	7.00563800298426	6.96829604863426	7.01658537987963	6.71076382072355	6.6516276569375	6.80306985512222	6.68460081207778	6.8636965222787	6.64564773268981	6.5879526959213	6.74750791050926	7.06459735724074	6.49711168426852	6.43319141304167	6.42736740895278	6.66013470795833	6.78680986918333
ANO7	2.24878914655556	2.24382884455556	2.24356690772222	2.24186370461111	2.24364539031482	2.23258391916667	2.25657445218519	2.24558027726667	2.24327109722222	2.25176905876852	2.26633048845833	2.22141676636111	2.24999852861111	2.25300904449074	2.25075378328889	2.24504192676111	2.24436430632222	2.23140313163889	2.23006766613889	2.22359874803889	2.22213482542593	2.24856257421296	2.23811712666667	2.23650371440278	2.24742113536111	2.24679792418148	2.25483136726852
ANO8	1.90660701722222	1.91204738822222	1.90769102559259	1.90509601055556	1.90323261966667	1.90857151222222	1.90977525422222	1.90323261966667	1.90119007511111	1.90053994402778	1.90409073987037	1.86392243058333	1.90538399094444	1.90538399094444	1.8549892835	1.86716636788889	1.90326828822222	1.90326828822222	1.88688835966667	1.906536051	1.88929140027778	1.91397481111111	2.019159613	1.90409073987037	1.90053994402778	1.89844306761111	1.91397481111111
ANO9	3.52651215531481	4.20444734565741	3.79635991148942	4.09537266630555	3.68671483786574	3.98539927924074	3.70403139483333	4.20476182262222	4.05242939550926	3.70279846161772	3.97048856480357	3.723515579375	3.68960229095093	3.62769885841468	3.72922013533532	3.8653091952037	4.15350478606638	3.56501551127381	4.0868902709213	4.81799321448981	3.76318605493585	3.84462883323439	4.91386692352593	4.69652911766435	5.72420575512269	4.37784820638889	4.916758122625
ANOS1	6.59235895298333	6.03061317030556	6.02557138649259	6.19959981287593	6.1524981419537	6.28246811239815	6.69749061636111	6.74315304331482	6.03874395783333	6.4709206565787	6.76862884946944	7.01323418435185	6.70677493476482	5.97182162108981	5.83310875418208	6.21834457105556	6.1509558443213	6.13615384511111	6.24093098867884	5.69441062214974	5.52923046186296	6.25119506390741	5.79058780971667	5.63266093325278	6.00684629079815	6.31696991910741	5.75038510463889
ANP32A	8.01853366615741	7.8117691328037	7.99170448058333	8.23596620198148	7.98098315062037	7.91881855633333	7.7204052986164	7.78488466127222	7.82999984963889	8.08307738098148	7.98268557940556	8.04878418602315	8.04255594862037	8.11742364772315	7.77616917011045	7.93647680631574	8.1158468990963	7.97665584878704	7.74456508484127	7.64804385100463	7.81219704768518	7.7329604343537	7.48877635831667	7.87382969471759	7.52495875832778	7.5916756189213	7.85124919617593
ANP32A-IT1	3.26711864460185	3.57106436475	3.60204127947037	3.72173455152963	3.79435197462963	3.85391141798148	3.52651215531481	3.51646856940741	4.64768106337407	3.65445838877315	3.61546714068056	3.61237249351944	3.55131742759656	3.49793567531852	3.57944328161389	3.55770971730741	3.58234036642526	3.5544536389287	3.50891707669907	3.63236755214352	4.33852903723333	3.90628910635	4.0143591091164	4.02743400815278	4.31216159264907	3.60024073610476	3.45852806623333
ANP32B	11.3708050988889	11.3144078149444	11.4377192757222	11.2478586475185	11.3110405300278	11.2217592814444	11.3708050988889	11.2404937433333	11.3890531816667	11.4240529911667	11.2706283764676	11.3949882455185	11.3887238233333	11.3062358049444	11.0158411941389	11.4702434803333	11.2621356986037	11.3028733971481	10.8942969397639	11.1549448390185	11.0319138837639	11.5308898371167	11.224504870662	11.2303334492778	11.2368758266389	11.2303334492778	11.6735808258241
ANP32C	2.53712311482222	2.53458681662963	2.53927918035185	2.53837879740741	2.55783518294444	2.57782495388889	2.5295971302037	2.52669844242593	2.53906968272222	2.5319101789537	2.54248134338704	2.54051250064921	2.54930002441667	2.54038568348148	2.5319101789537	2.54257254874074	2.5395832295463	2.55530967090556	2.5566328414537	2.59314277308611	2.56416543257011	2.51039961233488	2.53242277301574	2.52235137148333	2.50827793765833	2.52359535411111	2.5255927930463
ANP32D	3.10192675878704	3.1286506483037	3.16079586854444	3.13970597442593	3.28938581393201	3.19226313716667	3.18655700461111	3.08561227627778	3.12025368678148	3.05917632056574	3.18433809773981	3.10299368624722	3.07843640835357	3.09995659046296	3.13298755873148	3.12272332098457	3.12406333537302	3.12406333537302	3.20977183813519	3.17834154400093	3.1755079507	3.12030433533501	3.2039346282787	3.36311541258598	3.13939203101389	3.26689894665	3.08621934392037
ANP32E	8.45781730485185	8.80812646612963	8.68865316912963	8.67479675062963	8.71043939248148	8.39045428634444	8.24601882016667	7.94227448892593	8.4010805075	8.5758947877037	8.66696465684259	8.63410036657963	8.49091401668982	8.90024266993148	8.82687273315741	8.76812382025278	8.74833498884074	8.95139723714815	8.64530858628704	8.6259830199537	8.86625709181111	8.09581789462434	7.89859220341799	8.05371795672593	7.39158140516349	7.58178133187037	8.40033525197222
ANPEP	2.90230456859259	3.55370026105556	4.31866775494445	4.02022318865741	3.72474392096296	3.85314954690741	3.51930349198148	3.59691170140741	4.21446414218518	3.77839678708188	4.21533079276892	3.34909773538333	3.80953178042963	3.90025485393982	4.37237379798691	3.57234465621693	3.88082179842593	3.90557894597685	4.002802156375	4.64694189094352	3.98111860657407	3.19825045147917	4.33880518120185	4.50444334258466	4.41174795707262	3.93342615350833	3.98900152548258
ANTXR1	4.56045149114815	4.41414831009259	4.41802613314352	4.400359288	4.41263127699074	4.36392648968519	4.66093191499537	4.6008700805582	4.400359288	4.37864933532778	4.43507966739537	4.50918127198241	4.57262981177778	4.29962746116508	4.88547486937963	4.26959269832531	4.24206124094444	4.61052954217593	4.50829780080555	4.30048153775926	4.56303826673148	4.55024955827778	4.51552853135463	4.38389901367824	4.29895149737963	4.51552853135463	4.59312508445661
ANTXR2	6.15184717194444	5.9825613974537	6.08219432055185	5.94342330982778	6.12813641624815	6.10460933428519	6.00512244977778	6.20542113475	6.27507959919841	6.04817014964815	6.12296891169444	6.16024107169444	6.12207074911482	6.03531117213982	6.3933857903463	5.89367944732407	6.09654000375278	6.15278082115212	6.27404801272381	6.16767972711435	6.45622879513981	6.26191567643426	6.06525393914259	6.09499867756019	6.01533914786852	6.06636506173148	6.29322612730556
ANXA1	10.8660278256389	9.42316816116667	9.88031611625397	10.0210546113889	9.81609041690741	9.71177950544445	9.50380212025926	8.74281394564815	10.3768136029444	9.27090679712037	9.66283367300741	9.55749585160741	10.1834964691852	9.96190097081878	10.4841812167083	9.52117990561019	9.54245865246759	9.30802622276852	9.37583333412407	10.521300430588	9.65890046607037	10.5590615476065	9.40758684903042	9.03221144139444	9.1636242109537	9.50809334634259	10.4820362636111
ANXA10	2.08912035022222	2.09138079966667	2.09320371577778	2.08989105766667	2.08824288061111	2.09102422822222	2.09072860951852	2.08974764722222	2.08509813638889	2.09507559669444	2.10427524516667	2.0897401322037	2.08987703605093	2.09098746788889	2.08575641785185	2.09047867061111	2.09064007749074	2.08785734960185	2.10427524516667	2.08364974583333	2.08871658338889	2.08575641785185	2.08176309087037	2.08390073405556	2.07459120077778	2.08554764240741	2.08698622511111
ANXA11	7.93199649307407	8.11232632301852	8.00191784938889	8.16792919990741	8.14397547628333	8.21941575144444	8.11077578274074	8.37263357419445	8.28103206968519	8.14872201366667	8.08456398738069	8.05874346142593	8.11788992347222	8.10739266143981	7.7329604343537	8.13004086189167	8.48169066458333	8.00521799764815	8.13883857761111	7.95273797594259	7.81292086703452	8.46666719488426	8.35951856125926	8.09369098262963	8.27895758574074	8.48278982531005	8.48046884205555
ANXA13	2.13489349377778	2.13209478988889	2.13284682527778	2.12814562161111	2.12472378977778	2.13132035966667	2.13270760807407	2.13685172327778	2.13254824877778	2.12459089380556	2.13003188661111	2.12992207019444	2.12911309071296	2.13572806402778	2.13742962597222	2.13209895286111	2.13230447619444	2.14283756327778	2.1273165775	2.11976617174074	2.12970690811111	2.12471142316667	2.1328727739537	2.12721679762963	2.13399968042593	2.120306528	2.12061824708333
ANXA2	10.5512187261481	10.4073251493333	10.6467788620741	10.632144165713	10.6767375312685	10.6829455755159	10.7368083978611	10.8177298185556	10.80017604425	10.8193486794444	10.7822629558426	10.8333468074898	10.731967786037	10.6351914532407	10.5108847905907	10.5518564956574	10.7205327948796	10.7249451424537	10.7797390958889	10.6023799156889	10.4797881344259	10.8903742741019	10.9050887835231	10.9552798545278	10.8805021675833	10.8718278331019	10.6023799156889
ANXA2P1	3.27035561755185	2.49950248618889	3.82537646416667	3.42244710698148	3.434097929	3.44684553204444	3.30954249500926	3.40303547618704	3.43644393396667	3.36622089693386	3.6982158870086	3.90757331583254	3.15852074391574	3.61588819566759	3.39948528943333	3.4075918184627	3.41821258493148	3.52372866261667	3.89826440994907	3.44336711178082	3.2336602629213	3.42370556277685	3.78167279031667	3.49169763905185	3.38270657377487	3.38539987094881	3.2336602629213
ANXA2P2	10.6593454474074	10.2700929097731	10.7911530211852	10.7156002864907	10.7848769438889	10.6415814494889	10.8295971844444	10.8509716989312	10.9292821966667	10.8752056101852	10.8193486794444	11.0057070661111	10.8237296494833	10.7012619903741	10.6054777881759	10.5564713209167	10.7822629558426	10.8942969397639	10.8193486794444	10.6905887067778	10.4085381371739	10.9081587360972	10.9869236898889	11.0707719961759	10.7730241081019	10.9869236898889	10.6420425396944
ANXA2P3	4.92915613235185	4.94902442172222	5.46673810833333	5.20396695810185	5.51065872136296	5.02816219699074	4.89458173192593	4.87312461326852	4.98020344633968	4.86018931934894	5.49452163079074	5.33039759107963	4.87113122229722	4.92257915376296	5.01222134371032	4.93281356546065	4.96034493263519	5.28294576005093	5.64106197241852	5.03560734772222	4.65934168603439	4.92398991698241	4.93529014994312	5.08661880663241	4.9517728675037	4.86707734194938	4.84788200131944
ANXA2R	4.73355868331852	4.10089401386111	4.81266531383333	4.453541776	4.38778359616667	4.27384414468981	4.31654182708333	4.19733530551852	3.78617756047936	4.16190447628704	4.12667126332037	4.61838609108333	4.0103693741463	4.7702738147037	4.37027511507937	4.21045581657963	3.60238241267963	4.41784128302712	4.28815076421481	4.34111285119444	4.81444114726759	4.11638511736096	3.96989377207288	3.2320356625246	3.889965303875	4.09460225478307	4.41728912825694
ANXA3	11.0399303878889	10.4351546402222	11.2217592814444	11.2092914570741	10.9187322363889	10.94313204825	10.8992753863426	11.47516555775	10.9039263098889	10.8805021675833	11.57754875335	11.686275036963	11.1944600442778	10.7730241081019	10.00336364125	10.8903742741019	11.4760826036111	10.9972472318148	10.7688279515741	9.82135840452778	9.40234734182592	10.9733444722639	10.4637079131157	10.0079946436352	9.9829159765787	11.2067997754213	10.1326188161296
ANXA4	11.0564068647963	10.7765363888056	11.1700496298333	11.0679341475889	11.00388174525	11.0399303878889	11.1098356627778	10.8958025819074	10.6467788620741	11.0158411941389	10.8942969397639	11.0016076697639	11.1438297520065	10.9831409342315	10.645354175088	11.0158411941389	11.1631815990648	11.1438297520065	10.8805021675833	10.97599631705	10.7400470223426	11.1808563786204	10.5806307640167	10.8903742741019	10.9869236898889	10.9081587360972	10.7688279515741
ANXA5	11.3808008261111	11.2635410414815	11.47516555775	11.2538346709537	11.4916761068519	11.5980812209259	11.1463133047407	11.0484960012778	11.0625041731019	11.6163266198611	11.2970924514722	11.7405286773333	11.4570948491935	11.5629978198148	11.6615915086019	11.4995843927593	11.2303334492778	11.5576521991444	11.7113916649907	11.5841965659907	11.4828317519444	11.2067997754213	11.2303334492778	11.3771030147778	11.3261776754074	11.1549448390185	11.4392106731741
ANXA6	5.99283395861111	6.07606861821111	6.14594230741852	5.98124214657037	5.72370170621296	5.77335024639259	5.85573332551667	5.88761245207407	5.91633282876852	5.88638020104259	6.01586165253796	5.89063846386481	6.0973091757037	5.87228912696296	5.92710239129167	5.87327436551455	5.9323512945713	5.94797983851204	5.90284667324259	5.86480733076852	6.16982939734524	5.88305605083704	5.83096096384444	6.04817014964815	5.64855713193056	5.60514121493518	5.99264962546111
ANXA7	10.1092037317778	10.1807014967037	10.2208096134352	10.060807635037	10.1676683779444	10.1676683779444	10.0873543017037	10.0687204446111	10.1353290540741	10.2150575028796	10.2947607395648	10.2696181929019	10.2264608436296	10.2947607395648	10.1991611479769	10.2051749433155	10.2877781811204	10.3431230491481	10.2812074319167	10.1902823836759	10.2051749433155	9.90028223338889	9.90652338363889	10.0147628385972	9.89600167514815	9.83399972296296	10.0835725053843
ANXA9	2.50859898668056	2.51207571230247	2.51748769788889	2.64144812027778	2.66851322675556	2.51566807822222	2.51867472561111	2.49586332609259	2.4570555295	2.77309847720185	2.50788689578704	2.51723479067284	2.50589283230556	2.60779600988889	2.52764272775	2.67133517386111	2.51039961233488	2.60697266642963	2.5097273494213	2.50302244874074	2.5304863535713	2.54666227982037	2.5088140319213	2.50083675498981	2.4912482211875	2.51755963180556	2.51171443461111
AOAH	5.50502007153889	4.67384179891296	5.46535405897222	5.44882047845185	5.29854630403704	5.38577413732407	4.18069871159259	4.9303226987963	5.04014202406481	5.69398362812698	5.44818155469352	4.48891735265344	4.68835637212778	5.53588528128131	6.07580094806852	4.91226166405093	4.96994714535617	5.87171571800357	6.12696422390185	6.37731502158333	6.23821668219206	4.51346441625185	5.78548867921574	5.90575391218982	5.28005211611065	4.35985074293122	5.09969337149815
AOC1	2.51902922988889	2.51824749781481	2.53411488359259	2.53246329507407	2.53688407883333	2.52652200061111	2.53698149861111	2.51029057666667	2.53357289961111	2.5204848474213	2.53866390511667	2.51621330972222	2.47813488985741	2.53201501105093	2.49776867109722	2.53770321154167	2.49952106387434	2.5322111529213	2.56399214900926	2.53920844876852	2.57125944374074	2.53411555665278	2.53021005449074	2.83949292867593	3.14501000408598	2.51943938084259	2.66901215958333
AOC2	2.2988428575	2.53338134833333	2.53177536359259	2.52310002591111	2.51467195392063	2.51002376127778	2.72502331746296	2.54358329890741	2.55353133277778	2.53802962480185	2.5283441941713	2.53594114725926	2.54634838668519	2.55530967090556	2.55205811174537	2.92339859056944	2.5278943542037	2.55612006005556	2.5020239166713	2.5083901125216	2.48431889074074	2.62757548894444	2.53761473559502	2.52180948357315	2.5281346472963	2.53866390511667	3.07164572990304
AOC3	12.2874890077778	12.4688979825926	12.70696284	12.0813967622222	12.3292772147037	11.7111187740741	12.4110852392593	12.6307346722222	12.1623064138889	12.175707162037	12.750312167037	12.2161016269444	12.5547788613889	12.112994352	11.8012443372222	12.7227298647222	12.3504014199074	12.2549014690556	11.941928202537	11.6483491064954	11.5435334968519	12.0208849121296	11.4303829038519	10.8021564684213	11.6675780106481	11.8830768396296	12.2802781005556
AOC4P	3.02025841598765	3.40970663272222	3.13292117396296	2.99910457338889	2.9906195032037	3.40762786281481	2.60370455954259	2.98585007627778	2.98130125734921	2.96743677011759	3.03458342045463	2.99134641434722	2.98376307361111	2.92778727780864	3.02158517200463	3.0070108959963	2.96221371214444	2.98145040675	3.33446216958333	2.99075645772222	3.02866789038981	3.25227863610741	3.00141700161111	2.87689341924722	2.8290587535	2.85714527250093	2.96894335761111
AOPEP	7.15401056339259	6.75388608797222	6.71818153938426	6.8751787267037	6.89252795252778	6.45979736517407	6.34104666926296	6.99145870141667	6.07977246439815	6.2895659173713	6.23234640545278	6.88323760323347	6.85551426606481	6.48914558737901	6.96601025886402	6.51406526407963	7.25564463227778	5.79704149931283	6.61201677336204	6.19134951563889	6.2597334012963	6.3604066571713	6.46336183205026	5.54955483889339	6.35207275430556	5.87519396875503	6.9489124111162
AOX1	6.93040773660741	6.59572721327778	7.39816348044444	6.07174130342487	7.42920432922222	6.58406315159259	5.8505944580246	6.01074501936111	6.66438583555741	7.51941566902487	6.51010690274259	6.84985477822685	6.87446668203995	7.34055781714167	7.69520155578889	7.27674644079167	6.82582201800154	8.1905263811713	5.37625028034074	7.1072235130037	8.47436402266667	8.12296260949537	6.68769680781111	7.68922158007407	5.98125995098558	7.17962723407639	8.16484309666667
AOX2P	2.41861175863889	2.40286182805159	2.40224139922222	2.39920869322222	2.39733296146296	2.40748908777778	2.4217508917963	2.41236246138889	2.40051093018519	2.39615956143056	2.41021295961111	2.3987776324537	2.39780617612037	2.4032098315963	2.41978919838889	2.39941769137963	2.46521853231944	2.40346947622222	2.39382999319444	2.38824897029352	2.40672401516667	2.41145103069444	2.40946421942593	2.44126486896759	2.37756725622222	2.40889493548611	2.41546899529167
AP1AR	4.16212846069444	4.15529078081481	4.3325436000463	4.09141863015185	4.28500805602778	4.24386776827778	4.55625426156481	4.11414408432685	4.38116820310397	4.22879086440595	4.134968145075	4.22825340281548	4.17140882360816	4.23186831971389	4.39473110493056	4.53538613476296	4.27556943992284	4.21000020345754	4.37477804662857	4.47588248962963	4.2708895967963	4.29097944485906	4.31824410195833	4.24795029193056	4.13994145032977	4.26959269832531	3.99773542096296
AP1B1	7.21800597237963	7.04422600069907	7.19792905800926	6.85799307624074	7.11094400674074	7.31267689777778	6.75656329518518	6.92227541797407	6.99396096590741	7.05103108837037	6.82103094213889	6.72557213987593	6.79203431637639	7.05329875756944	6.97202018861852	6.84603913882639	6.91529429793796	6.87608222969444	7.3343932452537	7.82521646849537	6.97292001613704	7.1854057314213	7.51057192953148	7.64394725486481	7.66605375404982	7.37771064659259	7.02725243888796
AP1G1	7.74369260217593	7.92259874037037	7.87105038450926	7.6377644127963	7.8399187207037	7.88468449938889	7.80142404937037	7.44938848883333	7.73793136343518	7.75079446195833	7.84551348010926	7.94366351235741	8.01481484971852	7.8426072827787	8.04974972863426	7.82922797002447	7.94238931247685	7.79809833293974	8.04433858474074	7.90092990732407	7.60038783209907	7.79253573916667	7.63784337660833	7.58599344056945	7.52884620658796	7.66837754262408	7.43488451662037
AP1G2	4.45254707626296	4.59356741158889	4.67099241981481	4.54873540192593	4.50760067646296	4.67526449944444	4.54873540192593	4.54873540192593	4.5173340394	4.39768282036931	4.43111796008148	4.44878043622222	4.51963846512269	4.43855192657963	4.49305108443611	4.48797318382114	4.52077204539907	4.48891735265344	4.68995677810185	4.70334655546627	4.48117996326984	4.64802051749299	4.66450808475265	4.59798018790661	5.48464340664643	4.60578766175741	4.59620808748333
AP1M1	6.85534863236111	6.41956137128889	6.6021976831	6.7496912248037	6.20631047797222	6.70443093062963	7.1007444202037	6.86780876671296	6.89720893214815	6.67859552472222	6.79203431637639	6.4664985476037	6.62628298363889	6.84367914173148	6.40997775889537	6.82527521346296	6.71502270594506	6.7873313088078	6.80376874929167	6.8262980827881	6.32774492991111	7.05673034098241	7.3738277255	7.6764882561	7.34608030776481	7.21111978591296	6.68632701052315
AP1M2	4.7167012692037	4.79280502775185	5.0601669307037	5.11894067096852	4.85774787231429	5.21643828181481	4.99430788981481	5.01670341738889	5.00228797175	5.05014280997963	4.789708623525	5.00917563965344	4.87593212824074	4.99370212259444	4.39944893455758	5.05463541863889	5.09092773875463	5.01247461092328	5.19061122240555	4.61015946459167	3.67408871430741	5.037679797525	5.50507105852963	5.54094635277407	5.51321292874352	5.50907749840139	4.57420908554167
AP1S1	4.92757951206481	4.64030425578704	5.03224567297778	5.00228797175	4.48923511585185	5.48092072478148	5.12339203900741	5.57981916981019	4.47406941635185	4.96806713630556	5.19470505182116	5.18163968784444	4.86982162426852	5.02830938979907	5.16038886225648	5.27843811408889	4.80396902213426	5.70864827979167	5.46704438835979	4.8515297931213	5.33836215129074	4.9811722005213	5.00415510655278	5.48733937500562	5.91739933356944	5.69482790577932	4.23943666676574
AP1S2	8.14303959461111	7.79273885427963	8.22429690594444	7.9671105108963	8.30355713726667	7.81467983485741	7.48687908793333	7.84867707833333	7.61234052021481	7.94366351235741	8.10947913925741	8.191241377125	7.58532983599352	7.90589839151667	8.0365290795	7.27538164728333	7.84419946871667	8.19477483701389	8.11243829878227	7.94983275274167	8.21744366340185	7.37198721224352	7.41215439433968	7.44228170669815	7.8720928619537	7.89279348606805	8.00586764325093
AP1S3	4.56854803889444	3.87930132300926	4.14044308823333	4.04236077011111	4.3891561174463	4.0518939696037	4.82731250434444	4.49426321909352	4.20476182262222	4.17619598917685	4.5110700007377	5.07423864390185	4.35779546430694	4.43507966739537	4.50484257471852	4.51210089394074	4.6783227272	4.12498028877205	3.98944752440741	3.96655161829352	4.0103693741463	4.69473445531481	3.83872898216296	3.78916634341759	3.46443585460556	4.25713168953148	3.56187978511759
AP2A1	3.42028304012963	3.58170173486296	3.40423156217963	3.49243985841667	3.4199094985537	3.48478075225	3.33722747044444	3.51203668119444	3.28159228955556	3.2007982534537	3.38402231282407	3.36705224135463	3.31559038516667	3.38447106974537	3.30997997086481	3.40358175274259	3.53768177641667	3.38310239858095	3.43194295781667	3.6418771195959	3.41991653554907	3.4407251995	3.43983957821667	3.57636191986204	3.60920328891869	3.47377318583704	3.51018626574259
AP2A2	6.5651150092037	6.40334753450185	6.53506224030926	6.50717225386482	6.60341589638148	6.48374561211111	6.4440750367463	6.54888986412037	6.44213982256482	6.46286392394907	6.48746770184246	6.37690233004537	6.49711168426852	6.52521814276578	6.32976036374259	6.4222150256	6.44592432725231	6.4390777522463	6.5596671659672	6.80002176854815	6.29625412613426	6.93554107376204	6.75056023016667	7.13292048147315	7.21157795916204	6.65374535239815	6.83958651164907
AP2B1	8.02411932478148	7.7270864397	8.06785549101852	8.14901706408889	7.79637933648148	8.0035488840463	8.3616854147963	8.30949650187037	8.16667646727593	8.13054071213889	8.27452850471667	7.97945019157222	8.12200012067593	8.05718591460926	8.06329659316852	8.08130464377778	8.05963341736574	7.85489639288889	8.07001791851905	7.91906755553704	7.64517477842024	8.40744213052778	8.08758045400529	8.37933569102315	8.09847425102963	8.17020354282963	8.07001791851905
AP2M1	10.1284256236111	9.97610625561111	10.0974410413333	9.98391490836111	9.74985021855556	9.95758235	10.2562822254741	10.1456730041111	9.92719761372222	9.92602890943704	9.88619267083333	9.82291518025926	10.0121941368843	10.1576216904167	9.83222391864259	9.82135840452778	9.93162607916667	10.0421493084074	9.79201736153241	9.83007553741667	9.70044446741204	10.1600027497593	10.1435234341362	10.2947607395648	10.3431230491481	10.2240758571019	10.2425411801315
AP2S1	9.26664680205555	9.25301939618519	9.21167861194444	9.21463045088889	9.17457869903704	9.37467038985185	8.78659766725	8.94932379807407	8.86096896652778	9.20023550100926	8.90997496187037	8.83548403394444	9.09715880666667	9.21827850561111	9.22821448938889	9.13734102528704	8.96314281855556	9.18971977167593	9.33758626922222	9.5804064033713	9.38791299756481	9.01269636772685	9.3588528381713	9.53543197461574	10.0349315458704	9.31355217611574	9.23757004103148
AP3B1	7.09966985915185	6.97259906783333	6.94850470468519	7.23045188997222	7.07217779338889	7.2111937805	7.31363369507407	7.0068988277037	7.27242064698148	7.22552177814444	6.99722814242593	6.96130784561786	6.98872873649259	7.37139182104696	7.50205454661852	7.06093197611574	6.79925317732407	6.96688144170741	7.15993766357222	7.18713201999074	7.35325742885926	7.06766504889815	6.96773300634352	7.46778775807685	6.96358655343519	7.1295802900037	6.72910936205476
AP3B2	2.48922581236111	2.4820843822037	2.493878145	2.47879856405556	2.49849423848148	2.51135978805556	2.47276597616667	2.48041811275926	2.48947102120988	2.51002758513889	2.49293823423148	2.48326706915278	2.48788261732407	2.70359080152963	2.57999902581019	2.65399252688426	2.47310862563657	2.48684894172381	2.49973320480556	2.53087123656204	2.47916847482407	2.52620976091667	2.47605316944444	2.46864839526852	2.45811711764815	2.47527837086111	2.46521853231944
AP3D1	5.37388012809259	5.63739882716667	5.47872037785185	5.44557750737963	5.03550094047222	5.44162087390556	6.38743537333333	6.63742968711111	6.93357908406534	5.36029395626451	5.38960892050648	5.41672833494722	5.59642024959352	5.69640721370185	5.45355937787963	5.35076063174352	5.32442917060864	5.18228988611019	5.48884411586204	5.56291289479444	5.21253006943241	6.8944918474537	7.03979647747778	7.13523627825741	6.94331559178009	6.75400927325694	6.55932857006111
AP3M1	6.59759142427778	6.66719839566296	6.666878844	6.36548487051111	6.73953341087222	6.58287393499074	6.80383855661111	6.82104794216667	6.42073198612963	6.69702204709259	6.43025245372778	6.56338149899339	6.5083825890963	6.92892687850648	6.31609490427778	6.32129676643651	6.7208019053287	6.54414454198704	6.61650920055	6.23858105465093	6.43457527886389	6.72557213987593	6.63337149437831	6.31999898786296	6.58596621421442	6.672797498825	6.31999898786296
AP3M2	5.84876627893518	5.27806838821296	5.48351169655556	5.43658796298148	5.48812304624074	5.73265198235185	5.13952939904445	5.86737924417063	5.3194298937963	5.09346549158981	5.73326499279352	5.77111435755556	5.90962891324074	4.92095190885555	5.26587694866111	4.82331694196561	5.91248344575185	5.25245299659537	5.44778675653333	5.60114742946018	5.81092529155185	5.01181894839697	5.04620297308426	4.57354487143519	4.83002903518981	4.67441401551852	5.18228988611019
AP3S1	10.5218408903333	10.5150328961296	10.6546369323111	10.3787342036889	10.5769072868519	10.4007631876111	10.4988408193333	10.2293464241944	10.3161565637185	10.5327380211704	10.6905887067778	10.6113802164259	10.6880902112593	10.4841812167083	10.4579848287778	10.6113802164259	10.423911591914	10.631422083738	10.3794631964397	10.4196718085148	10.7249451424537	10.3794631964397	10.3203033127454	10.731967786037	10.4685064061343	10.3550415631796	10.7012619903741
AP3S2	5.98124214657037	5.89767625972593	5.70958656232778	6.53800815883333	5.80302460915556	6.35225068491667	5.90516630807037	6.01168215562037	6.07310689202963	5.83364923029828	6.07205603070093	6.36288963950926	5.92594365781713	6.16299895813704	5.66858427814696	6.1341266869037	5.70551748895556	6.24316980363426	6.32205794696759	6.37961086826296	5.77111435755556	5.90575391218982	6.36879090159537	5.85313347486032	5.97131232696482	6.3891290015463	6.14302514965741
AP4B1	3.85718220957407	3.85718220957407	3.93889789319444	3.91766210198148	3.89092042596852	3.77221439725926	3.90735525657407	3.91228969817593	3.76237622205185	3.77467886584788	3.84175331174921	3.84678881461574	3.92221692493849	3.8583097682963	3.88763137799167	3.7949423988287	3.84733785693135	3.73980788239537	3.8401695190787	3.84512954080324	3.87441657093981	3.87020210105556	3.74257749313757	3.53991982066574	3.87488944647989	3.7316786851459	3.77185587420833
AP4E1	3.3837816638	3.31125837040741	3.33571227662037	3.31922457327778	3.27550903292778	3.45443804278889	3.36339038080556	3.27710395826852	3.33150268770926	3.2787411756	3.41008405179299	3.38755724542315	3.26113804159491	3.37168609659974	3.37253338563333	3.26238708663333	3.22975192501389	3.29712869704444	3.43310532667672	3.41821258493148	3.35230631147355	3.34909773538333	3.31352580279167	3.22237196993254	3.4128885277537	3.33550332876852	3.19281449757407
AP4M1	5.88557649612963	5.54955484032222	5.6539820240463	5.60649498064815	5.57709343327778	5.70307357401296	5.54463920938889	6.16452396991975	5.772406468	5.72293232778704	5.54914508384259	5.63798804796019	5.52048945791667	5.51745374347685	5.57752756149815	5.52241042463519	5.56095915081415	5.49365375796111	5.53333295070833	5.54559839414259	5.50350086504259	5.74579145637963	5.73489251762077	5.58323384628148	6.21289018165926	6.33609131213889	5.54334542836834
AP4S1	4.63312043913889	4.67196268555556	4.71493162822778	4.75360945255556	4.77609397274074	4.78699838065079	4.67707290614074	4.61741331467064	4.77230140978704	4.7494832383963	4.78224032134722	4.70868063834907	4.69945003262346	4.73767046827315	4.87038446591574	4.67997317932593	4.81763191637765	4.76053597218426	4.89078017635648	4.78071874103056	4.51210089394074	4.61563588025741	4.52500556619444	4.44111816248148	4.5762080759037	4.71124488038624	4.27642654756481
AP5B1	4.05145672197037	3.51646856940741	3.28715567314815	4.08411530969259	3.63709007517936	3.6581495919418	3.59126416207407	3.83222365627037	4.07891132490741	3.56460238624537	3.65290191929259	3.6244281008287	3.44943293979458	3.34723254163889	3.35371101328241	3.61237249351944	3.62119440413624	3.18123090418364	3.45481026948611	3.76511554825595	3.52267047731548	3.7355480984504	4.80507668463981	5.15359961708254	3.97846443874272	3.59942756720767	3.84733785693135
AP5M1	5.55245198105093	5.47628624726667	5.82682952522963	5.39306181262222	5.74217802161111	5.63830373270106	5.47174111532394	5.57881144816111	5.6430980007963	5.65909913450556	5.75200914650741	5.73683152711111	5.64184825797685	5.68200679169682	5.44031318345833	5.75510162194259	5.38244287626019	5.68084014309048	5.62435265698426	5.41610655337407	5.47492980345926	5.43422489098929	5.4323369208	5.18494417815463	5.25130681409167	5.61768011653981	5.53550184054167
AP5S1	5.33854335353704	5.63194070418519	5.79888828886111	5.53226703827222	5.69624222491667	5.53866170089815	4.24941501548148	5.21909706490741	4.4523277220037	5.18281914535463	5.2949573843623	5.19093512320741	5.4441342525713	5.03335006296839	4.76433703350278	5.25245299659537	5.4203478332328	5.28005211611065	5.39151277891512	5.30344687238558	5.62867193314352	4.55442316427685	5.29689258854788	5.54205578929444	5.35771675262454	4.94030589794907	5.07763243254074
AP5Z1	5.22605062239444	5.13255598715344	5.21562898154815	5.23697447543519	5.0429107495463	5.12411688251852	5.26414335771296	5.37388012809259	5.31531811515741	4.87735527356204	4.7051616247037	5.07925193313889	5.23743683742222	4.97785762854167	5.26432517362037	5.0188312916537	5.2780036163037	5.04313141939012	5.50642736165542	5.52241042463519	5.36208472175569	5.35923720872593	5.34572622547361	5.4441342525713	5.44139756036667	5.35372027440185	5.45909119909722
APAF1	3.96178800961905	3.85539814830688	3.91535200372778	4.035498528	4.00003119608333	4.00844864209259	3.97212743890741	4.12380008094445	3.86463365123148	3.76005106938333	4.08218013865031	4.06294621141204	3.90397110236019	3.88251732806991	4.20668315183254	3.93247447196481	3.92012723838241	4.01727668693519	4.1817538277037	3.95207740197593	4.0662809447213	3.86976213618333	3.85655108664352	3.71724409786574	3.99054115788796	3.86088272395833	3.93211434741204
APBA1	2.46487111488889	2.39453458337037	2.43203295742593	2.41681648766667	2.66273952188889	2.43747585911111	2.4363322877963	2.3902098962037	2.43128784542593	2.41169466693889	2.48544619324444	2.42012831131018	2.42509893833333	2.57769108781204	2.43168630318519	2.38343615193518	2.40515691940926	2.38475564003704	2.40740211366931	2.39885245656018	2.37585501661111	2.4328084892963	2.64109248144444	2.35964421661111	2.81080699222222	2.64436484252778	2.51818229828333
APBA2	3.86025936333333	3.56513826692593	3.84483587622222	3.56051124072222	3.88343521641667	3.77734215427222	3.83838792813889	4.21997089526389	3.83608308161111	3.58158637105864	3.86088272395833	3.88797395378241	4.21271126340556	3.66272304825	4.04367730830026	3.65599378178704	3.92734878004696	3.97126050177844	4.01755802973148	4.16141410849074	4.67617146007407	4.48288433555093	4.08110425831944	3.65219490992989	3.96793032130185	3.99549387425886	3.69267880012169
APBA3	5.00228797175	4.92470048074815	5.15039171412037	5.05505003217593	5.01026359865556	5.22053638494444	4.95139669270185	4.91736417650926	4.96183321014815	4.86103818365556	4.97107560419775	4.93194451741204	4.95958759347037	4.9513233489914	4.98456354073611	4.91702825816997	5.07566459622407	4.91485177074934	5.07674718106799	5.2760554023336	5.09304372093519	5.1084204492037	5.36506178875278	5.16857804301389	5.33147629329445	4.91015952305	4.89427532035833
APBB1	3.46413132401852	3.39059014640741	3.42320360488889	3.42970115746825	3.15213931398611	3.34147187196296	3.36442162857407	3.41246835622222	3.41096067888704	3.22975192501389	3.63991019662566	3.34784069152315	3.50005197558611	3.38340279922136	2.76461584217963	3.19575222616265	3.58817285420701	3.28436522245	3.4421544263	2.9963723924914	3.18070754805833	3.50262946605463	3.53860926411825	3.40536338183923	3.35722557272897	3.62603372800833	3.41352620710344
APBB1IP	5.13122389631667	5.1293225976	5.37129864145926	5.55100584633333	5.47223342916667	5.3194298937963	5.21112585889815	5.11805859916667	5.77425706680952	5.23743683742222	5.24944826576204	5.06713137264352	5.05731802642037	5.78972403955225	5.6110386545996	5.1084204492037	5.32063776596296	5.0898022866213	5.35076063174352	5.79746258324259	6.05589787263194	5.74184668086574	6.1008697336623	6.46031734077778	6.11656728702191	5.22576713596481	5.37580352579444
APBB2	5.60754301013095	5.45723798176111	5.64056339025344	5.31218863048413	5.31997472318413	5.62006199848677	5.73638986028042	5.39267922816138	5.48324082933069	5.5226916693873	5.7487304150922	5.93596005468201	5.79120373054034	5.4775994942834	5.95016493930886	5.4583355162295	5.60070029187427	5.48548788761177	5.58060023178439	5.36722338943664	5.6184605851332	5.63415439405192	5.05259406506627	5.12374470311329	5.20149618420159	5.46534296370701	5.57679611587368
APBB3	4.12380008094445	3.98226946290926	4.00352093007407	3.9847906076213	4.17737527937037	3.9941833152963	3.98161652951808	3.94805818817407	3.99375843322963	3.93342615350833	3.80067977357712	3.96299071009722	3.95341327978426	4.05878127966667	4.03699304546759	4.57975883405741	3.74714584442222	3.8643743868713	3.80605790236138	4.00638331101852	4.0253422772338	3.83043587732513	3.94056958324537	4.0103693741463	4.37407772645635	4.10803853398704	4.20668315183254
APC	5.19711958318519	4.99825365089286	5.5412351477963	5.21602273345556	5.16979993375926	5.01935939058519	5.05690032628704	5.08999188730556	5.00654755638519	5.03686663643981	5.23918917547037	5.38521009849352	5.22021004132513	5.14914887598241	5.0898022866213	4.98420377712963	5.12491465961389	5.03009340791759	5.08848984999815	4.93147780948611	5.07885599414722	5.0459413846045	4.85930385304683	4.73610946411759	4.92499314774815	4.84628115507037	5.03270030594511
APC2	2.873836439	2.89703681877778	2.87054128061111	2.85843457916667	3.05475595927778	2.87794019821667	2.8483931265	2.86059616092593	2.88352684883333	2.86438669789352	2.90654055139259	2.86978054200926	2.84772807697222	2.88202839693148	2.88156341904259	2.86228426278704	2.84276577435582	2.91096397366667	2.86635193044444	2.86886384400926	2.87948552389815	2.86951147938519	2.92360482915741	2.85015135426389	2.83343323938889	2.85614781329167	2.83981165873148
APCDD1	5.24242366011667	5.60887757168519	5.54595318209259	5.49108914241667	5.72943799727778	5.68793126140741	5.67168897113889	5.45281880997778	5.27662320456481	5.39640108953519	5.52119404527963	5.39230013219444	5.72466605933333	5.18402227436389	5.52085442228704	5.60600050201944	5.2949573843623	5.39062051249537	5.00705410996574	5.32567643216759	5.98243685221111	5.66288368018148	5.48733937500562	5.89481746419259	5.58532157997593	5.69276989246389	6.04752800813843
APCDD1L	3.27173291851481	3.17321861862963	3.21393289452778	3.1820803417963	3.60967652628571	3.24744991509259	3.13551552783333	3.107901913	3.16964451628333	3.11967529655556	3.23128666837222	3.17117403674537	3.13747401734167	3.1508965099963	3.18813462226157	3.14023785662222	3.29133844004034	3.1590069744838	3.56685124477831	3.23325057731944	3.20344804840278	3.187405662	3.17438593095556	3.16605183328889	3.12628857428783	3.16605183328889	3.10299368624722
APCDD1L-DT	2.2771056515463	2.29535609053704	2.28012187746296	2.2850784447963	2.28129294683333	2.29540536324074	2.26673206461111	2.26762579072222	2.26530998605556	2.26753308381944	2.2800112169463	2.27300318405556	2.27498403391667	2.26367579336772	2.25134168431481	2.27709688818519	2.26913842110648	2.28098735116667	2.28193418863889	2.28727510136296	2.32304701368333	2.25211601786111	2.27505567669444	2.27335684281944	2.27742372989815	2.26387778062963	2.24732244385185
APCS	2.17444623594444	2.12463806538889	2.16682090122222	2.16585898810317	2.1598461262037	2.1834470907037	2.16971743707407	2.14566845222222	2.16188172644444	2.16245369752778	2.18041230061111	2.1702313727963	2.16979686239815	2.14222804475	2.15925064807407	2.16840866105556	2.16779097380556	2.16734765490741	2.18005549265741	2.16674368997222	2.16338983361111	2.20495300897222	2.15964917755556	2.15410859694444	2.16110862844444	2.1555841332963	2.16553184411111
APEH	4.90983581259259	4.98994785226482	5.06307808026111	5.07904521869167	5.10242646923333	5.14995459852593	4.99231108444815	5.08374403351667	5.0286076509	4.9085461442537	4.96427246065972	4.84923942863796	4.8953182324914	4.80580882384722	4.81983633391667	4.87070228118056	4.97710523885648	5.02534802926852	4.84468726108479	5.2576618206287	5.03226370815278	5.26987675976389	5.29806999892593	5.4967855839795	5.39398873518519	5.10986170650463	4.91226166405093
APELA	2.69474284369444	2.71332449455556	2.79793826427778	2.72291383498148	2.743870200709	2.7678468895873	2.65558513377778	2.67373085827778	2.68689043963704	2.65072570566667	2.74005179909815	2.69142356713148	2.69412521674352	2.67594930364815	2.67981553540556	2.69465664493518	2.67839055238889	2.70408402887037	2.76333045519048	2.76564393040741	2.85120331944259	2.66673613820833	2.68360069588889	2.68852441345556	2.6751151789537	2.67260851940741	2.61472735440741
APEX1	10.0050405412222	9.84029872918519	9.96752907061111	9.766695029	10.0027679554444	9.80032413374444	10.0383357996852	9.68213265711852	9.86120045363889	10.0191753124815	9.50809334634259	9.77508340547685	9.76870843968552	9.93162607916667	9.74287571505555	9.92808712753704	9.68634224961111	9.81544237121528	9.75884033107209	9.76452342539021	9.97672088210185	10.0220065462123	9.93815592266667	9.95643980551852	9.95197008078704	10.0741533672426	9.70377334288981
APEX2	4.46502236591111	4.19310855418305	4.36981046917222	4.30957565276543	4.80681299622222	4.240417101	4.29362150708333	4.67057740366667	4.04009819401852	3.88160853414815	4.2708895967963	4.12498028877205	3.93211434741204	4.25681687534153	4.17099300929676	4.18421553009696	4.26708289226157	4.35985074293122	4.5002926467037	4.52033011527222	3.83246445374722	4.41142284294907	4.85862214819655	4.67897126949735	5.04414520081865	4.79896410520278	4.46619661068704
APH1A	6.16847996149259	6.15091877953704	6.17056834478086	6.09385595294444	6.04148319503519	6.25230970047222	5.9723128659881	5.98124214657037	6.20775466098889	6.16433851701111	5.99063449998241	5.98608918376667	6.18371365641667	6.33515838395463	6.21988760247222	6.33331590603241	6.16856534298757	6.0375629528955	6.15951837286667	6.32205794696759	6.07835410506204	6.26307431110185	6.10953414166574	6.5083825890963	5.91407703081574	6.20491288325741	6.0173214402037
[truncated: 19,689 more rows]
