# Supplementary material for: Importance of metabolic and immune profile as a prognostic indicator in patients with diabetic clear cell renal cell carcinoma
Source: Front Oncol. 2023 Oct 20;13:1280618. doi: 10.3389/fonc.2023.1280618 (PMC10623455; doi:10.3389/fonc.2023.1280618)
Supplement: Supplementary file 1 [file DataSheet_1.zip › figure 1/GO and KEGG.txt]

ID	description	GeneRatio	BgRatio	pValue	FDR	qvalue	geneID	size	DB	enrichmentRatio
hsa04978	hsa04978	Mineral absorption	2/11	60/8093	2.847834e-03	0.104435118	0.084562849	MT1X/MT1M	2	pathway_KEGG	0.18181818
hsa04640	hsa04640	Hematopoietic cell lineage	2/11	99/8093	7.582445e-03	0.104435118	0.084562849	CD38/IL1R2	2	pathway_KEGG	0.18181818
hsa04972	hsa04972	Pancreatic secretion	2/11	102/8093	8.033471e-03	0.104435118	0.084562849	CD38/PLA2G2A	2	pathway_KEGG	0.18181818
hsa00592	hsa00592	alpha-Linolenic acid metabolism	1/11	25/8093	3.348035e-02	0.193978482	0.157067597	PLA2G2A	1	pathway_KEGG	0.09090909
hsa00591	hsa00591	Linoleic acid metabolism	1/11	29/8093	3.874161e-02	0.193978482	0.157067597	PLA2G2A	1	pathway_KEGG	0.09090909
hsa04020	hsa04020	Calcium signaling pathway	2/11	240/8093	4.037906e-02	0.193978482	0.157067597	CD38/BDKRB1	2	pathway_KEGG	0.18181818
hsa05310	hsa05310	Asthma	1/11	31/8093	4.136247e-02	0.193978482	0.157067597	CCL11	1	pathway_KEGG	0.09090909
hsa00760	hsa00760	Nicotinate and nicotinamide metabolism	1/11	35/8093	4.658470e-02	0.193978482	0.157067597	CD38	1	pathway_KEGG	0.09090909
hsa00250	hsa00250	Alanine, aspartate and glutamate metabolism	1/11	37/8093	4.918610e-02	0.193978482	0.157067597	GFPT2	1	pathway_KEGG	0.09090909
hsa04975	hsa04975	Fat digestion and absorption	1/11	43/8093	5.695165e-02	0.193978482	0.157067597	PLA2G2A	1	pathway_KEGG	0.09090909
hsa04060	hsa04060	Cytokine-cytokine receptor interaction	2/11	295/8093	5.861664e-02	0.193978482	0.157067597	IL1R2/CCL11	2	pathway_KEGG	0.18181818
hsa00520	hsa00520	Amino sugar and nucleotide sugar metabolism	1/11	48/8093	6.337884e-02	0.193978482	0.157067597	GFPT2	1	pathway_KEGG	0.09090909
hsa00565	hsa00565	Ether lipid metabolism	1/11	49/8093	6.465949e-02	0.193978482	0.157067597	PLA2G2A	1	pathway_KEGG	0.09090909
hsa00590	hsa00590	Arachidonic acid metabolism	1/11	61/8093	7.990363e-02	0.220942403	0.178900731	PLA2G2A	1	pathway_KEGG	0.09090909
hsa05230	hsa05230	Central carbon metabolism in cancer	1/11	70/8093	9.118812e-02	0.220942403	0.178900731	SLC7A5	1	pathway_KEGG	0.09090909
hsa04610	hsa04610	Complement and coagulation cascades	1/11	85/8093	1.097163e-01	0.220942403	0.178900731	BDKRB1	1	pathway_KEGG	0.09090909
hsa04970	hsa04970	Salivary secretion	1/11	93/8093	1.194570e-01	0.220942403	0.178900731	CD38	1	pathway_KEGG	0.09090909
hsa04657	hsa04657	IL-17 signaling pathway	1/11	94/8093	1.206677e-01	0.220942403	0.178900731	CCL11	1	pathway_KEGG	0.09090909
hsa05215	hsa05215	Prostate cancer	1/11	97/8093	1.242909e-01	0.220942403	0.178900731	IL1R2	1	pathway_KEGG	0.09090909
hsa00564	hsa00564	Glycerophospholipid metabolism	1/11	98/8093	1.254956e-01	0.220942403	0.178900731	PLA2G2A	1	pathway_KEGG	0.09090909
hsa04750	hsa04750	Inflammatory mediator regulation of TRP channels	1/11	98/8093	1.254956e-01	0.220942403	0.178900731	BDKRB1	1	pathway_KEGG	0.09090909
hsa04061	hsa04061	Viral protein interaction with cytokine and cytokine receptor	1/11	100/8093	1.279005e-01	0.220942403	0.178900731	CCL11	1	pathway_KEGG	0.09090909
hsa05146	hsa05146	Amoebiasis	1/11	102/8093	1.302994e-01	0.220942403	0.178900731	IL1R2	1	pathway_KEGG	0.09090909
hsa04931	hsa04931	Insulin resistance	1/11	108/8093	1.374600e-01	0.223372558	0.180868468	GFPT2	1	pathway_KEGG	0.09090909
hsa04142	hsa04142	Lysosome	1/11	128/8093	1.609436e-01	0.250084361	0.202497458	CTSE	1	pathway_KEGG	0.09090909
hsa04270	hsa04270	Vascular smooth muscle contraction	1/11	133/8093	1.667229e-01	0.250084361	0.202497458	PLA2G2A	1	pathway_KEGG	0.09090909
hsa05418	hsa05418	Fluid shear stress and atherosclerosis	1/11	139/8093	1.736103e-01	0.250770461	0.203053005	IL1R2	1	pathway_KEGG	0.09090909
hsa04921	hsa04921	Oxytocin signaling pathway	1/11	154/8093	1.906030e-01	0.257836398	0.208774411	CD38	1	pathway_KEGG	0.09090909
hsa04150	hsa04150	mTOR signaling pathway	1/11	155/8093	1.917245e-01	0.257836398	0.208774411	SLC7A5	1	pathway_KEGG	0.09090909
hsa04310	hsa04310	Wnt signaling pathway	1/11	166/8093	2.039678e-01	0.265158142	0.214702949	DKK1	1	pathway_KEGG	0.09090909
hsa04062	hsa04062	Chemokine signaling pathway	1/11	192/8093	2.322392e-01	0.283041491	0.229183394	CCL11	1	pathway_KEGG	0.09090909
hsa05202	hsa05202	Transcriptional misregulation in cancer	1/11	192/8093	2.322392e-01	0.283041491	0.229183394	IL1R2	1	pathway_KEGG	0.09090909
hsa05415	hsa05415	Diabetic cardiomyopathy	1/11	203/8093	2.439229e-01	0.288272513	0.233419039	GFPT2	1	pathway_KEGG	0.09090909
hsa04810	hsa04810	Regulation of actin cytoskeleton	1/11	218/8093	2.595948e-01	0.293863642	0.237946268	BDKRB1	1	pathway_KEGG	0.09090909
hsa05166	hsa05166	Human T-cell leukemia virus 1 infection	1/11	222/8093	2.637238e-01	0.293863642	0.237946268	IL1R2	1	pathway_KEGG	0.09090909
hsa04014	hsa04014	Ras signaling pathway	1/11	232/8093	2.739548e-01	0.296784414	0.240311267	PLA2G2A	1	pathway_KEGG	0.09090909
hsa04080	hsa04080	Neuroactive ligand-receptor interaction	1/11	341/8093	3.773894e-01	0.397788821	0.322096211	BDKRB1	1	pathway_KEGG	0.09090909
hsa05010	hsa05010	Alzheimer disease	1/11	384/8093	4.143658e-01	0.425270193	0.344348334	DKK1	1	pathway_KEGG	0.09090909
hsa05022	hsa05022	Pathways of neurodegeneration - multiple diseases	1/11	476/8093	4.868623e-01	0.486862256	0.394220450	DKK1	1	pathway_KEGG	0.09090909
GO:0072503	GO:0072503	cellular divalent inorganic cation homeostasis	5/17	492/18866	5.641121e-05	0.012332432	0.008704991	MT1X/CD38/MT1M/BDKRB1/CCL11	5	geneontology_Biological_Process	0.29411765
GO:0010273	GO:0010273	detoxification of copper ion	2/17	15/18866	7.969450e-05	0.012332432	0.008704991	MT1X/MT1M	2	geneontology_Biological_Process	0.11764706
GO:1990169	GO:1990169	stress response to copper ion	2/17	15/18866	7.969450e-05	0.012332432	0.008704991	MT1X/MT1M	2	geneontology_Biological_Process	0.11764706
GO:0061687	GO:0061687	detoxification of inorganic compound	2/17	17/18866	1.031140e-04	0.012332432	0.008704991	MT1X/MT1M	2	geneontology_Biological_Process	0.11764706
GO:0097501	GO:0097501	stress response to metal ion	2/17	17/18866	1.031140e-04	0.012332432	0.008704991	MT1X/MT1M	2	geneontology_Biological_Process	0.11764706
GO:0071294	GO:0071294	cellular response to zinc ion	2/17	24/18866	2.084858e-04	0.020779085	0.014667159	MT1X/MT1M	2	geneontology_Biological_Process	0.11764706
GO:0071280	GO:0071280	cellular response to copper ion	2/17	28/18866	2.849303e-04	0.024341189	0.017181512	MT1X/MT1M	2	geneontology_Biological_Process	0.11764706
GO:0006882	GO:0006882	cellular zinc ion homeostasis	2/17	37/18866	4.996319e-04	0.033207426	0.023439848	MT1X/MT1M	2	geneontology_Biological_Process	0.11764706
GO:0071276	GO:0071276	cellular response to cadmium ion	2/17	38/18866	5.271099e-04	0.033207426	0.023439848	MT1X/MT1M	2	geneontology_Biological_Process	0.11764706
GO:0055069	GO:0055069	zinc ion homeostasis	2/17	39/18866	5.553081e-04	0.033207426	0.023439848	MT1X/MT1M	2	geneontology_Biological_Process	0.11764706
GO:0046688	GO:0046688	response to copper ion	2/17	43/18866	6.752792e-04	0.036710634	0.025912628	MT1X/MT1M	2	geneontology_Biological_Process	0.11764706
GO:0070555	GO:0070555	response to interleukin-1	3/17	211/18866	8.353426e-04	0.041627908	0.029383543	CD38/IL1R2/CCL11	3	geneontology_Biological_Process	0.17647059
GO:0010043	GO:0010043	response to zinc ion	2/17	54/18866	1.063911e-03	0.048939903	0.034544800	MT1X/MT1M	2	geneontology_Biological_Process	0.11764706
GO:0045926	GO:0045926	negative regulation of growth	3/17	254/18866	1.426143e-03	0.059438351	0.041955252	MT1X/MT1M/BDKRB1	3	geneontology_Biological_Process	0.17647059
GO:0046686	GO:0046686	response to cadmium ion	2/17	64/18866	1.490929e-03	0.059438351	0.041955252	MT1X/MT1M	2	geneontology_Biological_Process	0.11764706
GO:0050768	GO:0050768	negative regulation of neurogenesis	3/17	295/18866	2.187359e-03	0.081752539	0.057705982	CD38/DKK1/CCL11	3	geneontology_Biological_Process	0.17647059
GO:0051961	GO:0051961	negative regulation of nervous system development	3/17	319/18866	2.731176e-03	0.096073133	0.067814340	CD38/DKK1/CCL11	3	geneontology_Biological_Process	0.17647059
GO:0010721	GO:0010721	negative regulation of cell development	3/17	343/18866	3.352250e-03	0.111369205	0.078611250	CD38/DKK1/CCL11	3	geneontology_Biological_Process	0.17647059
GO:0032526	GO:0032526	response to retinoic acid	2/17	108/18866	4.174787e-03	0.129572138	0.091460002	CD38/DKK1	2	geneontology_Biological_Process	0.11764706
GO:0046916	GO:0046916	cellular transition metal ion homeostasis	2/17	116/18866	4.798946e-03	0.129572138	0.091460002	MT1X/MT1M	2	geneontology_Biological_Process	0.11764706
GO:0050727	GO:0050727	regulation of inflammatory response	3/17	425/18866	6.102410e-03	0.129572138	0.091460002	PLA2G2A/IL1R2/TNFAIP6	3	geneontology_Biological_Process	0.17647059
GO:0019730	GO:0019730	antimicrobial humoral response	2/17	137/18866	6.628726e-03	0.129572138	0.091460002	PLA2G2A/BPIFB1	2	geneontology_Biological_Process	0.11764706
GO:0055076	GO:0055076	transition metal ion homeostasis	2/17	138/18866	6.722655e-03	0.129572138	0.091460002	MT1X/MT1M	2	geneontology_Biological_Process	0.11764706
GO:0098754	GO:0098754	detoxification	2/17	138/18866	6.722655e-03	0.129572138	0.091460002	MT1X/MT1M	2	geneontology_Biological_Process	0.11764706
GO:0006874	GO:0006874	cellular calcium ion homeostasis	3/17	456/18866	7.411930e-03	0.129572138	0.091460002	CD38/BDKRB1/CCL11	3	geneontology_Biological_Process	0.17647059
GO:0055074	GO:0055074	calcium ion homeostasis	3/17	468/18866	7.960527e-03	0.129572138	0.091460002	CD38/BDKRB1/CCL11	3	geneontology_Biological_Process	0.17647059
GO:0010977	GO:0010977	negative regulation of neuron projection development	2/17	154/18866	8.307751e-03	0.129572138	0.091460002	CD38/DKK1	2	geneontology_Biological_Process	0.11764706
GO:0003129	GO:0003129	heart induction	1/17	10/18866	8.976601e-03	0.129572138	0.091460002	DKK1	1	geneontology_Biological_Process	0.05882353
GO:0003307	GO:0003307	regulation of Wnt signaling pathway involved in heart development	1/17	10/18866	8.976601e-03	0.129572138	0.091460002	DKK1	1	geneontology_Biological_Process	0.05882353
GO:0060923	GO:0060923	cardiac muscle cell fate commitment	1/17	10/18866	8.976601e-03	0.129572138	0.091460002	DKK1	1	geneontology_Biological_Process	0.05882353
GO:0070327	GO:0070327	thyroid hormone transport	1/17	10/18866	8.976601e-03	0.129572138	0.091460002	SLC7A5	1	geneontology_Biological_Process	0.05882353
GO:1904338	GO:1904338	regulation of dopaminergic neuron differentiation	1/17	10/18866	8.976601e-03	0.129572138	0.091460002	DKK1	1	geneontology_Biological_Process	0.05882353
GO:2000659	GO:2000659	regulation of interleukin-1-mediated signaling pathway	1/17	10/18866	8.976601e-03	0.129572138	0.091460002	IL1R2	1	geneontology_Biological_Process	0.05882353
GO:0006048	GO:0006048	UDP-N-acetylglucosamine biosynthetic process	1/17	11/18866	9.870078e-03	0.129572138	0.091460002	GFPT2	1	geneontology_Biological_Process	0.05882353
GO:0014820	GO:0014820	tonic smooth muscle contraction	1/17	11/18866	9.870078e-03	0.129572138	0.091460002	CD38	1	geneontology_Biological_Process	0.05882353
GO:0098883	GO:0098883	synapse pruning	1/17	11/18866	9.870078e-03	0.129572138	0.091460002	DKK1	1	geneontology_Biological_Process	0.05882353
GO:1905902	GO:1905902	regulation of mesoderm formation	1/17	11/18866	9.870078e-03	0.129572138	0.091460002	DKK1	1	geneontology_Biological_Process	0.05882353
GO:0002551	GO:0002551	mast cell chemotaxis	1/17	12/18866	1.076280e-02	0.129572138	0.091460002	CCL11	1	geneontology_Biological_Process	0.05882353
GO:0006002	GO:0006002	fructose 6-phosphate metabolic process	1/17	12/18866	1.076280e-02	0.129572138	0.091460002	GFPT2	1	geneontology_Biological_Process	0.05882353
GO:0010454	GO:0010454	negative regulation of cell fate commitment	1/17	12/18866	1.076280e-02	0.129572138	0.091460002	DKK1	1	geneontology_Biological_Process	0.05882353
GO:0015803	GO:0015803	branched-chain amino acid transport	1/17	12/18866	1.076280e-02	0.129572138	0.091460002	SLC7A5	1	geneontology_Biological_Process	0.05882353
GO:0060394	GO:0060394	negative regulation of pathway-restricted SMAD protein phosphorylation	1/17	12/18866	1.076280e-02	0.129572138	0.091460002	DKK1	1	geneontology_Biological_Process	0.05882353
GO:0071347	GO:0071347	cellular response to interleukin-1	2/17	183/18866	1.156502e-02	0.129572138	0.091460002	IL1R2/CCL11	2	geneontology_Biological_Process	0.11764706
GO:0007501	GO:0007501	mesodermal cell fate specification	1/17	13/18866	1.165476e-02	0.129572138	0.091460002	DKK1	1	geneontology_Biological_Process	0.05882353
GO:0015801	GO:0015801	aromatic amino acid transport	1/17	13/18866	1.165476e-02	0.129572138	0.091460002	SLC7A5	1	geneontology_Biological_Process	0.05882353
GO:0034144	GO:0034144	negative regulation of toll-like receptor 4 signaling pathway	1/17	13/18866	1.165476e-02	0.129572138	0.091460002	BPIFB1	1	geneontology_Biological_Process	0.05882353
GO:0046349	GO:0046349	amino sugar biosynthetic process	1/17	13/18866	1.165476e-02	0.129572138	0.091460002	GFPT2	1	geneontology_Biological_Process	0.05882353
GO:0097531	GO:0097531	mast cell migration	1/17	13/18866	1.165476e-02	0.129572138	0.091460002	CCL11	1	geneontology_Biological_Process	0.05882353
GO:1902563	GO:1902563	regulation of neutrophil activation	1/17	13/18866	1.165476e-02	0.129572138	0.091460002	PLA2G2A	1	geneontology_Biological_Process	0.05882353
GO:1902947	GO:1902947	regulation of tau-protein kinase activity	1/17	13/18866	1.165476e-02	0.129572138	0.091460002	DKK1	1	geneontology_Biological_Process	0.05882353
GO:2000052	GO:2000052	positive regulation of non-canonical Wnt signaling pathway	1/17	13/18866	1.165476e-02	0.129572138	0.091460002	DKK1	1	geneontology_Biological_Process	0.05882353
GO:0031345	GO:0031345	negative regulation of cell projection organization	2/17	188/18866	1.217525e-02	0.129572138	0.091460002	CD38/DKK1	2	geneontology_Biological_Process	0.11764706
GO:0003306	GO:0003306	Wnt signaling pathway involved in heart development	1/17	14/18866	1.254596e-02	0.129572138	0.091460002	DKK1	1	geneontology_Biological_Process	0.05882353
GO:0035589	GO:0035589	G protein-coupled purinergic nucleotide receptor signaling pathway	1/17	14/18866	1.254596e-02	0.129572138	0.091460002	GPR171	1	geneontology_Biological_Process	0.05882353
GO:0042659	GO:0042659	regulation of cell fate specification	1/17	14/18866	1.254596e-02	0.129572138	0.091460002	DKK1	1	geneontology_Biological_Process	0.05882353
GO:0060911	GO:0060911	cardiac cell fate commitment	1/17	14/18866	1.254596e-02	0.129572138	0.091460002	DKK1	1	geneontology_Biological_Process	0.05882353
GO:0071248	GO:0071248	cellular response to metal ion	2/17	193/18866	1.279946e-02	0.129572138	0.091460002	MT1X/MT1M	2	geneontology_Biological_Process	0.11764706
GO:0050728	GO:0050728	negative regulation of inflammatory response	2/17	196/18866	1.318065e-02	0.129572138	0.091460002	IL1R2/TNFAIP6	2	geneontology_Biological_Process	0.11764706
GO:0001711	GO:0001711	endodermal cell fate commitment	1/17	15/18866	1.343641e-02	0.129572138	0.091460002	DKK1	1	geneontology_Biological_Process	0.05882353
GO:0045779	GO:0045779	negative regulation of bone resorption	1/17	15/18866	1.343641e-02	0.129572138	0.091460002	CD38	1	geneontology_Biological_Process	0.05882353
GO:2000095	GO:2000095	regulation of Wnt signaling pathway, planar cell polarity pathway	1/17	15/18866	1.343641e-02	0.129572138	0.091460002	DKK1	1	geneontology_Biological_Process	0.05882353
GO:0006047	GO:0006047	UDP-N-acetylglucosamine metabolic process	1/17	16/18866	1.432610e-02	0.129572138	0.091460002	GFPT2	1	geneontology_Biological_Process	0.05882353
GO:0034374	GO:0034374	low-density lipoprotein particle remodeling	1/17	16/18866	1.432610e-02	0.129572138	0.091460002	PLA2G2A	1	geneontology_Biological_Process	0.05882353
GO:0003128	GO:0003128	heart field specification	1/17	17/18866	1.521504e-02	0.129572138	0.091460002	DKK1	1	geneontology_Biological_Process	0.05882353
GO:0046851	GO:0046851	negative regulation of bone remodeling	1/17	17/18866	1.521504e-02	0.129572138	0.091460002	CD38	1	geneontology_Biological_Process	0.05882353
GO:1904948	GO:1904948	midbrain dopaminergic neuron differentiation	1/17	17/18866	1.521504e-02	0.129572138	0.091460002	DKK1	1	geneontology_Biological_Process	0.05882353
GO:0070374	GO:0070374	positive regulation of ERK1 and ERK2 cascade	2/17	215/18866	1.570898e-02	0.129572138	0.091460002	PLA2G2A/CCL11	2	geneontology_Biological_Process	0.11764706
GO:0001710	GO:0001710	mesodermal cell fate commitment	1/17	18/18866	1.610322e-02	0.129572138	0.091460002	DKK1	1	geneontology_Biological_Process	0.05882353
GO:0032740	GO:0032740	positive regulation of interleukin-17 production	1/17	18/18866	1.610322e-02	0.129572138	0.091460002	SLC7A5	1	geneontology_Biological_Process	0.05882353
GO:0033194	GO:0033194	response to hydroperoxide	1/17	18/18866	1.610322e-02	0.129572138	0.091460002	CD38	1	geneontology_Biological_Process	0.05882353
GO:0036148	GO:0036148	phosphatidylglycerol acyl-chain remodeling	1/17	18/18866	1.610322e-02	0.129572138	0.091460002	PLA2G2A	1	geneontology_Biological_Process	0.05882353
GO:0036149	GO:0036149	phosphatidylinositol acyl-chain remodeling	1/17	18/18866	1.610322e-02	0.129572138	0.091460002	PLA2G2A	1	geneontology_Biological_Process	0.05882353
GO:0071241	GO:0071241	cellular response to inorganic substance	2/17	221/18866	1.654769e-02	0.129572138	0.091460002	MT1X/MT1M	2	geneontology_Biological_Process	0.11764706
GO:0016485	GO:0016485	protein processing	2/17	223/18866	1.683149e-02	0.129572138	0.091460002	CTSE/IL1R2	2	geneontology_Biological_Process	0.11764706
GO:0010744	GO:0010744	positive regulation of macrophage derived foam cell differentiation	1/17	19/18866	1.699065e-02	0.129572138	0.091460002	PLA2G2A	1	geneontology_Biological_Process	0.05882353
GO:0042693	GO:0042693	muscle cell fate commitment	1/17	19/18866	1.699065e-02	0.129572138	0.091460002	DKK1	1	geneontology_Biological_Process	0.05882353
GO:0048245	GO:0048245	eosinophil chemotaxis	1/17	19/18866	1.699065e-02	0.129572138	0.091460002	CCL11	1	geneontology_Biological_Process	0.05882353
GO:0150146	GO:0150146	cell junction disassembly	1/17	19/18866	1.699065e-02	0.129572138	0.091460002	DKK1	1	geneontology_Biological_Process	0.05882353
GO:0045665	GO:0045665	negative regulation of neuron differentiation	2/17	225/18866	1.711739e-02	0.129572138	0.091460002	CD38/DKK1	2	geneontology_Biological_Process	0.11764706
GO:0002544	GO:0002544	chronic inflammatory response	1/17	20/18866	1.787732e-02	0.132616484	0.093608890	CCL11	1	geneontology_Biological_Process	0.05882353
GO:0016540	GO:0016540	protein autoprocessing	1/17	21/18866	1.876324e-02	0.132616484	0.093608890	CTSE	1	geneontology_Biological_Process	0.05882353
GO:0030728	GO:0030728	ovulation	1/17	21/18866	1.876324e-02	0.132616484	0.093608890	TNFAIP6	1	geneontology_Biological_Process	0.05882353
GO:0036150	GO:0036150	phosphatidylserine acyl-chain remodeling	1/17	21/18866	1.876324e-02	0.132616484	0.093608890	PLA2G2A	1	geneontology_Biological_Process	0.05882353
GO:2000380	GO:2000380	regulation of mesoderm development	1/17	21/18866	1.876324e-02	0.132616484	0.093608890	DKK1	1	geneontology_Biological_Process	0.05882353
GO:0034104	GO:0034104	negative regulation of tissue remodeling	1/17	22/18866	1.964841e-02	0.132616484	0.093608890	CD38	1	geneontology_Biological_Process	0.05882353
GO:0006541	GO:0006541	glutamine metabolic process	1/17	23/18866	2.053283e-02	0.132616484	0.093608890	GFPT2	1	geneontology_Biological_Process	0.05882353
GO:0009226	GO:0009226	nucleotide-sugar biosynthetic process	1/17	23/18866	2.053283e-02	0.132616484	0.093608890	GFPT2	1	geneontology_Biological_Process	0.05882353
GO:0072677	GO:0072677	eosinophil migration	1/17	23/18866	2.053283e-02	0.132616484	0.093608890	CCL11	1	geneontology_Biological_Process	0.05882353
GO:2000050	GO:2000050	regulation of non-canonical Wnt signaling pathway	1/17	23/18866	2.053283e-02	0.132616484	0.093608890	DKK1	1	geneontology_Biological_Process	0.05882353
GO:2000726	GO:2000726	negative regulation of cardiac muscle cell differentiation	1/17	23/18866	2.053283e-02	0.132616484	0.093608890	DKK1	1	geneontology_Biological_Process	0.05882353
GO:0009636	GO:0009636	response to toxic substance	2/17	250/18866	2.086545e-02	0.132616484	0.093608890	MT1X/MT1M	2	geneontology_Biological_Process	0.11764706
GO:0001759	GO:0001759	organ induction	1/17	24/18866	2.141650e-02	0.132616484	0.093608890	DKK1	1	geneontology_Biological_Process	0.05882353
GO:0032753	GO:0032753	positive regulation of interleukin-4 production	1/17	24/18866	2.141650e-02	0.132616484	0.093608890	SLC7A5	1	geneontology_Biological_Process	0.05882353
GO:0034143	GO:0034143	regulation of toll-like receptor 4 signaling pathway	1/17	24/18866	2.141650e-02	0.132616484	0.093608890	BPIFB1	1	geneontology_Biological_Process	0.05882353
GO:0060444	GO:0060444	branching involved in mammary gland duct morphogenesis	1/17	24/18866	2.141650e-02	0.132616484	0.093608890	CCL11	1	geneontology_Biological_Process	0.05882353
GO:0014829	GO:0014829	vascular associated smooth muscle contraction	1/17	25/18866	2.229942e-02	0.132616484	0.093608890	CD38	1	geneontology_Biological_Process	0.05882353
GO:0045992	GO:0045992	negative regulation of embryonic development	1/17	25/18866	2.229942e-02	0.132616484	0.093608890	DKK1	1	geneontology_Biological_Process	0.05882353
GO:1905809	GO:1905809	negative regulation of synapse organization	1/17	25/18866	2.229942e-02	0.132616484	0.093608890	DKK1	1	geneontology_Biological_Process	0.05882353
GO:0007611	GO:0007611	learning or memory	2/17	260/18866	2.245305e-02	0.132616484	0.093608890	DKK1/CCL11	2	geneontology_Biological_Process	0.11764706
GO:0002227	GO:0002227	innate immune response in mucosa	1/17	26/18866	2.318158e-02	0.132616484	0.093608890	BPIFB1	1	geneontology_Biological_Process	0.05882353
GO:0036152	GO:0036152	phosphatidylethanolamine acyl-chain remodeling	1/17	26/18866	2.318158e-02	0.132616484	0.093608890	PLA2G2A	1	geneontology_Biological_Process	0.05882353
GO:0031348	GO:0031348	negative regulation of defense response	2/17	269/18866	2.392392e-02	0.132616484	0.093608890	IL1R2/TNFAIP6	2	geneontology_Biological_Process	0.11764706
GO:1905208	GO:1905208	negative regulation of cardiocyte differentiation	1/17	27/18866	2.406300e-02	0.132616484	0.093608890	DKK1	1	geneontology_Biological_Process	0.05882353
GO:0007205	GO:0007205	protein kinase C-activating G protein-coupled receptor signaling pathway	1/17	28/18866	2.494367e-02	0.132616484	0.093608890	BDKRB1	1	geneontology_Biological_Process	0.05882353
GO:0007263	GO:0007263	nitric oxide mediated signal transduction	1/17	29/18866	2.582359e-02	0.132616484	0.093608890	MT1M	1	geneontology_Biological_Process	0.05882353
GO:0019835	GO:0019835	cytolysis	1/17	29/18866	2.582359e-02	0.132616484	0.093608890	PLA2G2A	1	geneontology_Biological_Process	0.05882353
GO:0036151	GO:0036151	phosphatidylcholine acyl-chain remodeling	1/17	29/18866	2.582359e-02	0.132616484	0.093608890	PLA2G2A	1	geneontology_Biological_Process	0.05882353
GO:0033137	GO:0033137	negative regulation of peptidyl-serine phosphorylation	1/17	30/18866	2.670277e-02	0.132616484	0.093608890	DKK1	1	geneontology_Biological_Process	0.05882353
GO:0046337	GO:0046337	phosphatidylethanolamine metabolic process	1/17	30/18866	2.670277e-02	0.132616484	0.093608890	PLA2G2A	1	geneontology_Biological_Process	0.05882353
GO:0034368	GO:0034368	protein-lipid complex remodeling	1/17	31/18866	2.758119e-02	0.132616484	0.093608890	PLA2G2A	1	geneontology_Biological_Process	0.05882353
GO:0034369	GO:0034369	plasma lipoprotein particle remodeling	1/17	31/18866	2.758119e-02	0.132616484	0.093608890	PLA2G2A	1	geneontology_Biological_Process	0.05882353
GO:0060292	GO:0060292	long-term synaptic depression	1/17	31/18866	2.758119e-02	0.132616484	0.093608890	CD38	1	geneontology_Biological_Process	0.05882353
GO:0060325	GO:0060325	face morphogenesis	1/17	31/18866	2.758119e-02	0.132616484	0.093608890	DKK1	1	geneontology_Biological_Process	0.05882353
GO:0060914	GO:0060914	heart formation	1/17	31/18866	2.758119e-02	0.132616484	0.093608890	DKK1	1	geneontology_Biological_Process	0.05882353
GO:0051604	GO:0051604	protein maturation	2/17	293/18866	2.803582e-02	0.132616484	0.093608890	CTSE/IL1R2	2	geneontology_Biological_Process	0.11764706
GO:0010743	GO:0010743	regulation of macrophage derived foam cell differentiation	1/17	32/18866	2.845887e-02	0.132616484	0.093608890	PLA2G2A	1	geneontology_Biological_Process	0.05882353
GO:0032673	GO:0032673	regulation of interleukin-4 production	1/17	32/18866	2.845887e-02	0.132616484	0.093608890	SLC7A5	1	geneontology_Biological_Process	0.05882353
GO:0034367	GO:0034367	protein-containing complex remodeling	1/17	32/18866	2.845887e-02	0.132616484	0.093608890	PLA2G2A	1	geneontology_Biological_Process	0.05882353
GO:0050482	GO:0050482	arachidonic acid secretion	1/17	32/18866	2.845887e-02	0.132616484	0.093608890	PLA2G2A	1	geneontology_Biological_Process	0.05882353
GO:0060603	GO:0060603	mammary gland duct morphogenesis	1/17	32/18866	2.845887e-02	0.132616484	0.093608890	CCL11	1	geneontology_Biological_Process	0.05882353
GO:1901889	GO:1901889	negative regulation of cell junction assembly	1/17	32/18866	2.845887e-02	0.132616484	0.093608890	DKK1	1	geneontology_Biological_Process	0.05882353
GO:1903963	GO:1903963	arachidonate transport	1/17	32/18866	2.845887e-02	0.132616484	0.093608890	PLA2G2A	1	geneontology_Biological_Process	0.05882353
GO:0010955	GO:0010955	negative regulation of protein processing	1/17	33/18866	2.933581e-02	0.132616484	0.093608890	IL1R2	1	geneontology_Biological_Process	0.05882353
GO:0035590	GO:0035590	purinergic nucleotide receptor signaling pathway	1/17	33/18866	2.933581e-02	0.132616484	0.093608890	GPR171	1	geneontology_Biological_Process	0.05882353
GO:0061311	GO:0061311	cell surface receptor signaling pathway involved in heart development	1/17	33/18866	2.933581e-02	0.132616484	0.093608890	DKK1	1	geneontology_Biological_Process	0.05882353
GO:1903318	GO:1903318	negative regulation of protein maturation	1/17	33/18866	2.933581e-02	0.132616484	0.093608890	IL1R2	1	geneontology_Biological_Process	0.05882353
GO:0050890	GO:0050890	cognition	2/17	302/18866	2.964704e-02	0.132616484	0.093608890	DKK1/CCL11	2	geneontology_Biological_Process	0.11764706
GO:0006658	GO:0006658	phosphatidylserine metabolic process	1/17	34/18866	3.021200e-02	0.132616484	0.093608890	PLA2G2A	1	geneontology_Biological_Process	0.05882353
GO:0042908	GO:0042908	xenobiotic transport	1/17	34/18866	3.021200e-02	0.132616484	0.093608890	SLC7A5	1	geneontology_Biological_Process	0.05882353
GO:0045907	GO:0045907	positive regulation of vasoconstriction	1/17	34/18866	3.021200e-02	0.132616484	0.093608890	CD38	1	geneontology_Biological_Process	0.05882353
GO:0060795	GO:0060795	cell fate commitment involved in formation of primary germ layer	1/17	34/18866	3.021200e-02	0.132616484	0.093608890	DKK1	1	geneontology_Biological_Process	0.05882353
GO:0070372	GO:0070372	regulation of ERK1 and ERK2 cascade	2/17	306/18866	3.037499e-02	0.132616484	0.093608890	PLA2G2A/CCL11	2	geneontology_Biological_Process	0.11764706
GO:0032633	GO:0032633	interleukin-4 production	1/17	35/18866	3.108745e-02	0.132616484	0.093608890	SLC7A5	1	geneontology_Biological_Process	0.05882353
GO:0046471	GO:0046471	phosphatidylglycerol metabolic process	1/17	35/18866	3.108745e-02	0.132616484	0.093608890	PLA2G2A	1	geneontology_Biological_Process	0.05882353
GO:0048333	GO:0048333	mesodermal cell differentiation	1/17	35/18866	3.108745e-02	0.132616484	0.093608890	DKK1	1	geneontology_Biological_Process	0.05882353
GO:0070670	GO:0070670	response to interleukin-4	1/17	35/18866	3.108745e-02	0.132616484	0.093608890	CCL11	1	geneontology_Biological_Process	0.05882353
GO:1900016	GO:1900016	negative regulation of cytokine production involved in inflammatory response	1/17	35/18866	3.108745e-02	0.132616484	0.093608890	IL1R2	1	geneontology_Biological_Process	0.05882353
GO:1905606	GO:1905606	regulation of presynapse assembly	1/17	35/18866	3.108745e-02	0.132616484	0.093608890	DKK1	1	geneontology_Biological_Process	0.05882353
GO:0010092	GO:0010092	specification of animal organ identity	1/17	36/18866	3.196215e-02	0.132616484	0.093608890	DKK1	1	geneontology_Biological_Process	0.05882353
GO:0031128	GO:0031128	developmental induction	1/17	36/18866	3.196215e-02	0.132616484	0.093608890	DKK1	1	geneontology_Biological_Process	0.05882353
GO:0060323	GO:0060323	head morphogenesis	1/17	36/18866	3.196215e-02	0.132616484	0.093608890	DKK1	1	geneontology_Biological_Process	0.05882353
GO:0099174	GO:0099174	regulation of presynapse organization	1/17	36/18866	3.196215e-02	0.132616484	0.093608890	DKK1	1	geneontology_Biological_Process	0.05882353
GO:0007568	GO:0007568	aging	2/17	319/18866	3.279035e-02	0.132616484	0.093608890	DKK1/CCL11	2	geneontology_Biological_Process	0.11764706
GO:0071542	GO:0071542	dopaminergic neuron differentiation	1/17	37/18866	3.283611e-02	0.132616484	0.093608890	DKK1	1	geneontology_Biological_Process	0.05882353
GO:0007204	GO:0007204	positive regulation of cytosolic calcium ion concentration	2/17	322/18866	3.335836e-02	0.132616484	0.093608890	CD38/BDKRB1	2	geneontology_Biological_Process	0.11764706
GO:0009914	GO:0009914	hormone transport	2/17	323/18866	3.354857e-02	0.132616484	0.093608890	CD38/SLC7A5	2	geneontology_Biological_Process	0.11764706
GO:0002385	GO:0002385	mucosal immune response	1/17	38/18866	3.370932e-02	0.132616484	0.093608890	BPIFB1	1	geneontology_Biological_Process	0.05882353
GO:0003156	GO:0003156	regulation of animal organ formation	1/17	38/18866	3.370932e-02	0.132616484	0.093608890	DKK1	1	geneontology_Biological_Process	0.05882353
GO:0007223	GO:0007223	Wnt signaling pathway, calcium modulating pathway	1/17	38/18866	3.370932e-02	0.132616484	0.093608890	DKK1	1	geneontology_Biological_Process	0.05882353
GO:0009225	GO:0009225	nucleotide-sugar metabolic process	1/17	38/18866	3.370932e-02	0.132616484	0.093608890	GFPT2	1	geneontology_Biological_Process	0.05882353
GO:0010742	GO:0010742	macrophage derived foam cell differentiation	1/17	38/18866	3.370932e-02	0.132616484	0.093608890	PLA2G2A	1	geneontology_Biological_Process	0.05882353
GO:0090077	GO:0090077	foam cell differentiation	1/17	38/18866	3.370932e-02	0.132616484	0.093608890	PLA2G2A	1	geneontology_Biological_Process	0.05882353
GO:0070371	GO:0070371	ERK1 and ERK2 cascade	2/17	325/18866	3.393030e-02	0.132616484	0.093608890	PLA2G2A/CCL11	2	geneontology_Biological_Process	0.11764706
GO:0010453	GO:0010453	regulation of cell fate commitment	1/17	39/18866	3.458180e-02	0.133418801	0.094175214	DKK1	1	geneontology_Biological_Process	0.05882353
GO:0032660	GO:0032660	regulation of interleukin-17 production	1/17	39/18866	3.458180e-02	0.133418801	0.094175214	SLC7A5	1	geneontology_Biological_Process	0.05882353
GO:0034142	GO:0034142	toll-like receptor 4 signaling pathway	1/17	40/18866	3.545353e-02	0.134086811	0.094646737	BPIFB1	1	geneontology_Biological_Process	0.05882353
GO:0051281	GO:0051281	positive regulation of release of sequestered calcium ion into cytosol	1/17	40/18866	3.545353e-02	0.134086811	0.094646737	BDKRB1	1	geneontology_Biological_Process	0.05882353
GO:0002251	GO:0002251	organ or tissue specific immune response	1/17	41/18866	3.632452e-02	0.134086811	0.094646737	BPIFB1	1	geneontology_Biological_Process	0.05882353
GO:0006040	GO:0006040	amino sugar metabolic process	1/17	41/18866	3.632452e-02	0.134086811	0.094646737	GFPT2	1	geneontology_Biological_Process	0.05882353
GO:0030890	GO:0030890	positive regulation of B cell proliferation	1/17	41/18866	3.632452e-02	0.134086811	0.094646737	CD38	1	geneontology_Biological_Process	0.05882353
GO:0089718	GO:0089718	amino acid import across plasma membrane	1/17	41/18866	3.632452e-02	0.134086811	0.094646737	SLC7A5	1	geneontology_Biological_Process	0.05882353
GO:2000826	GO:2000826	regulation of heart morphogenesis	1/17	41/18866	3.632452e-02	0.134086811	0.094646737	DKK1	1	geneontology_Biological_Process	0.05882353
GO:0010470	GO:0010470	regulation of gastrulation	1/17	43/18866	3.806428e-02	0.137123143	0.096789967	DKK1	1	geneontology_Biological_Process	0.05882353
GO:0015804	GO:0015804	neutral amino acid transport	1/17	43/18866	3.806428e-02	0.137123143	0.096789967	SLC7A5	1	geneontology_Biological_Process	0.05882353
GO:0045124	GO:0045124	regulation of bone resorption	1/17	43/18866	3.806428e-02	0.137123143	0.096789967	CD38	1	geneontology_Biological_Process	0.05882353
GO:0051154	GO:0051154	negative regulation of striated muscle cell differentiation	1/17	43/18866	3.806428e-02	0.137123143	0.096789967	DKK1	1	geneontology_Biological_Process	0.05882353
GO:0046942	GO:0046942	carboxylic acid transport	2/17	350/18866	3.884654e-02	0.137399408	0.096984972	SLC7A5/PLA2G2A	2	geneontology_Biological_Process	0.11764706
GO:0032620	GO:0032620	interleukin-17 production	1/17	44/18866	3.893306e-02	0.137399408	0.096984972	SLC7A5	1	geneontology_Biological_Process	0.05882353
GO:0015849	GO:0015849	organic acid transport	2/17	353/18866	3.945413e-02	0.137399408	0.096984972	SLC7A5/PLA2G2A	2	geneontology_Biological_Process	0.11764706
GO:0034122	GO:0034122	negative regulation of toll-like receptor signaling pathway	1/17	45/18866	3.980109e-02	0.137399408	0.096984972	BPIFB1	1	geneontology_Biological_Process	0.05882353
GO:0043090	GO:0043090	amino acid import	1/17	45/18866	3.980109e-02	0.137399408	0.096984972	SLC7A5	1	geneontology_Biological_Process	0.05882353
GO:0055026	GO:0055026	negative regulation of cardiac muscle tissue development	1/17	45/18866	3.980109e-02	0.137399408	0.096984972	DKK1	1	geneontology_Biological_Process	0.05882353
GO:0060443	GO:0060443	mammary gland morphogenesis	1/17	45/18866	3.980109e-02	0.137399408	0.096984972	CCL11	1	geneontology_Biological_Process	0.05882353
GO:0051480	GO:0051480	regulation of cytosolic calcium ion concentration	2/17	357/18866	4.027001e-02	0.137399408	0.096984972	CD38/BDKRB1	2	geneontology_Biological_Process	0.11764706
GO:0032309	GO:0032309	icosanoid secretion	1/17	46/18866	4.066839e-02	0.137399408	0.096984972	PLA2G2A	1	geneontology_Biological_Process	0.05882353
GO:0032570	GO:0032570	response to progesterone	1/17	46/18866	4.066839e-02	0.137399408	0.096984972	CD38	1	geneontology_Biological_Process	0.05882353
GO:0035987	GO:0035987	endodermal cell differentiation	1/17	46/18866	4.066839e-02	0.137399408	0.096984972	DKK1	1	geneontology_Biological_Process	0.05882353
GO:0045776	GO:0045776	negative regulation of blood pressure	1/17	47/18866	4.153495e-02	0.139538750	0.098495051	BDKRB1	1	geneontology_Biological_Process	0.05882353
GO:0010038	GO:0010038	response to metal ion	2/17	366/18866	4.212955e-02	0.140371606	0.099082933	MT1X/MT1M	2	geneontology_Biological_Process	0.11764706
GO:0060324	GO:0060324	face development	1/17	48/18866	4.240077e-02	0.140371606	0.099082933	DKK1	1	geneontology_Biological_Process	0.05882353
GO:0006654	GO:0006654	phosphatidic acid biosynthetic process	1/17	49/18866	4.326585e-02	0.140371606	0.099082933	PLA2G2A	1	geneontology_Biological_Process	0.05882353
GO:0010171	GO:0010171	body morphogenesis	1/17	49/18866	4.326585e-02	0.140371606	0.099082933	DKK1	1	geneontology_Biological_Process	0.05882353
GO:0019674	GO:0019674	NAD metabolic process	1/17	50/18866	4.413020e-02	0.140371606	0.099082933	CD38	1	geneontology_Biological_Process	0.05882353
GO:0046850	GO:0046850	regulation of bone remodeling	1/17	50/18866	4.413020e-02	0.140371606	0.099082933	CD38	1	geneontology_Biological_Process	0.05882353
GO:0071715	GO:0071715	icosanoid transport	1/17	50/18866	4.413020e-02	0.140371606	0.099082933	PLA2G2A	1	geneontology_Biological_Process	0.05882353
GO:0099054	GO:0099054	presynapse assembly	1/17	50/18866	4.413020e-02	0.140371606	0.099082933	DKK1	1	geneontology_Biological_Process	0.05882353
GO:1901571	GO:1901571	fatty acid derivative transport	1/17	50/18866	4.413020e-02	0.140371606	0.099082933	PLA2G2A	1	geneontology_Biological_Process	0.05882353
GO:2000725	GO:2000725	regulation of cardiac muscle cell differentiation	1/17	50/18866	4.413020e-02	0.140371606	0.099082933	DKK1	1	geneontology_Biological_Process	0.05882353
GO:0006959	GO:0006959	humoral immune response	2/17	377/18866	4.444640e-02	0.140629365	0.099264874	PLA2G2A/BPIFB1	2	geneontology_Biological_Process	0.11764706
GO:0046473	GO:0046473	phosphatidic acid metabolic process	1/17	51/18866	4.499382e-02	0.140870701	0.099435225	PLA2G2A	1	geneontology_Biological_Process	0.05882353
GO:0071827	GO:0071827	plasma lipoprotein particle organization	1/17	51/18866	4.499382e-02	0.140870701	0.099435225	PLA2G2A	1	geneontology_Biological_Process	0.05882353
GO:0030514	GO:0030514	negative regulation of BMP signaling pathway	1/17	52/18866	4.585670e-02	0.142824514	0.100814346	DKK1	1	geneontology_Biological_Process	0.05882353
GO:0099172	GO:0099172	presynapse organization	1/17	53/18866	4.671885e-02	0.144755807	0.102177572	DKK1	1	geneontology_Biological_Process	0.05882353
GO:0010524	GO:0010524	positive regulation of calcium ion transport into cytosol	1/17	54/18866	4.758026e-02	0.146664929	0.103525148	BDKRB1	1	geneontology_Biological_Process	0.05882353
GO:0001706	GO:0001706	endoderm formation	1/17	55/18866	4.844094e-02	0.147044079	0.103792775	DKK1	1	geneontology_Biological_Process	0.05882353
GO:0002720	GO:0002720	positive regulation of cytokine production involved in immune response	1/17	55/18866	4.844094e-02	0.147044079	0.103792775	SLC7A5	1	geneontology_Biological_Process	0.05882353
GO:0071825	GO:0071825	protein-lipid complex subunit organization	1/17	55/18866	4.844094e-02	0.147044079	0.103792775	PLA2G2A	1	geneontology_Biological_Process	0.05882353
GO:0002090	GO:0002090	regulation of receptor internalization	1/17	57/18866	5.016011e-02	0.151493664	0.106933566	DKK1	1	geneontology_Biological_Process	0.05882353
GO:2000272	GO:2000272	negative regulation of signaling receptor activity	1/17	58/18866	5.101860e-02	0.153312163	0.108217176	DKK1	1	geneontology_Biological_Process	0.05882353
GO:0019229	GO:0019229	regulation of vasoconstriction	1/17	60/18866	5.273338e-02	0.157672804	0.111295185	CD38	1	geneontology_Biological_Process	0.05882353
GO:0045843	GO:0045843	negative regulation of striated muscle tissue development	1/17	61/18866	5.358968e-02	0.158049792	0.111561286	DKK1	1	geneontology_Biological_Process	0.05882353
GO:0001558	GO:0001558	regulation of cell growth	2/17	420/18866	5.394926e-02	0.158049792	0.111561286	CD38/BDKRB1	2	geneontology_Biological_Process	0.11764706
GO:0030888	GO:0030888	regulation of B cell proliferation	1/17	62/18866	5.444525e-02	0.158049792	0.111561286	CD38	1	geneontology_Biological_Process	0.05882353
GO:0048635	GO:0048635	negative regulation of muscle organ development	1/17	62/18866	5.444525e-02	0.158049792	0.111561286	DKK1	1	geneontology_Biological_Process	0.05882353
GO:0060393	GO:0060393	regulation of pathway-restricted SMAD protein phosphorylation	1/17	62/18866	5.444525e-02	0.158049792	0.111561286	DKK1	1	geneontology_Biological_Process	0.05882353
GO:1902475	GO:1902475	L-alpha-amino acid transmembrane transport	1/17	62/18866	5.444525e-02	0.158049792	0.111561286	SLC7A5	1	geneontology_Biological_Process	0.05882353
GO:0045453	GO:0045453	bone resorption	1/17	64/18866	5.615420e-02	0.160049471	0.112972783	CD38	1	geneontology_Biological_Process	0.05882353
GO:1901862	GO:1901862	negative regulation of muscle tissue development	1/17	64/18866	5.615420e-02	0.160049471	0.112972783	DKK1	1	geneontology_Biological_Process	0.05882353
GO:0032102	GO:0032102	negative regulation of response to external stimulus	2/17	433/18866	5.695585e-02	0.160049471	0.112972783	IL1R2/TNFAIP6	2	geneontology_Biological_Process	0.11764706
GO:0032729	GO:0032729	positive regulation of interferon-gamma production	1/17	65/18866	5.700759e-02	0.160049471	0.112972783	SLC7A5	1	geneontology_Biological_Process	0.05882353
GO:0048247	GO:0048247	lymphocyte chemotaxis	1/17	65/18866	5.700759e-02	0.160049471	0.112972783	CCL11	1	geneontology_Biological_Process	0.05882353
GO:0048645	GO:0048645	animal organ formation	1/17	65/18866	5.700759e-02	0.160049471	0.112972783	DKK1	1	geneontology_Biological_Process	0.05882353
GO:0060389	GO:0060389	pathway-restricted SMAD protein phosphorylation	1/17	65/18866	5.700759e-02	0.160049471	0.112972783	DKK1	1	geneontology_Biological_Process	0.05882353
GO:1905207	GO:1905207	regulation of cardiocyte differentiation	1/17	66/18866	5.786025e-02	0.161684244	0.114126707	DKK1	1	geneontology_Biological_Process	0.05882353
GO:0002548	GO:0002548	monocyte chemotaxis	1/17	67/18866	5.871218e-02	0.161796707	0.114206089	CCL11	1	geneontology_Biological_Process	0.05882353
GO:0070613	GO:0070613	regulation of protein processing	1/17	67/18866	5.871218e-02	0.161796707	0.114206089	IL1R2	1	geneontology_Biological_Process	0.05882353
GO:1900015	GO:1900015	regulation of cytokine production involved in inflammatory response	1/17	67/18866	5.871218e-02	0.161796707	0.114206089	IL1R2	1	geneontology_Biological_Process	0.05882353
GO:0001933	GO:0001933	negative regulation of protein phosphorylation	2/17	444/18866	5.954613e-02	0.162643419	0.114803751	DKK1/BDKRB1	2	geneontology_Biological_Process	0.11764706
GO:0051148	GO:0051148	negative regulation of muscle cell differentiation	1/17	68/18866	5.956339e-02	0.162643419	0.114803751	DKK1	1	geneontology_Biological_Process	0.05882353
GO:1903317	GO:1903317	regulation of protein maturation	1/17	69/18866	6.041388e-02	0.164215905	0.115913708	IL1R2	1	geneontology_Biological_Process	0.05882353
GO:0043254	GO:0043254	regulation of protein-containing complex assembly	2/17	449/18866	6.073727e-02	0.164285454	0.115962801	DKK1/CCL11	2	geneontology_Biological_Process	0.11764706
GO:0001756	GO:0001756	somitogenesis	1/17	70/18866	6.126364e-02	0.164285454	0.115962801	DKK1	1	geneontology_Biological_Process	0.05882353
GO:0002534	GO:0002534	cytokine production involved in inflammatory response	1/17	70/18866	6.126364e-02	0.164285454	0.115962801	IL1R2	1	geneontology_Biological_Process	0.05882353
GO:0050804	GO:0050804	modulation of chemical synaptic transmission	2/17	454/18866	6.193686e-02	0.164523524	0.116130845	CD38/DKK1	2	geneontology_Biological_Process	0.11764706
GO:0061180	GO:0061180	mammary gland epithelium development	1/17	71/18866	6.211268e-02	0.164523524	0.116130845	CCL11	1	geneontology_Biological_Process	0.05882353
GO:0099177	GO:0099177	regulation of trans-synaptic signaling	2/17	455/18866	6.217779e-02	0.164523524	0.116130845	CD38/DKK1	2	geneontology_Biological_Process	0.11764706
GO:1904427	GO:1904427	positive regulation of calcium ion transmembrane transport	1/17	72/18866	6.296099e-02	0.165274098	0.116660646	BDKRB1	1	geneontology_Biological_Process	0.05882353
GO:0006487	GO:0006487	protein N-linked glycosylation	1/17	73/18866	6.380859e-02	0.165274098	0.116660646	GFPT2	1	geneontology_Biological_Process	0.05882353
GO:0015807	GO:0015807	L-amino acid transport	1/17	73/18866	6.380859e-02	0.165274098	0.116660646	SLC7A5	1	geneontology_Biological_Process	0.05882353
GO:0051966	GO:0051966	regulation of synaptic transmission, glutamatergic	1/17	73/18866	6.380859e-02	0.165274098	0.116660646	DKK1	1	geneontology_Biological_Process	0.05882353
GO:0032024	GO:0032024	positive regulation of insulin secretion	1/17	74/18866	6.465546e-02	0.165274098	0.116660646	CD38	1	geneontology_Biological_Process	0.05882353
GO:0034121	GO:0034121	regulation of toll-like receptor signaling pathway	1/17	74/18866	6.465546e-02	0.165274098	0.116660646	BPIFB1	1	geneontology_Biological_Process	0.05882353
GO:0043507	GO:0043507	positive regulation of JUN kinase activity	1/17	74/18866	6.465546e-02	0.165274098	0.116660646	DKK1	1	geneontology_Biological_Process	0.05882353
GO:0001707	GO:0001707	mesoderm formation	1/17	75/18866	6.550161e-02	0.165274098	0.116660646	DKK1	1	geneontology_Biological_Process	0.05882353
GO:0009064	GO:0009064	glutamine family amino acid metabolic process	1/17	75/18866	6.550161e-02	0.165274098	0.116660646	GFPT2	1	geneontology_Biological_Process	0.05882353
GO:0015909	GO:0015909	long-chain fatty acid transport	1/17	75/18866	6.550161e-02	0.165274098	0.116660646	PLA2G2A	1	geneontology_Biological_Process	0.05882353
GO:0050805	GO:0050805	negative regulation of synaptic transmission	1/17	75/18866	6.550161e-02	0.165274098	0.116660646	CD38	1	geneontology_Biological_Process	0.05882353
GO:1903524	GO:1903524	positive regulation of blood circulation	1/17	76/18866	6.634704e-02	0.166703900	0.117669889	CD38	1	geneontology_Biological_Process	0.05882353
GO:0048332	GO:0048332	mesoderm morphogenesis	1/17	77/18866	6.719175e-02	0.168119936	0.118669415	DKK1	1	geneontology_Biological_Process	0.05882353
GO:0042310	GO:0042310	vasoconstriction	1/17	78/18866	6.803574e-02	0.169522380	0.119659346	CD38	1	geneontology_Biological_Process	0.05882353
GO:0007492	GO:0007492	endoderm development	1/17	79/18866	6.887901e-02	0.170911402	0.120639803	DKK1	1	geneontology_Biological_Process	0.05882353
GO:0042326	GO:0042326	negative regulation of phosphorylation	2/17	484/18866	6.930701e-02	0.171262781	0.120887828	DKK1/BDKRB1	2	geneontology_Biological_Process	0.11764706
GO:0043312	GO:0043312	neutrophil degranulation	2/17	487/18866	7.005986e-02	0.171448077	0.121018622	TNFAIP6/S100P	2	geneontology_Biological_Process	0.11764706
GO:0001960	GO:0001960	negative regulation of cytokine-mediated signaling pathway	1/17	81/18866	7.056340e-02	0.171448077	0.121018622	IL1R2	1	geneontology_Biological_Process	0.05882353
GO:0051279	GO:0051279	regulation of release of sequestered calcium ion into cytosol	1/17	81/18866	7.056340e-02	0.171448077	0.121018622	BDKRB1	1	geneontology_Biological_Process	0.05882353
GO:0002283	GO:0002283	neutrophil activation involved in immune response	2/17	490/18866	7.081551e-02	0.171448077	0.121018622	TNFAIP6/S100P	2	geneontology_Biological_Process	0.11764706
GO:0016049	GO:0016049	cell growth	2/17	490/18866	7.081551e-02	0.171448077	0.121018622	CD38/BDKRB1	2	geneontology_Biological_Process	0.11764706
GO:0002718	GO:0002718	regulation of cytokine production involved in immune response	1/17	83/18866	7.224492e-02	0.174203479	0.122963554	SLC7A5	1	geneontology_Biological_Process	0.05882353
GO:0030279	GO:0030279	negative regulation of ossification	1/17	84/18866	7.308461e-02	0.175520464	0.123893163	DKK1	1	geneontology_Biological_Process	0.05882353
GO:0110110	GO:0110110	positive regulation of animal organ morphogenesis	1/17	85/18866	7.392358e-02	0.176825202	0.124814128	DKK1	1	geneontology_Biological_Process	0.05882353
GO:0006112	GO:0006112	energy reserve metabolic process	1/17	86/18866	7.476184e-02	0.177411024	0.125227637	GFPT2	1	geneontology_Biological_Process	0.05882353
GO:0097756	GO:0097756	negative regulation of blood vessel diameter	1/17	86/18866	7.476184e-02	0.177411024	0.125227637	CD38	1	geneontology_Biological_Process	0.05882353
GO:0001942	GO:0001942	hair follicle development	1/17	87/18866	7.559938e-02	0.177726344	0.125450209	DKK1	1	geneontology_Biological_Process	0.05882353
GO:0060761	GO:0060761	negative regulation of response to cytokine stimulus	1/17	87/18866	7.559938e-02	0.177726344	0.125450209	IL1R2	1	geneontology_Biological_Process	0.05882353
GO:0046470	GO:0046470	phosphatidylcholine metabolic process	1/17	88/18866	7.643621e-02	0.177726344	0.125450209	PLA2G2A	1	geneontology_Biological_Process	0.05882353
GO:0070098	GO:0070098	chemokine-mediated signaling pathway	1/17	88/18866	7.643621e-02	0.177726344	0.125450209	CCL11	1	geneontology_Biological_Process	0.05882353
GO:0022404	GO:0022404	molting cycle process	1/17	89/18866	7.727232e-02	0.177726344	0.125450209	DKK1	1	geneontology_Biological_Process	0.05882353
GO:0022405	GO:0022405	hair cycle process	1/17	89/18866	7.727232e-02	0.177726344	0.125450209	DKK1	1	geneontology_Biological_Process	0.05882353
GO:0043506	GO:0043506	regulation of JUN kinase activity	1/17	89/18866	7.727232e-02	0.177726344	0.125450209	DKK1	1	geneontology_Biological_Process	0.05882353
GO:0061053	GO:0061053	somite development	1/17	89/18866	7.727232e-02	0.177726344	0.125450209	DKK1	1	geneontology_Biological_Process	0.05882353
GO:0098773	GO:0098773	skin epidermis development	1/17	90/18866	7.810773e-02	0.178816539	0.126219736	DKK1	1	geneontology_Biological_Process	0.05882353
GO:0030901	GO:0030901	midbrain development	1/17	91/18866	7.894242e-02	0.178816539	0.126219736	DKK1	1	geneontology_Biological_Process	0.05882353
GO:0034103	GO:0034103	regulation of tissue remodeling	1/17	91/18866	7.894242e-02	0.178816539	0.126219736	CD38	1	geneontology_Biological_Process	0.05882353
GO:0046849	GO:0046849	bone remodeling	1/17	91/18866	7.894242e-02	0.178816539	0.126219736	CD38	1	geneontology_Biological_Process	0.05882353
GO:0003333	GO:0003333	amino acid transmembrane transport	1/17	92/18866	7.977640e-02	0.180023722	0.127071841	SLC7A5	1	geneontology_Biological_Process	0.05882353
GO:0002532	GO:0002532	production of molecular mediator involved in inflammatory response	1/17	93/18866	8.060967e-02	0.180541504	0.127437323	IL1R2	1	geneontology_Biological_Process	0.05882353
GO:0030510	GO:0030510	regulation of BMP signaling pathway	1/17	93/18866	8.060967e-02	0.180541504	0.127437323	DKK1	1	geneontology_Biological_Process	0.05882353
GO:0045638	GO:0045638	negative regulation of myeloid cell differentiation	1/17	95/18866	8.227408e-02	0.181860575	0.128368404	GPR171	1	geneontology_Biological_Process	0.05882353
GO:0035249	GO:0035249	synaptic transmission, glutamatergic	1/17	96/18866	8.310522e-02	0.181860575	0.128368404	DKK1	1	geneontology_Biological_Process	0.05882353
GO:0042100	GO:0042100	B cell proliferation	1/17	97/18866	8.393565e-02	0.181860575	0.128368404	CD38	1	geneontology_Biological_Process	0.05882353
GO:0071674	GO:0071674	mononuclear cell migration	1/17	97/18866	8.393565e-02	0.181860575	0.128368404	CCL11	1	geneontology_Biological_Process	0.05882353
GO:1901216	GO:1901216	positive regulation of neuron death	1/17	97/18866	8.393565e-02	0.181860575	0.128368404	DKK1	1	geneontology_Biological_Process	0.05882353
GO:1990823	GO:1990823	response to leukemia inhibitory factor	1/17	97/18866	8.393565e-02	0.181860575	0.128368404	GFPT2	1	geneontology_Biological_Process	0.05882353
GO:1990830	GO:1990830	cellular response to leukemia inhibitory factor	1/17	97/18866	8.393565e-02	0.181860575	0.128368404	GFPT2	1	geneontology_Biological_Process	0.05882353
GO:1990868	GO:1990868	response to chemokine	1/17	97/18866	8.393565e-02	0.181860575	0.128368404	CCL11	1	geneontology_Biological_Process	0.05882353
GO:1990869	GO:1990869	cellular response to chemokine	1/17	97/18866	8.393565e-02	0.181860575	0.128368404	CCL11	1	geneontology_Biological_Process	0.05882353
GO:0019886	GO:0019886	antigen processing and presentation of exogenous peptide antigen via MHC class II	1/17	99/18866	8.559439e-02	0.182432456	0.128772073	CTSE	1	geneontology_Biological_Process	0.05882353
GO:0050830	GO:0050830	defense response to Gram-positive bacterium	1/17	99/18866	8.559439e-02	0.182432456	0.128772073	PLA2G2A	1	geneontology_Biological_Process	0.05882353
GO:0062207	GO:0062207	regulation of pattern recognition receptor signaling pathway	1/17	99/18866	8.559439e-02	0.182432456	0.128772073	BPIFB1	1	geneontology_Biological_Process	0.05882353
GO:0090277	GO:0090277	positive regulation of peptide hormone secretion	1/17	99/18866	8.559439e-02	0.182432456	0.128772073	CD38	1	geneontology_Biological_Process	0.05882353
GO:0002702	GO:0002702	positive regulation of production of molecular mediator of immune response	1/17	100/18866	8.642270e-02	0.182432456	0.128772073	SLC7A5	1	geneontology_Biological_Process	0.05882353
GO:0035282	GO:0035282	segmentation	1/17	100/18866	8.642270e-02	0.182432456	0.128772073	DKK1	1	geneontology_Biological_Process	0.05882353
GO:0001708	GO:0001708	cell fate specification	1/17	101/18866	8.725031e-02	0.182432456	0.128772073	DKK1	1	geneontology_Biological_Process	0.05882353
GO:0010522	GO:0010522	regulation of calcium ion transport into cytosol	1/17	101/18866	8.725031e-02	0.182432456	0.128772073	BDKRB1	1	geneontology_Biological_Process	0.05882353
GO:0015908	GO:0015908	fatty acid transport	1/17	101/18866	8.725031e-02	0.182432456	0.128772073	PLA2G2A	1	geneontology_Biological_Process	0.05882353
GO:0030838	GO:0030838	positive regulation of actin filament polymerization	1/17	101/18866	8.725031e-02	0.182432456	0.128772073	CCL11	1	geneontology_Biological_Process	0.05882353
GO:0055024	GO:0055024	regulation of cardiac muscle tissue development	1/17	102/18866	8.807720e-02	0.183132673	0.129266330	DKK1	1	geneontology_Biological_Process	0.05882353
GO:0002495	GO:0002495	antigen processing and presentation of peptide antigen via MHC class II	1/17	103/18866	8.890340e-02	0.183132673	0.129266330	CTSE	1	geneontology_Biological_Process	0.05882353
GO:0030593	GO:0030593	neutrophil chemotaxis	1/17	103/18866	8.890340e-02	0.183132673	0.129266330	CCL11	1	geneontology_Biological_Process	0.05882353
GO:0070498	GO:0070498	interleukin-1-mediated signaling pathway	1/17	103/18866	8.890340e-02	0.183132673	0.129266330	IL1R2	1	geneontology_Biological_Process	0.05882353
GO:0002367	GO:0002367	cytokine production involved in immune response	1/17	104/18866	8.972888e-02	0.183132673	0.129266330	SLC7A5	1	geneontology_Biological_Process	0.05882353
GO:0002504	GO:0002504	antigen processing and presentation of peptide or polysaccharide antigen via MHC class II	1/17	104/18866	8.972888e-02	0.183132673	0.129266330	CTSE	1	geneontology_Biological_Process	0.05882353
GO:0032649	GO:0032649	regulation of interferon-gamma production	1/17	104/18866	8.972888e-02	0.183132673	0.129266330	SLC7A5	1	geneontology_Biological_Process	0.05882353
GO:0048259	GO:0048259	regulation of receptor-mediated endocytosis	1/17	105/18866	9.055367e-02	0.183563032	0.129570103	DKK1	1	geneontology_Biological_Process	0.05882353
GO:0097006	GO:0097006	regulation of plasma lipoprotein particle levels	1/17	105/18866	9.055367e-02	0.183563032	0.129570103	PLA2G2A	1	geneontology_Biological_Process	0.05882353
GO:0019233	GO:0019233	sensory perception of pain	1/17	106/18866	9.137775e-02	0.183986178	0.129868786	BDKRB1	1	geneontology_Biological_Process	0.05882353
GO:0032091	GO:0032091	negative regulation of protein binding	1/17	106/18866	9.137775e-02	0.183986178	0.129868786	DKK1	1	geneontology_Biological_Process	0.05882353
GO:0051963	GO:0051963	regulation of synapse assembly	1/17	107/18866	9.220113e-02	0.185021058	0.130599268	DKK1	1	geneontology_Biological_Process	0.05882353
GO:0060071	GO:0060071	Wnt signaling pathway, planar cell polarity pathway	1/17	108/18866	9.302381e-02	0.186047610	0.131323872	DKK1	1	geneontology_Biological_Process	0.05882353
GO:0006939	GO:0006939	smooth muscle contraction	1/17	109/18866	9.384578e-02	0.187065921	0.132042658	CD38	1	geneontology_Biological_Process	0.05882353
GO:0090175	GO:0090175	regulation of establishment of planar polarity	1/17	110/18866	9.466705e-02	0.188076072	0.132755685	DKK1	1	geneontology_Biological_Process	0.05882353
GO:0042303	GO:0042303	molting cycle	1/17	111/18866	9.548763e-02	0.188454125	0.133022539	DKK1	1	geneontology_Biological_Process	0.05882353
GO:0042633	GO:0042633	hair cycle	1/17	111/18866	9.548763e-02	0.188454125	0.133022539	DKK1	1	geneontology_Biological_Process	0.05882353
GO:0001938	GO:0001938	positive regulation of endothelial cell proliferation	1/17	113/18866	9.712667e-02	0.191058386	0.134860786	CCL11	1	geneontology_Biological_Process	0.05882353
GO:0031623	GO:0031623	receptor internalization	1/17	115/18866	9.876292e-02	0.193007277	0.136236434	DKK1	1	geneontology_Biological_Process	0.05882353
GO:0032609	GO:0032609	interferon-gamma production	1/17	115/18866	9.876292e-02	0.193007277	0.136236434	SLC7A5	1	geneontology_Biological_Process	0.05882353
GO:0072676	GO:0072676	lymphocyte migration	1/17	117/18866	1.003964e-01	0.195560375	0.138038568	CCL11	1	geneontology_Biological_Process	0.05882353
GO:0051209	GO:0051209	release of sequestered calcium ion into cytosol	1/17	118/18866	1.012121e-01	0.196509137	0.138708263	BDKRB1	1	geneontology_Biological_Process	0.05882353
GO:0051153	GO:0051153	regulation of striated muscle cell differentiation	1/17	119/18866	1.020271e-01	0.196813475	0.138923083	DKK1	1	geneontology_Biological_Process	0.05882353
GO:0051283	GO:0051283	negative regulation of sequestering of calcium ion	1/17	119/18866	1.020271e-01	0.196813475	0.138923083	BDKRB1	1	geneontology_Biological_Process	0.05882353
GO:0051282	GO:0051282	regulation of sequestering of calcium ion	1/17	121/18866	1.036549e-01	0.199310789	0.140685841	BDKRB1	1	geneontology_Biological_Process	0.05882353
GO:0051928	GO:0051928	positive regulation of calcium ion transport	1/17	122/18866	1.044678e-01	0.199590323	0.140883154	BDKRB1	1	geneontology_Biological_Process	0.05882353
GO:1990266	GO:1990266	neutrophil migration	1/17	122/18866	1.044678e-01	0.199590323	0.140883154	CCL11	1	geneontology_Biological_Process	0.05882353
GO:0001736	GO:0001736	establishment of planar polarity	1/17	124/18866	1.060916e-01	0.200134885	0.141267539	DKK1	1	geneontology_Biological_Process	0.05882353
GO:0007164	GO:0007164	establishment of tissue polarity	1/17	124/18866	1.060916e-01	0.200134885	0.141267539	DKK1	1	geneontology_Biological_Process	0.05882353
GO:0022612	GO:0022612	gland morphogenesis	1/17	124/18866	1.060916e-01	0.200134885	0.141267539	CCL11	1	geneontology_Biological_Process	0.05882353
GO:0051208	GO:0051208	sequestering of calcium ion	1/17	124/18866	1.060916e-01	0.200134885	0.141267539	BDKRB1	1	geneontology_Biological_Process	0.05882353
GO:0055007	GO:0055007	cardiac muscle cell differentiation	1/17	126/18866	1.077125e-01	0.201540787	0.142259911	DKK1	1	geneontology_Biological_Process	0.05882353
GO:0001704	GO:0001704	formation of primary germ layer	1/17	127/18866	1.085220e-01	0.201540787	0.142259911	DKK1	1	geneontology_Biological_Process	0.05882353
GO:0030326	GO:0030326	embryonic limb morphogenesis	1/17	127/18866	1.085220e-01	0.201540787	0.142259911	DKK1	1	geneontology_Biological_Process	0.05882353
GO:0035113	GO:0035113	embryonic appendage morphogenesis	1/17	127/18866	1.085220e-01	0.201540787	0.142259911	DKK1	1	geneontology_Biological_Process	0.05882353
GO:0071621	GO:0071621	granulocyte chemotaxis	1/17	127/18866	1.085220e-01	0.201540787	0.142259911	CCL11	1	geneontology_Biological_Process	0.05882353
GO:0046887	GO:0046887	positive regulation of hormone secretion	1/17	131/18866	1.117528e-01	0.206898396	0.146041642	CD38	1	geneontology_Biological_Process	0.05882353
GO:0090101	GO:0090101	negative regulation of transmembrane receptor protein serine/threonine kinase signaling pathway	1/17	133/18866	1.133641e-01	0.209233744	0.147690074	DKK1	1	geneontology_Biological_Process	0.05882353
GO:0007498	GO:0007498	mesoderm development	1/17	134/18866	1.141687e-01	0.209426047	0.147825814	DKK1	1	geneontology_Biological_Process	0.05882353
GO:0045995	GO:0045995	regulation of embryonic development	1/17	134/18866	1.141687e-01	0.209426047	0.147825814	DKK1	1	geneontology_Biological_Process	0.05882353
GO:0050853	GO:0050853	B cell receptor signaling pathway	1/17	135/18866	1.149726e-01	0.210255776	0.148411488	CD38	1	geneontology_Biological_Process	0.05882353
GO:0050671	GO:0050671	positive regulation of lymphocyte proliferation	1/17	136/18866	1.157759e-01	0.211079194	0.148992707	CD38	1	geneontology_Biological_Process	0.05882353
GO:0032273	GO:0032273	positive regulation of protein polymerization	1/17	137/18866	1.165784e-01	0.211254249	0.149116271	CCL11	1	geneontology_Biological_Process	0.05882353
GO:0032946	GO:0032946	positive regulation of mononuclear cell proliferation	1/17	137/18866	1.165784e-01	0.211254249	0.149116271	CD38	1	geneontology_Biological_Process	0.05882353
GO:0046330	GO:0046330	positive regulation of JNK cascade	1/17	138/18866	1.173803e-01	0.212064709	0.149688344	DKK1	1	geneontology_Biological_Process	0.05882353
GO:0097553	GO:0097553	calcium ion transmembrane import into cytosol	1/17	140/18866	1.189820e-01	0.213774946	0.150895535	BDKRB1	1	geneontology_Biological_Process	0.05882353
GO:0032355	GO:0032355	response to estradiol	1/17	141/18866	1.197818e-01	0.213774946	0.150895535	CD38	1	geneontology_Biological_Process	0.05882353
GO:0002687	GO:0002687	positive regulation of leukocyte migration	1/17	142/18866	1.205809e-01	0.213774946	0.150895535	BDKRB1	1	geneontology_Biological_Process	0.05882353
GO:0007292	GO:0007292	female gamete generation	1/17	142/18866	1.205809e-01	0.213774946	0.150895535	TNFAIP6	1	geneontology_Biological_Process	0.05882353
GO:0030879	GO:0030879	mammary gland development	1/17	142/18866	1.205809e-01	0.213774946	0.150895535	CCL11	1	geneontology_Biological_Process	0.05882353
GO:0031333	GO:0031333	negative regulation of protein-containing complex assembly	1/17	142/18866	1.205809e-01	0.213774946	0.150895535	DKK1	1	geneontology_Biological_Process	0.05882353
GO:0035296	GO:0035296	regulation of tube diameter	1/17	143/18866	1.213794e-01	0.213774946	0.150895535	CD38	1	geneontology_Biological_Process	0.05882353
GO:0097746	GO:0097746	regulation of blood vessel diameter	1/17	143/18866	1.213794e-01	0.213774946	0.150895535	CD38	1	geneontology_Biological_Process	0.05882353
GO:0002700	GO:0002700	regulation of production of molecular mediator of immune response	1/17	144/18866	1.221771e-01	0.213774946	0.150895535	SLC7A5	1	geneontology_Biological_Process	0.05882353
GO:0035150	GO:0035150	regulation of tube size	1/17	144/18866	1.221771e-01	0.213774946	0.150895535	CD38	1	geneontology_Biological_Process	0.05882353
GO:0001738	GO:0001738	morphogenesis of a polarized epithelium	1/17	145/18866	1.229742e-01	0.213774946	0.150895535	DKK1	1	geneontology_Biological_Process	0.05882353
GO:0007612	GO:0007612	learning	1/17	145/18866	1.229742e-01	0.213774946	0.150895535	DKK1	1	geneontology_Biological_Process	0.05882353
GO:0033135	GO:0033135	regulation of peptidyl-serine phosphorylation	1/17	145/18866	1.229742e-01	0.213774946	0.150895535	DKK1	1	geneontology_Biological_Process	0.05882353
GO:1904064	GO:1904064	positive regulation of cation transmembrane transport	1/17	147/18866	1.245663e-01	0.215914988	0.152406109	BDKRB1	1	geneontology_Biological_Process	0.05882353
GO:0035107	GO:0035107	appendage morphogenesis	1/17	150/18866	1.269494e-01	0.216402187	0.152750003	DKK1	1	geneontology_Biological_Process	0.05882353
GO:0035108	GO:0035108	limb morphogenesis	1/17	150/18866	1.269494e-01	0.216402187	0.152750003	DKK1	1	geneontology_Biological_Process	0.05882353
GO:0070665	GO:0070665	positive regulation of leukocyte proliferation	1/17	150/18866	1.269494e-01	0.216402187	0.152750003	CD38	1	geneontology_Biological_Process	0.05882353
GO:0097530	GO:0097530	granulocyte migration	1/17	150/18866	1.269494e-01	0.216402187	0.152750003	CCL11	1	geneontology_Biological_Process	0.05882353
GO:1905039	GO:1905039	carboxylic acid transmembrane transport	1/17	150/18866	1.269494e-01	0.216402187	0.152750003	SLC7A5	1	geneontology_Biological_Process	0.05882353
GO:0035567	GO:0035567	non-canonical Wnt signaling pathway	1/17	151/18866	1.277424e-01	0.216402187	0.152750003	DKK1	1	geneontology_Biological_Process	0.05882353
GO:0050871	GO:0050871	positive regulation of B cell activation	1/17	151/18866	1.277424e-01	0.216402187	0.152750003	CD38	1	geneontology_Biological_Process	0.05882353
GO:1903825	GO:1903825	organic acid transmembrane transport	1/17	151/18866	1.277424e-01	0.216402187	0.152750003	SLC7A5	1	geneontology_Biological_Process	0.05882353
GO:0002224	GO:0002224	toll-like receptor signaling pathway	1/17	152/18866	1.285348e-01	0.216517698	0.152831538	BPIFB1	1	geneontology_Biological_Process	0.05882353
GO:1903169	GO:1903169	regulation of calcium ion transmembrane transport	1/17	152/18866	1.285348e-01	0.216517698	0.152831538	BDKRB1	1	geneontology_Biological_Process	0.05882353
GO:0016202	GO:0016202	regulation of striated muscle tissue development	1/17	153/18866	1.293264e-01	0.217161178	0.153285746	DKK1	1	geneontology_Biological_Process	0.05882353
GO:0030509	GO:0030509	BMP signaling pathway	1/17	155/18866	1.309077e-01	0.217161178	0.153285746	DKK1	1	geneontology_Biological_Process	0.05882353
GO:0048754	GO:0048754	branching morphogenesis of an epithelial tube	1/17	155/18866	1.309077e-01	0.217161178	0.153285746	CCL11	1	geneontology_Biological_Process	0.05882353
GO:0006865	GO:0006865	amino acid transport	1/17	156/18866	1.316973e-01	0.217161178	0.153285746	SLC7A5	1	geneontology_Biological_Process	0.05882353
GO:0008360	GO:0008360	regulation of cell shape	1/17	156/18866	1.316973e-01	0.217161178	0.153285746	CCL11	1	geneontology_Biological_Process	0.05882353
GO:1901861	GO:1901861	regulation of muscle tissue development	1/17	156/18866	1.316973e-01	0.217161178	0.153285746	DKK1	1	geneontology_Biological_Process	0.05882353
GO:0048634	GO:0048634	regulation of muscle organ development	1/17	157/18866	1.324862e-01	0.217161178	0.153285746	DKK1	1	geneontology_Biological_Process	0.05882353
GO:0098739	GO:0098739	import across plasma membrane	1/17	157/18866	1.324862e-01	0.217161178	0.153285746	SLC7A5	1	geneontology_Biological_Process	0.05882353
GO:0035051	GO:0035051	cardiocyte differentiation	1/17	158/18866	1.332745e-01	0.217161178	0.153285746	DKK1	1	geneontology_Biological_Process	0.05882353
GO:0050729	GO:0050729	positive regulation of inflammatory response	1/17	158/18866	1.332745e-01	0.217161178	0.153285746	PLA2G2A	1	geneontology_Biological_Process	0.05882353
GO:0060402	GO:0060402	calcium ion transport into cytosol	1/17	158/18866	1.332745e-01	0.217161178	0.153285746	BDKRB1	1	geneontology_Biological_Process	0.05882353
GO:1903707	GO:1903707	negative regulation of hemopoiesis	1/17	158/18866	1.332745e-01	0.217161178	0.153285746	GPR171	1	geneontology_Biological_Process	0.05882353
GO:0034767	GO:0034767	positive regulation of ion transmembrane transport	1/17	161/18866	1.356353e-01	0.220407310	0.155577066	BDKRB1	1	geneontology_Biological_Process	0.05882353
GO:0071772	GO:0071772	response to BMP	1/17	168/18866	1.411202e-01	0.228080767	0.160993465	DKK1	1	geneontology_Biological_Process	0.05882353
GO:0071773	GO:0071773	cellular response to BMP stimulus	1/17	168/18866	1.411202e-01	0.228080767	0.160993465	DKK1	1	geneontology_Biological_Process	0.05882353
GO:0051100	GO:0051100	negative regulation of binding	1/17	169/18866	1.419011e-01	0.228724669	0.161447971	DKK1	1	geneontology_Biological_Process	0.05882353
GO:0032874	GO:0032874	positive regulation of stress-activated MAPK cascade	1/17	170/18866	1.426813e-01	0.229364034	0.161899274	DKK1	1	geneontology_Biological_Process	0.05882353
GO:0030307	GO:0030307	positive regulation of cell growth	1/17	171/18866	1.434609e-01	0.229998901	0.162347402	CD38	1	geneontology_Biological_Process	0.05882353
GO:0050714	GO:0050714	positive regulation of protein secretion	1/17	172/18866	1.442397e-01	0.230014294	0.162358268	CD38	1	geneontology_Biological_Process	0.05882353
GO:0070304	GO:0070304	positive regulation of stress-activated protein kinase signaling cascade	1/17	172/18866	1.442397e-01	0.230014294	0.162358268	DKK1	1	geneontology_Biological_Process	0.05882353
GO:0010469	GO:0010469	regulation of signaling receptor activity	1/17	174/18866	1.457955e-01	0.230650014	0.162806998	DKK1	1	geneontology_Biological_Process	0.05882353
GO:0015718	GO:0015718	monocarboxylic acid transport	1/17	174/18866	1.457955e-01	0.230650014	0.162806998	PLA2G2A	1	geneontology_Biological_Process	0.05882353
GO:0030833	GO:0030833	regulation of actin filament polymerization	1/17	174/18866	1.457955e-01	0.230650014	0.162806998	CCL11	1	geneontology_Biological_Process	0.05882353
GO:0002478	GO:0002478	antigen processing and presentation of exogenous peptide antigen	1/17	177/18866	1.481241e-01	0.233605606	0.164893237	CTSE	1	geneontology_Biological_Process	0.05882353
GO:0048771	GO:0048771	tissue remodeling	1/17	178/18866	1.488990e-01	0.233605606	0.164893237	CD38	1	geneontology_Biological_Process	0.05882353
GO:0060401	GO:0060401	cytosolic calcium ion transport	1/17	178/18866	1.488990e-01	0.233605606	0.164893237	BDKRB1	1	geneontology_Biological_Process	0.05882353
GO:0048736	GO:0048736	appendage development	1/17	181/18866	1.512197e-01	0.233605606	0.164893237	DKK1	1	geneontology_Biological_Process	0.05882353
GO:0050796	GO:0050796	regulation of insulin secretion	1/17	181/18866	1.512197e-01	0.233605606	0.164893237	CD38	1	geneontology_Biological_Process	0.05882353
GO:0060173	GO:0060173	limb development	1/17	181/18866	1.512197e-01	0.233605606	0.164893237	DKK1	1	geneontology_Biological_Process	0.05882353
GO:1905330	GO:1905330	regulation of morphogenesis of an epithelium	1/17	181/18866	1.512197e-01	0.233605606	0.164893237	DKK1	1	geneontology_Biological_Process	0.05882353
GO:0071346	GO:0071346	cellular response to interferon-gamma	1/17	182/18866	1.519920e-01	0.233605606	0.164893237	CCL11	1	geneontology_Biological_Process	0.05882353
GO:0090288	GO:0090288	negative regulation of cellular response to growth factor stimulus	1/17	182/18866	1.519920e-01	0.233605606	0.164893237	DKK1	1	geneontology_Biological_Process	0.05882353
GO:0001959	GO:0001959	regulation of cytokine-mediated signaling pathway	1/17	183/18866	1.527635e-01	0.233605606	0.164893237	IL1R2	1	geneontology_Biological_Process	0.05882353
GO:0030177	GO:0030177	positive regulation of Wnt signaling pathway	1/17	183/18866	1.527635e-01	0.233605606	0.164893237	DKK1	1	geneontology_Biological_Process	0.05882353
GO:0001936	GO:0001936	regulation of endothelial cell proliferation	1/17	184/18866	1.535345e-01	0.233605606	0.164893237	CCL11	1	geneontology_Biological_Process	0.05882353
GO:0007416	GO:0007416	synapse assembly	1/17	184/18866	1.535345e-01	0.233605606	0.164893237	DKK1	1	geneontology_Biological_Process	0.05882353
GO:0046328	GO:0046328	regulation of JNK cascade	1/17	184/18866	1.535345e-01	0.233605606	0.164893237	DKK1	1	geneontology_Biological_Process	0.05882353
GO:0090090	GO:0090090	negative regulation of canonical Wnt signaling pathway	1/17	184/18866	1.535345e-01	0.233605606	0.164893237	DKK1	1	geneontology_Biological_Process	0.05882353
GO:0019884	GO:0019884	antigen processing and presentation of exogenous antigen	1/17	185/18866	1.543047e-01	0.233605606	0.164893237	CTSE	1	geneontology_Biological_Process	0.05882353
GO:0046488	GO:0046488	phosphatidylinositol metabolic process	1/17	185/18866	1.543047e-01	0.233605606	0.164893237	PLA2G2A	1	geneontology_Biological_Process	0.05882353
GO:0051147	GO:0051147	regulation of muscle cell differentiation	1/17	186/18866	1.550743e-01	0.234156424	0.165282038	DKK1	1	geneontology_Biological_Process	0.05882353
GO:0008217	GO:0008217	regulation of blood pressure	1/17	187/18866	1.558432e-01	0.234156424	0.165282038	BDKRB1	1	geneontology_Biological_Process	0.05882353
GO:0061138	GO:0061138	morphogenesis of a branching epithelium	1/17	187/18866	1.558432e-01	0.234156424	0.165282038	CCL11	1	geneontology_Biological_Process	0.05882353
GO:0007369	GO:0007369	gastrulation	1/17	189/18866	1.573791e-01	0.234641031	0.165624104	DKK1	1	geneontology_Biological_Process	0.05882353
GO:0003018	GO:0003018	vascular process in circulatory system	1/17	190/18866	1.581461e-01	0.234641031	0.165624104	CD38	1	geneontology_Biological_Process	0.05882353
GO:0006575	GO:0006575	cellular modified amino acid metabolic process	1/17	190/18866	1.581461e-01	0.234641031	0.165624104	PLA2G2A	1	geneontology_Biological_Process	0.05882353
GO:0008064	GO:0008064	regulation of actin polymerization or depolymerization	1/17	190/18866	1.581461e-01	0.234641031	0.165624104	CCL11	1	geneontology_Biological_Process	0.05882353
GO:0030308	GO:0030308	negative regulation of cell growth	1/17	190/18866	1.581461e-01	0.234641031	0.165624104	BDKRB1	1	geneontology_Biological_Process	0.05882353
GO:0030832	GO:0030832	regulation of actin filament length	1/17	191/18866	1.589124e-01	0.234641031	0.165624104	CCL11	1	geneontology_Biological_Process	0.05882353
GO:0048167	GO:0048167	regulation of synaptic plasticity	1/17	191/18866	1.589124e-01	0.234641031	0.165624104	CD38	1	geneontology_Biological_Process	0.05882353
GO:0021953	GO:0021953	central nervous system neuron differentiation	1/17	192/18866	1.596781e-01	0.235159170	0.165989838	DKK1	1	geneontology_Biological_Process	0.05882353
GO:0002793	GO:0002793	positive regulation of peptide secretion	1/17	193/18866	1.604430e-01	0.235159170	0.165989838	CD38	1	geneontology_Biological_Process	0.05882353
GO:0030041	GO:0030041	actin filament polymerization	1/17	193/18866	1.604430e-01	0.235159170	0.165989838	CCL11	1	geneontology_Biological_Process	0.05882353
GO:0048002	GO:0048002	antigen processing and presentation of peptide antigen	1/17	194/18866	1.612074e-01	0.235701748	0.166372823	CTSE	1	geneontology_Biological_Process	0.05882353
GO:0050864	GO:0050864	regulation of B cell activation	1/17	195/18866	1.619711e-01	0.236201426	0.166725527	CD38	1	geneontology_Biological_Process	0.05882353
GO:0007565	GO:0007565	female pregnancy	1/17	196/18866	1.627341e-01	0.236201426	0.166725527	CD38	1	geneontology_Biological_Process	0.05882353
GO:0060759	GO:0060759	regulation of response to cytokine stimulus	1/17	196/18866	1.627341e-01	0.236201426	0.166725527	IL1R2	1	geneontology_Biological_Process	0.05882353
GO:0043112	GO:0043112	receptor metabolic process	1/17	198/18866	1.642582e-01	0.237836310	0.167879529	DKK1	1	geneontology_Biological_Process	0.05882353
GO:0001935	GO:0001935	endothelial cell proliferation	1/17	199/18866	1.650193e-01	0.238201263	0.168137135	CCL11	1	geneontology_Biological_Process	0.05882353
GO:1901654	GO:1901654	response to ketone	1/17	200/18866	1.657797e-01	0.238201263	0.168137135	CD38	1	geneontology_Biological_Process	0.05882353
GO:1901888	GO:1901888	regulation of cell junction assembly	1/17	200/18866	1.657797e-01	0.238201263	0.168137135	DKK1	1	geneontology_Biological_Process	0.05882353
GO:0001763	GO:0001763	morphogenesis of a branching structure	1/17	201/18866	1.665394e-01	0.238201263	0.168137135	CCL11	1	geneontology_Biological_Process	0.05882353
GO:0002221	GO:0002221	pattern recognition receptor signaling pathway	1/17	201/18866	1.665394e-01	0.238201263	0.168137135	BPIFB1	1	geneontology_Biological_Process	0.05882353
GO:0034341	GO:0034341	response to interferon-gamma	1/17	202/18866	1.672985e-01	0.238201263	0.168137135	CCL11	1	geneontology_Biological_Process	0.05882353
GO:1901605	GO:1901605	alpha-amino acid metabolic process	1/17	202/18866	1.672985e-01	0.238201263	0.168137135	GFPT2	1	geneontology_Biological_Process	0.05882353
GO:0045766	GO:0045766	positive regulation of angiogenesis	1/17	208/18866	1.718396e-01	0.243084155	0.171583781	CCL11	1	geneontology_Biological_Process	0.05882353
GO:1902905	GO:1902905	positive regulation of supramolecular fiber organization	1/17	208/18866	1.718396e-01	0.243084155	0.171583781	CCL11	1	geneontology_Biological_Process	0.05882353
GO:0009612	GO:0009612	response to mechanical stimulus	1/17	209/18866	1.725941e-01	0.243084155	0.171583781	BDKRB1	1	geneontology_Biological_Process	0.05882353
GO:0030100	GO:0030100	regulation of endocytosis	1/17	210/18866	1.733481e-01	0.243084155	0.171583781	DKK1	1	geneontology_Biological_Process	0.05882353
GO:0034764	GO:0034764	positive regulation of transmembrane transport	1/17	210/18866	1.733481e-01	0.243084155	0.171583781	BDKRB1	1	geneontology_Biological_Process	0.05882353
GO:0043393	GO:0043393	regulation of protein binding	1/17	211/18866	1.741013e-01	0.243084155	0.171583781	DKK1	1	geneontology_Biological_Process	0.05882353
GO:0050679	GO:0050679	positive regulation of epithelial cell proliferation	1/17	211/18866	1.741013e-01	0.243084155	0.171583781	CCL11	1	geneontology_Biological_Process	0.05882353
GO:0002685	GO:0002685	regulation of leukocyte migration	1/17	212/18866	1.748540e-01	0.243084155	0.171583781	BDKRB1	1	geneontology_Biological_Process	0.05882353
GO:0030278	GO:0030278	regulation of ossification	1/17	212/18866	1.748540e-01	0.243084155	0.171583781	DKK1	1	geneontology_Biological_Process	0.05882353
GO:0007254	GO:0007254	JNK cascade	1/17	213/18866	1.756059e-01	0.243084155	0.171583781	DKK1	1	geneontology_Biological_Process	0.05882353
GO:0030073	GO:0030073	insulin secretion	1/17	213/18866	1.756059e-01	0.243084155	0.171583781	CD38	1	geneontology_Biological_Process	0.05882353
GO:0090276	GO:0090276	regulation of peptide hormone secretion	1/17	213/18866	1.756059e-01	0.243084155	0.171583781	CD38	1	geneontology_Biological_Process	0.05882353
GO:0051651	GO:0051651	maintenance of location in cell	1/17	216/18866	1.778580e-01	0.245633022	0.173382929	BDKRB1	1	geneontology_Biological_Process	0.05882353
GO:0009952	GO:0009952	anterior/posterior pattern specification	1/17	219/18866	1.801043e-01	0.247023805	0.174364629	DKK1	1	geneontology_Biological_Process	0.05882353
GO:0030178	GO:0030178	negative regulation of Wnt signaling pathway	1/17	219/18866	1.801043e-01	0.247023805	0.174364629	DKK1	1	geneontology_Biological_Process	0.05882353
GO:0050670	GO:0050670	regulation of lymphocyte proliferation	1/17	219/18866	1.801043e-01	0.247023805	0.174364629	CD38	1	geneontology_Biological_Process	0.05882353
GO:0008154	GO:0008154	actin polymerization or depolymerization	1/17	221/18866	1.815986e-01	0.247936026	0.175008531	CCL11	1	geneontology_Biological_Process	0.05882353
GO:0032944	GO:0032944	regulation of mononuclear cell proliferation	1/17	221/18866	1.815986e-01	0.247936026	0.175008531	CD38	1	geneontology_Biological_Process	0.05882353
GO:0097529	GO:0097529	myeloid leukocyte migration	1/17	222/18866	1.823448e-01	0.248387710	0.175327357	CCL11	1	geneontology_Biological_Process	0.05882353
GO:0002699	GO:0002699	positive regulation of immune effector process	1/17	223/18866	1.830904e-01	0.248836470	0.175644120	SLC7A5	1	geneontology_Biological_Process	0.05882353
GO:0044706	GO:0044706	multi-multicellular organism process	1/17	226/18866	1.853232e-01	0.251299952	0.177382998	CD38	1	geneontology_Biological_Process	0.05882353
GO:0050807	GO:0050807	regulation of synapse organization	1/17	229/18866	1.875503e-01	0.252747094	0.178404479	DKK1	1	geneontology_Biological_Process	0.05882353
GO:0046474	GO:0046474	glycerophospholipid biosynthetic process	1/17	230/18866	1.882914e-01	0.252747094	0.178404479	PLA2G2A	1	geneontology_Biological_Process	0.05882353
GO:0051495	GO:0051495	positive regulation of cytoskeleton organization	1/17	230/18866	1.882914e-01	0.252747094	0.178404479	CCL11	1	geneontology_Biological_Process	0.05882353
GO:0098657	GO:0098657	import into cell	1/17	230/18866	1.882914e-01	0.252747094	0.178404479	SLC7A5	1	geneontology_Biological_Process	0.05882353
GO:0032271	GO:0032271	regulation of protein polymerization	1/17	231/18866	1.890318e-01	0.252747094	0.178404479	CCL11	1	geneontology_Biological_Process	0.05882353
GO:0048738	GO:0048738	cardiac muscle tissue development	1/17	231/18866	1.890318e-01	0.252747094	0.178404479	DKK1	1	geneontology_Biological_Process	0.05882353
GO:0019882	GO:0019882	antigen processing and presentation	1/17	232/18866	1.897716e-01	0.252747094	0.178404479	CTSE	1	geneontology_Biological_Process	0.05882353
GO:0030595	GO:0030595	leukocyte chemotaxis	1/17	232/18866	1.897716e-01	0.252747094	0.178404479	CCL11	1	geneontology_Biological_Process	0.05882353
GO:1904018	GO:1904018	positive regulation of vasculature development	1/17	235/18866	1.919873e-01	0.255129769	0.180086318	CCL11	1	geneontology_Biological_Process	0.05882353
GO:0060560	GO:0060560	developmental growth involved in morphogenesis	1/17	236/18866	1.927246e-01	0.255541658	0.180377055	CCL11	1	geneontology_Biological_Process	0.05882353
GO:0032872	GO:0032872	regulation of stress-activated MAPK cascade	1/17	237/18866	1.934612e-01	0.255950887	0.180665914	DKK1	1	geneontology_Biological_Process	0.05882353
GO:0050803	GO:0050803	regulation of synapse structure or activity	1/17	240/18866	1.956673e-01	0.257162796	0.181521354	DKK1	1	geneontology_Biological_Process	0.05882353
GO:0070302	GO:0070302	regulation of stress-activated protein kinase signaling cascade	1/17	240/18866	1.956673e-01	0.257162796	0.181521354	DKK1	1	geneontology_Biological_Process	0.05882353
GO:0070663	GO:0070663	regulation of leukocyte proliferation	1/17	240/18866	1.956673e-01	0.257162796	0.181521354	CD38	1	geneontology_Biological_Process	0.05882353
GO:0006486	GO:0006486	protein glycosylation	1/17	252/18866	2.044352e-01	0.267510435	0.188825355	GFPT2	1	geneontology_Biological_Process	0.05882353
GO:0043413	GO:0043413	macromolecule glycosylation	1/17	252/18866	2.044352e-01	0.267510435	0.188825355	GFPT2	1	geneontology_Biological_Process	0.05882353
GO:0051924	GO:0051924	regulation of calcium ion transport	1/17	253/18866	2.051618e-01	0.267654103	0.188926765	BDKRB1	1	geneontology_Biological_Process	0.05882353
GO:0090092	GO:0090092	regulation of transmembrane receptor protein serine/threonine kinase signaling pathway	1/17	254/18866	2.058878e-01	0.267654103	0.188926765	DKK1	1	geneontology_Biological_Process	0.05882353
GO:2000027	GO:2000027	regulation of animal organ morphogenesis	1/17	254/18866	2.058878e-01	0.267654103	0.188926765	DKK1	1	geneontology_Biological_Process	0.05882353
GO:0048872	GO:0048872	homeostasis of number of cells	1/17	256/18866	2.073378e-01	0.268727900	0.189684717	PLA2G2A	1	geneontology_Biological_Process	0.05882353
GO:0030072	GO:0030072	peptide hormone secretion	1/17	257/18866	2.080619e-01	0.268727900	0.189684717	CD38	1	geneontology_Biological_Process	0.05882353
GO:0031334	GO:0031334	positive regulation of protein-containing complex assembly	1/17	257/18866	2.080619e-01	0.268727900	0.189684717	CCL11	1	geneontology_Biological_Process	0.05882353
GO:0003007	GO:0003007	heart morphogenesis	1/17	258/18866	2.087854e-01	0.269081140	0.189934056	DKK1	1	geneontology_Biological_Process	0.05882353
GO:0001894	GO:0001894	tissue homeostasis	1/17	261/18866	2.109520e-01	0.271288846	0.191492391	CD38	1	geneontology_Biological_Process	0.05882353
GO:0045637	GO:0045637	regulation of myeloid cell differentiation	1/17	263/18866	2.123934e-01	0.272556295	0.192387035	GPR171	1	geneontology_Biological_Process	0.05882353
GO:0043406	GO:0043406	positive regulation of MAP kinase activity	1/17	264/18866	2.131131e-01	0.272894299	0.192625619	DKK1	1	geneontology_Biological_Process	0.05882353
GO:0070085	GO:0070085	glycosylation	1/17	265/18866	2.138322e-01	0.273230068	0.192862625	GFPT2	1	geneontology_Biological_Process	0.05882353
GO:0046883	GO:0046883	regulation of hormone secretion	1/17	267/18866	2.152686e-01	0.274478956	0.193744167	CD38	1	geneontology_Biological_Process	0.05882353
GO:0045017	GO:0045017	glycerolipid biosynthetic process	1/17	270/18866	2.174186e-01	0.276630424	0.195262806	PLA2G2A	1	geneontology_Biological_Process	0.05882353
GO:0008654	GO:0008654	phospholipid biosynthetic process	1/17	271/18866	2.181340e-01	0.276951419	0.195489384	PLA2G2A	1	geneontology_Biological_Process	0.05882353
GO:0045927	GO:0045927	positive regulation of growth	1/17	274/18866	2.202765e-01	0.279079169	0.196991281	CD38	1	geneontology_Biological_Process	0.05882353
GO:0015980	GO:0015980	energy derivation by oxidation of organic compounds	1/17	278/18866	2.231247e-01	0.280902233	0.198278112	GFPT2	1	geneontology_Biological_Process	0.05882353
GO:0045165	GO:0045165	cell fate commitment	1/17	278/18866	2.231247e-01	0.280902233	0.198278112	DKK1	1	geneontology_Biological_Process	0.05882353
GO:0110053	GO:0110053	regulation of actin filament organization	1/17	278/18866	2.231247e-01	0.280902233	0.198278112	CCL11	1	geneontology_Biological_Process	0.05882353
GO:0046651	GO:0046651	lymphocyte proliferation	1/17	283/18866	2.266711e-01	0.284767476	0.201006439	CD38	1	geneontology_Biological_Process	0.05882353
GO:0043270	GO:0043270	positive regulation of ion transport	1/17	284/18866	2.273786e-01	0.285036241	0.201196150	BDKRB1	1	geneontology_Biological_Process	0.05882353
GO:0032943	GO:0032943	mononuclear cell proliferation	1/17	286/18866	2.287916e-01	0.285036241	0.201196150	CD38	1	geneontology_Biological_Process	0.05882353
GO:0043542	GO:0043542	endothelial cell migration	1/17	286/18866	2.287916e-01	0.285036241	0.201196150	S100P	1	geneontology_Biological_Process	0.05882353
GO:0051403	GO:0051403	stress-activated MAPK cascade	1/17	286/18866	2.287916e-01	0.285036241	0.201196150	DKK1	1	geneontology_Biological_Process	0.05882353
GO:0051146	GO:0051146	striated muscle cell differentiation	1/17	295/18866	2.351204e-01	0.291705437	0.205903680	DKK1	1	geneontology_Biological_Process	0.05882353
GO:0060828	GO:0060828	regulation of canonical Wnt signaling pathway	1/17	295/18866	2.351204e-01	0.291705437	0.205903680	DKK1	1	geneontology_Biological_Process	0.05882353
GO:0071356	GO:0071356	cellular response to tumor necrosis factor	1/17	297/18866	2.365202e-01	0.292834512	0.206700650	CCL11	1	geneontology_Biological_Process	0.05882353
GO:0031098	GO:0031098	stress-activated protein kinase signaling cascade	1/17	300/18866	2.386153e-01	0.294210185	0.207671685	DKK1	1	geneontology_Biological_Process	0.05882353
GO:0051258	GO:0051258	protein polymerization	1/17	300/18866	2.386153e-01	0.294210185	0.207671685	CCL11	1	geneontology_Biological_Process	0.05882353
GO:1903522	GO:1903522	regulation of blood circulation	1/17	303/18866	2.407050e-01	0.296176078	0.209059333	CD38	1	geneontology_Biological_Process	0.05882353
GO:0002440	GO:0002440	production of molecular mediator of immune response	1/17	306/18866	2.427893e-01	0.298127267	0.210436603	SLC7A5	1	geneontology_Biological_Process	0.05882353
GO:0018105	GO:0018105	peptidyl-serine phosphorylation	1/17	310/18866	2.455599e-01	0.300296205	0.211967573	DKK1	1	geneontology_Biological_Process	0.05882353
GO:0090287	GO:0090287	regulation of cellular response to growth factor stimulus	1/17	310/18866	2.455599e-01	0.300296205	0.211967573	DKK1	1	geneontology_Biological_Process	0.05882353
GO:0060326	GO:0060326	cell chemotaxis	1/17	311/18866	2.462511e-01	0.300372712	0.212021577	CCL11	1	geneontology_Biological_Process	0.05882353
GO:0070588	GO:0070588	calcium ion transmembrane transport	1/17	312/18866	2.469417e-01	0.300372712	0.212021577	BDKRB1	1	geneontology_Biological_Process	0.05882353
GO:0070661	GO:0070661	leukocyte proliferation	1/17	313/18866	2.476317e-01	0.300372712	0.212021577	CD38	1	geneontology_Biological_Process	0.05882353
GO:1903532	GO:1903532	positive regulation of secretion by cell	1/17	313/18866	2.476317e-01	0.300372712	0.212021577	CD38	1	geneontology_Biological_Process	0.05882353
GO:0046879	GO:0046879	hormone secretion	1/17	314/18866	2.483211e-01	0.300599196	0.212181442	CD38	1	geneontology_Biological_Process	0.05882353
GO:0098656	GO:0098656	anion transmembrane transport	1/17	315/18866	2.490099e-01	0.300824046	0.212340155	SLC7A5	1	geneontology_Biological_Process	0.05882353
GO:0034612	GO:0034612	response to tumor necrosis factor	1/17	320/18866	2.524449e-01	0.304359031	0.214835366	CCL11	1	geneontology_Biological_Process	0.05882353
GO:1901214	GO:1901214	regulation of neuron death	1/17	321/18866	2.531302e-01	0.304571131	0.214985079	DKK1	1	geneontology_Biological_Process	0.05882353
GO:0051235	GO:0051235	maintenance of location	1/17	324/18866	2.551824e-01	0.306423795	0.216292804	BDKRB1	1	geneontology_Biological_Process	0.05882353
GO:0050851	GO:0050851	antigen receptor-mediated signaling pathway	1/17	325/18866	2.558652e-01	0.306628077	0.216436998	CD38	1	geneontology_Biological_Process	0.05882353
GO:0006898	GO:0006898	receptor-mediated endocytosis	1/17	328/18866	2.579103e-01	0.307845066	0.217296024	DKK1	1	geneontology_Biological_Process	0.05882353
GO:0042113	GO:0042113	B cell activation	1/17	328/18866	2.579103e-01	0.307845066	0.217296024	CD38	1	geneontology_Biological_Process	0.05882353
GO:0060562	GO:0060562	epithelial tube morphogenesis	1/17	331/18866	2.599501e-01	0.309661716	0.218578328	CCL11	1	geneontology_Biological_Process	0.05882353
GO:0018209	GO:0018209	peptidyl-serine modification	1/17	333/18866	2.613071e-01	0.310659304	0.219282487	DKK1	1	geneontology_Biological_Process	0.05882353
GO:0032496	GO:0032496	response to lipopolysaccharide	1/17	334/18866	2.619847e-01	0.310846883	0.219414892	BDKRB1	1	geneontology_Biological_Process	0.05882353
GO:0060070	GO:0060070	canonical Wnt signaling pathway	1/17	339/18866	2.653638e-01	0.313081857	0.220992475	DKK1	1	geneontology_Biological_Process	0.05882353
GO:0000209	GO:0000209	protein polyubiquitination	1/17	340/18866	2.660379e-01	0.313081857	0.220992475	SPSB1	1	geneontology_Biological_Process	0.05882353
GO:0006520	GO:0006520	cellular amino acid metabolic process	1/17	340/18866	2.660379e-01	0.313081857	0.220992475	GFPT2	1	geneontology_Biological_Process	0.05882353
GO:0051047	GO:0051047	positive regulation of secretion	1/17	340/18866	2.660379e-01	0.313081857	0.220992475	CD38	1	geneontology_Biological_Process	0.05882353
GO:0009101	GO:0009101	glycoprotein biosynthetic process	1/17	342/18866	2.673844e-01	0.313081857	0.220992475	GFPT2	1	geneontology_Biological_Process	0.05882353
GO:0043405	GO:0043405	regulation of MAP kinase activity	1/17	342/18866	2.673844e-01	0.313081857	0.220992475	DKK1	1	geneontology_Biological_Process	0.05882353
GO:0006650	GO:0006650	glycerophospholipid metabolic process	1/17	343/18866	2.680567e-01	0.313081857	0.220992475	PLA2G2A	1	geneontology_Biological_Process	0.05882353
GO:0016042	GO:0016042	lipid catabolic process	1/17	343/18866	2.680567e-01	0.313081857	0.220992475	PLA2G2A	1	geneontology_Biological_Process	0.05882353
GO:0071902	GO:0071902	positive regulation of protein serine/threonine kinase activity	1/17	345/18866	2.693996e-01	0.314037019	0.221666686	DKK1	1	geneontology_Biological_Process	0.05882353
GO:0048545	GO:0048545	response to steroid hormone	1/17	346/18866	2.700703e-01	0.314206245	0.221786137	CD38	1	geneontology_Biological_Process	0.05882353
GO:0042742	GO:0042742	defense response to bacterium	1/17	348/18866	2.714097e-01	0.314705979	0.222138880	PLA2G2A	1	geneontology_Biological_Process	0.05882353
GO:0009615	GO:0009615	response to virus	1/17	349/18866	2.720786e-01	0.314705979	0.222138880	CCL11	1	geneontology_Biological_Process	0.05882353
GO:1904062	GO:1904062	regulation of cation transmembrane transport	1/17	349/18866	2.720786e-01	0.314705979	0.222138880	BDKRB1	1	geneontology_Biological_Process	0.05882353
GO:0050708	GO:0050708	regulation of protein secretion	1/17	352/18866	2.740817e-01	0.316410930	0.223342339	CD38	1	geneontology_Biological_Process	0.05882353
GO:0051222	GO:0051222	positive regulation of protein transport	1/17	354/18866	2.754142e-01	0.317039912	0.223786314	CD38	1	geneontology_Biological_Process	0.05882353
GO:0003002	GO:0003002	regionalization	1/17	355/18866	2.760796e-01	0.317039912	0.223786314	DKK1	1	geneontology_Biological_Process	0.05882353
GO:0002237	GO:0002237	response to molecule of bacterial origin	1/17	356/18866	2.767445e-01	0.317039912	0.223786314	BDKRB1	1	geneontology_Biological_Process	0.05882353
GO:0051251	GO:0051251	positive regulation of lymphocyte activation	1/17	357/18866	2.774087e-01	0.317039912	0.223786314	CD38	1	geneontology_Biological_Process	0.05882353
GO:0001666	GO:0001666	response to hypoxia	1/17	359/18866	2.787355e-01	0.317039912	0.223786314	CD38	1	geneontology_Biological_Process	0.05882353
GO:0007178	GO:0007178	transmembrane receptor protein serine/threonine kinase signaling pathway	1/17	359/18866	2.787355e-01	0.317039912	0.223786314	DKK1	1	geneontology_Biological_Process	0.05882353
GO:0001818	GO:0001818	negative regulation of cytokine production	1/17	360/18866	2.793980e-01	0.317039912	0.223786314	IL1R2	1	geneontology_Biological_Process	0.05882353
GO:0032956	GO:0032956	regulation of actin cytoskeleton organization	1/17	360/18866	2.793980e-01	0.317039912	0.223786314	CCL11	1	geneontology_Biological_Process	0.05882353
GO:0070997	GO:0070997	neuron death	1/17	360/18866	2.793980e-01	0.317039912	0.223786314	DKK1	1	geneontology_Biological_Process	0.05882353
GO:0006936	GO:0006936	muscle contraction	1/17	362/18866	2.807214e-01	0.317938249	0.224420415	CD38	1	geneontology_Biological_Process	0.05882353
GO:0043687	GO:0043687	post-translational protein modification	1/17	363/18866	2.813822e-01	0.318084241	0.224523465	SPSB1	1	geneontology_Biological_Process	0.05882353
GO:0010631	GO:0010631	epithelial cell migration	1/17	365/18866	2.827021e-01	0.318973348	0.225151052	S100P	1	geneontology_Biological_Process	0.05882353
GO:0051098	GO:0051098	regulation of binding	1/17	367/18866	2.840198e-01	0.319856536	0.225774460	DKK1	1	geneontology_Biological_Process	0.05882353
GO:0090132	GO:0090132	epithelium migration	1/17	368/18866	2.846777e-01	0.319994892	0.225872121	S100P	1	geneontology_Biological_Process	0.05882353
GO:0045861	GO:0045861	negative regulation of proteolysis	1/17	369/18866	2.853351e-01	0.320132091	0.225968964	IL1R2	1	geneontology_Biological_Process	0.05882353
GO:1904951	GO:1904951	positive regulation of establishment of protein localization	1/17	370/18866	2.859920e-01	0.320268139	0.226064995	CD38	1	geneontology_Biological_Process	0.05882353
GO:0036293	GO:0036293	response to decreased oxygen levels	1/17	371/18866	2.866482e-01	0.320403043	0.226160219	CD38	1	geneontology_Biological_Process	0.05882353
GO:1902903	GO:1902903	regulation of supramolecular fiber organization	1/17	373/18866	2.879590e-01	0.321267712	0.226770556	CCL11	1	geneontology_Biological_Process	0.05882353
GO:0090130	GO:0090130	tissue migration	1/17	374/18866	2.886136e-01	0.321398358	0.226862773	S100P	1	geneontology_Biological_Process	0.05882353
GO:0030111	GO:0030111	regulation of Wnt signaling pathway	1/17	375/18866	2.892676e-01	0.321527888	0.226954203	DKK1	1	geneontology_Biological_Process	0.05882353
GO:0045666	GO:0045666	positive regulation of neuron differentiation	1/17	380/18866	2.925290e-01	0.324549835	0.229087280	DKK1	1	geneontology_Biological_Process	0.05882353
GO:0002791	GO:0002791	regulation of peptide secretion	1/17	381/18866	2.931796e-01	0.324669297	0.229171603	CD38	1	geneontology_Biological_Process	0.05882353
GO:0032535	GO:0032535	regulation of cellular component size	1/17	383/18866	2.944791e-01	0.325505598	0.229761917	CCL11	1	geneontology_Biological_Process	0.05882353
GO:0031349	GO:0031349	positive regulation of defense response	1/17	385/18866	2.957764e-01	0.326336333	0.230348300	PLA2G2A	1	geneontology_Biological_Process	0.05882353
GO:0014706	GO:0014706	striated muscle tissue development	1/17	389/18866	2.983642e-01	0.328585256	0.231935729	DKK1	1	geneontology_Biological_Process	0.05882353
GO:0042692	GO:0042692	muscle cell differentiation	1/17	390/18866	2.990098e-01	0.328690868	0.232010277	DKK1	1	geneontology_Biological_Process	0.05882353
GO:0030900	GO:0030900	forebrain development	1/17	391/18866	2.996547e-01	0.328706082	0.232021016	DKK1	1	geneontology_Biological_Process	0.05882353
GO:0006869	GO:0006869	lipid transport	1/17	393/18866	3.009430e-01	0.328706082	0.232021016	PLA2G2A	1	geneontology_Biological_Process	0.05882353
GO:0030198	GO:0030198	extracellular matrix organization	1/17	395/18866	3.022291e-01	0.328706082	0.232021016	OLFML2A	1	geneontology_Biological_Process	0.05882353
GO:0050678	GO:0050678	regulation of epithelial cell proliferation	1/17	395/18866	3.022291e-01	0.328706082	0.232021016	CCL11	1	geneontology_Biological_Process	0.05882353
GO:0010959	GO:0010959	regulation of metal ion transport	1/17	396/18866	3.028713e-01	0.328706082	0.232021016	BDKRB1	1	geneontology_Biological_Process	0.05882353
GO:0043062	GO:0043062	extracellular structure organization	1/17	396/18866	3.028713e-01	0.328706082	0.232021016	OLFML2A	1	geneontology_Biological_Process	0.05882353
GO:0070482	GO:0070482	response to oxygen levels	1/17	396/18866	3.028713e-01	0.328706082	0.232021016	CD38	1	geneontology_Biological_Process	0.05882353
GO:0042493	GO:0042493	response to drug	1/17	397/18866	3.035130e-01	0.328805716	0.232091343	CD38	1	geneontology_Biological_Process	0.05882353
GO:0045765	GO:0045765	regulation of angiogenesis	1/17	403/18866	3.073512e-01	0.332361676	0.234601359	CCL11	1	geneontology_Biological_Process	0.05882353
GO:0032970	GO:0032970	regulation of actin filament-based process	1/17	405/18866	3.086262e-01	0.332624395	0.234786802	CCL11	1	geneontology_Biological_Process	0.05882353
GO:0002696	GO:0002696	positive regulation of leukocyte activation	1/17	406/18866	3.092628e-01	0.332624395	0.234786802	CD38	1	geneontology_Biological_Process	0.05882353
GO:0043547	GO:0043547	positive regulation of GTPase activity	1/17	406/18866	3.092628e-01	0.332624395	0.234786802	CCL11	1	geneontology_Biological_Process	0.05882353
GO:0007517	GO:0007517	muscle organ development	1/17	407/18866	3.098989e-01	0.332710154	0.234847336	DKK1	1	geneontology_Biological_Process	0.05882353
GO:0060537	GO:0060537	muscle tissue development	1/17	409/18866	3.111695e-01	0.333475538	0.235387592	DKK1	1	geneontology_Biological_Process	0.05882353
GO:0001503	GO:0001503	ossification	1/17	412/18866	3.130712e-01	0.334913371	0.236402503	DKK1	1	geneontology_Biological_Process	0.05882353
GO:0009100	GO:0009100	glycoprotein metabolic process	1/17	415/18866	3.149680e-01	0.336340792	0.237410064	GFPT2	1	geneontology_Biological_Process	0.05882353
GO:0050867	GO:0050867	positive regulation of cell activation	1/17	421/18866	3.187467e-01	0.339769239	0.239830074	CD38	1	geneontology_Biological_Process	0.05882353
GO:0043161	GO:0043161	proteasome-mediated ubiquitin-dependent protein catabolic process	1/17	424/18866	3.206287e-01	0.341167240	0.240816869	SPSB1	1	geneontology_Biological_Process	0.05882353
GO:0043588	GO:0043588	skin development	1/17	425/18866	3.212550e-01	0.341226441	0.240858657	DKK1	1	geneontology_Biological_Process	0.05882353
GO:0006816	GO:0006816	calcium ion transport	1/17	426/18866	3.218807e-01	0.341284857	0.240899890	BDKRB1	1	geneontology_Biological_Process	0.05882353
GO:0030099	GO:0030099	myeloid cell differentiation	1/17	431/18866	3.250011e-01	0.343526145	0.242481930	GPR171	1	geneontology_Biological_Process	0.05882353
GO:0050808	GO:0050808	synapse organization	1/17	433/18866	3.262455e-01	0.343526145	0.242481930	DKK1	1	geneontology_Biological_Process	0.05882353
GO:0007015	GO:0007015	actin filament organization	1/17	434/18866	3.268669e-01	0.343526145	0.242481930	CCL11	1	geneontology_Biological_Process	0.05882353
GO:0034329	GO:0034329	cell junction assembly	1/17	434/18866	3.268669e-01	0.343526145	0.242481930	DKK1	1	geneontology_Biological_Process	0.05882353
GO:0046486	GO:0046486	glycerolipid metabolic process	1/17	434/18866	3.268669e-01	0.343526145	0.242481930	PLA2G2A	1	geneontology_Biological_Process	0.05882353
GO:0010876	GO:0010876	lipid localization	1/17	440/18866	3.305838e-01	0.346823000	0.244809053	PLA2G2A	1	geneontology_Biological_Process	0.05882353
GO:0048732	GO:0048732	gland development	1/17	443/18866	3.324350e-01	0.348154360	0.245748809	CCL11	1	geneontology_Biological_Process	0.05882353
GO:1901342	GO:1901342	regulation of vasculature development	1/17	444/18866	3.330510e-01	0.348189701	0.245773755	CCL11	1	geneontology_Biological_Process	0.05882353
GO:0001819	GO:0001819	positive regulation of cytokine production	1/17	447/18866	3.348958e-01	0.348898428	0.246274018	SLC7A5	1	geneontology_Biological_Process	0.05882353
GO:0009314	GO:0009314	response to radiation	1/17	447/18866	3.348958e-01	0.348898428	0.246274018	CCL11	1	geneontology_Biological_Process	0.05882353
GO:0050673	GO:0050673	epithelial cell proliferation	1/17	453/18866	3.385710e-01	0.352113853	0.248543663	CCL11	1	geneontology_Biological_Process	0.05882353
GO:0006644	GO:0006644	phospholipid metabolic process	1/17	455/18866	3.397918e-01	0.352158598	0.248575247	PLA2G2A	1	geneontology_Biological_Process	0.05882353
GO:0007389	GO:0007389	pattern specification process	1/17	455/18866	3.397918e-01	0.352158598	0.248575247	DKK1	1	geneontology_Biological_Process	0.05882353
GO:0019932	GO:0019932	second-messenger-mediated signaling	1/17	456/18866	3.404014e-01	0.352180032	0.248590376	MT1M	1	geneontology_Biological_Process	0.05882353
GO:0006979	GO:0006979	response to oxidative stress	1/17	458/18866	3.416191e-01	0.352829365	0.249048716	CD38	1	geneontology_Biological_Process	0.05882353
GO:0009306	GO:0009306	protein secretion	1/17	462/18866	3.440480e-01	0.354128920	0.249966021	CD38	1	geneontology_Biological_Process	0.05882353
GO:0002683	GO:0002683	negative regulation of immune system process	1/17	463/18866	3.446539e-01	0.354128920	0.249966021	GPR171	1	geneontology_Biological_Process	0.05882353
GO:0035592	GO:0035592	establishment of protein localization to extracellular region	1/17	463/18866	3.446539e-01	0.354128920	0.249966021	CD38	1	geneontology_Biological_Process	0.05882353
GO:0003012	GO:0003012	muscle system process	1/17	467/18866	3.470723e-01	0.356002097	0.251288225	CD38	1	geneontology_Biological_Process	0.05882353
GO:0060249	GO:0060249	anatomical structure homeostasis	1/17	469/18866	3.482783e-01	0.356024860	0.251304293	CD38	1	geneontology_Biological_Process	0.05882353
GO:0002697	GO:0002697	regulation of immune effector process	1/17	470/18866	3.488805e-01	0.356024860	0.251304293	SLC7A5	1	geneontology_Biological_Process	0.05882353
GO:0071692	GO:0071692	protein localization to extracellular region	1/17	470/18866	3.488805e-01	0.356024860	0.251304293	CD38	1	geneontology_Biological_Process	0.05882353
GO:0070838	GO:0070838	divalent metal ion transport	1/17	471/18866	3.494823e-01	0.356031328	0.251308859	BDKRB1	1	geneontology_Biological_Process	0.05882353
GO:0008544	GO:0008544	epidermis development	1/17	477/18866	3.530815e-01	0.358467851	0.253028706	DKK1	1	geneontology_Biological_Process	0.05882353
GO:0072511	GO:0072511	divalent inorganic cation transport	1/17	478/18866	3.536796e-01	0.358467851	0.253028706	BDKRB1	1	geneontology_Biological_Process	0.05882353
GO:0001667	GO:0001667	ameboidal-type cell migration	1/17	481/18866	3.554706e-01	0.358467851	0.253028706	S100P	1	geneontology_Biological_Process	0.05882353
GO:0002429	GO:0002429	immune response-activating cell surface receptor signaling pathway	1/17	481/18866	3.554706e-01	0.358467851	0.253028706	CD38	1	geneontology_Biological_Process	0.05882353
GO:0002757	GO:0002757	immune response-activating signal transduction	1/17	481/18866	3.554706e-01	0.358467851	0.253028706	CD38	1	geneontology_Biological_Process	0.05882353
GO:0043087	GO:0043087	regulation of GTPase activity	1/17	481/18866	3.554706e-01	0.358467851	0.253028706	CCL11	1	geneontology_Biological_Process	0.05882353
GO:0010498	GO:0010498	proteasomal protein catabolic process	1/17	483/18866	3.566621e-01	0.359063824	0.253449381	SPSB1	1	geneontology_Biological_Process	0.05882353
GO:0050769	GO:0050769	positive regulation of neurogenesis	1/17	485/18866	3.578514e-01	0.359655710	0.253867171	DKK1	1	geneontology_Biological_Process	0.05882353
GO:0034765	GO:0034765	regulation of ion transmembrane transport	1/17	489/18866	3.602239e-01	0.361432733	0.255121503	BDKRB1	1	geneontology_Biological_Process	0.05882353
GO:1903706	GO:1903706	regulation of hemopoiesis	1/17	498/18866	3.655319e-01	0.366119162	0.258429473	GPR171	1	geneontology_Biological_Process	0.05882353
GO:0022604	GO:0022604	regulation of cell morphogenesis	1/17	499/18866	3.661192e-01	0.366119162	0.258429473	CCL11	1	geneontology_Biological_Process	0.05882353
GO:0031528	GO:0031528	microvillus membrane	2/17	26/19559	2.282716e-04	0.006619875	0.005286289	SLC7A5/S100P	2	geneontology_Cellular_Component	0.11764706
GO:0005902	GO:0005902	microvillus	2/17	93/19559	2.903683e-03	0.042103397	0.033621587	SLC7A5/S100P	2	geneontology_Cellular_Component	0.11764706
GO:0098858	GO:0098858	actin-based cell projection	2/17	220/19559	1.532683e-02	0.137178438	0.109543580	SLC7A5/S100P	2	geneontology_Cellular_Component	0.11764706
GO:0016323	GO:0016323	basolateral plasma membrane	2/17	246/19559	1.892116e-02	0.137178438	0.109543580	CD38/SLC7A5	2	geneontology_Cellular_Component	0.11764706
GO:0031253	GO:0031253	cell projection membrane	2/17	344/19559	3.524591e-02	0.187960330	0.150095363	SLC7A5/S100P	2	geneontology_Cellular_Component	0.11764706
GO:0009925	GO:0009925	basal plasma membrane	1/17	51/19559	4.343210e-02	0.187960330	0.150095363	SLC7A5	1	geneontology_Cellular_Component	0.05882353
GO:1904724	GO:1904724	tertiary granule lumen	1/17	55/19559	4.676235e-02	0.187960330	0.150095363	TNFAIP6	1	geneontology_Cellular_Component	0.05882353
GO:0019005	GO:0019005	SCF ubiquitin ligase complex	1/17	63/19559	5.339015e-02	0.187960330	0.150095363	SPSB1	1	geneontology_Cellular_Component	0.05882353
GO:0045178	GO:0045178	basal part of cell	1/17	69/19559	5.833252e-02	0.187960330	0.150095363	SLC7A5	1	geneontology_Cellular_Component	0.05882353
GO:0101002	GO:0101002	ficolin-1-rich granule	1/17	124/19559	1.025196e-01	0.270278836	0.215830650	TNFAIP6	1	geneontology_Cellular_Component	0.05882353
GO:1904813	GO:1904813	ficolin-1-rich granule lumen	1/17	124/19559	1.025196e-01	0.270278836	0.215830650	TNFAIP6	1	geneontology_Cellular_Component	0.05882353
GO:0031901	GO:0031901	early endosome membrane	1/17	161/19559	1.311393e-01	0.276373627	0.220697633	DKK1	1	geneontology_Cellular_Component	0.05882353
GO:0031461	GO:0031461	cullin-RING ubiquitin ligase complex	1/17	162/19559	1.319007e-01	0.276373627	0.220697633	SPSB1	1	geneontology_Cellular_Component	0.05882353
GO:0070820	GO:0070820	tertiary granule	1/17	164/19559	1.334218e-01	0.276373627	0.220697633	TNFAIP6	1	geneontology_Cellular_Component	0.05882353
GO:0005741	GO:0005741	mitochondrial outer membrane	1/17	192/19559	1.544544e-01	0.298539415	0.238398081	PLA2G2A	1	geneontology_Cellular_Component	0.05882353
GO:0031968	GO:0031968	organelle outer membrane	1/17	218/19559	1.735536e-01	0.298539415	0.238398081	PLA2G2A	1	geneontology_Cellular_Component	0.05882353
GO:0019867	GO:0019867	outer membrane	1/17	220/19559	1.750059e-01	0.298539415	0.238398081	PLA2G2A	1	geneontology_Cellular_Component	0.05882353
GO:0000151	GO:0000151	ubiquitin ligase complex	1/17	287/19559	2.222905e-01	0.314318531	0.250998464	SPSB1	1	geneontology_Cellular_Component	0.05882353
GO:0030667	GO:0030667	secretory granule membrane	1/17	306/19559	2.352280e-01	0.314318531	0.250998464	CD38	1	geneontology_Cellular_Component	0.05882353
GO:0034774	GO:0034774	secretory granule lumen	1/17	322/19559	2.459654e-01	0.314318531	0.250998464	S100P	1	geneontology_Cellular_Component	0.05882353
GO:0060205	GO:0060205	cytoplasmic vesicle lumen	1/17	326/19559	2.486274e-01	0.314318531	0.250998464	S100P	1	geneontology_Cellular_Component	0.05882353
GO:0031983	GO:0031983	vesicle lumen	1/17	328/19559	2.499552e-01	0.314318531	0.250998464	S100P	1	geneontology_Cellular_Component	0.05882353
GO:0016324	GO:0016324	apical plasma membrane	1/17	361/19559	2.715463e-01	0.314318531	0.250998464	SLC7A5	1	geneontology_Cellular_Component	0.05882353
GO:0005765	GO:0005765	lysosomal membrane	1/17	375/19559	2.805282e-01	0.314318531	0.250998464	SLC7A5	1	geneontology_Cellular_Component	0.05882353
GO:0098852	GO:0098852	lytic vacuole membrane	1/17	375/19559	2.805282e-01	0.314318531	0.250998464	SLC7A5	1	geneontology_Cellular_Component	0.05882353
GO:0005769	GO:0005769	early endosome	1/17	377/19559	2.818028e-01	0.314318531	0.250998464	DKK1	1	geneontology_Cellular_Component	0.05882353
GO:0009897	GO:0009897	external side of plasma membrane	1/17	417/19559	3.068528e-01	0.316640595	0.252852744	SLC7A5	1	geneontology_Cellular_Component	0.05882353
GO:0005774	GO:0005774	vacuolar membrane	1/17	427/19559	3.129855e-01	0.316640595	0.252852744	SLC7A5	1	geneontology_Cellular_Component	0.05882353
GO:0045177	GO:0045177	apical part of cell	1/17	433/19559	3.166406e-01	0.316640595	0.252852744	SLC7A5	1	geneontology_Cellular_Component	0.05882353
GO:0015173	GO:0015173	aromatic amino acid transmembrane transporter activity	1/17	10/18352	9.227030e-03	0.078684243	0.044962424	SLC7A5	1	geneontology_Molecular_Function	0.05882353
GO:0050786	GO:0050786	RAGE receptor binding	1/17	11/18352	1.014531e-02	0.078684243	0.044962424	S100P	1	geneontology_Molecular_Function	0.05882353
GO:0039706	GO:0039706	co-receptor binding	1/17	13/18352	1.197948e-02	0.078684243	0.044962424	DKK1	1	geneontology_Molecular_Function	0.05882353
GO:0045028	GO:0045028	G protein-coupled purinergic nucleotide receptor activity	1/17	14/18352	1.289536e-02	0.078684243	0.044962424	GPR171	1	geneontology_Molecular_Function	0.05882353
GO:1990756	GO:1990756	ubiquitin ligase-substrate adaptor activity	1/17	14/18352	1.289536e-02	0.078684243	0.044962424	SPSB1	1	geneontology_Molecular_Function	0.05882353
GO:0003953	GO:0003953	NAD+ nucleosidase activity	1/17	16/18352	1.472472e-02	0.078684243	0.044962424	CD38	1	geneontology_Molecular_Function	0.05882353
GO:0047498	GO:0047498	calcium-dependent phospholipase A2 activity	1/17	16/18352	1.472472e-02	0.078684243	0.044962424	PLA2G2A	1	geneontology_Molecular_Function	0.05882353
GO:0050135	GO:0050135	NAD(P)+ nucleosidase activity	1/17	16/18352	1.472472e-02	0.078684243	0.044962424	CD38	1	geneontology_Molecular_Function	0.05882353
GO:0061809	GO:0061809	NAD+ nucleotidase, cyclic ADP-ribose generating	1/17	16/18352	1.472472e-02	0.078684243	0.044962424	CD38	1	geneontology_Molecular_Function	0.05882353
GO:0001614	GO:0001614	purinergic nucleotide receptor activity	1/17	21/18352	1.928419e-02	0.078684243	0.044962424	GPR171	1	geneontology_Molecular_Function	0.05882353
GO:0008483	GO:0008483	transaminase activity	1/17	21/18352	1.928419e-02	0.078684243	0.044962424	GFPT2	1	geneontology_Molecular_Function	0.05882353
GO:0016502	GO:0016502	nucleotide receptor activity	1/17	21/18352	1.928419e-02	0.078684243	0.044962424	GPR171	1	geneontology_Molecular_Function	0.05882353
GO:0050750	GO:0050750	low-density lipoprotein particle receptor binding	1/17	21/18352	1.928419e-02	0.078684243	0.044962424	DKK1	1	geneontology_Molecular_Function	0.05882353
GO:0005540	GO:0005540	hyaluronic acid binding	1/17	22/18352	2.019370e-02	0.078684243	0.044962424	TNFAIP6	1	geneontology_Molecular_Function	0.05882353
GO:0016849	GO:0016849	phosphorus-oxygen lyase activity	1/17	22/18352	2.019370e-02	0.078684243	0.044962424	CD38	1	geneontology_Molecular_Function	0.05882353
GO:0016769	GO:0016769	transferase activity, transferring nitrogenous groups	1/17	23/18352	2.110241e-02	0.078684243	0.044962424	GFPT2	1	geneontology_Molecular_Function	0.05882353
GO:0004190	GO:0004190	aspartic-type endopeptidase activity	1/17	25/18352	2.291745e-02	0.078684243	0.044962424	CTSE	1	geneontology_Molecular_Function	0.05882353
GO:0070001	GO:0070001	aspartic-type peptidase activity	1/17	26/18352	2.382379e-02	0.078684243	0.044962424	CTSE	1	geneontology_Molecular_Function	0.05882353
GO:0070325	GO:0070325	lipoprotein particle receptor binding	1/17	26/18352	2.382379e-02	0.078684243	0.044962424	DKK1	1	geneontology_Molecular_Function	0.05882353
GO:0102567	GO:0102567	phospholipase A2 activity (consuming 1,2-dipalmitoylphosphatidylcholine)	1/17	26/18352	2.382379e-02	0.078684243	0.044962424	PLA2G2A	1	geneontology_Molecular_Function	0.05882353
GO:0102568	GO:0102568	phospholipase A2 activity consuming 1,2-dioleoylphosphatidylethanolamine)	1/17	26/18352	2.382379e-02	0.078684243	0.044962424	PLA2G2A	1	geneontology_Molecular_Function	0.05882353
GO:0042910	GO:0042910	xenobiotic transmembrane transporter activity	1/17	27/18352	2.472933e-02	0.078684243	0.044962424	SLC7A5	1	geneontology_Molecular_Function	0.05882353
GO:0042605	GO:0042605	peptide antigen binding	1/17	31/18352	2.834361e-02	0.080489728	0.045994130	SLC7A5	1	geneontology_Molecular_Function	0.05882353
GO:0048019	GO:0048019	receptor antagonist activity	1/17	32/18352	2.924521e-02	0.080489728	0.045994130	DKK1	1	geneontology_Molecular_Function	0.05882353
GO:0004623	GO:0004623	phospholipase A2 activity	1/17	33/18352	3.014602e-02	0.080489728	0.045994130	PLA2G2A	1	geneontology_Molecular_Function	0.05882353
GO:0015175	GO:0015175	neutral amino acid transmembrane transporter activity	1/17	34/18352	3.104604e-02	0.080489728	0.045994130	SLC7A5	1	geneontology_Molecular_Function	0.05882353
GO:0016799	GO:0016799	hydrolase activity, hydrolyzing N-glycosyl compounds	1/17	34/18352	3.104604e-02	0.080489728	0.045994130	CD38	1	geneontology_Molecular_Function	0.05882353
GO:0042277	GO:0042277	peptide binding	2/17	308/18352	3.234182e-02	0.080854539	0.046202594	SLC7A5/BDKRB1	2	geneontology_Molecular_Function	0.11764706
GO:0030547	GO:0030547	receptor inhibitor activity	1/17	41/18352	3.732422e-02	0.090092949	0.051481685	DKK1	1	geneontology_Molecular_Function	0.05882353
GO:0048020	GO:0048020	CCR chemokine receptor binding	1/17	47/18352	4.267503e-02	0.099575071	0.056900040	CCL11	1	geneontology_Molecular_Function	0.05882353
GO:0008009	GO:0008009	chemokine activity	1/17	49/18352	4.445240e-02	0.100376396	0.057357940	CCL11	1	geneontology_Molecular_Function	0.05882353
GO:0033218	GO:0033218	amide binding	2/17	381/18352	4.760813e-02	0.104142792	0.059510167	SLC7A5/BDKRB1	2	geneontology_Molecular_Function	0.11764706
GO:0050840	GO:0050840	extracellular matrix binding	1/17	57/18352	5.153089e-02	0.109307944	0.062461682	OLFML2A	1	geneontology_Molecular_Function	0.05882353
GO:0015179	GO:0015179	L-amino acid transmembrane transporter activity	1/17	59/18352	5.329278e-02	0.109720433	0.062697390	SLC7A5	1	geneontology_Molecular_Function	0.05882353
GO:0042379	GO:0042379	chemokine receptor binding	1/17	70/18352	6.292826e-02	0.125856530	0.071918017	CCL11	1	geneontology_Molecular_Function	0.05882353
GO:0015171	GO:0015171	amino acid transmembrane transporter activity	1/17	82/18352	7.333440e-02	0.136264666	0.077865523	SLC7A5	1	geneontology_Molecular_Function	0.05882353
GO:0048018	GO:0048018	receptor ligand activity	2/17	487/18352	7.351577e-02	0.136264666	0.077865523	DKK1/CCL11	2	geneontology_Molecular_Function	0.11764706
GO:0030546	GO:0030546	signaling receptor activator activity	2/17	492/18352	7.483356e-02	0.136264666	0.077865523	DKK1/CCL11	2	geneontology_Molecular_Function	0.11764706
GO:0048306	GO:0048306	calcium-dependent protein binding	1/17	85/18352	7.591889e-02	0.136264666	0.077865523	S100P	1	geneontology_Molecular_Function	0.05882353
GO:0004896	GO:0004896	cytokine receptor activity	1/17	97/18352	8.618914e-02	0.150831003	0.086189145	IL1R2	1	geneontology_Molecular_Function	0.05882353
GO:0004620	GO:0004620	phospholipase activity	1/17	105/18352	9.297620e-02	0.158739849	0.090708485	PLA2G2A	1	geneontology_Molecular_Function	0.05882353
GO:0016298	GO:0016298	lipase activity	1/17	130/18352	1.138812e-01	0.180829051	0.103330886	PLA2G2A	1	geneontology_Molecular_Function	0.05882353
GO:0016798	GO:0016798	hydrolase activity, acting on glycosyl bonds	1/17	133/18352	1.163591e-01	0.180829051	0.103330886	CD38	1	geneontology_Molecular_Function	0.05882353
GO:0019955	GO:0019955	cytokine binding	1/17	135/18352	1.180074e-01	0.180829051	0.103330886	IL1R2	1	geneontology_Molecular_Function	0.05882353
GO:0140375	GO:0140375	immune receptor activity	1/17	135/18352	1.180074e-01	0.180829051	0.103330886	IL1R2	1	geneontology_Molecular_Function	0.05882353
GO:0019838	GO:0019838	growth factor binding	1/17	136/18352	1.188305e-01	0.180829051	0.103330886	IL1R2	1	geneontology_Molecular_Function	0.05882353
GO:0052689	GO:0052689	carboxylic ester hydrolase activity	1/17	143/18352	1.245718e-01	0.185532473	0.106018556	PLA2G2A	1	geneontology_Molecular_Function	0.05882353
GO:0008528	GO:0008528	G protein-coupled peptide receptor activity	1/17	148/18352	1.286511e-01	0.187616252	0.107209287	BDKRB1	1	geneontology_Molecular_Function	0.05882353
GO:0001653	GO:0001653	peptide receptor activity	1/17	152/18352	1.319017e-01	0.188431042	0.107674881	BDKRB1	1	geneontology_Molecular_Function	0.05882353
GO:0008083	GO:0008083	growth factor activity	1/17	162/18352	1.399783e-01	0.189514350	0.108293914	DKK1	1	geneontology_Molecular_Function	0.05882353
GO:0046943	GO:0046943	carboxylic acid transmembrane transporter activity	1/17	162/18352	1.399783e-01	0.189514350	0.108293914	SLC7A5	1	geneontology_Molecular_Function	0.05882353
GO:0005342	GO:0005342	organic acid transmembrane transporter activity	1/17	163/18352	1.407821e-01	0.189514350	0.108293914	SLC7A5	1	geneontology_Molecular_Function	0.05882353
GO:0003823	GO:0003823	antigen binding	1/17	168/18352	1.447903e-01	0.191232455	0.109275689	SLC7A5	1	geneontology_Molecular_Function	0.05882353
GO:0016829	GO:0016829	lyase activity	1/17	189/18352	1.614333e-01	0.209265444	0.119580253	CD38	1	geneontology_Molecular_Function	0.05882353
GO:0031406	GO:0031406	carboxylic acid binding	1/17	212/18352	1.793115e-01	0.226735816	0.129563324	TNFAIP6	1	geneontology_Molecular_Function	0.05882353
GO:0000287	GO:0000287	magnesium ion binding	1/17	217/18352	1.831503e-01	0.226735816	0.129563324	S100P	1	geneontology_Molecular_Function	0.05882353
GO:0043177	GO:0043177	organic acid binding	1/17	224/18352	1.884962e-01	0.226735816	0.129563324	TNFAIP6	1	geneontology_Molecular_Function	0.05882353
GO:0005539	GO:0005539	glycosaminoglycan binding	1/17	232/18352	1.945655e-01	0.226735816	0.129563324	TNFAIP6	1	geneontology_Molecular_Function	0.05882353
GO:0008514	GO:0008514	organic anion transmembrane transporter activity	1/17	233/18352	1.953211e-01	0.226735816	0.129563324	SLC7A5	1	geneontology_Molecular_Function	0.05882353
GO:0005125	GO:0005125	cytokine activity	1/17	235/18352	1.968304e-01	0.226735816	0.129563324	CCL11	1	geneontology_Molecular_Function	0.05882353
GO:0015291	GO:0015291	secondary active transmembrane transporter activity	1/17	236/18352	1.975841e-01	0.226735816	0.129563324	SLC7A5	1	geneontology_Molecular_Function	0.05882353
GO:0030674	GO:0030674	protein-macromolecule adaptor activity	1/17	244/18352	2.035894e-01	0.229858949	0.131347971	SPSB1	1	geneontology_Molecular_Function	0.05882353
GO:0005126	GO:0005126	cytokine receptor binding	1/17	271/18352	2.235464e-01	0.248384887	0.141934221	CCL11	1	geneontology_Molecular_Function	0.05882353
GO:0001664	GO:0001664	G protein-coupled receptor binding	1/17	293/18352	2.394587e-01	0.261907944	0.149661682	CCL11	1	geneontology_Molecular_Function	0.05882353
GO:0060090	GO:0060090	molecular adaptor activity	1/17	316/18352	2.557658e-01	0.275440096	0.157394341	SPSB1	1	geneontology_Molecular_Function	0.05882353
GO:0045296	GO:0045296	cadherin binding	1/17	332/18352	2.669152e-01	0.283091848	0.161766770	S100P	1	geneontology_Molecular_Function	0.05882353
GO:0022804	GO:0022804	active transmembrane transporter activity	1/17	344/18352	2.751738e-01	0.287495043	0.164282882	SLC7A5	1	geneontology_Molecular_Function	0.05882353
GO:0008509	GO:0008509	anion transmembrane transporter activity	1/17	357/18352	2.840218e-01	0.292375433	0.167071676	SLC7A5	1	geneontology_Molecular_Function	0.05882353
GO:0004175	GO:0004175	endopeptidase activity	1/17	440/18352	3.381608e-01	0.343061732	0.196035275	CTSE	1	geneontology_Molecular_Function	0.05882353
GO:0005543	GO:0005543	phospholipid binding	1/17	454/18352	3.469039e-01	0.346903935	0.198230820	PLA2G2A	1	geneontology_Molecular_Function	0.05882353
