# Supplementary material for: Importance of metabolic and immune profile as a prognostic indicator in patients with diabetic clear cell renal cell carcinoma
Source: Front Oncol. 2023 Oct 20;13:1280618. doi: 10.3389/fonc.2023.1280618 (PMC10623455; doi:10.3389/fonc.2023.1280618)
Supplement: Supplementary file 2 [file DataSheet_2.zip › figure 2/estimateScore.gct]

#1.2
4	497
NAME	Description	TCGA.MP.A4T8.01A.11R.A24X.07	TCGA.MP.A4T6.01A.32R.A262.07	TCGA.49.4510.01A.01R.1206.07	TCGA.67.3772.01A.01R.0946.07	TCGA.69.7763.01A.11R.2170.07	TCGA.05.4410.01A.21R.1858.07	TCGA.95.7039.01A.11R.1949.07	TCGA.MP.A4TC.01A.11R.A24X.07	TCGA.62.A46S.01A.11R.A24H.07	TCGA.95.A4VK.01A.11R.A262.07	TCGA.49.AARO.01A.12R.A41B.07	TCGA.55.7994.01A.11R.2187.07	TCGA.49.6743.01A.11R.1858.07	TCGA.78.7149.01A.11R.2039.07	TCGA.44.7660.01A.11R.2066.07	TCGA.53.7626.01A.12R.2066.07	TCGA.44.8119.01A.11R.2241.07	TCGA.44.2656.01A.02R.0946.07	TCGA.78.7153.01A.11R.2039.07	TCGA.55.6987.01A.11R.1949.07	TCGA.78.7539.01A.11R.2066.07	TCGA.83.5908.01A.21R.2287.07	TCGA.95.7567.01A.11R.2066.07	TCGA.55.7574.01A.11R.2039.07	TCGA.44.7667.01A.31R.2066.07	TCGA.75.6205.01A.11R.1755.07	TCGA.69.8254.01A.11R.2287.07	TCGA.44.A47G.01A.21R.A24H.07	TCGA.44.2668.01A.01R.A278.07	TCGA.44.6775.01C.02R.A277.07	TCGA.78.7163.01A.12R.2066.07	TCGA.91.A4BC.01A.11R.A24H.07	TCGA.55.5899.01A.11R.1628.07	TCGA.J2.A4AD.01A.11R.A24H.07	TCGA.69.7974.01A.11R.2187.07	TCGA.69.7980.01A.11R.2187.07	TCGA.05.4417.01A.22R.1858.07	TCGA.75.5122.01A.01R.1755.07	TCGA.05.5425.01A.02R.1628.07	TCGA.67.3770.01A.01R.0946.07	TCGA.MP.A4T4.01A.11R.A262.07	TCGA.05.4403.01A.01R.1206.07	TCGA.97.7938.01A.11R.2170.07	TCGA.62.A46P.01A.11R.A24H.07	TCGA.NJ.A4YF.01A.12R.A262.07	TCGA.50.5055.01A.01R.1628.07	TCGA.44.6776.01A.11R.1858.07	TCGA.62.8399.01A.21R.2326.07
StromalScore	StromalScore	32.4434963676355	-991.105807253569	-175.101114575934	978.068820490288	780.834175620825	57.4457747254614	156.068389056702	1019.06093952854	-266.261368936609	-391.333948017966	757.295775569462	-264.836441175956	503.258761386713	-61.5044914610733	-630.960295215516	815.090038495476	988.530538445034	883.252475016146	-566.592551897054	701.247146418068	-91.1319064486764	364.880616391206	217.021481704604	1112.73366098829	-439.314003900673	1358.68482588247	-334.220587287524	921.827501986278	1001.83687921139	1127.03939918444	-1690.91216180676	1004.58516157972	366.589455960742	-325.71076127611	585.494701330513	305.090447495184	1422.32473262663	739.946941757398	426.065406026607	135.351453133164	855.515043954064	305.150697713041	119.950869340807	-422.857508948247	-673.667096940311	1378.58990622814	-647.239054490813	83.5309498589554
ImmuneScore	ImmuneScore	267.650862263353	1407.30851454708	738.421063370453	1737.47615241212	1116.03531594267	1996.4190323033	886.025300032652	1714.67921353621	1205.83812622444	1343.60867520468	2280.9936536119	2199.67043679855	1254.60361560311	419.718189659545	789.410118055549	2521.82651428234	1329.33164927257	2630.69732717512	589.253558769748	2954.61213264376	2081.18477716959	2382.51390815356	1289.07734041945	2465.45989976717	309.092955075832	2917.87824040821	1664.79838150991	2608.44871822747	2102.37702502245	1525.98900222628	259.191811420626	2612.89161675437	1194.62098860101	160.731327776683	2065.45024956524	1642.40583807	2129.58920000359	3423.79743658688	2295.68455789882	1769.51579930037	2444.92279841372	1789.43832232876	917.122068801416	578.343099202232	421.10230245033	2935.85321368973	225.192378058701	713.695712779412
ESTIMATEScore	ESTIMATEScore	300.094358630989	416.202707293512	563.319948794519	2715.54497290241	1896.8694915635	2053.86480702876	1042.09368908935	2733.74015306475	939.576757287835	952.27472718671	3038.28942918136	1934.83399562259	1757.86237698983	358.213698198471	158.449822840033	3336.91655277782	2317.8621877176	3513.94980219127	22.661006872694	3655.85927906182	1990.05287072091	2747.39452454476	1506.09882212405	3578.19356075546	-130.22104882484	4276.56306629068	1330.57779422239	3530.27622021375	3104.21390423384	2653.02840141072	-1431.72035038614	3617.47677833408	1561.21044456175	-164.979433499427	2650.94495089575	1947.49628556519	3551.91393263022	4163.74437834428	2721.74996392543	1904.86725243354	3300.43784236778	2094.5890200418	1037.07293814222	155.485590253985	-252.564794489981	4314.44311991788	-422.046676432112	797.226662638368
TumorPurity	TumorPurity	0.796665877774007	0.786249327018952	0.772723220631503	0.537271452601681	0.634507137351183	0.61652829273702	0.726243704828587	0.535016926314761	0.736505847242667	0.735243758593224	0.496726943484882	0.630190034889555	0.650145046322334	0.7914804943589	0.80905974358627	0.458217274588879	0.585562542121159	0.434967385295318	0.820612949990621	0.416117482019008	0.623875968037895	0.533322534485084	0.677774259521246	0.426456748074523	0.833230106030004	0.331656837711406	0.696491049752818	0.432808193024604	0.488305127280781	0.544988442996991	0.923063021466478	0.421234004149799	0.671803997760451	0.836040349637638	0.545244835653892	0.628745794048757	0.429942746196907	0.347233799746059	0.536503035121606	0.633599312352774	0.46297011241683	0.611810754251512	0.726750140613642	0.809315395542459	0.843025019620607	0.3264061007008	0.856143997230518	0.750478300906718
[truncated: 449 more columns]
