# Supplementary material for: Importance of metabolic and immune profile as a prognostic indicator in patients with diabetic clear cell renal cell carcinoma
Source: Front Oncol. 2023 Oct 20;13:1280618. doi: 10.3389/fonc.2023.1280618 (PMC10623455; doi:10.3389/fonc.2023.1280618)
Supplement: Supplementary file 2 [file DataSheet_2.zip › figure 2/ssgseaOut.txt]

id	TCGA-38-4626-11A-01R-1758-07	TCGA-44-5645-11A-01R-1628-07	TCGA-44-2668-11A-01R-1758-07	TCGA-91-6829-11A-01R-1858-07	TCGA-91-6849-11A-01R-1949-07	TCGA-50-5935-11A-01R-1858-07	TCGA-49-6744-11A-01R-1858-07	TCGA-49-6745-11A-01R-1858-07	TCGA-91-6836-11A-01R-1858-07	TCGA-55-6968-11A-01R-1949-07	TCGA-44-6778-11A-01R-1858-07	TCGA-55-6982-11A-01R-1949-07	TCGA-55-6984-11A-01R-1949-07	TCGA-55-6981-11A-01R-1949-07	TCGA-91-6835-11A-01R-1858-07	TCGA-44-6776-11A-01R-1858-07	TCGA-44-2665-11A-01R-1758-07	TCGA-91-6847-11A-01R-1949-07	TCGA-44-3396-11A-01R-1758-07	TCGA-50-5931-11A-01R-1858-07	TCGA-44-6145-11A-01R-1858-07	TCGA-44-6144-11A-01R-1755-07	TCGA-55-6970-11A-01R-1949-07	TCGA-55-6969-11A-01R-1949-07	TCGA-91-6828-11A-01R-1858-07	TCGA-38-4627-11A-01R-1758-07	TCGA-49-4512-11A-01R-1858-07	TCGA-49-6761-11A-01R-1949-07	TCGA-55-6975-11A-01R-1949-07	TCGA-44-2655-11A-01R-1758-07	TCGA-44-2657-11A-01R-1758-07	TCGA-50-5932-11A-01R-1755-07	TCGA-44-2661-11A-01R-1758-07	TCGA-49-6743-11A-01R-1858-07	TCGA-55-6971-11A-01R-1949-07	TCGA-50-6595-11A-01R-1858-07	TCGA-55-6980-11A-01R-1949-07	TCGA-44-2662-11A-01R-1758-07	TCGA-55-6986-11A-01R-1949-07	TCGA-38-4625-11A-01R-1758-07	TCGA-91-6831-11A-02R-1858-07	TCGA-50-5933-11A-01R-1755-07	TCGA-50-5939-11A-01R-1628-07	TCGA-73-4676-11A-01R-1755-07	TCGA-55-6979-11A-01R-1949-07	TCGA-50-5930-11A-01R-1755-07	TCGA-38-4632-11A-01R-1755-07	TCGA-49-4490-11A-01R-1858-07	TCGA-44-3398-11B-01R-1758-07
aDCs	0.815374116841025	0.702393236501251	0.707804614881177	0.800280467391718	0.711259746926505	0.697237858463783	0.667078470791333	0.773324130792169	0.788714431486396	0.708939961444949	0.809311656911975	0.698376270008922	0.800732625765282	0.785489378693491	0.770440092308518	0.70353039060774	0.81573497552065	0.708245493486322	0.809182774559923	0.721736976180859	0.70987034104843	0.824475714220297	0.80843305719593	0.711261901473289	0.714276014800189	0.70913809241797	0.838840109613695	0.708067714631136	0.798166320499137	0.790066189963301	0.78662283204742	0.708172032369965	0.840494182242202	0.816766617390143	0.78145751151465	0.762011697939761	0.701716095516383	0.717687863927065	0.742314751577158	0.78365799511746	0.83521278158299	0.722269954291773	0.80390480825286	0.819753809370026	0.805056050566006	0.701058598323155	0.702319845078734	0.706649798656562	0.702975207144819
APC_co_inhibition	0.871299625784547	0.854472949334623	0.871228455942092	0.855588245279595	0.852779072642182	0.852106910483042	0.886860394302841	0.880269392257022	0.863320808793509	0.871570503265499	0.877956338167086	0.85511795332078	0.825271785080123	0.846524748552741	0.772673760208842	0.859934467715408	0.835989827282659	0.794319877722519	0.866673963473641	0.856412193917753	0.873545217543707	0.888175175211836	0.890747794279765	0.809809006622671	0.847314367151756	0.866962377596789	0.831627216094487	0.866448071002535	0.83208737077504	0.867848198525162	0.857867024104509	0.854899510743596	0.865250750346106	0.849902676202281	0.829439228395113	0.868348243708157	0.862509225777269	0.888693642286241	0.82244298640182	0.883095782340499	0.893561123614005	0.880512402473164	0.868556526375758	0.876594586620563	0.899097845190881	0.853439732355031	0.935595282436627	0.866790256268168	0.856563299043879
APC_co_stimulation	0.65763773199775	0.65953861673791	0.697350112219169	0.637258681546322	0.637104607561503	0.646569556561175	0.633331421416774	0.653388357032259	0.654712703449873	0.685850731255791	0.707679252705883	0.678152297179104	0.662394524573182	0.635537107339621	0.647762158470603	0.642090468637585	0.65195737729931	0.591066773798722	0.687987809845086	0.702960858723266	0.692358665690038	0.669716767390572	0.694541739748116	0.675189653370482	0.6189729749279	0.704500955781695	0.682168992241521	0.65925329367806	0.654773145769715	0.665466491558121	0.722385121585179	0.644659714224439	0.704076333357638	0.666637430933	0.651648757822253	0.658402351274443	0.642218329563505	0.694450040391206	0.603812126239444	0.645127818593095	0.696212139724054	0.67336328113339	0.675378650251268	0.686008002407164	0.693121760226165	0.658554542551319	0.709961939739378	0.664502288680221	0.675974022383253
B_cells	0.627409633644348	0.662115606420479	0.649957403789173	0.614698562648702	0.628455038267231	0.629678598568696	0.624316129249017	0.612227052046761	0.654583874846702	0.774561570109163	0.640917858432551	0.651943011559071	0.596669410959197	0.606835423156939	0.645264605450854	0.618110562248814	0.636812776489419	0.568175916940283	0.702681277515148	0.60344829426865	0.67907679751738	0.629711471490758	0.724816621105387	0.743241624238301	0.568144334476156	0.637741543276093	0.67347328721259	0.601307161122178	0.680579450068818	0.623277657519344	0.854112919167976	0.620473118505197	0.639190104826262	0.625751460107672	0.610306587933413	0.635432271819846	0.650047498099759	0.608980991277519	0.617033470464781	0.637105698930577	0.677238541983105	0.626735079451764	0.621609150683229	0.669972732329978	0.713361857410047	0.662811727660968	0.659858184331131	0.660897259228421	0.650764126641513
CCR	0.670729462993399	0.640108335666006	0.66492803405473	0.629623004466034	0.635864092933903	0.636743730717179	0.623951767604801	0.648639491724572	0.650163321629502	0.651510101882098	0.684058529395468	0.649114538815505	0.636058227367489	0.63570216617309	0.640568201274789	0.625040794130255	0.646139721552485	0.606079820665027	0.675503236519261	0.647396787551185	0.650587284244771	0.648613457785607	0.670155781272425	0.63959960660364	0.630688562598731	0.665898950219823	0.654390647666005	0.629659934207723	0.645033296992752	0.641309950090596	0.690868918738877	0.634506685558076	0.664816198067611	0.634392743354991	0.638329217666113	0.646163947739339	0.637606749114584	0.665276308687903	0.633002038611789	0.642964941857406	0.663830329939465	0.6591990293896	0.653211584732633	0.664641334263934	0.674551084575844	0.624476177008261	0.672927357108451	0.655186146160475	0.660714209738165
CD8+_T_cells	0.800471983214285	0.761165956162864	0.875648549091553	0.718752833142726	0.673788354896242	0.760610215420492	0.822600569137836	0.784885981485026	0.921497160337265	0.819922909197315	0.866302000242565	0.873476108007734	0.772659685152836	0.682503380174353	0.792034828307361	0.767986410728342	0.735955535213431	0.700767041844132	0.877492597918515	0.7735690790949	0.799385762672376	0.792161133021536	0.850968607941657	0.78708368351168	0.734111486386468	0.814163414230911	0.724209196795108	0.816411638143235	0.848543557429487	0.781425232316617	0.900808448155316	0.796000796332472	0.745327345005254	0.837630830124722	0.848341469886806	0.837706612953228	0.789811865337872	0.809414356977912	0.73689019009833	0.76247952519029	0.842733540577413	0.828865282960941	0.714988952660295	0.923518035764074	0.807974483236311	0.815072808172975	0.890249374050242	0.867565047384319	0.80287177278362
Check-point	0.689240395135926	0.685411330190164	0.695914403775352	0.647205539607785	0.662231960837561	0.680795836181046	0.665135598255417	0.695717803070253	0.692756185779443	0.711478920867071	0.719795426418493	0.70865063794377	0.67592931882319	0.685046460031459	0.653458969216089	0.667792230823475	0.672514428851744	0.618633991321982	0.715987189819908	0.684012089131243	0.685626559473405	0.687730983870178	0.721655182407424	0.676710843238254	0.655334658388236	0.720921226432942	0.692088139767625	0.672719912677279	0.663183197065068	0.683368108268082	0.754512911318016	0.661657728311866	0.706331812056598	0.664981245291534	0.662647643319262	0.694712717612407	0.683035112093521	0.705419339686048	0.652741013630676	0.67720846133333	0.68362237302475	0.681024410456527	0.656984716776652	0.702766323597824	0.712685314619597	0.661104402938624	0.732605930758027	0.691755141721255	0.713248115878498
Cytolytic_activity	0.902455354182292	0.94803144024685	0.817984222775367	0.839752607919442	0.886631700375975	0.925882703529704	0.87447310829715	0.942737125229931	0.92271487719873	0.903344640766919	0.92501235368538	0.956904961799703	0.863907980772836	0.874733419317813	0.838716355872911	0.894799008721254	0.833343623377434	0.816124094442714	0.928003666392297	0.900871857240561	0.898611255231518	0.933799331849279	0.960313100279164	0.87803788358788	0.884991758784531	0.932058721604791	0.925191234466086	0.957004680538275	0.901056989169054	0.854589020151094	0.930431859343621	0.940408793776702	0.912226470282532	0.852051840540654	0.882599174650803	0.964066322859243	0.915885669456714	0.92608022876676	0.852750900876099	0.849760547911921	0.90193607690974	0.856263855130226	0.760836311890254	0.944185787483526	0.881313843757499	0.856067030662621	0.945914706032613	0.965547055972832	0.96633744571507
DCs	0.839976696945238	0.768691453357078	0.842362715064491	0.850442701482505	0.681077887749812	0.765275155435243	0.738997054101427	0.810817014487869	0.752834133361866	0.791084869915778	0.692686055871678	0.743436941911512	0.780999146667766	0.690816509796248	0.78881628520556	0.752318477044395	0.743870162545958	0.622138747700904	0.811459344233974	0.805816839412272	0.800435314035554	0.827564034577232	0.801854301400727	0.72335031867499	0.704196073747983	0.785857449749624	0.826304359515553	0.769607801769547	0.749850332568025	0.689302880038073	0.914524084505386	0.738644255752765	0.848172132935901	0.744189044791507	0.751857792701887	0.725806804665241	0.743481444607775	0.797914074517849	0.672541629584486	0.779402953873831	0.739997711860461	0.791261190564047	0.708209076260596	0.828161940227069	0.816828897295688	0.75253782810553	0.833549544817698	0.812902238293333	0.764428963771642
HLA	0.938511592018205	0.940750177782106	0.941050422188761	0.933438082252606	0.941797737242267	0.884232406830349	0.924159851411749	0.958882866060305	0.929748323052866	0.933452370009926	0.915561521083907	0.938512098269707	0.943978791360352	0.929477445743193	0.930867213245534	0.925673271008388	0.936630431167322	0.894202756286434	0.950539572904399	0.94512237153134	0.928301440791718	0.946350386487946	0.953484992060717	0.915227628431425	0.931849978650738	0.958911294742941	0.952609640440576	0.935755471736775	0.94292117631308	0.909370805569428	0.956625094309584	0.893873861811402	0.923805695552502	0.91936254637217	0.93982114834259	0.943633900106097	0.94108717423589	0.948639443245891	0.931382092475147	0.936847618940129	0.925406563251862	0.938405760240715	0.923209221979752	0.948920685342169	0.96292550864699	0.920437724977398	0.933115898814741	0.939040518120939	0.941404846873382
iDCs	0.692310315431817	0.587102058620559	0.720161235490733	0.884464775495602	0.583988428519858	0.692223356917329	0.678859929393679	0.717749497083962	0.605235559902053	0.685948476943711	0.645120816490867	0.614066491506789	0.674326877572964	0.618989896909216	0.64306623241708	0.663767604806366	0.644872481151391	0.575284605883722	0.657699678688417	0.602249999562128	0.609393994845379	0.770264610835617	0.676823991811741	0.582270126980815	0.483823331366674	0.658053850360635	0.834063001020295	0.783013243753894	0.553620685151119	0.676758228468574	0.826631683169877	0.589850711262901	0.748365656437356	0.623400138046691	0.681892560208263	0.515992147138645	0.651569884254043	0.611066094526779	0.583971387307521	0.605795514618875	0.671334556793548	0.564384792393739	0.622255686832873	0.841568013564682	0.735870079864696	0.698677927883874	0.678015132528193	0.700786603395456	0.631669553014163
Inflammation-promoting	0.768942431906206	0.759099553295398	0.720900836933917	0.711534997612387	0.753997292653	0.759098458931524	0.667955521594747	0.783685190347759	0.769513602769403	0.790530680811013	0.798375458017067	0.809032363137778	0.735378309291343	0.725830940215318	0.758010266944857	0.739947754727368	0.715650003389855	0.669583479913144	0.802741482234141	0.69485087848299	0.757028932066291	0.779791558970275	0.839317440049796	0.754868236698584	0.734977663343674	0.78795070090598	0.793694837846297	0.76973453876944	0.755749136348413	0.72136037055407	0.838719411211121	0.722373629634141	0.741261462933342	0.676152362247717	0.737031632107582	0.789911573060163	0.788521199796162	0.771682824622149	0.740597139040328	0.702326515340318	0.791608148712713	0.723650693291935	0.655472879325433	0.77838389269793	0.819791482402833	0.677756572797091	0.815492542578141	0.807013214979215	0.79645438913143
Macrophages	0.886512691590443	0.822405805928357	0.870810428823766	0.881227157636998	0.773962194175335	0.815081914851654	0.81748086153114	0.761611548843167	0.852845554147549	0.841024244179175	0.822362737605197	0.807205756240926	0.778840843699582	0.805037898548477	0.751583185352105	0.780666019793109	0.812319975738488	0.77911955264967	0.836011671554342	0.859646117033491	0.80711740737603	0.881177566106288	0.844712902859939	0.85375157384682	0.793338830903364	0.836618335825303	0.802147698820628	0.839797468822404	0.779351883695833	0.776957436047054	0.838129683478141	0.787925482277854	0.851295871150122	0.793709259751082	0.825561500559224	0.817461395450491	0.769087749410052	0.828566530269103	0.809415118353617	0.852017771002607	0.811527472763904	0.819590403610732	0.814173946785485	0.875157179598144	0.866982237299547	0.813571161917446	0.908760715203487	0.810715156890211	0.784842856003651
Mast_cells	0.740441897265704	0.770569932033266	0.768706480506452	0.80224216324527	0.746932288948204	0.793703293170484	0.882214896134958	0.798919100778733	0.727842596468224	0.729536935991211	0.779701847792504	0.771465945589236	0.790487329419721	0.821656616207292	0.812425015722053	0.734858704433271	0.770157939583296	0.688915233083994	0.815742011707062	0.672629219476095	0.796204481592247	0.686428626177972	0.746135528486234	0.746503916831082	0.694343170288253	0.847677587425256	0.82850517781403	0.764750383207074	0.879659497906293	0.826233801105817	0.836562423208794	0.848591920730546	0.851267061063165	0.752490087201242	0.833525298625934	0.77793100135904	0.757517042723852	0.829857755913832	0.665828696815385	0.828955101472825	0.749026726918469	0.802207726989747	0.808152407783015	0.736755980706023	0.821451939472474	0.771699838040073	0.807898970559448	0.807111336295397	0.808031343383657
MHC_class_I	0.981047837875866	0.987304996081736	0.988866011601216	0.981680047432881	0.983056650153729	0.988708729138811	0.982087605600066	0.991039561850693	0.983200850133635	0.983545601549972	0.993600655119084	0.993709629028389	0.985997711404421	0.984074785233645	0.984231132887502	0.984397680253251	0.982569832714887	0.968340866975818	0.991064087561905	0.984291651162717	0.985050207112095	0.992093235037824	0.993299298083214	0.979827430568424	0.986433621151946	0.989852785018968	0.988433115663356	0.988241425816252	0.979411813504039	0.987647631973595	0.990218958037204	0.980112982886745	0.990420847679639	0.979190443110559	0.982312512201619	0.990212222013844	0.990261587228953	0.993582341820264	0.98497332208287	0.977983023498889	0.989551682024412	0.98814635257118	0.982489421905788	0.988806948596441	0.993550513105738	0.980600737239331	0.992797325208296	0.987182296533318	0.989475888670683
Neutrophils	0.837716049855445	0.807869491447339	0.853507160433848	0.83074671020252	0.794528523162452	0.799225587738481	0.783874871115891	0.777826316140321	0.833297524955533	0.810939278326762	0.88337897019924	0.828492090785891	0.798297692925054	0.808895263251855	0.778251927127982	0.780145148452592	0.821651673862471	0.815716498731706	0.847849234210678	0.763915714743434	0.843131133814387	0.801957096835872	0.853890874547002	0.831944299778459	0.847534518526303	0.798225241870169	0.772456023751305	0.786393046699093	0.839500730997009	0.799006796395223	0.833494425642566	0.815485104501782	0.802072579789141	0.767998001586512	0.800783761655699	0.796901892544178	0.796007035166693	0.866269530263516	0.80996062888605	0.836983485390315	0.841598907123581	0.86246497223086	0.839446202525669	0.810224739206326	0.823400248008797	0.788448192384606	0.838765052791492	0.761151718449155	0.833276190564563
NK_cells	0.648995375555141	0.640262990334755	0.628962735794443	0.530389105884144	0.606733658308261	0.576420021417783	0.658249020820098	0.666732460739783	0.673507546843671	0.566832350449513	0.659383723098962	0.558505268298964	0.606103711980453	0.536345403454388	0.446320121427036	0.650583958086563	0.560875803116858	0.56506948368777	0.545217867965225	0.618014879060193	0.608615002283845	0.653012427945203	0.628626126932674	0.623610830298326	0.587012404644963	0.758378645547105	0.720472454165562	0.726884897484391	0.610253989521852	0.541403976824403	0.58083883581012	0.557212148618546	0.479461415916109	0.595132408634062	0.577840878161514	0.706465968248821	0.617615987298756	0.665074685279526	0.575523068199782	0.630932436197163	0.598374453193478	0.599101609459118	0.473350984306672	0.753680810089362	0.579126642626369	0.664171466163853	0.726383024964575	0.73638521664395	0.68418554681078
Parainflammation	0.856792568744499	0.847766974611224	0.867530052606919	0.856529595078714	0.827078036842865	0.867724400989016	0.841646617656269	0.858251414960145	0.860803795061722	0.870430561224984	0.870158421232527	0.861733754677906	0.853203563154784	0.855867200745208	0.855262069737965	0.840521369062586	0.853098516465856	0.826631103391764	0.865298288378817	0.85429617002273	0.85872292517142	0.863327048070242	0.866159233381338	0.850943957841393	0.84831803696853	0.870769820038688	0.869550436660289	0.853501368456037	0.854599618601312	0.843821629295084	0.872310338125461	0.848629555577266	0.868431721092881	0.852226930802598	0.860512249476385	0.852022148911943	0.852308274624517	0.873884041855933	0.827480530199894	0.854678182517145	0.869888113552004	0.857133660782619	0.854402035663045	0.861836507163429	0.879652732116754	0.849791952118395	0.887628710055834	0.859937598431268	0.872576107313666
pDCs	0.748205450724782	0.768210290412709	0.774153166277207	0.709487887101937	0.669428294563252	0.696018909728803	0.674165732840254	0.710801718866176	0.739142416879417	0.731103384924862	0.763720710564211	0.727815376479398	0.711085708137621	0.716912309505175	0.66330460516804	0.67114181588017	0.7569002481714	0.675504524261434	0.745164771652573	0.703891135434131	0.704696816419645	0.741110872802083	0.757215494268329	0.710713883830705	0.686357839352396	0.804266355323445	0.745855812011565	0.743127012111142	0.726719726045728	0.693040598460275	0.792416848546422	0.728910893590753	0.742615125931475	0.691933441195702	0.707639054600955	0.722643919589489	0.705926076375246	0.773849983681129	0.67347214376428	0.722119908806291	0.749599625614142	0.727996866954242	0.697216661926783	0.775806040397326	0.749181508080597	0.701812961109817	0.814496022212264	0.737196704645927	0.748805864903433
T_cell_co-inhibition	0.704565423312935	0.693345922620179	0.713706930319779	0.648564138987281	0.669533469506552	0.671278516248485	0.693691565176227	0.714914519542095	0.739877819862281	0.711694881395532	0.738522066724717	0.715522982490036	0.704993250929502	0.675598958602727	0.640090435114099	0.700161154209338	0.685107861615845	0.598802219882038	0.724127191696132	0.672828081958331	0.699842648634402	0.718155891745924	0.750313985957937	0.685019497897952	0.653196860492307	0.724788088819426	0.709443096255763	0.671403002888809	0.699534123833679	0.664096100501577	0.771283840341751	0.673344757690801	0.699826686793347	0.696945839261967	0.696087520301359	0.711224834736024	0.709832488433249	0.725033804315721	0.649704600810835	0.660345162244411	0.70873155020741	0.688788341210738	0.672685506037137	0.732459965410556	0.746231105785501	0.699155559858274	0.76328486321221	0.719431052167918	0.724728181433013
T_cell_co-stimulation	0.642914380529819	0.678667251881486	0.685023343326622	0.607913419331396	0.620476529480392	0.651595056629056	0.616959350506349	0.647805012158154	0.668265134495903	0.729525006716287	0.730379547903223	0.714676544626606	0.626028725248679	0.656321612987759	0.628582519233498	0.608133469000518	0.660060138501346	0.591895666658215	0.702527045275529	0.643819925215362	0.673820146342981	0.672319702621266	0.731609231351166	0.675592219934555	0.605743285301168	0.695092653787449	0.695649407997681	0.649565755218626	0.657784978239031	0.648225230365996	0.774519720462955	0.622696127053171	0.707778280790103	0.660451155133344	0.658231102893408	0.684587944381017	0.695439207054685	0.68611017638908	0.617095231303596	0.630342172193046	0.698562866062304	0.666950064723318	0.64804025696142	0.681893000129915	0.724434528479815	0.642248040995737	0.708897214559995	0.659993598567632	0.69003371051284
T_helper_cells	0.975606099890057	0.976439711003615	0.98255285916971	0.986291478709305	0.968507774953393	0.980557244685737	0.974469357462477	0.96666372612643	0.983285426511928	0.979193153772641	0.978662673973104	0.983512774997444	0.97398939954861	0.983588557825949	0.977248061174338	0.957544525762958	0.984902126853375	0.966966857440452	0.983765384425795	0.974267269919796	0.975858709318408	0.975302968576035	0.983260165569093	0.973812572948764	0.969290864181281	0.981340333913625	0.97032656283752	0.96408710995725	0.972574786749844	0.982855990483732	0.98502843156755	0.980052025829035	0.986695653794667	0.976187101575264	0.9714633052651	0.980557244685737	0.979647850743673	0.983487514054609	0.978132194173567	0.972069567893142	0.970654955094377	0.976843886088977	0.983108599912083	0.970301301894685	0.984826344024869	0.977399626831349	0.986468305309151	0.963733456757558	0.980708810342747
Tfh	0.544848279213804	0.426826716454913	0.599998274277312	0.460074000732443	0.515615219292202	0.421358384048808	0.451548227350856	0.500322028975381	0.53604167726954	0.756849646629354	0.53551872686305	0.537187331458963	0.455284570086285	0.499381475114707	0.582512970051752	0.282449137562413	0.576661679969253	0.448505198822661	0.681524057929708	0.422835428100979	0.57076336738632	0.493913123875211	0.662356104976918	0.683093951399511	0.367089054387848	0.395929421291708	0.395959522636706	0.454259734152379	0.655096287666242	0.478222837726084	0.864720690235795	0.37308620792936	0.395249295480528	0.447427031044825	0.332005181707893	0.492825227137799	0.510133033198804	0.502842158158433	0.494011966240376	0.494730905340251	0.63702393660493	0.479740681954952	0.318260676651168	0.595382930661047	0.69315207373812	0.288225231070333	0.64699907187905	0.58491778433699	0.486747785198199
Th1_cells	0.597512238506317	0.619596401476755	0.600099510407351	0.541967369012409	0.582016713222497	0.61783886830565	0.496892531246322	0.634039962896088	0.620850466131726	0.648023237105663	0.657811682673123	0.677358082436012	0.618627640621986	0.563832430337201	0.617128469981159	0.569892741383878	0.583739045113215	0.566012374039231	0.642982453558098	0.530236654268929	0.629713771744578	0.632428823400504	0.688283356887109	0.556034356395132	0.560945805154316	0.627933024323829	0.659781301764395	0.583009527203423	0.618930871898091	0.590539355379288	0.715928447849559	0.617082290551515	0.66181505718461	0.60304505157183	0.609255409264847	0.651227773932541	0.661998435536329	0.630316196905312	0.568828178913355	0.545089076595351	0.651640028226272	0.596611938511221	0.574279175227091	0.604892751898487	0.65750640512718	0.60419518797469	0.666610256556641	0.642450228168146	0.654068642742027
Th2_cells	0.56396038645117	0.623570035092285	0.537304896512145	0.514349578996728	0.481384735895053	0.546978436887843	0.459854716733493	0.552354103413072	0.482125628349651	0.468979584457516	0.543344132830242	0.58584628065417	0.511984265909996	0.597528567755503	0.44298127988107	0.458649018019235	0.548363830096498	0.423824113280411	0.610925951582102	0.46163273413423	0.570673802408269	0.529394798040464	0.665032241468005	0.487000563936773	0.500561108273964	0.630424240154737	0.589944913194214	0.490292346589399	0.557264325173333	0.434102713150921	0.618729103994532	0.505940182702354	0.579530717108145	0.522902222760109	0.569056629815594	0.594271510279178	0.607396390636421	0.579968197157868	0.50879758071059	0.542524979022317	0.42147015210481	0.452050447214546	0.547750505175357	0.596725702664296	0.587696392513583	0.546708640473308	0.635826644562249	0.569262163531981	0.561974143689866
TIL	0.782873723147697	0.78591206606521	0.793406361315173	0.769432493696647	0.748963728755147	0.766588043031625	0.76076778560189	0.763865674186219	0.804074022331299	0.828787818040067	0.812304697183379	0.812065292089541	0.755219165750626	0.765825418403667	0.746154361175164	0.744489862246039	0.770471007980152	0.720085720512937	0.814814203144847	0.755154397620485	0.782872996408234	0.787220136594158	0.836918954613022	0.801662869875737	0.740878779284674	0.794397465194789	0.791363574000432	0.768193006154346	0.791173005356468	0.753274697254473	0.867902027215873	0.773782040035166	0.798836291783793	0.766394573229086	0.773098658258444	0.796145734643752	0.793431803597507	0.785774952618239	0.753116339472148	0.772939853322236	0.788240481704753	0.765607681257148	0.759338032667777	0.795121448545746	0.819696173621915	0.7697275031198	0.814779141994068	0.784699354342841	0.799065605583099
Treg	0.795031722347689	0.802655282578981	0.811586116859724	0.785148895844234	0.788831435874381	0.80848502284472	0.797645603643118	0.788488564044774	0.800734993396843	0.802593587566889	0.811399755760978	0.810294663758548	0.793902402015745	0.796800651733487	0.782393196367327	0.795944308556765	0.810055386754795	0.764938777552257	0.818345766686453	0.799078569233922	0.810132606833918	0.806501516764017	0.819399763593758	0.793107096852331	0.787422012839527	0.804289593274923	0.798998247986903	0.792338713565568	0.798286105550937	0.802506082448508	0.821929291354957	0.791297141733674	0.814084354042026	0.805441938195195	0.798979147434807	0.80535856351399	0.801381339996865	0.804808947319127	0.780600357379368	0.786306061671068	0.811274022588478	0.804749291198344	0.810740962214944	0.798458755277608	0.818699153978674	0.789067497167351	0.811986290156379	0.80097900619216	0.801114370188609
Type_I_IFN_Reponse	0.814150408291026	0.82121645033569	0.775120831172522	0.811101810483184	0.800035236770389	0.817305068610038	0.805051886630526	0.819125528141508	0.813117758465746	0.815326458596211	0.829944824061848	0.826854376343226	0.838229093726505	0.803016874816471	0.788649243920798	0.81199630917025	0.768595538368466	0.805838866087161	0.787801960401446	0.816336184494003	0.795132001013671	0.815013168578322	0.806949390539237	0.776662095472359	0.791990469872658	0.807682121622434	0.826855387873937	0.826584175050655	0.810836164961666	0.816138965207637	0.813023618520854	0.824721141862744	0.78661769997602	0.780333923918779	0.806737165784389	0.830875866610092	0.814830377719776	0.81449806633349	0.804874749239574	0.834337181675489	0.814483795379376	0.787817453005248	0.79476616903144	0.809968918272225	0.81137220863947	0.804545778743408	0.85620666118014	0.819100237893831	0.814968427587841
Type_II_IFN_Reponse	0.829763285834714	0.88978792088824	0.832362886213094	0.786593097124537	0.852409098237595	0.883874544843111	0.873039128245619	0.864513203806752	0.858858898004048	0.840474502645962	0.909291147066581	0.861709901337325	0.816152458466965	0.879921267202292	0.821137455105913	0.846342208789978	0.877495754418164	0.832442156073746	0.914271287300487	0.874045035264923	0.839816988015991	0.854538888570735	0.850835390258176	0.860147545992476	0.849242559770568	0.86933637865279	0.826783754170603	0.881426117949877	0.85979715190761	0.898135756243859	0.855913907793531	0.8774392653497	0.867433185835161	0.88073343577223	0.851480587762875	0.904697966779768	0.817812361774914	0.88828722100325	0.842948105294133	0.851176506682045	0.895647226075492	0.855251823481639	0.901435508913044	0.889207004696282	0.837880449208991	0.845065713042663	0.816033060378484	0.868156662923597	0.857546139183827
COPD	0.821360607096381	0.681578339103096	0.873131256310747	0.723113127874846	0.750570188845864	0.767782713795474	0.768746233430468	0.786011178510035	0.748666678541181	0.744977382307727	0.785551562609945	0.740238608280904	0.70301886650741	0.718684080584189	0.813167529241544	0.768277516734465	0.776555148524042	0.717092242727117	0.84912665989853	0.771171422682967	0.858556390725757	0.741368880296614	0.751089445651661	0.76309287527568	0.797152626953304	0.814992305722058	0.791766265274882	0.753099064058121	0.761965605673168	0.727104132139116	0.752058670745081	0.743942316337358	0.757544733496103	0.774408110845351	0.728744545521842	0.729479496774091	0.734821452444967	0.823287834638926	0.726511955909598	0.77611290607917	0.810145193405882	0.861833164791998	0.744855648459631	0.814612113562233	0.788268304179852	0.796479093520743	0.814186736268919	0.837381851285216	0.832974893326697
[truncated: 502 more columns]
