# Supplementary material for: Importance of metabolic and immune profile as a prognostic indicator in patients with diabetic clear cell renal cell carcinoma
Source: Front Oncol. 2023 Oct 20;13:1280618. doi: 10.3389/fonc.2023.1280618 (PMC10623455; doi:10.3389/fonc.2023.1280618)
Supplement: Supplementary file 3 [file DataSheet_3.zip]

Archive with 8 entries (8 files):
- figure 3/CIBERSORT-Results.txt
- figure 3/ckp.pdf
- figure 3/ckp2.pdf
- figure 3/cluster.txt
- figure 3/HLA.pdf
- figure 3/R code.R
- figure 3/ref.txt
- figure 3/ssgseaOut.xls
