# Supplementary material for: Importance of metabolic and immune profile as a prognostic indicator in patients with diabetic clear cell renal cell carcinoma
Source: Front Oncol. 2023 Oct 20;13:1280618. doi: 10.3389/fonc.2023.1280618 (PMC10623455; doi:10.3389/fonc.2023.1280618)
Supplement: Supplementary file 3 [file DataSheet_3.zip › figure 3/CIBERSORT-Results.txt]

Mixture	B cells naive	B cells memory	Plasma cells	T cells CD8	T cells CD4 naive	T cells CD4 memory resting	T cells CD4 memory activated	T cells follicular helper	T cells regulatory (Tregs)	T cells gamma delta	NK cells resting	NK cells activated	Monocytes	Macrophages M0	Macrophages M1	Macrophages M2	Dendritic cells resting	Dendritic cells activated	Mast cells resting	Mast cells activated	Eosinophils	Neutrophils	P-value	Correlation	RMSE
TCGA-38-4626-11A-01R-1758-07	0.0250699406304046	0	0.00170895838801427	0.0391062844866941	0	0.113806313915928	0	0.00287121740900242	0	0	0.00365341416785226	0.0299434174502567	0.048801550404429	0.356572079849641	0	0.265665475853473	0.00347049016201795	0.0421702105345781	0	0.0491191330953997	0	0.0180415136523084	0.003	0.381738891888201	0.934731196787858
TCGA-44-5645-11A-01R-1628-07	0.0958285218790497	0	0.012323970623352	0.135954601875692	0	0.190215668164738	0	0	0	0	0.0399693124707916	0.0425225469863757	0.0444096269380827	0.123328889468206	0.0141177801554683	0.146769940078546	0.00308903506026024	0.00588483951816348	0.121458049801595	0	0	0.0241272169796792	0.003	0.354725351792219	0.935553211373575
TCGA-44-2668-11A-01R-1758-07	0.0791353668974105	0	0.00675575512108216	0.109645034009794	0	0.0830047886903656	0.0168953089975241	0	0	0	0.0167468316173801	0	0.0929366595612305	0.213079587257852	0.00409674493072182	0.232973805308529	0.0147070542815695	0.00781318122667589	0.0629306954496582	0	0	0.0592791866502064	0.004	0.309017768356411	0.958382333187218
TCGA-91-6829-11A-01R-1858-07	0.0325536956499277	0	0.00805043771847628	0.0783763739570243	0	0.0383867627732937	0	0.015172413707872	0.0228617051543385	0	0	0.0350602025963211	0.0403857584970239	0.415763213663217	0.00994785144967926	0.105178186732955	0.0682916356619718	0.00188913386144201	0.0926558194915696	0	0.00840078903000578	0.0270260200548813	0.002	0.39619625576648	0.923888256342004
TCGA-91-6849-11A-01R-1949-07	0.113338604609694	0	0.0339898252090187	0.0360727987285043	0	0.253466289552785	0	0	0	0	0.0785022938361146	0.0485528159309573	0.0533203463256445	0.0959568267193167	0.0394448320126071	0.0944762527260778	0.0051592334245951	0.0283667516577913	0.0928103833950257	0	0	0.0265427458718677	0.019	0.206225173940529	0.996573947921603
TCGA-50-5935-11A-01R-1858-07	0.0245441109076403	0	0.00155199649509206	0.0553830764440886	0	0.200044120464794	0	0	0	0	0.0606137210450905	0.00184683575041237	0.0404026520267956	0.175623080441025	0.0817211712899761	0.202048588831804	0.0293476488685675	0	0.120621738439931	0	0.000879732516202984	0.00537152647858091	0.011	0.261586287508559	0.976094676698753
TCGA-49-6744-11A-01R-1858-07	0.0461935282937221	0	0.0105661835938162	0.0792979588574264	0	0.146035342357505	0.0024803141437419	0	0	0	0.0367442151822991	0	0.0082940829522673	0.211684475930542	0.00057363440252142	0.231155912777815	0.00403374731433817	0.0436407450639814	0.146242650456463	0	0.0263035770046423	0.00675363166891755	0.004	0.312282217425619	0.955350040222892
TCGA-49-6745-11A-01R-1858-07	0.00507359144597057	0	0.000583016832532823	0.05510122252462	0	0.211169392469797	0.00564831655807549	0.00151973699203236	0	0	0.05787443484996	0.0224668018110163	0.0413898103782669	0.101544043091451	0.072232375764493	0.199379630157599	0.0757152709174649	0	0.118328941440699	0	0.0128228412089158	0.0191505735571051	0.002	0.421287581322795	0.906598378812284
TCGA-91-6836-11A-01R-1858-07	0.0178887566594094	0	0.00263084236979642	0.133626700676134	0	0.152369289412592	0.0197856186274563	0	0	0	0.0479167471090941	0	0.0257525528794543	0.228935579522309	0.00586540505760419	0.248381850294477	0.00891958455598428	0.0197218437242221	0.0483175695564268	0	0.0136549237102058	0.0262327358448336	0.003	0.349533413394163	0.941144848501016
TCGA-55-6968-11A-01R-1949-07	0.0525789395320409	0.0421899138059353	0.0181529517911106	0.0832211600748913	0	0.043781617748275	0.00234232492668732	0.045185921039252	0.00683225674852513	0	0	0.0555197494323146	0.0846011387388347	0.294686861012653	0.0175471340137488	0.113418861734773	0.0171879099208601	0	0.102314879227095	0	0.00928773734295012	0.0111506429100538	0.004	0.320026634385937	0.952995138481102
TCGA-44-6778-11A-01R-1858-07	0.0397734818503436	0	0.00332700485080622	0.0595713242240764	0	0.274082330149457	0	0.01174351767659	0	0	0	0.0198801920715288	0.0848205119747458	0.0948809561563599	0.0682657041766312	0.0936844399569132	0.00989696842836024	0.0123834224583758	0	0.120962620601361	0.0104557355652998	0.0962717898591516	0.016	0.216452280250554	0.998350557421998
TCGA-55-6982-11A-01R-1949-07	0.0455122550010312	0	0.00451536750891059	0.184488723456701	0	0.213409043941032	0.00204906576809863	0	0	0	0.00695699484443048	0.0158500038616092	0.0485565436355811	0.122692790312895	0.0949730503078389	0.139921098935323	0.0170381093849866	0.0142276262820788	0.0867277468077936	0	0	0.00308157995168917	0.003	0.342037630747038	0.942254483978082
TCGA-55-6984-11A-01R-1949-07	0	0	0	0.0553453932933196	0	0.132230348804355	0	0.0091163873631352	0	0	0	0.0216578841495347	0.0224248489372363	0.137847051107955	0.0149205623917409	0.340346852801722	0.0364029954768334	0.0530311308805377	0.107781964333048	0	0.0620220146613865	0.00687256579919681	0.011	0.266199692069674	0.977149298620847
TCGA-55-6981-11A-01R-1949-07	0.0107634247135153	0	0	0.031845826194618	0	0.134932172610832	0	0.00075881109664263	0	0	0.0061437697066182	0.0223453629023316	0.0331121683484466	0.23427597424486	0.0358173285515967	0.311448966707156	0.0321735567358215	0	0.10041009248879	0	0.0294607533122217	0.0165117923865499	0.012	0.239654139808673	0.995236343556807
TCGA-91-6835-11A-01R-1858-07	0.0620949042134292	0	0.000219055208950052	0.101429711161874	0	0.155972006020464	0	0.0446386543588671	0	0	0	0.00290667059504351	0.0193917751185934	0.045973572589069	0.13961224704893	0.22756381111329	0.0440631633504989	0.00467480656321554	0.147277835045425	0	0	0.00418178761235057	0.00800000000000001	0.283655721891064	0.966912822147827
TCGA-44-6776-11A-01R-1858-07	0.00653386614874094	0	0	0.0755566573861054	0	0.209558192246042	0	0	0	0	0.0648458112448036	0.0325436119932041	0.0258325685347409	0.153119685648772	0.0157423702297094	0.179108606066249	0.00112687832630849	0.122293119886158	0.0667126752642055	0	0.0470259570249605	0	0.03	0.166795356388493	1.01686300995308
TCGA-44-2665-11A-01R-1758-07	0.0765279335510209	0	0.00202057874247946	0.0539888395436284	0	0.08741405612585	0	0.00336597936639493	0.0127910043538045	0	0.0189815600095618	0.0278160278553479	0.0888097394983755	0.120501634720174	0.0210998307873687	0.300679226970268	0.00939444108106734	0	0.127397870136911	0	0.00124162870782297	0.047969648549925	0.011	0.246669130262149	0.982380922499164
TCGA-91-6847-11A-01R-1949-07	0.0706060236950243	0	0.0182322348968135	0.0463359894702198	0	0.136914482366772	0	0.00848260439290464	0	0	0.0245839300681389	0.011160225374097	0.041865227364814	0.279888569185371	0	0.218541304336807	0	0.0306068715467033	0.0676071983892542	0	0	0.0451753389130796	0.024	0.185187938676225	1.0167668389703
TCGA-44-3396-11A-01R-1758-07	0.0416506550392381	0	0.00124914208226508	0.123150854172593	0	0.229208815495195	0.00588444868002358	0	0	0	0	0.0233786028321568	0.0491566294924609	0.105541404552549	0.0540381200066023	0.193184328007265	0.0156184285558428	0.0205810463188898	0.0989079624979318	0	0	0.0384495622669877	0.004	0.322576477429589	0.949097215409943
TCGA-50-5931-11A-01R-1858-07	0.0053729662005831	0.0141220818709724	0.000246817350499668	0.0757444868338829	0	0.171733580072138	0	0	0	0	0	0.082582768018699	0.00955102198972598	0.223253239847052	0.00522295970186371	0.228455646558877	0	0.0813940971924805	0	0.0987947927141022	0	0.00352554164912423	0.012	0.226124259072338	1.00313999409888
TCGA-44-6145-11A-01R-1858-07	0.0345475013250328	0	0.0167185214895396	0.0756997087238854	0	0.2349077639347	0.0147780718685131	0	0	0	0.0356148900879028	0.00654892272004981	0.0628644757052359	0.191570849332989	0.008740699742341	0.135378691200632	0	0.0516718115876494	0.0805297844920583	0	0.0109967180285465	0.0394315897609243	0.03	0.165484083347503	1.01390523397764
TCGA-44-6144-11A-01R-1755-07	0.0219601560633127	0	0.00130250998372239	0.0608719926175687	0	0.240352075004387	0	0	0	0	0.0343571660723818	0	0.027110892736059	0.208333183008008	0.0439087777420324	0.2060407542994	0.0712444717174939	0.021053716249418	0.0472158649777493	0	0.00620267487718593	0.0100457646512807	0.003	0.359848645965262	0.935049113839671
TCGA-55-6970-11A-01R-1949-07	0.068051902607162	0	0.00800489209853049	0.0757774776292943	0	0.314613882239658	0.0181362043390648	0	0	0	0.0276339189310196	0	0.0489525094171075	0.123294022093198	0.0990144419621884	0.108229127203145	0.00187483109271252	0.0170270765243295	0.0627304561578095	0	0.000509438092364306	0.0261498196124153	0.00800000000000001	0.284620744300435	0.967107494374727
TCGA-55-6969-11A-01R-1949-07	0.052555523951184	0.0750771282299889	0	0.0850023366317527	0	0.144899616002826	0	0.00215125399617703	0	0	0.0513445084515983	0	0.0513483916976153	0.19656440581223	0.0172864817339473	0.1967993040612	0	0.0283274215090601	0.07740436047247	0	0.000983306054495675	0.0202559613954545	0.012	0.237268041760838	0.985319921867912
TCGA-91-6828-11A-01R-1858-07	0.00560279099935016	0	0.00196510144395744	0.0661347884495261	0	0.25556494340257	0.0100463035877934	0	0	0	0.0849951014562725	0	0.0731142926967654	0.152556066530036	0.0219457241425335	0.127120762712427	0	0.0499513660451606	0.053477127019749	0	0	0.097525631513859	0.027	0.177298808150646	1.01379943965419
TCGA-38-4627-11A-01R-1758-07	0.0415008420980244	0	0.00832360989724166	0.0738749918182162	0	0.213265003105091	0	0	0	0.0222739435593815	0.0193759359339511	0.00114328844192212	0.113669453275173	0.122506848470484	0.0250582372296914	0.186128759111363	0.0120495280498075	0.0450895496136274	0.107878984168528	0	0	0.00786102522749592	0.002	0.400665924369459	0.91578924552297
TCGA-49-4512-11A-01R-1858-07	0.0400014700948459	0	0.0454156570019308	0.0426472345725881	0	0.185262112467495	0.00400994808220459	0	0	0	0	0.0438904175005327	0.00770675805977375	0.0639129943330712	0.0783270483869403	0.209035745429839	0.123079896594238	0	0.12310145809585	0	0.01401203725032	0.0195972221303713	0.003	0.336809269548125	0.941765891098954
TCGA-49-6761-11A-01R-1949-07	0.0303793520515326	0	0.00231888519904108	0.0782669641121866	0	0.140171787803943	0	0	0	0	0.097592519401719	0.0325991369463628	0.0303246748969917	0.272805939775216	0.0123515092233334	0.0970199797013884	0.0321566863303873	0.0625757437027812	0.105957194276873	0	0	0.00547962657824433	0.003	0.351743547065608	0.939134060076448
TCGA-55-6975-11A-01R-1949-07	0.141718980869761	0	0.0504991457358943	0.0492398376909122	0	0.206033881597809	0.00637726094713086	0	0	0	0.00399791448604786	0.0214541773764074	0.0520233061271751	0.0978119170510625	0.00399739557600935	0.123551979106298	0	0.0329807786901299	0.137394492577284	0	0.0272093992853207	0.0457095328827582	0.004	0.325372535516229	0.946830693604881
TCGA-44-2655-11A-01R-1758-07	0.0665729165256468	0	0.000212530783306127	0.0531707761626716	0	0.231782849178102	0.00521750514098798	0	0	0	0.00502489711769381	0.0128500930858016	0.0316082828064442	0.169712977607196	0.0188609164601674	0.174789922581201	0.0151906066138985	0.0278601031799466	0.143766144995615	0	0.0419951169247193	0.00138436083660186	0.016	0.214869634401474	0.992726111229606
TCGA-44-2657-11A-01R-1758-07	0.199973484375092	0	0.0511306004846201	0.145792502434075	0	0.0914138351366898	0.0167760652315349	0.0597554533304078	0.028723627834913	0	0	0.0377993918907112	0.0174597232976232	0.0608725838297817	0.0193226228969644	0.115222411869924	0.0431152276347353	0.0245767373192743	0.0686896833167993	0	0	0.0193760491168536	0.003	0.361531204932613	0.933258096617241
TCGA-50-5932-11A-01R-1755-07	0.0156869735052706	0	0.00891855997506242	0.0574750851764029	0	0.194903066160724	0	0	0	0	0.0646838536372394	0	0.0476869238917018	0.0738981756098855	9.20110523949111e-05	0.291743556124275	0	0.0488779236265763	0.147762762654507	0	0.0424406048673323	0.0058305037186276	0.011	0.251713767309826	0.977598466868381
TCGA-44-2661-11A-01R-1758-07	0.0779097819007192	0	0.00800613662814681	0.0705135515220591	0	0.193216703016902	0.00148357183538603	0.00188772893065908	0.00572367505147726	0	0	0.0141568081802138	0.0158278470726288	0.157040611441579	0.0442923989215503	0.230191117565726	0.0503297926407414	0	0.112398137092075	0	0	0.0170221382001367	0.003	0.380918744901019	0.924293045167867
TCGA-49-6743-11A-01R-1858-07	0.074971919068282	0	0.00903536801284841	0.0808530002103789	0	0.160122854115095	0.00437110570523933	0.011973793982688	0	0	0	0.0296585271100271	0.0338523870178136	0.156814189433235	0.018110553410829	0.181874585742873	0.00294920601270548	0.0167332811696722	0.156713908488974	0	0.0478444887424063	0.0141208317769315	0.004	0.333356183121009	0.944029629174571
TCGA-55-6971-11A-01R-1949-07	0.0356749920299246	0	0.00526473342073314	0.0811812552077899	0	0.190044295144826	0	0	0	0	0.0469349803804897	0	0.0438864450564276	0.202147813865968	0.031375267238186	0.180221596604148	0.00750281722989242	0.0174121705693302	0.101599893180885	0	0.0385961694082365	0.0181575706631634	0.011	0.244760918516961	0.982559012109174
TCGA-50-6595-11A-01R-1858-07	0.0256431243680544	0	0.00265933374274974	0.0925120944547847	0	0.329051525834223	0.00360800980770623	0	0	0	0.0792120499629633	0	0.0277477386594886	0.101776363974842	0.0673704741123306	0.173564770426849	0.0165265417019984	0	0.0661873053470769	0	0.0108032078771494	0.00333745972978365	0.004	0.314634065478642	0.955255466765643
TCGA-55-6980-11A-01R-1949-07	0.10294810755383	0	0.0324139418027306	0.0977621098559761	0	0.258714255304145	0.0239353730472771	0	0	0	0.0225128497377946	0.0199488082169432	0.0209608677039179	0.0783726997938327	0.0503930943295925	0.120755278709169	0.0200882224460296	0.000202791361863989	0.134960173544965	0	0	0.0160314265919333	0.00900000000000001	0.278706322881362	0.966649416224323
TCGA-44-2662-11A-01R-1758-07	0.0776526219430315	0	0.00849012652775154	0.0749252561965982	0	0.235503401052538	0.000327171023079683	0	0	0	0.0353940264376026	0.0361107702477824	0.124966002053235	0	0.0219803019729761	0.174570515494807	0	0.0485489932840111	0.0383808447704742	0.0278153570410129	0	0.095334611955099	0.0629999999999999	0.110691128471856	1.03601959216779
TCGA-55-6986-11A-01R-1949-07	0.0389274518017014	0	0.00148245185928319	0.068314508649415	0	0.291934758106856	0	0	0	0	0.0061998239105699	0.018397049443613	0.0256940843957592	0.119259213641221	0.0318947808276955	0.186746166913513	0.00705617756364919	0.0441459132708835	0.0638094970156461	0	0.0695876872085549	0.0265504353916392	0.024	0.184646151612893	1.00619588468606
TCGA-38-4625-11A-01R-1758-07	0.0366077998419233	0	0.0053963199840189	0.0471685420608369	0	0.106852871590779	0	0.00114144691685591	0	0	0.00788067748894812	0.00892890680229455	0.0967012330910867	0.299474102646579	0	0.18966175972244	0	0.0579943828845036	0.0878326151871221	0	0.0213563787775258	0.0330029630050863	0.003	0.350387565445827	0.942568229754309
TCGA-91-6831-11A-02R-1858-07	0.0274775955014251	0	0	0.100051397086422	0	0.224209087884583	0.0241193735665602	0.0114827083435095	0	0	0.0211530148554449	0	0.054894072416862	0.167634393605547	0.0362226247229924	0.128367950660504	0.00181221097794527	0.0564040175368894	0.0562337122360602	0.00494103571931003	0.0303304226589963	0.0546663822269475	0.012	0.240160116550654	0.984496567221367
TCGA-50-5933-11A-01R-1755-07	0.0816569551601123	0	0.017189701719703	0.0839642653846361	0	0.114922416511596	0.00875263782142053	0	0	0	0.0629097232085926	0	0.0900928966158473	0.111583020392406	0.0175680579564557	0.120383307747075	0	0.106518991224704	0.059165211636504	0	0	0.125292814620948	0.011	0.250192481617691	0.979362334486441
TCGA-50-5939-11A-01R-1628-07	0.0314277719154047	0.00972344459908659	0	0.0559932637730643	0	0.202370135542951	0	0	0	0	0.0378978159404938	0	0.104493038988318	0.181639908702588	0.0172044355884414	0.195423177474903	0.00672834389445818	0	0.0570272818466225	0	0.0628189643977982	0.0372524173358706	0.024	0.184274893790413	1.00868505393797
TCGA-73-4676-11A-01R-1755-07	0.0271543994770971	0	0.00121828960907605	0.149245323297967	0	0.149462662752946	0.00599992386050757	0	0	0	0.0423887664830085	0.0149265595212498	0.072720236675685	0.217256078059854	0	0.136509669901328	0.058305377448388	0.0669536913130126	0.0445012472721884	0	0.00714806100222132	0.0062097133254712	0.003	0.335744594179054	0.945381397293533
TCGA-55-6979-11A-01R-1949-07	0.0665385653645616	0	0.0121668272875084	0.0632205142961029	0	0.200737213475708	0.00175722949117997	0.0406388523565918	0	0	0	0.0188431963775217	0	0.250664208709039	0.0746372566544445	0.181595525034898	0.0134628091785934	0	0.0299414291254996	0	0.0114976885674246	0.0342986840809265	0.011	0.257032637742887	0.983215774719851
TCGA-50-5930-11A-01R-1755-07	0.133581583404083	0	0.0286375439359537	0.147342584710879	0	0.0871712344995886	0	0	0.0209940154951295	0	0.0383898957958324	0.0143079795098329	0.101248802853857	0.10207254070233	0.00669254258875616	0.155768043946866	0.0126639640172842	0.0147605610052409	0.101473452073901	0	0.0168973402823373	0.0179979151781284	0.00700000000000001	0.289179487810135	0.961420142919994
TCGA-38-4632-11A-01R-1755-07	0.0242640595592232	0	0.00525855212245291	0.098629252098509	0	0.165417799762014	0.0308316426299604	0	0	0	0.0147533128556163	0.0125396478433193	0.0296926578825392	0.103756276226733	0.0346798450739953	0.260137058170748	0.0318004388500934	0.0184448366567419	0.106572001426249	0	0.0272556053820256	0.03596701345978	0.003	0.356047833237194	0.934575192834446
TCGA-49-4490-11A-01R-1858-07	0.0446034213222538	0	0.0035211998562447	0.12136639802227	0	0.23354804748476	0.0133529295728328	0	0	0.00391045081875497	0.0794293698155879	0	0.00317160053163189	0.0585008037231478	0.0181267638044802	0.1855791056041	0.0756398281109466	0.0458390604210108	0.0904408761652434	0	0.00246397125832528	0.0205061734884104	0.003	0.344875992186467	0.939447381256071
TCGA-44-3398-11B-01R-1758-07	0.00397317473560198	0	0	0.0830021700201943	0	0.189651291377206	0	0	0	0	0.0894367422229729	0.0310867773553693	0.0631114939545115	0.179276570245603	0.0343437863956316	0.0997680403376824	0.0229201270208937	0.0519258401624747	0.126921572784629	0	0	0.0245824133872298	0.004	0.307291951672983	0.956795535272424
TCGA-44-6777-11A-01R-1858-07	0.0260058329823644	0.00444589632977691	0.0353569233689984	0.119695581973458	0	0.175520541222934	0	0	0	0	0.020554975473956	0.0136222449420191	0.0596876065028842	0.167078232899184	0.0352642840558939	0.200037916514348	0.0109740715723629	0.0262169775376333	0.0792250666395756	0	0	0.0263138479846106	0.013	0.224141073666528	0.990070409276312
TCGA-55-6978-11A-01R-1949-07	0.021465185036715	0	0.00162105449033924	0.0569156805936211	0	0.210786261166048	0	0	0	0	0.130258636943652	0.00569386228989567	0.0812634656735565	0.138453798561986	0.0364969168337723	0.158306416310136	0.0034650635183219	0.0358029527658051	0.088835944581721	0	0.011024035640948	0.0196107255934819	0.00700000000000001	0.291992597527921	0.962438332900155
TCGA-55-6972-11A-01R-1949-07	0.0813895074786629	0	0.0290482189567931	0.191280137563271	0	0.196240715744171	0	0	0	0	0.0944945415236956	0.0324733428028915	0.0433193067223023	0.0705916723575814	0.0223505259693817	0.151481132622675	0.00408712082930826	0.016072864567867	0.055194756442594	0	0	0.0119761564188065	0.01	0.274753731631171	0.974185684549831
TCGA-55-6985-11A-01R-1949-07	0.0740888520726546	0	0.00672561878569091	0.0833728330129688	0	0.170960459507918	0.0193292964772563	0	0	0	0.012308073491339	0.0054291030596492	0.0441421901365025	0.302711635884967	0.00732932695131268	0.154648058427819	0.021026275577245	0.0210989717550626	0.050905274248377	0.000103321644890818	0.0185332484348108	0.00728746053153511	0.00600000000000001	0.293347827542176	0.967348827314556
TCGA-44-6147-11A-01R-1858-07	0.0763192905812968	0	0.0291145054549957	0.0383279536284541	0	0.155912361741277	0.0142111445257593	0	0	0	0.0771024622362949	0	0.0501545290306076	0.204438836766684	0.0114862274596328	0.106702178941422	0	0.0524120307160958	0.042871977764173	0	0.0206111105568541	0.120335390596453	0.011	0.249275594008758	0.982006937456583
TCGA-MP-A4T8-01A-11R-A24X-07	0.0587112533547005	0	0.0401268226286303	0.0319459197408021	0	0.0214419756756399	0	0.0300789551678525	0.0724977758042349	0	0	0.011852675668561	0	0.431216109086374	0	0.120136266788294	0	0.153460523186281	0.0238766944783333	0	0	0.00465502842029641	0.003	0.370668646359216	0.940797635451425
TCGA-MP-A4T6-01A-32R-A262-07	0.142096541693284	0	0.0500911404646568	0.0661329171195352	0	0.190930587735652	0	0.0506809656472137	0.0476213362821628	0	0	0.0198305056966406	0	0.276955567520806	0.0474925074265158	0.056597235812649	0.00849618817466252	0.000420496805629333	0.0402842952955511	0	0	0.00236971432504072	0.004	0.328727452284472	0.951138936166432
TCGA-49-4510-01A-01R-1206-07	0.155230919761566	0	0.300795305640076	0.0595667132929702	0	0.0986971479147959	0	0.031246326314628	0	0	0	0.0508167228803343	0.00717197482996053	0.00236686037051777	0.00450703418400515	0.159879911426156	0.020127686425641	0.0248102928037448	0.0817171780584791	0	0	0.00306592609712557	0.001	0.515013071120599	0.859130666538688
TCGA-67-3772-01A-01R-0946-07	0.0344200618015145	0.00136612171400051	0.141230016451991	0.0663269968189717	0	0.158535306561801	0.0179278747152233	0	0	0.014075724355297	0	0	0.0291119334568839	0.0382460888848574	0.0217361113219576	0.129060035147134	0.236783139414492	0.0313515970402582	0.0736514395318003	0	0	0.00617755278381657	0.00800000000000001	0.286666787052874	0.963664666274919
TCGA-69-7763-01A-11R-2170-07	0.143044347530391	0	0.171698838921351	0.0773172662136023	0	0.181420266305569	0.0113453286780294	0.0211094600674284	0.0183164945715271	0	0	0.0166470853026508	0.0209231650888785	0.0945834428098688	0.0180589864453669	0.13481615736087	0	0.0250804206851431	0.0627118950881113	0	0	0.00292684493121231	0.001	0.427847654362475	0.903692064121959
TCGA-05-4410-01A-21R-1858-07	0.0891744324025362	0	0.281244073089538	0.126864357687056	0	0.0950633322466176	0.0702830627009546	0.0370524462424906	0.00134264004066036	0	0.0178777685062215	0	0.00662859099995479	0.05005901431998	0.091598791110941	0.079612194887473	0.015942958807205	0.000674575241069414	0.036581761717302	0	0	0	0.001	0.500155600604012	0.866180645438445
TCGA-95-7039-01A-11R-1949-07	0.151606393828513	0	0.0300861626393037	0.170430764467561	0	0.146408188384761	0	0.00685864223981032	0.00468997920792137	0	0	0.0225218785313217	0	0.165753525773863	0.126002713781202	0.117494385977939	0.00347836486428935	0	0.0546690003035144	0	0	0	0.00700000000000001	0.28959781481732	0.968606952545573
TCGA-MP-A4TC-01A-11R-A24X-07	0.0547250343894894	0	0.035113016492389	0.120335214648236	0	0.099514641019378	0.0669380687808816	0.0273164731442405	0.0197250256457612	0	0.0159151707158523	0	0	0.274735212482954	0.0789161554970878	0.142058330893266	0.029251146421487	0	0	0.033493169406353	0	0.00196334046262439	0.015	0.219141198220159	0.999936229979844
TCGA-62-A46S-01A-11R-A24H-07	0.0987462964529968	0	0.207420611195309	0.0838862988842282	0	0.165824681581242	0.017677619626061	0.0138743461909762	0.0260523607358592	0	0	0.0122927169040689	0.0132542086388089	0.0670507768078452	0.0745895378416798	0.0842658036442785	0.0719167544842651	0	0.0452029229763312	0	0	0.0179450640360501	0.001	0.486457724051758	0.87307072638967
TCGA-95-A4VK-01A-11R-A262-07	0.19564274307145	0	0.0438337842700275	0.124936764141438	0	0.200972529186145	0.0189513928144382	0.0642477933724737	0.0265305841668294	0	0	0.0152075205682905	0	0.124593652600008	0.0777628188034183	0.04958683613905	0	0.0194067804642202	0.0383268004022108	0	0	0	0.003	0.360454861203592	0.936870268198667
TCGA-49-AARO-01A-12R-A41B-07	0.174899238872765	0	0.0745931393048295	0.0565007491409557	0	0.135130786984345	0.0229740194426868	0.042560296009605	0.0168698181539819	0	0.0128673230535056	0	0.00859246043455062	0.227034145030794	0.033575735306878	0.0946147817157392	0.0561735431364411	0.0270268338871362	0.0159979541463978	0	0	0.000589175379388868	0.001	0.438497908547882	0.898060840802252
TCGA-55-7994-01A-11R-2187-07	0.029551255729453	0	0.0010136456637039	0.211786282130964	0	0.0486687339231425	0.0877656474289497	0.028323251594338	0.0237614785299593	0	0.0508159097599137	0	0.00151663659468715	0.155414207897231	0.120545728857313	0.16508298494037	0.0288026373065043	0.01760523797314	0.0293463616703306	0	0	0	0.004	0.304810974786242	0.961025610653104
TCGA-49-6743-01A-11R-1858-07	0.159984811764568	0	0.125403128983776	0.0840448809772704	0	0.180187092037775	0.00843497565413178	0.0174564383668105	0.00747958317805339	0	0	0.00736258727211629	0.00713212363335142	0.187126944501583	0.0809446720464553	0.108434940634542	0	0	0.0187119961357085	0	0	0.0072958248138588	0.001	0.442790434360971	0.89600119247333
TCGA-78-7149-01A-11R-2039-07	0.184648744628494	0	0.237422940531976	0.103773100634419	0	0.175789345614975	0.00357980671768078	0.0153652622755145	0.00991188291235673	0	0	0.0221272454294698	0	0.0523096511060645	0.0644674905481616	0.055183871964036	0	0	0.0667103643480255	0	0	0.00871029328882695	0.001	0.535876518578195	0.843659646531322
TCGA-44-7660-01A-11R-2066-07	0.0602756665584623	0	0.018085784993901	0.0989986423073338	0	0.250673171053662	0.00705121030918179	0.0406919535830594	0.0126118613289844	0	0.0201033609902598	0.0244514190145133	0.0235568094024498	0.101832743273769	0.101754135415048	0.210929269633458	0.0264281900339862	0	0.00255578210193247	0	0	0	0.046	0.138125600076391	1.03331232064177
TCGA-53-7626-01A-12R-2066-07	0.125976787936629	0	0.0950749194483193	0.127400957875827	0	0.25181538342409	0	0.0516308837831863	0	0	0	0.00267951907556822	0.0250251136487972	0.0656351124116271	0.0570260872288252	0.112899385416963	0.0220843454009872	0.00711912462529187	0.0293640352839264	0.0115731386379773	0	0.0146952058019844	0.003	0.341588354240813	0.943974971591891
TCGA-44-8119-01A-11R-2241-07	0.131763438978127	0	0.139583894177017	0.0574011033848317	0	0.128692129916521	0.0412339637766294	0	0.0124818340262179	0	0.0227072685885642	0.0153678108997582	0	0.267581048162592	0.0486435117477019	0.109825656393603	0	0	0.0221167389126782	0	0	0.00260160103575879	0.003	0.350205903618181	0.943018890511453
TCGA-44-2656-01A-02R-0946-07	0.0939303474598981	0	0.123846351820802	0.193330278384152	0	0.118805913965288	0.0406477121843525	0.0336143594514106	0	0	0	0.0321811226454182	0.0166501979859945	0.0365282233099612	0.0770322350964895	0.119397199729081	0.0262463483590644	0.0012713258044458	0.0755209998922383	0	0.00587146918962087	0.00512591472178328	0.003	0.353207741890082	0.937664950731968
TCGA-78-7153-01A-11R-2039-07	0.115770614580626	0	0.120742518652065	0.207176759602352	0	0.115222163478921	0.00620579823072075	0.0302490191165859	0.0393739577326093	0	0	0.0499236993607038	0.0184082961791931	0.0562468776604991	0.0183219335839351	0.112876944500604	0.0144535309369184	0.0111386610781661	0.083735280975163	0	0	0.000153944330935941	0.003	0.344807659741336	0.943258122800516
TCGA-55-6987-01A-11R-1949-07	0.055460198614533	0.00125469131707486	0.127495232504116	0.219996909959735	0	0.0392074297708633	0.097581627378015	0.0440529291005342	0.00248662421301126	0.0118792711890008	0.0298007617703734	0	0.00141710238477541	0.1400893174445	0.124956345832047	0.0569844547584131	0.00652183031284685	0	0.0348724949957065	0	0	0.00594277845445578	0.004	0.321979590260543	0.954358992136661
TCGA-78-7539-01A-11R-2066-07	0.0493744151682943	0	0.0387179063253707	0.170291483291129	0	0.177153528543755	0.0474382657164799	0.0379142388692429	0.0401128281088321	0	0	0.0247108521590319	0.0133651052583406	0.0419467609235511	0.064038210092627	0.124956236519166	0.0757173105365404	0.0338277275320622	0.0565876792535408	0	0	0.0038474517020363	0.01	0.271554262091452	0.971408660137329
TCGA-83-5908-01A-21R-2287-07	0.0893905383983074	0	0.0167253836749493	0.282446187154947	0	0.0807795582464642	0.162476465689766	0.031391024003366	0.00358903945223898	0	0.0561002377818767	0	0.00961001527025104	0.0420243743648134	0.0964984060994531	0.0549585719210129	0.0609375003658416	0	0.0130726975767122	0	0	0	0.002	0.391339706614448	0.921632738654417
TCGA-95-7567-01A-11R-2066-07	0.102364009099007	0	0.149849606884253	0.120360130053227	0	0.200836511157452	0.0411491604803973	0.0348856473285266	0.0262145228519829	0	0	0.0132745911180551	0	0.0277338387013248	0.0653420442850699	0.17415978169097	0.0192522910122092	0.0217827697678472	0	0	0	0.00279509556967849	0.003	0.336288709711383	0.948682004576077
TCGA-55-7574-01A-11R-2039-07	0.143513921194393	0.0229097607750394	0.112167732286111	0.105857313786964	0	0.23981419917217	0.0777186155920683	0.00741511202473737	0	0	0.00989827131663063	0	0	0.108651671694192	0.0354450236419906	0.0776573692220234	0.0117051160295731	0.0219437615570972	0.0218126316658236	0	0	0.00348950004118638	0.002	0.406918578544625	0.913685774112843
TCGA-44-7667-01A-31R-2066-07	0.0154000455180678	0	0.0228756339269053	0.08068775558736	0	0.123193491955855	0.0174402734330263	0.0218568920069758	0	0	0	0.0805030065746989	0.00436811082364451	0.38332479789795	0.0616128680864551	0.176630831517888	0	0	0.0108315200818574	0	0	0.00127477258931508	0.085	0.0922626780590982	1.07847599505906
TCGA-75-6205-01A-11R-1755-07	0.0272697891548599	0	0.00196320472730399	0.121201710308623	0	0.215337148056863	0.032498641818399	0.0100004854370076	0.0155296284773378	0	0.028103731761699	0	0.00649392772979608	0.0901863967984938	0.0928292057088738	0.257869638041167	0.0163567047304273	0	0.0691883755623404	0	0	0.0151714116868083	0.0639999999999999	0.110095337065642	1.03986322711029
TCGA-69-8254-01A-11R-2287-07	0.122549871954286	0	0.0511424424604196	0.0692689968729585	0	0.251875093309581	0.00922406594921262	0	0	0.025684798772958	0	0.00581524727775443	0.0140437105058155	0.0867495834238016	0.0982634047063948	0.11361807587237	0.0424486650492116	0.0124054994169415	0.096910544428295	0	0	0	0.01	0.27121520082276	0.97088851766804
TCGA-44-A47G-01A-21R-A24H-07	0.0491988225114486	0.00788329578148988	0.110914289731119	0.150006265065132	0	0.17964590027005	0.0828468175569361	0	0	0	0.00353115152471187	0	0.00943180818233772	0.115710175818675	0.0511127149763496	0.115701966670137	0.0563794212903262	0.0100286980490052	0.0440257058812267	0	0	0.0135829666910561	0.004	0.320329844574741	0.950097729177677
TCGA-44-2668-01A-01R-A278-07	0.0398815880851831	0	0.0282524410206123	0.0234171614130613	0	0.127981532796833	0.093662389085209	0	0	0	0.0268748976785316	0.00956175475029922	0	0.282110008554393	0.0582960125046961	0.0770734601067028	0.00212453807202045	0.00929139296043709	0	0.171411007438169	0.0031157518213896	0.0469460637124634	0.011	0.25387567317567	0.989928930767348
TCGA-44-6775-01C-02R-A277-07	0.127313288354348	0	0.0192622397280575	0	0	0.349598616054325	0.0150111875055593	0.00671593771937944	0	0	0	0.0392418548307328	0.0141541147035262	0	0	0.1561844441645	0.0215094845834551	0.0589854727275551	0.128921074477791	0	0.0569516121215356	0.00615067302923443	0.016	0.213696422876405	0.992681939567682
TCGA-78-7163-01A-12R-2066-07	0.140338081024796	0	0.122231862550945	0.225152244190987	0	0.216256212999422	0.0109613397720195	0.0377269505183814	0.0183834053335533	0.00985169459826421	0	0.0159205289676268	0.00748908497589978	0.0239311056968824	0.0306029413508381	0.0603384927855067	0.0201750242907623	0.0261616258987296	0.0323744301410384	0	0	0.00210497490434776	0.003	0.353281617738119	0.945521104952617
TCGA-91-A4BC-01A-11R-A24H-07	0.0917158584568558	0	0.115485760689126	0.348073877389654	0	0.0456907318955526	0.151566799634521	0.0386012319804862	0.00464389625590421	0	0	0.017247834126818	0.00722521997931445	0.0401508885187792	0.0312627616412644	0.0595378424989743	0.00189685533746466	0	0.0431648923615719	0	0	0.00373554923371333	0.003	0.338508170616884	0.950608867939893
TCGA-55-5899-01A-11R-1628-07	0.0331730144985286	0	0.00355258740142147	0.0922140960801533	0	0.130834631827877	0.0749789235328435	0.0296163105326773	0.0260225525308732	0	0.0378646759160251	0	0	0.269172952909611	0.0593714859929122	0.197909668205323	0.00292399213898072	0	0.0423651084327741	0	0	0	0.049	0.131645230716823	1.03817755790241
TCGA-J2-A4AD-01A-11R-A24H-07	0.19586631799039	0	0.0981009379085148	0.0844527317180895	0	0.163765963018098	0	0.0118171627697584	0.000480223460598744	0	0	0.011666656085229	0.022709885162576	0.132864122911327	0	0.150988593132653	0	0.0670331049971238	0.0602543008456414	0	0	0	0.002	0.383279777874195	0.924456440574547
TCGA-69-7974-01A-11R-2187-07	0.0673841425339363	0	0.0254967126329227	0.0940020235641428	0	0.170088060917632	0.0427719068150097	0.0251821693295891	0	0	0	0.0388834008432836	0.0242684707969224	0.10004990380268	0.0435676157585679	0.193720852543723	0.0953074142108448	0.014817832490401	0.0563657604460532	0	0	0.00809373331429149	0.011	0.257300874540672	0.97388404759638
TCGA-69-7980-01A-11R-2187-07	0.041871074238545	0	0.00450538849776404	0.155545158497741	0	0.166480380941491	0.0834543902397218	0.0714265269916826	0.0191515870092296	0	0	0.00203671030007909	0.0437641520343471	0.0511067351892764	0.120249521734398	0.158642812367081	0.00518393330369739	0.00261858398882379	0.0589534033221994	0	0	0.0150096413439229	0.012	0.241188829525802	0.986839873954659
TCGA-05-4417-01A-22R-1858-07	0.053252472418702	0	0.105545438952143	0.0701884553977893	0	0.209497703995834	0.0947071445763897	0.0386640264521624	0.022738486878988	0	0	0.0166289949546486	0.015357739284083	0.123176686049519	0.0254375788555812	0.0860635929503207	0.064424470737945	0.0405321923823938	0.0221324859616273	0	0	0.0116525301518731	0.004	0.302304974847575	0.957689239534594
TCGA-75-5122-01A-01R-1755-07	0.0140201688914666	0	0.00465866104709984	0.306145232535338	0	0.0945458555274439	0.0399030096353617	0.0248102194571484	0.00142820615325088	0	0	0	0.0279063684171156	0	0.0509076624874741	0.268245554951857	0.114720707687389	0	0	0.0367509600008962	0.0133484762061503	0.00260891700200831	0.002	0.402826040554799	0.914892842294413
TCGA-05-5425-01A-02R-1628-07	0.0903795555150428	0	0.078906277963201	0.164541350686838	0	0.0721503109762369	0.102029345921344	0.0131242227101017	0.00172844963242817	0.00151786939442127	0	0.00493035020457742	0	0.0694815046286333	0.122784477537629	0.145685358194573	0.0285448627771077	0.0106279833703128	0.0637117174778025	0	0.000174656557772032	0.0296817064519784	0.004	0.308004367087467	0.95548825491565
TCGA-67-3770-01A-01R-0946-07	0.0839272572072561	0	0.0108849677023017	0.061658591057394	0	0.247155670411852	0.0196832413991459	0.0208189988419021	0	0.0474081388959425	0	0	0	0.0666917836814376	0.0621401895539843	0.204438563740964	0.0269546276932582	0.0484497915452691	0.0764036807660306	0	0	0.0233844975032621	0.002	0.390757145731783	0.919694053483931
TCGA-MP-A4T4-01A-11R-A262-07	0.0187532412612164	0	0.046058802300222	0.181735416123695	0	0.172713260401445	0.0678042600716945	0.0501588474790449	0.0360944198061126	0	0.022522012502643	0	0	0.133238003167538	0.11146609137118	0.114318925673763	0.00940287983175816	0	0.0355215308709966	0	0	0.000212309138690529	0.0590000000000001	0.115646071572926	1.04506326580538
TCGA-05-4403-01A-01R-1206-07	0.168579788559554	0	0.0275424849296299	0.0223892680118151	0	0.16585077001944	0	0.00624856247359453	0.00530478664885045	0	0	0.026527465412429	0.0334750921361949	0.1857691588028	0.0552688951669959	0.157000855977284	0.028246641249592	0	0.113960890823657	0	0.00383533978816333	0	0.003	0.36147271048713	0.932755679872745
TCGA-97-7938-01A-11R-2170-07	0.131515917151926	0	0.0475459559769587	0.137942360812421	0	0.152985525996423	0.0273644553424836	0.0267808465278482	0	0	0	0.00780526200918158	0.000162352527063602	0.125307239162921	0.0523440392894668	0.0919549895876284	0.082298134992341	0.0104052880978836	0.0692810329736572	0	0.0218327415023522	0.0144738580494432	0.011	0.264231422884436	0.97222814568545
TCGA-62-A46P-01A-11R-A24H-07	0.143012024872412	0	0.181519557235296	0.0768905394315522	0	0.110134234212363	0	0.0450881860470786	0.00835552486408214	0	0	0.0283836886410756	0	0.0733012926508564	0.0112342498757247	0.228755577658914	0	0.0410119681820714	0.0394067095750944	0	0	0.0129064467534796	0.001	0.46328893261107	0.885433751346134
TCGA-NJ-A4YF-01A-12R-A262-07	0.188216951013529	0	0.0776149479670944	0.0686374287320753	0	0.0948782184246966	0	0.0312645513086235	0.0279304182753689	0	0.0230622880227315	0	0	0.31425699941967	0.0399794881904674	0.104105853693309	0	0	0	0.0227318547395517	0	0.00732100021288276	0.002	0.413111707165374	0.912261500701217
TCGA-50-5055-01A-01R-1628-07	0.125807158637458	0.039616357169692	0.119767497832408	0.149671319288011	0	0.083325917597174	0.0247792631657438	0.0357424562093594	0.0597115696074145	0.00549796436655597	0	0	0	0.137560564673887	0.0438717517696436	0.0757960132543835	0.0559241769449867	0.0081639517740481	0.0347640377092346	0	0	0	0.001	0.452454684520734	0.891024970527404
TCGA-44-6776-01A-11R-1858-07	0.054972912271399	0	0.0888228766919837	0.0945989766357154	0	0.272940135861515	0.0172661191061216	0.0432143509877702	0	0	0	0.0223621540809031	0.0270197207812729	0.0222173107316773	0.0378287070661449	0.0722679547466539	0.118084864156234	0.0438018757562409	0.0790625859699999	0	0	0.0055394551563685	0.011	0.244265861805938	0.981573906244954
TCGA-62-8399-01A-21R-2326-07	0.137824688601209	0	0.106587350425732	0.111226743504986	0	0.150037456600606	0.0142301898943566	0.0198207546391515	0	0	0.0114387061505387	0.0178822400023378	0.0462714015135232	0.0489430791663516	0.0550179288375291	0.108348312194797	0.0101949633147504	0.0570595687561605	0.0752491041088435	0	0.0137491781868718	0.0161183341022542	0.003	0.339360205584792	0.942451258473716
TCGA-64-5775-01A-01R-1628-07	0.0501484923978055	0	0.021366463544211	0.0513170754751478	0	0.140437966058531	0	0.0151073609591779	0.0297667882880449	0	0	0.0263678735849255	0.0214809075333342	0.264164457802302	0.0407498357661594	0.314841700940745	0	0	0	0.00482241931857197	0	0.0194286583310437	0.03	0.165784563081086	1.03333980212754
TCGA-86-8672-01A-21R-2403-07	0	0.00548430027338924	0.0505603141367945	0.292203059910362	0	0.0128987795617094	0.135703240497405	0.0507084425088302	0.0264852703498796	0	0.0219905492852696	0	0.0102131655510116	0.135428427526218	0.0575012005844916	0.167886967410105	0.0178464597089451	0	0.0150898226955888	0	0	0	0.0580000000000001	0.117990352660578	1.04009899448817
TCGA-64-1677-01A-01R-0946-07	0.0735667228060933	0	0.170380511962423	0.117490874065544	0	0.0778975602293905	0.17000324159328	0.0468788929950594	0.00647542726198925	0.0223372201122239	0	6.89442437122986e-05	0	0.0951826070589477	0.131396832954832	0.0599003414829343	0.00866290521222512	0.0043947938470688	0.0121133878427159	0	0	0.00324973633156087	0.003	0.364108992007213	0.935911748126705
TCGA-93-A4JO-01A-21R-A24X-07	0.139180133123893	0	0.0644189090640069	0.109696058618117	0	0.224543122320019	0.00441006046723439	0.0289299896330763	0.0268135507837252	0	0.0057744793423474	0	0	0.129034407424877	0.0831630206358731	0.139823338357906	0.00693226650889257	0	0.0330196731342464	0	0	0.00426099058578591	0.003	0.336214202020063	0.946073587568696
TCGA-NJ-A4YP-01A-11R-A262-07	0.0739687537119478	0	0.0913511765091957	0.0881895290330273	0	0.180494526377626	0.0272989358093603	0.0410593829114204	0.0194442429456632	0.00921914408513157	0	0.044318929323743	0	0.159341350264314	0.0534635310469614	0.137738869289216	0.00347119630158013	0.0446006241455446	0.0103934059506811	0.00141652363891806	0	0.0142298786556696	0.004	0.307400782279791	0.95790526245107
TCGA-05-4389-01A-01R-1206-07	0.0435736637825482	0	0.00315527876778379	0.257223309021884	0	0.0504958838743015	0.0748684361006691	0.0221347658364823	0.0492717205153633	0	0	0	0	0.0827535251791977	0.100135107272861	0.125849348129617	0.115521463722959	0.00483154014167958	0.0648111632789264	0	0	0.00537479437572706	0.01	0.273498403703825	0.970910197963385
TCGA-97-8171-01A-11R-2287-07	0.0755746732059872	0	0.0628700550530359	0.0151122012107313	0	0.127365564945188	0	0.034074909174322	0	0	0	0.0146633839823841	0	0.321191682507573	0.0118325667322159	0.25030594217682	0.0114372142636866	0.0285545422795151	0.0468270500288939	0	0	0.000190214439646777	0.00700000000000001	0.291891127511536	0.974000292362504
TCGA-05-4425-01A-01R-1755-07	0.0216777530163211	0	0.00232985137005596	0.0489882165119968	0	0.202012487895119	0.0251129405798902	0.0133992060344607	0.00467817556552291	0	0	0.0128302468872178	0.00047182731207975	0.214040654727486	0.0595452218410888	0.245360732552561	0.133285654947613	0	0.0162670307585868	0	0	0	0	0.573046988652073	0.828645611688935
TCGA-44-6147-01B-06R-A277-07	0.226471464644517	0.0125493271245672	0.0127204216132959	0	0	0.447726384234576	0.0233890211068852	0	0	0.000498624691759904	0	0.00245255990789836	0	0	0.0345447272525971	0.113125451993344	0	0.0642497731110365	0.0308121408546068	0	0.0298377071821751	0.00162239628274128	0.004	0.307495284862374	0.964182738292574
TCGA-91-6835-01A-11R-1858-07	0.0352990336050186	0.0431094536937025	0	0.145094371760831	0	0.193534956798277	0.040228597844317	0.0268187914956297	0.0410442573186113	0	0	0	0	0.223061625860404	0.0766610356271121	0.117679585314697	0.0320320355923962	0	0.025436255089003	0	0	0	0.001	0.511365146084781	0.861620670150792
TCGA-55-1592-01A-01R-0946-07	0.100588947290617	0	0.0926547849108835	0.050394646813956	0	0.123740853872205	0.00392101469675667	0.00461723366314311	0.00931969321582583	0	0.0209176693020585	0.00558781565646346	0.0506549225748385	0.225173739210002	0.0448219711139208	0.117256274186338	0.0852441378538322	0	0.0577655641331678	0	0.0026168598100777	0.00472387169591332	0.003	0.345732759619102	0.940240194353714
TCGA-69-7760-01A-11R-2170-07	0.067644496044432	0	0.0178593314876466	0	0	0.112018526879755	0.00900998585946975	0.0471310329525246	0.0193206812037762	0	0	0	0.00933832202785564	0.182087026601568	0	0.105244921185831	0	0.371677389968842	0.0512653249753643	0	0	0.00740296081293477	0.023	0.189586650947665	1.02870744084432
TCGA-64-5778-01A-01R-1628-07	0.0727085862918809	0	0.103669295618319	0.233232619052014	0	0.0973230968790159	0.102580601051634	0.0276676126081893	0.0491234915811047	0.0020638387536427	0	0	0	0.0710147979856926	0.131138289298564	0.0819717108213834	0	0	0.0270048746916253	0	0	0.000501185366934533	0.004	0.320803880141805	0.956691288692186
TCGA-55-8620-01A-11R-2403-07	0.0201654631955301	0.0160775591137933	0.0658453038014704	0.142505525140136	0	0.1284639482712	0.0342608007690609	0.0353111980118237	0.0348127136823316	0	0	0.0203095934691879	0	0.211212366976528	0.104655070825401	0.101805834414579	0.0120118624819378	0	0.0725627598470195	0	0	0	0.028	0.172997270213222	1.01587385533374
TCGA-53-7813-01A-11R-2170-07	0.128995246090174	0	0.361936567973971	0.176923542767863	0	0.0370291496273455	0.119605298030451	0.028718258517188	0.0120336260924994	0	0	0.0184680650284052	0.0129543528759218	0.0262720242179433	0.0340738520042651	0.0152309629266073	0.00377295897491204	0.00459551087866301	0.0193905839937911	0	0	0	0.001	0.481651677043034	0.893694408113539
TCGA-55-6982-01A-11R-1949-07	0.0122174727326678	0.0381196362866425	0.0460300048964689	0.0657541431491124	0	0.104429549938629	0.0179734237100094	0.0370345795644877	0.0282631660953309	0	0	0.0149941978181542	0	0.21232190110976	0.123269118304815	0.1647174112195	0.0548737129412231	0.0158558489262097	0.0608141375198526	0	0	0.00333169578713707	0.029	0.169166674729114	1.01846071790315
TCGA-55-A491-01A-11R-A24H-07	0.127550707962102	0	0.205068861205035	0.101214488403491	0	0.0456152865895598	0.0387664966770809	0.0230169781335481	0.0232819879340756	0	0	0.0343394795084274	0.00454077218421808	0.200934947931897	0.0655269695443575	0.055157046254504	0.0152778743897425	0	0.0540865132287042	0	0	0.0056215900532562	0.001	0.472753536761078	0.880554754714476
TCGA-55-8094-01A-11R-2241-07	0.11417090133079	0	0.0645380811123244	0.115876046781224	0	0.0668875236885627	0.0268470564872142	0.0773377446343114	0	0	0	0.0366775895690602	0	0.106587421306731	0	0.100740615663291	0	0.244096134250347	0.0430018663580401	0	0	0.0032390188181044	0.111	0.0814611428447031	1.05521279758745
TCGA-62-A46R-01A-11R-A24H-07	0.116864251133871	0	0.0190892392551407	0.095905233759833	0	0.218224463249818	0.028269528491258	0	0.0205144234796769	0	0	0.0584922025964468	0.0570740388986402	0.0439108529828907	0.00164528384597603	0.101334835403743	0.00922182487841644	0.0946440349456867	0.134305497238808	0	0	0.000504289839794276	0.011	0.245124435739969	0.980034162273849
TCGA-78-7542-01A-21R-2066-07	0.0649935917946198	0	0.0478306988405559	0.102931390777052	0	0.102630666894187	0.055892855222411	0.045350376628749	0.0396730928763744	0	0.0279565296770459	0.00802929820389481	0.00444058637502795	0.0793817723834577	0.153487230853252	0.0722076965919349	0.0537288296161269	0.0999460868954675	0.0415192963698426	0	0	0	0.019	0.205681558086196	1.00685126391319
TCGA-86-8073-01A-11R-2241-07	0.0330289762649473	0	0.00538169767766837	0.0872309382306275	0	0.221306851243027	0	0.0293969380902075	0.0166099769154996	0	0	0.0121991959542764	0.113374173041511	0.0745573904081638	0.0684234414893698	0.231828663316564	0.0530547109656464	0	0.0525425321345852	0	0	0.00106451426790556	0.024	0.184357002125289	1.00614142470127
TCGA-49-AAR9-01A-21R-A41B-07	0.0475128286915816	0	0.00970649214043627	0.136606114879399	0	0	0.00111510163947937	0.092307713093401	0.0235126409666986	0.0583054724265967	0	0.0334422913343729	0	0.430079374073122	0.0691705440122891	0.0459240793000742	0	0.0461994763066568	0	0	0.00517685056951474	0.000941020566377479	0.003	0.353459108326082	0.948678975049391
TCGA-91-6848-01A-11R-1949-07	0.0683819194805658	0	0.0935616661794616	0.0878930838540058	0	0.245893449546655	0.0487615536480005	0	0	0	0.00665272943754373	0.00630629405085863	0.0035060357386425	0.165410505931887	0.10805212895682	0.12019199682153	0.0182473408133101	0	0.0200729583838268	0	0	0.00706833715689227	0.011	0.251322105610158	0.983473221774187
TCGA-05-4424-01A-22R-1858-07	0.0861412091502262	0	0.0523415514826579	0.0722729670356847	0	0.206856688403202	0.0306552390239065	0.0169796124517515	0.000437298439274156	0	0.00557764295597443	0	0.0382788162743707	0.124828996041044	0.0916868812123293	0.185564649684325	0.0313782259236906	0.00608224469103452	0.0449909640018638	0	0	0.00592701322866494	0.005	0.297463793177492	0.959492946967077
TCGA-55-7227-01A-11R-2039-07	0.0538908979370655	0	0.00204757073629442	0.0684316799768079	0	0.185589435042809	0	0.00239946594600093	0.0677561616320708	0	0	0.0564869646220476	0.00748752340414071	0.11950605604919	0.0898323833152144	0.0908657627398501	0.144695697353735	0.00541578584306697	0.101474706549698	0	0	0.00411990885200845	0.014	0.221167340480268	0.990621045316518
TCGA-55-A48Z-01A-12R-A24X-07	0.0679881848120978	0	0.210833316758154	0.0732511560873338	0	0.108279000561122	0.00489375783975959	0.0145316579774628	0.0567479933326866	0	0.0113305285085513	0	0	0.207884017607918	0.0640880579525391	0.131734871917831	0.029264507105737	0	0.0191729495388068	0	0	0	0.001	0.470366327357041	0.881839336891441
TCGA-MN-A4N4-01A-12R-A24X-07	0.144989265316999	0	0.0852503568775698	0.0391640480960802	0	0.047067935416419	0.0223251877357672	0.0214365601655873	0.0236005589942502	0.0146176179374411	0	0	0	0.421635143799649	0.0308791832582037	0.104046044631381	0	0	0.0415007187655577	0	0	0.00348737900509485	0.003	0.377285510329927	0.935308199545996
TCGA-49-6744-01A-11R-1858-07	0.10893889861311	0	0.0872210295782605	0.111993482694697	0	0.224737290685908	0.0243189164026435	0.00642130195542429	0.00777886439928992	0	0	0	0.0197233175592546	0.0692013422074403	0.044641488052276	0.0862314520411112	0.0876865617038124	0.0467040598555328	0.0678091419038184	0	0	0.00659285234742118	0.003	0.355943639854156	0.934757301244314
TCGA-73-4676-01A-01R-1755-07	0.0146242329024426	0	0	0.0804670977451783	0	0.144410385046508	0.0188681922783505	0	0.00685608481515596	0	0	0	0.0601321190397506	0.175200246911333	0	0.279441693342915	0.000371490735739658	0.0770920541589182	0.114646500452271	0	0	0.027889902571437	0.004	0.30476184407365	0.959523158383495
TCGA-38-4630-01A-01R-1206-07	0.0962661443717393	0	0.0276868824338821	0.133249101992053	0	0.223674853743603	0.00801503484095909	0.00104257596671883	0	0	0.0140154479355152	0	0	0.231186940754287	0.0952177472011563	0.147994697170225	0.0117303501419569	0	0	0.00992022344790508	0	0	0.019	0.205122679654482	1.00850391394958
TCGA-75-6207-01A-11R-1755-07	0.0317455287228234	0	0.00525554619248918	0.0551225572281853	0	0.257990192839245	0.0106920711089123	0.025568956990904	0.00923210040889071	0	0.00949411262667352	0	0.0459443657423254	0.163532320793968	0.0229494401206459	0.175422407514718	0.015807867494541	0.0867889331031158	0.0516894577671512	0	0	0.032764141345411	0.038	0.150423026192559	1.0220737767477
TCGA-86-A4P7-01A-11R-A24X-07	0.0991399597383002	0	0.143506791348837	0.114385814291267	0	0.151189947691103	0.0106728486501671	0.0538721427115592	0.00805059524720638	0	0.00508077792263431	0.0184832865589869	0.00613573438576093	0.140744863711544	0.0269404197197579	0.165246919401944	0.0135889107872256	0	0.0395060450950895	0	0	0.00345494273861742	0.002	0.387258319952792	0.922761212266993
TCGA-05-4405-01A-21R-1858-07	0.174774329314829	0	0.14290310590873	0.0170359431170748	0	0.0998142981542428	0.0157049540128661	0	0.0272152909023919	0	0.015701487200804	0	0	0.29395377945741	0.0035926267208703	0.133988633929997	0	0.00695580289167499	0.0675042635226426	0	0	0.000855484866465983	0.002	0.415909462509617	0.912144881804363
TCGA-75-7027-01A-11R-1949-07	0.0815766667698775	0	0.0571484329490233	0.0832419832997919	0	0.158392299934282	0.05767294106701	0.0324479022725923	0.0406811224049276	0	0.0315693990976952	0	0.00462571018196501	0.187224625674474	0.0629109480172285	0.121647770379459	0.0279957011391552	0.0145782559612426	0.0382862408512762	0	0	0	0.02	0.204230863445559	0.998718288023226
TCGA-97-7553-01A-21R-2039-07	0.068622592802739	0	0.0394384026088738	0.105443668174534	0	0.14194352866069	0.0256887864016193	0	0	0	0.00386050397894998	0	0.019015407998152	0.260329289879552	0.0484340996355499	0.140807131126672	0.0583653072537514	0	0.0554060129356114	0	0.00209939868635728	0.0305458698569474	0.011	0.260258210556261	0.978560890191568
TCGA-49-6761-01A-31R-1949-07	0.0737118220999599	0	0.0460279708974349	0.146675916474332	0	0.167522759387837	0.064277511493546	0.0428103857059094	0.00881609272636961	0.0327170267347591	0	0.0344844201598086	0	0.124400239488965	0.0898296040973727	0.113818417864522	0.00798453904699145	0.0207137094885856	0.0220544144453905	0	0	0.00415516988821735	0.012	0.238760863701514	0.989252271545698
TCGA-05-4382-01A-01R-1206-07	0.0353821164572179	0	0.0756035636055409	0.0473261827813944	0	0.165069211698301	0.0441886812617902	0.00506258906618743	0.0162171039744685	0	0	0.00401722740044384	0	0.206892828869399	0.0575804820958082	0.295777031107933	0.00550741497532807	0	0.0157457595570107	0	0	0.0256298071491767	0.029	0.167010927414685	1.02258143068276
TCGA-NJ-A4YG-01A-22R-A262-07	0.0469071121204294	0	0.061908313117233	0.0641940674644111	0	0.161826148211575	0.00662203808809079	0.0791766692390381	0.0131061077497527	0	0	0.0470577436462056	0.0145242311681305	0.0501175828447275	0.0331388730306455	0.165054611779883	0.136518595363185	0.0313337208777074	0.0777169791899996	0	0	0.0107972061089853	0.005	0.298147204524051	0.957027824115603
TCGA-78-8662-01A-11R-2403-07	0.119504445854441	0	0.0273165138114463	0.121519257944476	0	0.139354247799116	0.0210748404091286	0.118230775421797	0	0	0	0.0277114378488197	0.00456144864194294	0.145962122561617	0.114880984196625	0.122990641604001	0.0188110926776283	0	0.0180821912289595	0	0	0	0.048	0.135486342766069	1.0350653080676
TCGA-44-7672-01A-11R-2066-07	0.0331883296055738	0.0190021133625823	0.0786212488236515	0.0941599080579242	0	0.18283304678759	0.0736168534726469	0	0.0446325256667113	0	0	0.0324487517570071	0.00988800554559643	0.117355821703078	0.0723467960067056	0.107890930596515	0.0553360271990703	0.0124484343857259	0.0619911551337911	0	0	0.00424005189583041	0.016	0.214630082987468	0.992104078803137
TCGA-50-5939-01A-11R-1628-07	0	0.068212417968509	0.0729738854068306	0.0308560634857085	0	0.220580286086936	0.0375447600857074	0.00404770782602113	0.00951894584259319	0	0.0104734733049029	0	0.00525342061154507	0.259168358381289	0.0643528739579818	0.163166479390741	0.00328456307145233	0.00855799271170536	0.019613744152836	0.00594937366348336	0	0.016445654051757	0.02	0.201441574366325	1.0064503527669
TCGA-97-8552-01A-11R-2403-07	0.020246895352297	0.0549488342411835	0.000589225682907123	0.063849935767953	0	0.193399367726771	0	0.0170721682477594	0.00785273729022104	0	0	0.0377724603752193	0.0575819391090286	0.0368500239028896	0.027230040942789	0.204415953090598	0.163942066513321	0.0215771342387278	0.0858671061071361	0	0	0.00680411141119767	0.003	0.344360911852311	0.938897262394322
TCGA-55-7726-01A-11R-2170-07	0.10790683457537	0	0.0853392209867343	0.0552819104784326	0	0.200999508017732	0	0.010778759264027	0	0	0	0	0	0.071900374961091	0.0662082765832331	0.089315933445812	0.259358976640651	0	0	0.0369910061184774	0.00190250163912485	0.0140166972893142	0.00800000000000001	0.284746143972958	0.966046367634157
TCGA-L9-A5IP-01A-21R-A39D-07	0.0938629928340478	0	0.178494786976771	0.204071768913333	0	0	0.0897239550377496	0.0630140125187928	0.0116452754987036	0	0	0.050321790844369	0.00701237842126736	0.120025507530609	0.0273130830386103	0.0376711101012485	0	0.0124151490732715	0.0460052129400238	0	0.0161099215645958	0.042313054706606	0.003	0.372367308130385	0.931487578440276
TCGA-55-7995-01A-11R-2187-07	0.042933166147632	0.00162859508190476	0	0.170310040015372	0	0.11644547879723	0.0375515833007245	0.0332460843432013	0.0425547882332459	0.0181020377528299	0	0	0.0159961272331376	0.326362619762159	0.12075302976494	0.0597806325046556	0	0	0.0143358170629678	0	0	0	0.001	0.551699799563951	0.835991006254606
TCGA-91-6847-01A-11R-1949-07	0.0542380837631673	0	0.0128472930458098	0.125676134080354	0	0.128918648663982	0	0.0416259644305873	0.0173626869365046	0	0	0.141690513447523	0	0.195836565261008	0.0752361392987586	0.0501335402892561	0.0606100940270268	0	0.0904688463444083	0	0.00535549041161415	0	0.365	0.02160339162628	1.08566600668311
TCGA-64-1681-01A-11R-2066-07	0.0376005137886367	0.0148648497501145	0.0264380464324351	0.0273750833661431	0	0.183655827803486	0	0.0197682094527454	0.02923256586028	0	0.00773646635031879	0	0.00967969602551503	0.110569018846811	0.126437931428074	0.0662954811908867	0.213852282101942	0.0305835461753462	0.0884683573910575	0	0	0.00744212403620802	0.00600000000000001	0.292799518031756	0.962067956090057
TCGA-73-4659-01A-01R-1206-07	0.0669872759381974	0	0.0808935762772239	0.0306336903183197	0	0.146811374972555	0	0	0	0	0.000452343649615606	0.0048471559296172	0.00715683743794844	0.14672078025275	0.00774592579276094	0.287418704822781	0.071039265542753	0.0356399320245576	0.0641860557460686	0	0	0.049467081294852	0.004	0.329803417842973	0.947755393113671
TCGA-86-A4P8-01A-11R-A24X-07	0.0614639813248625	0	0.0081001383228535	0.0872691281593722	0	0.348675155545855	0	0.00110717535189508	0	0	0.0226577844872098	0.0244283614330469	0.0107850616894931	0.160853919006313	0.0562731468253656	0.156273655832913	0.0154749778305036	0	0.0442903764158331	0	0	0.0023471377744835	0.003	0.348840017524279	0.940726121040434
TCGA-50-5045-01A-01R-1628-07	0.0635665967452652	0	0.0671254697438706	0.0888964515853109	0	0.17129254496468	0.0400853387764492	0.0705254801378351	0.024920725864214	0.0028833256676716	0	0.00926745805916421	0.00957851309087861	0.0263743960870524	0.0826994255332978	0.122751008503514	0.118018902644117	0.0178449552078491	0.0791196743898723	0	0	0.00504973299895849	0.016	0.213994453827443	0.991324571614625
TCGA-44-5643-01A-01R-1628-07	0.152001118741984	0	0.0237530915613661	0.156295677490749	0	0.141824563064621	0.0986389795563425	0.00170414188294245	0	0	0.0159034943679256	0	0.0116697002358059	0.122367493230821	0.0947240632834959	0.0987514831693951	0.0393770549144987	0.0149119231086892	0.0280772153913646	0	0	0	0.004	0.331505989732782	0.946086797864694
TCGA-97-A4M7-01A-11R-A24X-07	0.0403385642491469	0.0170459854406087	0	0.0631018817661532	0	0.253544975467752	0	0.0254585820117478	0.061179719095247	0	0	0.0787007076040582	0.0496807372648031	0.0366443918387842	0.0441559982791298	0.121918709038075	0.0828686620101615	0.00719719208244779	0.114653129572655	0	0	0.00351076427923008	0.049	0.130517215463633	1.0281175668762
TCGA-86-8056-01A-11R-2241-07	0.152696673019848	0	0.00311611002315935	0.0645525864185329	0	0.201881045966709	0.00625311310883267	0.0007290386976266	0.0165920927784361	0	0	0.0420320193592821	0.0305969354079664	0.0873300593717051	0.0439224527378132	0.139251790026594	0.067681417795568	0.0125564060259689	0.11643816079544	0	0.00604242525376599	0.00832767321275196	0.011	0.266648019837049	0.970082826911872
TCGA-50-5066-01A-01R-1628-07	0.0157889920588825	0.00902802816414501	0.083596474881178	0.152865422833421	0	0.0880219014142372	0.136852537200292	0.0290899090501554	0	0.0178656920700821	0.00145419475308076	0	0.00237332887367548	0.0881293552397424	0.0775679824529389	0.182873731570682	0.0692738804972494	0	0.038923886279542	0	0.00447587608185499	0.00181880657884043	0.018	0.207751129013596	0.993853821304745
TCGA-L4-A4E5-01A-11R-A24X-07	0.107680336281181	0	0.0335928302837712	0.109112491296617	0	0.189862417107761	0.00310875821443009	0.0360004654214415	0.0424247797687762	0	0	0.0391533262651257	0	0.225299976921055	0.0637462041941517	0.127967085531043	0.00512660348659524	0	0.0169247252280506	0	0	0	0.021	0.192307507488479	1.01203094554476
TCGA-67-3773-01A-01R-0946-07	0.0807607157172542	0	0.0651407021326045	0.0756651405744372	0	0.175918746694455	0.0112818299009538	0.0426596204477844	0.0109675767139507	0.00158933773064241	0	0.0300223213291978	0.00129980243922316	0	0.0849668048519342	0.146435702071118	0.158350728528988	0	0.112319750187238	0	0	0.00262122068021911	0.003	0.344540768612609	0.938769758319616
TCGA-78-7146-01A-11R-2039-07	0	0.0266022505023181	0	0.0334207502314655	0	0.210904543022052	0.106449156296896	0	0	0	0	0.00503185620150726	0	0.227599506301349	0.0822727471832707	0.188215877075121	0.0302606110373165	0.0407875569955316	0	0.042985902842831	0	0.00546924231034039	0.012	0.225990554882152	0.997170834927097
TCGA-86-8671-01A-11R-2403-07	0.0932879411250608	0	0.0519360245074295	0.127262223900875	0	0.188322806179859	0.00827697320102996	0.0540015302238454	0.0572287032459906	0	0.00846761137552489	0.00176087571137782	0	0.153803686642082	0.105032642801504	0.0867744695152332	0.0129386885670604	0	0.0480173227697343	0	0	0.00288850023339244	0.003	0.365180870491398	0.93282274836533
TCGA-62-A472-01A-11R-A24H-07	0.0642779167926114	0	0.0291137812774524	0.166483862061667	0	0.145031245149703	0.0253111561530711	0.0484195233416711	0.0236529750181092	0	0	0.0481867737338162	0.00877930312659112	0.0357698056647271	0.0836536040078154	0.11665456589422	0.101514526504825	0.00419029799704832	0.097350155511875	0	0	0.00161050776479645	0.011	0.245350767762062	0.981400458263032
TCGA-78-7152-01A-11R-2039-07	0.0472191851467192	0.0528999750631628	0.0810760609680495	0.130339658350401	0	0.184847408418114	0.0199063501562941	0.0586798610106347	0.0442457333593195	0	0	0.0265320192376754	0	0.112116523697498	0.0645930424188766	0.0692014282134334	0.048980884512521	0	0.0528349864986167	0	0	0.00652688294868387	0.004	0.328504451300608	0.948587735983289
TCGA-44-7659-01A-11R-2066-07	0.0830152044159882	0	0.157078402813242	0.0524313858464661	0	0.18473633360211	0	0.035245546688195	0.0320954624678883	0	0	0.0285067072759406	0.00833201162509944	0.0642693328915599	0.0282077750598985	0.125338613444803	0.0793276630837725	0.0442212625832345	0.0724433492269826	0	0	0.00475094897481822	0.002	0.384907077440081	0.922801745533755
TCGA-05-5715-01A-01R-1628-07	0.0666659376702649	0	0.0221206853227788	0.0486079781284948	0	0.0607488720186093	0	0.0112142936402195	0.0241225809365052	0	0	0	0	0.475634827624357	0.0211739807173492	0.202826433797982	0	0	0.0579082193556709	0	0	0.00897619078776827	0.001	0.45719914105703	0.894894758293853
TCGA-55-A48Y-01A-11R-A24H-07	0.105494067272203	0	0.176210697615889	0.0502663974253185	0	0.103630950093003	0.030911510127694	0.0284065764248183	0.0292910050496937	0.00795673034351242	0	0.0151504930378935	0	0.287499067716233	0.0377309203861765	0.0805052781055288	0	0.00892420989486974	0.0231253117405373	0	0	0.014896784766629	0.002	0.397765225979544	0.920804544034226
TCGA-44-2655-01A-01R-0946-07	0.142996411106083	0	0.0964967606770033	0.0350825391619399	0	0.186392865689723	0.0202382658002083	0.0388407157556834	0.0183159447466321	0	0	0.015006453577799	0.00536962171388017	0.0322433545141513	0.0262193731996619	0.1581815335254	0.141684525825869	0.00587195133476045	0.055891456337966	0	0.0133798349781191	0.007788392055121	0.002	0.390469500878162	0.919989953048456
TCGA-78-7220-01A-11R-2039-07	0.162827301419225	0	0.0230159272545864	0.177236290280801	0	0.11203890189758	0.0465731505040973	0.108557165167476	0	0	0	0.0194401452288093	0.00167434434508038	0.105200218214982	0.0597904966926074	0.0805372382385637	0.0521316864031905	0	0.041314301094223	0	0.0041456045649265	0.00551722869385182	0.012	0.241265073538315	0.986953453159646
TCGA-91-6836-01A-21R-1858-07	0.0235940987812936	0	0.0664375614171906	0.147976395929724	0	0.190683378520324	0.103220146599829	0.0340398220443625	0	0	0	0.0244802359928725	0.0121836265978738	0.138202299982434	0.0352830374731506	0.11551485755539	0.0373882857992126	0.0326953751498201	0.00600591368122128	0.0126769747698966	0	0.0196179897054045	0.036	0.15563526187393	1.01971927365583
TCGA-05-4420-01A-01R-1206-07	0.230752301494656	0	0.194898717439064	0.0630198540530897	0	0.127511309497101	0	0	0.0233151508058847	0	0	0.00998099613617207	0.0009469272153052	0.0366243520128427	0.0136221926007537	0.145076453563336	0	0.00255829705489076	0	0.0133891045420255	0	0.138304343584878	0.001	0.456448807983139	0.892953057910751
TCGA-38-6178-01A-11R-1755-07	0.102964354658363	0	0.053089777681287	0.0648733166385616	0	0.205231615260419	0	0.0153376596324779	0.0165956199147094	0	0	0.0192517770856137	0.019753801813989	0.0805015999546895	0.0520408058583004	0.153931415596916	0	0.0699747749829095	0.143897507226785	0	0	0.0025559736949792	0.01	0.272801954353758	0.968275345433444
TCGA-78-8640-01A-11R-2403-07	0.0523331354768522	0	0.0545017267778069	0.135744422816839	0	0.131386217377333	0.0307212192268995	0.0803706609038843	0.0102661495049282	0	0.0223766649529876	0.0132303264394209	0.00650305943700242	0.216105452578777	0.0896218993331222	0.112473491758717	0.00652878209966875	0	0.0378367913157601	0	0	0	0.023	0.189290163474706	1.01020731674431
TCGA-67-3774-01A-01R-0946-07	0.08288302140381	0	0.117062170340551	0.0997914921864661	0	0.217067400464159	0	0.0197065725304731	0.00490210967126998	0	0	0.0565890726560379	0.0247726930113039	0.0238619587589054	0.0665598819954072	0.143251068760574	0.0209892530318055	0.0221567938470386	0.0900678825675992	0	0	0.0103386287745994	0.003	0.349476890537923	0.938468619154879
TCGA-86-7701-01A-11R-2170-07	0.124988870675105	0	0.234745002888182	0.0778476221899224	0	0.240284816668462	0.0497152071127708	0.0294753919397141	0.0313280651632261	0	0.0135968280865254	0	0	0.0510014730033389	0.0427190054555757	0.0507162054771892	0.0245141723584366	0.0116218354429695	0.0154843537510905	0	0	0.00196114978749149	0.002	0.421185976942479	0.912690119104941
TCGA-55-A48X-01A-11R-A24H-07	0.110703848507287	0.154414826402029	0.0525582267289591	0.0746806372211255	0	0.22157458874006	0	0.0220185497829716	0.0628882937260215	0	0	0.0142114312617904	0	0.104965774136578	0.0344787500556888	0.0730723503348628	0.0306307514306495	0	0.0383194423945323	0	0	0.00548252927744565	0.002	0.408731104954924	0.913265915133014
TCGA-55-8614-01A-11R-2403-07	0	0.0195490172868271	0.045272754247096	0.0875890127717484	0	0.128011966397022	0.0257551469584591	0.0373445806366881	0.0243122340243635	0	0	0.0496107632551828	0	0.27404896660669	0.100662001892648	0.0962834269348149	0.0235920070011362	0.0173384417060974	0.0604107340888995	0	0	0.0102189461923267	0.075	0.102988329959635	1.04950906890316
TCGA-44-A4SS-01A-11R-A24X-07	0.0389547692004799	0	0.00678715032002322	0.152749006112315	0	0.266291529775883	0.0984680166272886	0	0	0	0.0344291217223571	0	0.00159662993837704	0.0908175439579714	0.0746584713217828	0.173800360084941	0.0177562823964284	0.00167253939698287	0.0400363094083548	0	0	0.00198226973681421	0.02	0.199753342628884	1.00558769108049
TCGA-MP-A4SV-01A-11R-A24X-07	0.0422342866862395	0	0.125598424665333	0.13584850364656	0	0.144746538706589	0.0642386268491896	0.0325525027294177	0.0647898303306631	0	0.0446264905324255	0	0	0.115167603191225	0.0937927115180822	0.0909098090999206	0.00471988991447586	0.0100026701023466	0.0296807247810379	0	0	0.00109138724649433	0.011	0.266290664863512	0.978227109381064
TCGA-O1-A52J-01A-11R-A262-07	0.00778314279225165	0.014051264712717	0	0.00866835103842409	0	0.0848781003255422	0	0	0.0145217658154793	0	0	0.0365630160091366	0.206679438967878	0.0485822106943468	0	0.386000576176472	0.0219530250597706	0.0747250992481042	0.0929847822869645	0	0.00260922687291325	0	0.014	0.222289903277908	0.998945777459929
TCGA-44-6145-01A-11R-1755-07	0.105840405317084	0	0.136435505683878	0.198861619509418	0	0.112266678051845	0.104650821233658	0.0104824255695713	0.00559511406018327	0	0.00112433388359055	0.0141182808925547	0.00703029940612972	0.0480321469104004	0.0784981630291011	0.0797001287985477	0.00253718572922439	0.0232900144205955	0.0476220936208369	0	0	0.0239147838833811	0.002	0.420629886130921	0.906639151047293
TCGA-64-1678-01A-01R-0946-07	0.143450416481427	0	0.293584920569754	0.101005915883706	0	0.0486683357488868	0.144432485371553	0	0	0	0.0449076024548939	0	0	0.0236994644171355	0.0176583688236314	0.0801025574256287	0.0704047700407476	0.0113716472728319	0.0205699895134803	0	0	0.000143525996324435	0.001	0.473921790534912	0.884721871024386
TCGA-49-4505-01A-01R-1206-07	0.124005150833356	0	0.0707087682375112	0.136757153329402	0	0.108517754888203	0.0187941035161548	0.0319127760266358	0.0185169019604689	0	0	0.0438431194833817	0.0234477319182136	0.026205979404566	0.0650183792868434	0.116800265212436	0.0757641461414504	0.0224274756756885	0.10311446124892	0	0	0.0141658328367687	0.002	0.395171901509839	0.917735926999277
TCGA-44-7671-01A-11R-2066-07	0.209292826878485	0	0.10030070608458	0.0624953501668308	0	0.117174084853492	0	0.0720125015763261	0.0149411415357343	0	0	0.00410225831944095	0	0.15034689225561	0.000171848843011806	0.167876960303528	0	0.0551308028674713	0.0426199549101113	0	0.00164921490149051	0.0018854565038883	0.002	0.397008560504442	0.918730785459831
TCGA-44-2665-01A-01R-0946-07	0.00485941397383776	0	0.00637167031284358	0.0168952516207191	0	0.233515403802661	0.0145196557361563	0	0	0	0.00503248244066432	0	0.00447739325990964	0.238795616606673	0.00868738540600296	0.21730652589087	0.136633475120647	0.053368575978589	0.0573933229335198	0	0	0.00214382691690692	0.012	0.240540941044532	0.992839900217415
TCGA-49-AARR-01A-11R-A41B-07	0.163646751485783	0	0.112984941112183	0.111486801966963	0	0.130187254196301	0	0.0446635018431379	0.0206810919852413	0	0	0.060083835112671	0.0117919366703124	0.0800575205171722	0.0155328774941597	0.102766686206275	0	0.00944588075244105	0.130635554254535	0	0	0.00603536640282417	0.002	0.413040238429683	0.910273389444911
TCGA-55-8097-01A-11R-2241-07	0.104490908784811	0	0.075168264282393	0.0692420372825335	0	0.239406080850555	0.00882105509323933	0.0260640829278009	0.0399104404702695	0	0	0.0161654413042882	0.0142852553309377	0.0172186743040712	0.0236310689099486	0.143557095345005	0.117920925683789	0.0151522531056668	0.0889664163246917	0	0	0	0.003	0.344730276447097	0.939388119984559
TCGA-55-7573-01A-11R-2039-07	0.179553096389794	0	0.0817864465930243	0.0450392435570332	0	0.179363118152933	0	0.0641194649271481	0.0170162522990781	0	0	0.0294714130535545	0.00667366484568805	0.0533383643691482	0.0635616525199494	0.0239718686723838	0.163013684366649	0.0192398908935357	0.0701309032965526	0	0	0.00372093606352918	0.001	0.455679345683646	0.890079051506208
TCGA-97-A4M6-01A-11R-A24X-07	0.081879155005946	0	0	0.0940687285712328	0	0.203049748616095	0	0.0352960720357941	0.0903644873407769	0	0	0.0384738462657652	0.0230367093215692	0.0849600487359319	0.0835461070114909	0.0978348592750963	0.0364102661960804	0.0282210225981565	0.0925953589863052	0	0	0.0102635900397593	0.023	0.189365647518299	1.00688986656292
TCGA-78-7537-01A-11R-2066-07	0.0718364840196322	0	0.283288964868312	0.127092749678847	0	0.0617603659718689	0	0.0162986796738004	0.0632686825984195	0	0	0.0408664466580486	0	0.0472107831127833	0.00378832898367377	0.147871790520498	0.0496792883688968	0.024858427709328	0.0560218656291828	0	0	0.00615714220670891	0.001	0.490461844778918	0.871493867716101
TCGA-75-6214-01A-41R-1949-07	0.000495752522304693	0	0.00353105425981628	0.112960131783175	0	0.142958613917909	0.0255155080648073	0.0540421630631232	0.0215761921594344	0	0	0.0128300442617195	0	0.257206734971309	0.0737015235040453	0.169248284877922	0.0386562033300468	0.026091439696132	0.0320243748582899	0	0	0.0291619787299656	0.028	0.174810905480305	1.02243282303384
TCGA-86-8358-01A-11R-2326-07	0.105983044395145	0	0.139229749066323	0.111282920932579	0	0.0987228598861226	0.0382600638175967	0.0569952852138228	0.000773421213016961	0	0.0229512312406901	0.00508435120227042	0	0.208286601403859	0.0635182663533897	0.138662114386114	0	0	0.0102500908890713	0	0	0	0.003	0.347006341107906	0.942951879538267
TCGA-78-7167-01A-11R-2066-07	0.153368259617585	0	0.0988124761628275	0.120093373520233	0	0.173748528410063	0	0.0363711524991944	0.031744254662071	0	0	0.0425328389911336	0.0193595897974348	0.0557454555568732	0.0535634390218177	0.122898845252919	0.0227829650026988	0	0.0689788215051484	0	0	0	0.011	0.247916225019879	0.985679474879067
TCGA-75-5125-01A-01R-1755-07	0.0032799813780025	0	0.0156027283790951	0.121251350525604	0	0.162872065887591	0.0603228695911398	0.0507175789157372	0.0113793014843202	0	0.0343442778568291	0	0.0234516183420052	0.0128494602888768	0.132748970988416	0.154086943943044	0.113150120583587	0.0398572505897403	0.0528532569590121	0	0	0.0112322242869994	0.036	0.155795505569751	1.02131190479934
TCGA-05-5429-01A-01R-1628-07	0.214776842182713	0	0.202011370920586	0.0163794764511185	0	0.212978202726718	0	0.00541905482512694	0.0130805498143173	0	0	0.0187618847586077	0.00440743470098236	0.0604213842867166	0.0263911091480506	0.125485725801297	0.0360715488042631	0.00346603504477718	0.0446336669478439	0	0	0.015715713586882	0.001	0.506943233691288	0.86128841701694
TCGA-44-5645-01A-01R-A278-07	0.102044478548806	0	0.0389147508698867	0.0157738979108618	0	0.287009569110476	0.0206243253757852	0	0.00601915956505863	0	0	0.0112535341618925	0.0365075929234972	0.115124366385949	0.0151074605371928	0.0579792476193817	0.190291708035049	0.0287248655711057	0.0746250433850584	0	0	0	0.003	0.379184133997947	0.924992582944434
TCGA-55-6978-01A-11R-1949-07	0.0172003450903421	0	0.00461719187861264	0.233410767435534	0	0.168941427230444	0.104106596351875	0.0125786584444198	0.0119646751690918	0	0.0359399708074488	0	0.00798744639721681	0.0882001221118669	0.103061673018349	0.119982546990198	0.0735211272572282	0	0.0184874518173733	0	0	0	0.02	0.198932998821048	1.00958378418864
TCGA-86-8674-01A-21R-2403-07	0.148304847623693	0	0.15143788396007	0.0460578194733262	0	0.0686696265612406	0.0136121381410588	0.12480999007495	0.0130164046803591	0	0	0.0339633786113822	0	0.245582168335268	0.0482587452654841	0.0421689971084067	0.000599123529240388	0.049646500522834	0.0138723761126864	0	0	0	0.002	0.394051269588553	0.922101796790039
TCGA-78-7156-01A-11R-2039-07	0.0823457913431259	0	0.0352044455930339	0.0988959650477254	0	0.239547620647372	0	0.0373752595907968	0.00269509239973579	0	0	0.0686742868631565	0.0299265809779768	0.052017119692828	0.124997862823408	0.0617465688398051	0.00170190072768019	0	0.164871505453356	0	0	0	0.05	0.126450724660419	1.03830660801824
TCGA-62-8402-01A-11R-2326-07	0.0397435766196624	0	0.00940323208261754	0.1146580880038	0	0.160586059380698	0.0841911497192774	0	0.0427358744310406	0	0.013713195476104	0.00287551832176929	0	0.255227974622979	0.195852030217119	0.0473551881507422	0.00193178576143577	0	0.0295880193022637	0	0	0.00213830791049085	0.004	0.308275605758226	0.968054873124073
TCGA-71-6725-01A-11R-1858-07	0	0.0562240160847709	0.0686236243307713	0	0	0.029930557823528	0	0.0308439142881013	0	0.00452927074966381	0	0.0102952830161265	0.140457612510571	0.0611579818903959	0.0199160295756581	0.317992887224078	0.0825307151270981	0.111645627942081	0.0334276853427383	0	0.022851933922237	0.0095728601721805	0.012	0.236755390868311	0.98963352258051
TCGA-44-5644-01A-21R-2039-07	0.230078697019875	0	0.22346738297235	0.11808798816794	0	0.0093397782496129	0.0905997234151561	0.0224316617670755	0	0	0	0.000477857617553409	0	0.158334798197067	0.0127103403473209	0.0635290372379904	0	0.0399490071813334	0.00545744577835593	0	0	0.0255362820483701	0.001	0.467863583463412	0.887193454664034
TCGA-97-A4M0-01A-11R-A24X-07	0.0329442896020214	0	0.0198101827008922	0.124303678667491	0	0.264288502000198	0.0191873379585637	0.0309535964716668	0.0511736953243085	0	0	0.0271319857115797	0.0408632336038005	0.00226690945586592	0.0721150200931849	0.0956374495031461	0.114381363524487	0.0267850708006407	0.0722244770594041	0	0	0.00593320752274944	0.011	0.254383624939094	0.980200359488057
TCGA-50-7109-01A-11R-2039-07	0.127996541743578	0	0.179745552610409	0.145879893152203	0	0.0588256471195226	0.0492520672911458	0.0384757222270865	0.0133347221840937	0	0	0.0341072247718073	0.0073809300935412	0.0804692311511007	0.108592511687439	0.0720791230386691	0.0224872205188074	0.00496770816836001	0.0529626522029953	0	0	0.00344325203924212	0.001	0.499650334768375	0.865723406775071
TCGA-44-A4SU-01A-11R-A24X-07	0.172923538040608	0	0.295983020764213	0.0298686334175005	0	0.127757401182189	0	0.0770504229937935	0.0294401907992873	0	0	0	0	0.0993017388188459	0.06106423051147	0.0140957511716612	0.0590841142025091	0.0153313536071007	0.0180996044908221	0	0	0	0	0.569995392165071	0.821476565738233
TCGA-78-7145-01A-11R-2039-07	0.133199411838683	0	0.021033331317507	0	0	0.206925379043569	0.00313838028111307	0.000868431719952992	0.00935587187789648	0	0	0	0.0502592810558054	0.199953316397915	0.0109259707710788	0.126730500417058	0.110401775869656	0.0590733324323594	0.0239260580139078	0.0328276584851667	0	0.0113813004783314	0.012	0.230453123457092	0.989114291678887
TCGA-44-7670-01A-11R-2066-07	0.101398271436974	0	0	0.0655705323722792	0	0.138632698481276	0.0274330032665796	0.0330351437881033	0.0154722966073404	0	0	0.0400861455898104	0.0278457549249401	0.304747583497393	0.0786272650781096	0.0616752769978636	0.0164314204804562	0	0.0602650013654984	0	0.0287796061133763	0	0.021	0.194941701357212	1.00888000446171
TCGA-05-4396-01A-21R-1858-07	0.0341523579803888	0	0.0155882948545345	0.0677436832048295	0	0.23510748724064	0.0307285934868468	0.0368632748948386	0.0343228580050256	0	0.0263521406644228	0	0	0.135351534111776	0.0873931322569356	0.211945621696821	0.0168886348233874	0.0154474188569684	0.0392730645784451	0	0	0.0128419033441398	0.097	0.0866846581416877	1.05006809748708
TCGA-64-1676-01A-01R-0946-07	0.079240364687506	0	0.0836968028819888	0.110050742488202	0	0.0888374464458205	0.0552327324708083	0.0106161843777783	0.0104179104298394	0.003501494777092	0	0.0190715132491152	0.0631379425018533	0.113490027895208	0.0454114426033004	0.180816555684658	0.0905146285098722	0	0.0451237200938886	0	0	0.000840490903069345	0.003	0.347399354670826	0.937800061791993
TCGA-95-8494-01A-11R-2326-07	0.0252501491508723	0.0116531812729581	0	0.0385603113049834	0	0.114710697883491	0.0596831098351547	0.0259948355878054	0.00302651722783089	0	0	0.0349888225200604	0.145028861763545	0.0484113994982502	0	0.124793029510478	0.161432840120384	0.110986938245577	0.0818238017570826	0	0.000358819975890349	0.0132966843456364	0.012	0.241656222123524	0.978386652863658
TCGA-86-7953-01A-11R-2187-07	0.0865922327819359	0	0.0238524804984327	0.0743083589420588	0	0.2627711351353	0.0446307167249091	0.0349554685100852	0.025958926389538	0	0	0.01129576288246	0.0577129101031788	0.103571195288594	0.0288491300561853	0.141290814790354	0.0403393881241696	0.0418322139545899	0	0.00103336899304487	0	0.0210058968251642	0.011	0.254771131159501	0.978428657798093
TCGA-78-7150-01A-21R-2039-07	0.107001259598284	0	0.0312597005119482	0.120386323360553	0	0.155839281270451	0.0367842725715797	0.0708265010586006	0.022688392993972	0	0.00609615619486853	0.0122752586103225	0	0.170176109319179	0.0705877021012585	0.144245691541556	0	0.0514749422893061	0	0	0	0.000358408578121675	0.015	0.220039593678329	0.997520947080188
TCGA-78-7148-01A-11R-2039-07	0.0860281204405688	0	0.0542821248178811	0.207729441873619	0	0.159839210039732	0.0441702263740619	0.0320453641917548	0.0147192741025549	0	0	0.0227009811304747	0.0133687364404763	0.0658906555942447	0.0622292393618204	0.111094782993464	0.0688968227108895	0.000473734978517794	0.0565312849499401	0	0	0	0.011	0.254919049190007	0.979240435595646
TCGA-44-3917-01A-01R-A278-07	0.0158971763512577	0.0160673952760873	0.0381464606339009	0.144142996285467	0	0.0605660787641693	0.218590692134006	0.0088002347374809	0	0.00105205177422416	0.0225388329470146	0	0.0185375297789772	0.015649150337286	0.0606630700549375	0.194584250637897	0.111071282391223	0.00146915316240018	0.0444745107160639	0	0.00644421419245915	0.0213049198251489	0.038	0.15043759552386	1.01100141752625
TCGA-55-A4DF-01A-11R-A24H-07	0.0914062661982084	0	0.0429158598569183	0.0866579013828239	0	0.136529889920403	0.0456822404561049	0.0402367389660229	0.0360863282759391	0	0.0130481791704309	0	0	0.240541110162863	0.154248392078997	0.0762037829380691	0.000115771233005897	0	0.0363275393602134	0	0	0	0.014	0.220538590786854	1.00209092321906
TCGA-50-5068-01A-01R-1628-07	0.0112428979573252	0.0659524033320165	0.0553487018588401	0.128558385076695	0	0.118716539618291	0.0153817898596483	0.0530138316099528	0.00998053453280205	0.0410736934004989	0	0.0237576057420281	0.00952592692630504	0.034198731348748	0.108468055092635	0.138331667645927	0.148930509904477	0	0.0375187260938096	0	0	0	0.011	0.246450233808647	0.981102780289902
TCGA-49-4514-01A-21R-1858-07	0.0931499610686744	0	0.0104816562168742	0.16499669092486	0	0.0952991676733041	0.121037745051544	0.0591066060488546	0.0170164123291508	0	0	0.0920224371921504	0.0136004313336529	0.0932966651969403	0.073428465914535	0.0627679727936067	0.00437170205858778	0	0.0950252763652876	0	0	0.0043988098319774	0.028	0.171028783981936	1.01843228893186
TCGA-35-4122-01A-01R-1107-07	0.0261048065360793	0	0.049308991818958	0.146192549044701	0	0.101394700140264	0.0343906625673579	0.0655665751848194	0	0	0	0.0677389604955571	0.0221007455398159	0.0294378033846635	0.0685235222716474	0.21474033967836	0.0766416384319893	0	0.0638573087840499	0	0.0203539395228199	0.0136474565989172	0.046	0.138280866120926	1.02139811820935
TCGA-86-8281-01A-11R-2287-07	0.0956756390265476	0	0.246612341541838	0.06397978891601	0	0.141016082934328	0.0144591038803198	0.0387375241251557	0.0427241687188149	0	0	0.024612816124999	0.0120948945866136	0.0591507661750397	0.0329731360684195	0.100962920172019	0.0650050585927827	0.0161899227496062	0.0458058363875059	0	0	0	0.001	0.475164865605964	0.879456395908597
TCGA-50-5066-02A-11R-2090-07	0.0704072098850861	0	0.0815285550644909	0.118998730412276	0	0.223905952607873	0.0769779640577197	0.0249267236095513	0	0	0.0318867364722548	0	0.0208605742110727	0.0574858228788984	0.09044608041914	0.180147563290305	0.00627847540166608	0	0.0161496116896654	0	0	0	0.014	0.221869459597138	0.994105201614251
TCGA-97-8177-01A-11R-2287-07	0.0501360854702042	0	0.0456560784644837	0.0660515251239856	0	0.120914487927346	0	0.0500678998263557	0.0327328526493952	0	0	0.0323056815817711	0.0210272596706307	0.0899721717042308	0.0133066620029387	0.173041881950117	0.209219835599156	0.031130772823014	0.034317714549895	0.0158177134466931	0	0.0143013772097837	0.012	0.232727463103787	0.984519616897475
TCGA-91-6829-01A-21R-1858-07	0.209004230165287	0	0.0218973569867232	0.0620333232613248	0	0.102499541390228	0	0	0.0164207591102125	0	0	0.0659953994040029	0.00406878525113881	0.18985032503914	0.00971241126304593	0.112132950434642	0.0147453403118321	0.00840969839089711	0.1737983280091	0	0	0.00943155098242574	0.004	0.332235699686244	0.946809848770502
TCGA-44-4112-01A-01R-1107-07	0.0715866003690436	0	0.136460822483136	0.103495948675024	0	0.140205270120022	0.0503118679210561	0.00584051301056409	0	0	0.0135038188012146	0	0.0119027972327776	0.0505503839125547	0.0320486421038486	0.15034346079867	0.0777047255403361	0.0830989813296077	0.0497932834683686	0	0	0.0231528842337765	0.004	0.32310515086099	0.948473643575113
TCGA-53-7624-01A-11R-2066-07	0.132532420427194	0	0.0817424002697438	0.106242644044196	0	0.0512771848453601	0.0364359206844641	0.0519925055790761	0.0290820894939832	0	0	0.0431002298066641	0	0.173196991947706	0.15544462125728	0.0970919651487914	0	0.0408232534108528	0.000180221637439792	0	0.000857551447248521	0	0.003	0.376177313393404	0.93066126911444
TCGA-55-8208-01A-11R-2241-07	0.0575354545498411	0	0.105330485910037	0.0780192120414782	0	0.115318251756878	0.0340922553594888	0.0409230948364564	0.0411119650617215	0	0	0.0272836395630219	0.00130965308937055	0.185123503016185	0.116592392170642	0.116505099694556	0.0216966609873737	0	0.0372497598091126	0	0	0.0219085721538373	0.004	0.304969213525543	0.959346831276922
TCGA-50-8460-01A-11R-2326-07	0.0130822907165997	0.0120205315465354	0.184192514010672	0.0823485854385592	0	0.153795843451433	0.00905301625629866	0.0302115347750622	0.0509485423676903	0	0	0.0234617452335731	0.0791282420041285	0.0222545277432601	0	0.0632826916856465	0.102562770037227	0.0717705342923157	0.101886630440999	0	0	0	0.004	0.317344703362023	0.952552469526995
TCGA-55-6543-01A-11R-1755-07	0.135649558165987	0	0.0671774311370341	0.0493529950799504	0	0.128870727560366	0	0.0131895577741996	0.0137706751451685	0	0	0.0202932543295236	0.0217510526378216	0.142094260928138	0.0322583881968732	0.24361258708026	0.0131755698467206	0	0.0842995790039358	0	0	0.0345043631140222	0.003	0.361809636478874	0.93276058595659
TCGA-J2-A4AG-01A-11R-A24H-07	0.209238379713495	0	0.0510962528427529	0.10010368403304	0	0.262223530078909	0.0210486293822003	0	0.0159492305400269	0	0	0.020603266547965	0	0.0494288998285129	0.0126439405252683	0.146009817707073	0.0366864009445724	0.0639723363505834	0	0.0063778165172612	0	0.0046178149883403	0.002	0.424980072228089	0.90461660179882
TCGA-93-7348-01A-21R-2039-07	0.219574989538406	0	0.157244067576868	0.0647675173556114	0	0.148758965335509	0.019115606430849	0	0.0356504212234532	0	0	0	0	0.232707803440406	0.0389201760491483	0.0618815648714762	0.000942268048153703	0	0.000443277934251573	0.0151449933228713	0	0.00484834887299679	0.001	0.479978083639209	0.877117227647273
TCGA-49-4501-01A-01R-1206-07	0.112127734408651	0	0.0975222352447003	0.114636222920518	0	0.197706672929051	0	0.0189911931571345	0.0684130980989756	0	0	0.0410152787370664	0.00968277251149484	0.0270458596736389	0.0430998475193433	0.10742822189662	0.0431722973886098	0.0420914930426781	0.068829058860521	0	0	0.00823801361099765	0.003	0.369051680934273	0.930246272681886
TCGA-49-AAR4-01A-12R-A41B-07	0.0576258093053877	0	0.0267043281537547	0.478113364441999	0	0	0.0607248937189837	0.0680171215790178	0.0310971854408973	0	0	0	0	0.0948562490269122	0.0548222525922616	0.099403726925483	0.00771908684359624	0	0.00846939284295547	0.0084294117836816	0	0.00401717734506992	0.028	0.171522665922156	1.03970781123952
TCGA-55-6642-01A-11R-1858-07	0	0.00492636862834558	0.168097703808751	0.139682299057071	0	0.203483450480859	0.0856678227762622	0	0.00393185833938677	0	0.0428201493290729	0	0	0.178021636506306	0.0302351955841506	0.098193400303216	0	0.0110715094784375	0.0322432948770677	0	0	0.00162531083107446	0.01	0.273485169670149	0.976206890271417
TCGA-05-5423-01A-01R-1628-07	0.0562588907621197	0	0.0203689606684594	0.0349190167569041	0	0.146664230665871	0.0314662487732589	0.0335727260048059	0.0253897289106624	0.00791289913891755	0	0.00121169231293867	0.0111789900039116	0.0343090185995953	0.00657494728091257	0.167225458519379	0.207714093940459	0.0462470656726291	0.0762236104040164	0	0.0588946262829348	0.0338677953022248	0.001	0.438619018580844	0.901022098259713
TCGA-05-4432-01A-01R-1206-07	0.0793613993091359	0	0.1688237251065	0.099809253839749	0	0.0939230177015588	0.0246517863215524	0.0207403204058694	0.0430450060677635	0	0	0.0187214714791696	0	0.225061446352594	0.0811696370938536	0.0946464704051346	0	0	0.0298023449511725	0	0	0.0202441209659464	0.003	0.348981569951488	0.943111963646859
TCGA-55-8512-01A-11R-2403-07	0.0995385057592232	0	0.0338212662016776	0.144414401583281	0	0.127256624649192	0	0.00848501123162313	0	0	0.0272885562835795	0.0401028386889399	0.0748025855448579	0.124275905149639	0.00077154910204664	0.168455378438238	0	0.04580813786506	0.0447190048966467	0	0	0.0602602346059953	0.038	0.148236885840961	1.02060965295738
TCGA-05-4398-01A-01R-1206-07	0.0853418107094209	0	0.121866650102317	0.101863189398764	0	0.125019731631779	0.0232464028309969	0.033458566502275	0.00999232262305322	0	0	0	0.0382652075495525	0.0905635339352063	0.0901834590149915	0.175542044284197	0.0715564507930165	0	0	0.0172416916366918	0.00733792104065768	0.00852101794708062	0.004	0.324182970177193	0.949729686398335
TCGA-05-4433-01A-22R-1858-07	0.0225193021399014	0.00516998236036863	0	0.0989760364212453	0	0.161649003902169	0.025230517226621	0.0213547213529724	0.00633995244708594	0	0	0.00677354179404095	0	0.306264570910558	0.097717797256261	0.144502016975661	0.0235620888205265	0	0.0596629244976618	0	0	0.0202775438949271	0.003	0.376236482578299	0.92995142815901
TCGA-62-8394-01A-11R-2326-07	0.0612780292415768	0	0.00797513923537616	0.0418916602237379	0	0.2182996180899	0	0.0312861772640677	0.0415146127684675	0	0	5.16981719077618e-05	0	0.275674068288161	0.0733469891442848	0.114670970191749	0	0.101499274610924	0.0325117627698473	0	0	0	0.049	0.132332535521041	1.0426883453795
TCGA-55-7911-01A-11R-2170-07	0.0775559263179058	0	0.00376725907491732	0.125822146526531	0	0.241856933241825	0.0926307611864911	0.0758754875585328	0	0	0.0213395306125293	0.0248023941642927	0.0150256398694573	0	0.0249192214404417	0.127775154501173	8.27826211336217e-05	0.124536512177323	0.0375048681992012	0	0.00243587559928301	0.00406950690896234	0.037	0.152742494528675	1.02806823337159
TCGA-50-5942-01A-21R-1755-07	0.0976573928052748	0	0.215869944232665	0.102484512003243	0	0.236422790218756	0	0.0257761162110508	0.0107568022333122	0	0	0.00747117407374503	0.0217672615105348	0	0.0416487097015618	0.0618491628392213	0.0711947332174343	0.00650115183643098	0.10060024911677	0	0	0	0.001	0.468640483631745	0.882835057085541
TCGA-44-7662-01A-11R-2066-07	0.141968108257455	0	0.0623292213411934	0.0889167019768798	0	0.0966894634490697	0.0272881150612502	0.0213482065310653	0.0225874506908219	0	0	0.0126906933148959	0	0.221095710771915	0.0605672536273663	0.209842800937794	0	0	0.0217610315425495	0	0	0.0129152424977439	0.00800000000000001	0.281842812209096	0.971299736239368
TCGA-55-A490-01A-11R-A466-07	0.077266227038971	0	0.123677339111009	0.0880641236474062	0	0.129426583167207	0.00732118442215002	0	0.0660433176293696	0	0	0	0	0.272057234255631	0.0262594809884054	0.101003630038373	0.0668394622151904	0	0	0.0311088363355832	0	0.0109325811507039	0.004	0.312412331005411	0.959689934272666
TCGA-97-8175-01A-11R-2287-07	0.0061588436371006	0.0357477998880391	0	0.0290840430300308	0	0.106872123769248	0	0	0.017979649814114	0	0	0.0384378844338833	0.0206148886125293	0.180019462644536	0.0227308269896381	0.160738902703808	0.270442160804646	0.0279899824491781	0.0582746557685589	0	0	0.0249087754546901	0.00700000000000001	0.291998648516929	0.96661782307071
TCGA-99-7458-01A-11R-2039-07	0.0950428200750488	0	0.0234959927818153	0.145366228682391	0	0.230090313738185	0.0154691575983347	0.0522790644239534	0.0301449073632214	0	0	0.0242515385012028	0.00994874394088041	0.0796205738192135	0.0506446016905386	0.069213571906095	0.0813974004396719	0.0385682401496464	0.0530233797389764	0	0	0.00144346515082543	0.004	0.313105054293541	0.955180880945247
TCGA-55-8507-01A-11R-2403-07	0.0391117057896083	0	0.0443428063007694	0.0737153563809159	0	0.0812507989416365	0.00877455212381707	0.0502859967029484	0	0	0	0.0436989275829006	0.0132091404818976	0.315622820120961	0.0372756984520047	0.190539154555473	0	0.0508964761398503	0	0.0286912208007558	0	0.0225853456264612	0.02	0.200688799482829	1.01504292357697
TCGA-38-4629-01A-02R-1206-07	0.00831217892250203	0	0.0510302413882289	0.143853451277247	0	0.0970420559220254	0.0797164056881282	0.00897565277756712	0.00696970188786719	0	0.0161425625841923	0	0.0705815184154629	0.130761782655054	0.0897935888037708	0.22717946925863	0.0222634462525841	0	0.0413583119559105	0	0	0.00601963221082945	0.029	0.167526228715172	1.01228202036809
TCGA-86-7954-01A-11R-2187-07	0.0668209076116966	0	0.0159817725759032	0.07079661930661	0	0.191554747451957	0.0086084614504591	0.0441022044305832	0.0401572329862789	0	0	0.0264601405866356	0.00983089357714082	0.0495946975863665	0.175860018617415	0.167432403976445	0.015104159327975	0.029195697397	0.083137704308937	0	0	0.00536233880859736	0.001	0.462188852872275	0.886059525801866
TCGA-97-A4M3-01A-11R-A24X-07	0.0985579121130966	0	0.102990371537817	0.0619841956341788	0	0.199288102738788	0	0.0780015309200471	0.0258428780425999	0	0	0.0446584743252913	0.0486148793270219	0.0406739684585516	0.0242934752821664	0.160246284076719	0.0377534707900204	0.0263675661462004	0.02798485544824	0.00592274724723263	0.0132884749492166	0.00353081296281211	0.012	0.225811550583523	0.990990782577214
TCGA-55-6984-01A-11R-1949-07	0.049183443993524	0.0909900831104597	0.0479534834212677	0.0777602542649387	0	0.307708428308111	0	0	0.0764749436500038	0	0	0.0311705186503716	0.00092381727544053	0.0774808151013966	0.00296836882825026	0.0787796685152464	0.0446078401695144	0.0494534477406034	0	0.023889083532747	0	0.040655803438125	0.00900000000000001	0.281008324709782	0.972084835495358
TCGA-55-8205-01A-11R-2241-07	0.088797950003163	0	0.0485011252049542	0.177918204652278	0	0.119289077151103	0.0691921530960616	0.0451541391822291	0	0	0	0.0291709153704902	0.0276466231087413	0.0494745825646833	0.0711463592324775	0.192722188420468	0.0596611639610147	0	0.0103694039708639	0	0.00639610074373618	0.00456001333773558	0.004	0.313490928631374	0.953155849551152
TCGA-55-7816-01A-11R-2170-07	0.0234553221957322	0	0.0050208192411578	0.114375711024802	0	0.0993550621524366	0.0367546649619829	0	0.00163515796406037	0.00189532631337672	0	0.000427930391061361	0.133489990186791	0.0031840007559855	0.119730029883907	0.381832150527777	0.0208183031163808	0	0.0559933044042984	0	0	0.00203222688025045	0.004	0.327854200745605	0.94980074575773
TCGA-99-AA5R-01A-11R-A39D-07	0.0884812585984457	0.0292469074486619	0.0624766289774058	0.119089906068819	0	0.305249711943808	0	0.013125334400966	0	0	0	0.0629984924536679	0.00741748030424102	0.133355763324836	0.0436447048651471	0.0724841087601834	0.0247275745486646	0	0.0345215854943837	0	0	0.00318054281077025	0.004	0.328166537615168	0.951354076164757
TCGA-55-7727-01A-11R-2170-07	0.171392242624263	0	0.0469957010462667	0.0425775830787375	0	0.294779768955281	0.0443504710356166	0.0110968050718771	0	0.00408445778762084	0.0105291919872906	0	0	0.0482143344711377	0.0883493587890539	0.135072427679204	0.044561493137648	0.0168456915506274	0.0392319175827351	0	0	0.00191855520264073	0.003	0.355465554832554	0.936189301800734
TCGA-86-A456-01A-11R-A24H-07	0.0865967743622326	0	0.0100551888320487	0.0504584760388037	0	0.174918792886652	0.00482734326883848	0.0445682232411975	0.00057046732471037	0	0	0	0	0.179166527588078	0.0700240006231314	0.312004040294172	0	0.0366012651922253	0	0.026570739079563	0	0.00363816126834753	0.011	0.252390494159542	0.986200458981465
TCGA-69-7765-01A-11R-2170-07	0.0942045140045482	0	0.188833741934363	0.0777480755318141	0	0.150370037910719	0.0469914542840836	0.00365013858272377	0	0	0.0411722566328672	0	0.00273102127443529	0.0760983889014103	0.0634701357856126	0.0439075200164395	0.151758441010929	0.0316042677730968	0.0251872442553692	0	0	0.00227276210158798	0.002	0.408853420476608	0.91262283369776
TCGA-64-5774-01A-01R-1628-07	0.182684695348901	0	0.222736815338943	0.079472192922172	0	0.179996766357503	0	0.030415124643584	0.0374559307728947	0	0	0.0382366875734982	0	0.127306189759579	0.0022023432052405	0.0808112557360876	0	0.00947890738217821	0	0	0	0.00920309095941885	0.001	0.467501342115122	0.886856582000989
TCGA-05-4427-01A-21R-1858-07	0.0952073918999198	0	0.0844432925525246	0.102397515878666	0	0.1203148237365	0.0558103817507198	0.0367071166466901	0	0	0.000164668417283336	0.0102830127991339	0.0424417167044112	0.0498235350424296	0.0682458077104099	0.155037272440461	0.116536033737114	0.00577789958190936	0.0540884480937345	0	0	0.00272108300809263	0.004	0.327437588036464	0.945582590860241
TCGA-50-6591-01A-11R-1755-07	0.0090726398036784	0	0	0.0368990870999516	0	0.346662188651067	0	0.0226732085442328	0.0155149822592842	0	0	0.018396807474393	0	0.477613044858013	0.00543290411685075	0	0.00305108018595455	0	0	0.0646840570065753	0	0	0.049	0.133326664609846	1.07710325453774
TCGA-05-4397-01A-01R-1206-07	0.0954792467528452	0	0.0458245722114715	0.0526989663755427	0	0.0642031749989923	0.032107490834543	0.0235173202223495	0.0273557127833275	0	0.0163740606670664	0	0.000570537915109542	0.0814007701792928	0.124235649357723	0.249558934637508	0.018109281969651	0.08812451513901	0.0567603117369437	0	0	0.0236794542186241	0.011	0.266600592981764	0.975915617480724
TCGA-93-7347-01A-11R-2187-07	0.0537446258269059	0	0.0717759751493558	0.126964258302664	0	0.172028627905533	0.0230744912458253	0.0358963163113904	0.0534641801365694	0	0	0.0216424802217143	0	0.180827793487808	0.0357768893460674	0.101757566094056	0.0364396721052384	0.029947824126855	0.0566592997400174	0	0	0	0.004	0.318306999888503	0.952160203606405
TCGA-05-4395-01A-01R-1206-07	0.0157614132348229	0	0.0173268894508679	0.0688808831514966	0	0.171444717225471	0.0820879181614367	0.0573221031840022	0	0	0.0134508498218791	0.0518583158295688	0.0445509725894729	0.0423480058717527	0.10166639570584	0.138544933898723	0.0850500600656737	0.0421093536686373	0.0612883112082899	0	0	0.00630887693206489	0.026	0.180944069504826	1.00632224574257
TCGA-44-8117-01A-11R-2241-07	0.0912247313296782	0	0.0644334003994779	0.0691519665505407	0	0.114066389328462	0.0454404985374956	0.03296705475129	0.0275543971044189	0	0.00872569809888679	0	0	0.272796763429094	0.0735094726665014	0.143936782075235	0	0	0.0538551762849755	0	0	0.00233766944394317	0.003	0.372072573384067	0.92949510247864
TCGA-86-8280-01A-11R-2287-07	0.055191496945014	0	0.061111654280831	0.0589891383518763	0	0.239638657066192	0.00950845131757644	0.0667695719536672	0.0466245081648659	0	0.00128182663351739	0	0.0102353974555144	0.144968529486943	0.069841494443404	0.0961287696886534	0.092386414259979	0.00611506418057063	0.0406904770910898	0	0	0.000518548680305264	0.017	0.211529710081744	0.996944762360082
TCGA-44-6147-01A-11R-A278-07	0.117413802656499	0	0.139222384360752	0.0182188281135083	0	0.208870177286505	0.0179349886003562	0	0	0.0266326755302469	0	0	0	0.235010759735557	0.0509254322450615	0.0976454255299448	0	0.0265903314430693	0.0615351944985006	0	0	0	0.003	0.355077713108562	0.93874337724147
TCGA-MP-A4SY-01A-21R-A24X-07	0.16689076739419	0	0.020514629207717	0.0282677031331437	0	0.100324558950347	0.00878388040933289	0	0.0304294344183592	0	0.0069404892068532	0	0	0.398252263708008	0.0118118409822597	0.158739843442027	0.0327634023158152	0	0.0335581162735235	0	0	0.00272307055842302	0.003	0.374984439649193	0.935895728909474
TCGA-86-7955-01A-11R-2187-07	0.326202860038508	0	0.0233566349236755	0	0	0.118606877824815	0	0	0.0146406713458141	0.032617410916231	0.0722213783466869	0	0	0.103103641207155	0.116432445907769	0.0855090883759599	0	0.0379738640524093	0.069335127060976	0	0	0	0.003	0.344245288165021	0.947863860891567
TCGA-L9-A8F4-01A-11R-A39D-07	0.0803806389851612	0	0.144423889320808	0.187865152772526	0	0.0802902631174656	0.0596790736666924	0.0196535499802207	0.0975328788791913	0	0	0.00820868503607653	0	0.164401666368064	0.0388525272536632	0.107938429361034	0	0	0.0107732452590976	0	0	0	0.002	0.392894703136639	0.921063088043093
TCGA-49-4507-01A-01R-1206-07	0.0126482242300894	0	0.085972157200521	0.290177155547122	0	0	0.144719611297384	0.0275644392184369	0.0271286691595395	0.0441189106418659	0	0.0604517507414323	0	0.0557315141391291	0.058716005878772	0.108889574719934	0.011337212425258	0	0.0725447748005157	0	0	0	0.016	0.214303468329276	1.00397522263061
TCGA-55-7725-01A-11R-2170-07	0.0906570208846279	0	0.000925530900642804	0.080051382720374	0	0.257788854825295	0.0530327606565248	0.0507485861557842	0	0.0146197793049378	0.0193029217829022	0	8.12973066554327e-05	0.0893383882913968	0.110140278951012	0.0964072653959594	0.0482671041557362	0.0153471016769021	0.0706939529918987	0	0	0.00259777399935065	0.003	0.342672358394424	0.941691043125191
TCGA-55-8511-01A-11R-2403-07	0.11155844604125	0	0.132197035929068	0.118040598044384	0	0.202011426393193	0	0.0310406067534674	0.0420530515674171	0	0	0.024031995340246	0.00590183477911542	0.0868397464840455	0.100085633632191	0.0945489537718145	0.0298316184209802	0	0.017289822684924	0	0	0.00456923015790526	0.002	0.386042396739277	0.924520996494859
TCGA-55-A494-01A-11R-A24X-07	0.0371228322761985	0	0.0140734272438058	0.157704955477195	0	0.13883506016012	0.0124012630610441	0.0959582378359081	0.00728323301043558	0	0	0.0433887018473449	0.0227516490282178	0.121320119916281	0	0.175050363319651	0.0615938380213901	0.112516318802408	0	0	0	0	0.627	-0.00679617286230949	1.08961312486948
TCGA-L9-A50W-01A-12R-A39D-07	0.102968581401252	0	0.122629945845836	0.0250193198257445	0	0.198889445655441	0	0.030232168732541	0.0301391038247885	0	0	0.0364548162889977	0.00649146635670282	0.0356765406109473	0.0621678329935161	0.0445871713137491	0.19517893585389	0	0.107157657635519	0	0	0.0024070136610746	0.001	0.445506443727093	0.895471230028015
TCGA-44-3919-01A-02R-1107-07	0.100807449424494	0	0.0287712918475446	0.10035048530521	0	0.166979019424889	0.0311544347961595	0.0468350296402933	0.0250306945278693	0	0	0.00511421804961891	0	0.0802698928881149	0.112093951518889	0.113619019800293	0.109313466807727	0	0.0741605787740084	0	0	0.00550046719488942	0.011	0.24802595762083	0.979510394526513
TCGA-55-1594-01A-01R-0946-07	0.108093338705963	0	0.0273077300073111	0.101043201976639	0	0.21581477449845	0.00129704498380737	0.0171130076806832	0	0	0	0.051198283469674	0.0166552224266529	0.0695460220168539	0.11702440608916	0.135751730473266	0.0428510993952842	0	0.0818391208474529	0	0	0.0144650174288026	0.021	0.193323132258012	1.00444828567875
TCGA-55-8514-01A-11R-2403-07	0.0559692698450557	0	0.0550057003184345	0.0265029731789186	0	0.164787164787093	0	0.0570014151590471	0.0317840237846388	0	0.00932904608408378	0.00462630069989403	0.0981124468155834	0.113764017799403	0.0404784251755634	0.214493077356373	0.00884636122731246	0.0678410962608805	0.0500297604277626	0	0	0.00142892107995593	0.011	0.245445732870919	0.979347869390678
TCGA-91-6849-01A-11R-1949-07	0.0931200954089008	0	0.169843011502113	0.115330075471877	0	0	0.0389872866646382	0.0162968932080603	0.0324143170803286	0	0.0113683658155463	0	0	0.345504277735741	0.00497893932678942	0.0967216072069323	0.0104262660988993	0.0268240326481256	0.0260148490687062	0	0	0.012169982763342	0.003	0.378791253753081	0.932795556470061
TCGA-44-6775-01A-11R-A278-07	0.0980193645397704	0	0.0947115954636006	0	0	0.13050698160487	0.00821847075986035	0	0.0133532777350114	0	0	0.0084232960356278	0.0290780003837468	0.267637122231841	0.017571122772489	0.119242163571107	0.0957656453710071	0.0182179347155054	0.0809006017029853	0	0.00767886200525902	0.0106755611073192	0.00700000000000001	0.292308772286727	0.966276340056224
TCGA-44-3918-01A-01R-A278-07	0.0308920353776669	0	0.0203645353502135	0.084841028854114	0	0.267159030647227	0.116469716740192	0	0	0.0158965042130813	0	0	0	0.0973835337560832	0.0603644159956305	0.181338338415136	0.0134110326179583	0.0634504679789526	0.0327176718925516	0	0.0100382828286806	0.00567340533251272	0.085	0.0923714764715569	1.04359838113371
TCGA-44-3917-01B-02R-A277-07	0.0874288550282979	0	0	0	0	0.362826261833694	0.0641528211859221	0.0032688801002985	0	0.00325044007066422	0.0336372101264703	0	0	0	0.0592332506515182	0.352158966370053	0	0.0213404581305003	0.000398361227829505	0	0.0102919512513082	0.002012544023444	0.049	0.132124771732933	1.03364974830049
TCGA-62-8395-01A-11R-2326-07	0.219298926721659	0	0.0682465743912036	0.0874238878734371	0	0.134760969592342	0	0.0327459292950339	0.00246097115584121	0	0	0.0169820802990236	0.0220057832684208	0.121801327366906	0.0209266100198633	0.145410960347681	0.0466685788029843	0.00949164461342541	0.0717757562521788	0	0	0	0.002	0.41724616933452	0.908104659453232
TCGA-44-2662-01A-01R-0946-07	0.0577431041170834	0	0.0551902915199407	0.0349436436507183	0	0.164827895253525	0.0312382175295454	0	0.0202462556484218	0	0.0324147751603752	0	0.115529252987043	0.164510417999784	0.0359102947596638	0.168574997703884	0.0290765269777218	0	0	0.0211387643558201	0.0181412385561677	0.0505143237803055	0.012	0.234010986639933	0.98607344734007
TCGA-L9-A743-01A-43R-A39D-07	0.128385728518845	0	0.0931365295593082	0.110606172576663	0	0.179970458653076	0.0618797432559674	0.0170438547307863	0.0194224835161815	0	0	0	0.0141030482802198	0.0625429619958583	0.0498038540483225	0.1027191353663	0.0519579902336247	0.0669502187776041	0.0273340257757171	0	0	0.0141437947115267	0.003	0.337059643161411	0.943553359094798
TCGA-97-A4M5-01A-11R-A24X-07	0.0494595327355243	0	0.0347538189275987	0.0917754684272993	0	0.129756628917262	0	0.00714210368383525	0.00684797655981898	0	0.045808786633106	0.012127154337264	0.00938822437103307	0.157414730130352	0.0528457393751374	0.258089715397367	0.00512539129633442	0.0236687783340155	0.106662603989137	0	0	0.00913334688491601	0.016	0.214643288609671	0.994256774060778
TCGA-50-5049-01A-01R-1628-07	0.0620319000923315	0	0.166517061357718	0.181135936988695	0	0.106759318196351	0.0337801418589864	0.0325120321823704	0.0188486457102431	0	0	0	0.0169112588695266	0.124262240748305	0.0721956222118581	0.153782634953412	0.0174438336260596	0	0.00588532069613687	0	0.0079340525080062	0	0.003	0.361247219709348	0.935923812064795
TCGA-62-A46Y-01A-11R-A24H-07	0.0692950128750418	0	0.0146311670587293	0.0980136163605008	0	0.144921958106461	0	0.0531621098679306	0.0115523993710505	0	0.000864807808360669	0.0100617475202202	0.0528867275843719	0.0724214151407777	0.0660831559052033	0.158482684508138	0.185526163350366	0	0.0594717171779148	0	0	0.00262531736493246	0.037	0.154494610547844	1.01365635405019
TCGA-05-5428-01A-01R-1628-07	0.00677240749883664	0.00450631435095938	0	0.074151078230464	0	0.0849360358445294	0	0	0.0323887529621801	0.000321135924961701	0	0.0369509400566544	0.00268305195684808	0.0828291637293094	0.0349398018572186	0.331880850039214	0.133703346807225	0	0.137408353586858	0	0.00361551057557319	0.0329132565791677	0.003	0.344532666964883	0.941126697221455
TCGA-44-6147-01A-11R-1755-07	0.19501983656303	0	0.13566559016495	0.0485796966216456	0	0.152343767350582	0.023694844854703	0	0.0469638560523168	0.0139375162199806	0	0	0	0.159404985338537	0.0583440949355031	0.0843751343881598	0	0.0103220250432215	0.0684080161606706	0	0	0.00294063630670075	0.001	0.442619526584408	0.896128070907386
TCGA-49-AARE-01A-11R-A41B-07	0.14277249114031	0	0.103429533556439	0.0721491352485241	0	0.0811259076752542	0.0536103557117108	0.0679629842194047	0.0443982467667218	0	0.0484125167667039	0	0	0.200352951504196	0.0955788197491812	0.060165473597209	0	0.00234236684596751	0.0276992172183782	0	0	0	0.002	0.419570542432237	0.907166799542022
TCGA-78-7159-01A-11R-2039-07	0.149214991999942	0	0.218893097290262	0.0852425922537962	0	0.182007571517822	0.00682725113670586	0.00101882177351548	0.0107029276745411	0	0	0.0642167848407682	0.0120315443185729	0.126383458905346	0.0459327517749952	0.0304578275625468	0	0.0130492401073668	0.0227916701996928	0	0	0.0312294686441269	0.001	0.506442472709563	0.861549191981665
TCGA-55-7281-01A-11R-2039-07	0.0491078324511508	0	0.0238853389171607	0.0720674346229087	0	0.163098781837823	0.0345609589930434	0.0224642299388933	0.0190261101476791	0	0.00655800527471007	0.000896265429428668	0.0643426938013625	0.107210675892935	0.0711435267722582	0.063391608688329	0.217156481572921	0.0330252820886123	0.0507347992397628	0	0.00132997433102129	0	0.003	0.35783680327087	0.933498816044133
TCGA-67-6217-01A-11R-1755-07	0.0331831597419028	0.0300201567561239	0.08845104177547	0.153600290857021	0	0.218255610961522	0.0375148552842521	0.00964691569165897	0.0323760851729218	0	0.0120634760760697	0	0.0142943168600279	0.0137388562274354	0.0614028676791129	0.0592853456644334	0.161051733785368	0.0218428323513426	0.0440223591577624	0	0	0.00925009595757509	0.00700000000000001	0.289881623796046	0.963911280864775
TCGA-MN-A4N5-01A-11R-A24X-07	0.0946840922739569	0	0.0840979181564012	0.194731724773238	0	0.0746260153480849	0.077194302339951	0.0778848746855713	0.0326563651149085	0	0.00407810804380353	0.00705291476293388	0.00308073430732322	0.093683678329256	0.114013823362825	0.088468210201065	0.032357841346344	0	0.021389396954338	0	0	0	0.003	0.340766855313547	0.944307869270945
TCGA-55-7724-01A-11R-2170-07	0.0640943172150903	0	0.040858815572552	0.0747142723630692	0	0.136054219636166	0.0500482706954145	0	0	0.0123488438445624	0.0351033283898525	0	0	0.14996185920333	0.103479052429155	0.146511853286771	0.0704804957691393	0.0351255637747859	0.0427281814721493	0	0	0.0384909263479623	0.014	0.223191246363776	0.990250343448164
TCGA-MN-A4N1-01A-11R-A24X-07	0.14638962974188	0	0.0249791760259806	0.0442157487309106	0	0.119779537153232	0	0.0341623651274406	0.0238531461395224	0	0.0746505370226052	0	0	0.357130123289056	0.00961712433655787	0.127575098757875	0	0.0276762828282743	0	0.00997123084666563	0	0	0.004	0.316806970484212	0.961193565950109
TCGA-69-A59K-01A-11R-A262-07	0.0624446399428496	0	0.108374307357922	0.130835125759355	0	0.153418833241407	0.0958938933504894	0.0135450378337528	0	0	0.00730175630506891	0	0.00803956217177495	0.0438866824526976	0.0903944384905323	0.123621164279322	0.115305110296999	0	0.0448719730120672	0	0	0.00206747550576323	0.00600000000000001	0.293663453303135	0.960576265837046
TCGA-44-6775-01A-11R-1858-07	0.144855573419713	0	0.0834110789156084	0.0358992277638198	0	0.101148914844415	0.0129416243659614	0.00353594236258145	0.030112377938755	0	0	0.00812486787263369	0.0230112458327792	0.198792189020917	0.0241182516818123	0.135917686000266	0.0933980979748424	0.0200461883504466	0.0725413410812508	0	0	0.012145392574197	0.003	0.356427894091459	0.935593032853637
TCGA-99-8028-01A-11R-2241-07	0.0877650623485567	0	0.083380831082093	0.137064171257293	0	0.180948472056036	0.0617490601954497	0.00856529798308549	0.022850225951505	0	0	0.0130811266563903	0	0.122364119927533	0.0871483882108286	0.115979059671863	0.0277126321844261	0	0.0473193373531557	0	0	0.00407221512178469	0.00800000000000001	0.286111403604276	0.965997777149287
TCGA-49-4506-01A-01R-1206-07	0.032620149893423	0.00168249489215778	0.0196047559380687	0.335836401696323	0	0.0515114426883143	0.0902979947492468	0.0445901329669184	0.0132334478920344	0	0	0.0365007052411459	0.00308046596404741	0.0667423727374163	0.0820681173232116	0.121665995727325	0.0861097325479127	0.000423146727672106	0.00568815467359415	0	0	0.00834448834118892	0.032	0.159376472736403	1.02935440012556
TCGA-44-2668-01A-01R-0946-07	0.0361916975109198	0	0.0284673452696256	0.083743757720675	0	0.133158792983672	0.0988402581722317	0	0	0	0.0082464719853686	0.0128079269993317	0.013480990045391	0.329082508262597	0.0679374036232398	0.0615342827981951	0	0.00822858110660724	0	0.0986814354348282	0	0.0195985480873174	0.011	0.264506245331516	0.983708512868155
TCGA-91-8497-01A-11R-2403-07	0.124508597702379	0	0.258986295968508	0.0866839392837896	0	0.121300772910444	0.00320079095190971	0.0398406300958579	0.0439849232359986	0	0	0.0172336109589272	0.0122034164398599	0.0247277197811314	0.00944089650084471	0.0877411972758902	0.108737442100197	0.00688307624478355	0.0476711958205995	0	0	0.00685549472887979	0.001	0.509861190309203	0.859688804643051
TCGA-73-4670-01A-01R-1206-07	0.141549731749923	0	0.142367814180319	0.0609125805089829	0	0.14013152064932	0.00606263457621596	0.04935568840106	0.0261651303775102	0	0	0	0.00773691912324426	0.1340210420765	0	0.0919619316494194	0	0.122521823105194	0	0.0356577812374344	0.00672707037236539	0.0348283319925114	0.002	0.419406034154162	0.907429109313654
TCGA-44-3396-01A-01R-1206-07	0.0757052446253685	0	0.0658290735500152	0.0711783745732495	0	0.177938986135045	0.0416127327831673	0	0	0.0162663861422725	0.0137354293352467	0	0	0.204113729699436	0.11060256238573	0.136391838222529	0.0321208433783195	0	0	0.0224706572603208	0	0.0320341419093001	0.018	0.207975897303926	1.00216515574887
TCGA-38-4627-01A-01R-1206-07	0.0809952711436622	0	0.0354050448572922	0.0578475775563973	0	0.235152569458665	0	0	0.0131052900521601	0	0	0.0281176526302725	0.0273632279580373	0.093234891578808	0.0397803272003685	0.28241666745208	0.0132252026472228	0	0.0712940415124046	0	0	0.02206223595263	0.01	0.276934019002668	0.968102104521605
TCGA-55-A57B-01A-12R-A39D-07	0.0255297447295106	0.0153224613639542	0	0.0252704129484384	0	0.201842909208897	0.0102748969700062	0.0119995725673201	0.0233493873903624	0	0	0.0351326263399799	0.0337549677970546	0.0559875222777576	0.0158593888847592	0.148944644198033	0.225078215155333	0.0600272329388084	0.098415295479447	0	0	0.0132107217503383	0.011	0.251840255708433	0.976006980481951
TCGA-55-8616-01A-11R-2403-07	0.267761182127325	0	0.020129088150961	0.126907590277573	0	0.273996431766625	0.00282101460589576	0	0.0323794924662674	0	0	0	0.0152415502954612	0.0469368440264032	0.0301137943193621	0.127545566917013	0	0.0126958026027237	0.0366116303407959	0	0	0.0068600121035933	0.002	0.402352327424773	0.917403544520654
TCGA-55-8089-01A-11R-2241-07	0.103002427124124	0	0.0507287203348811	0.14048730173728	0	0.0908665126706305	0.047186722419253	0.0448802228859374	0	0.0304827485335521	0	0.0622886940031857	0.00351215258432644	0.0780043609869148	0.134313813948439	0.096140732897686	0.0351079127748251	0	0.0779468888772891	0	0	0.00505078822167643	0.004	0.302610341462114	0.96064078235038
TCGA-44-2668-01B-02R-A277-07	0.0530204293782228	0	0.00300754665087625	0	0	0.226963885045325	0.101768007345065	0	0	0	0.0896115845205409	0	0.0258000171888382	0.180375069892403	0.148282286793618	0.0405228018236891	0.00530245797735204	0	0	0.0582610646528615	0.0185985068836668	0.0484863418475415	0.011	0.245576530356575	0.988088458874599
TCGA-NJ-A7XG-01A-12R-A39D-07	0.0675283699785141	0	0.061988831175175	0.0352587278874261	0	0.271387914094485	0	0.0205968673185252	0.0320686746876817	0	0	0.0704311175028577	0.00746494961804658	0	0.00985637758870914	0.0947041686126085	0.104778623518959	0.0953956161471065	0.12841510226928	0	0	0.000124659600624541	0.038	0.150519314324679	1.01790375124729
TCGA-49-AAQV-01A-11R-A39D-07	0.181166826188064	0	0.0541555122146664	0.0814807792147815	0	0.175033509568466	0.00885313813013887	0.019459567534877	0.0825909519093032	0	0	0.00282725350625189	0	0.218673161431409	0.0543190449692005	0.0660407952658349	0.0101748233466398	0.0236664751556415	0.0215581615647258	0	0	0	0.001	0.429584320582905	0.902420516190724
TCGA-55-8091-01A-11R-2241-07	0.103617215722098	0	0.0694725667436109	0.0365940784232561	0	0.232335544369141	0.000698281373365357	0	0.0203902404548232	0	0	0.0552696402161887	0.0124076643655331	0.0613694216681012	0.0731231003331125	0.149054964914298	0.0658567788038652	0	0.106969430877814	0	0	0.0128410717347917	0.004	0.304972995645665	0.955294495774024
TCGA-44-6777-01A-11R-1858-07	0.0393244809949823	0	0.123048849229535	0.0469013379462064	0	0.108006445348907	0.0123286346631611	0.0118966629033886	0.0150963149011673	0	0	0.0137144990354678	0.0239480363392357	0.156136893128198	0.0399836660164729	0.227496217112985	0.08305475960172	0.00432345017841927	0.0776978441241553	0	0	0.0170419084759981	0.004	0.304077362161787	0.957997456786403
TCGA-55-8092-01A-11R-2241-07	0.0113846221670193	0.0569619049540807	0.143148178010433	0.258183402607014	0	0.0414531494420799	0.116040903616538	0.0477799050237606	0	0	0.00138632543305113	0.013816649362625	0	0.0562129089681414	0.109104730912243	0.0909661947512518	0.00493136434861637	0	0.0429003448766961	0	0	0.00572941552644943	0.004	0.319001351830191	0.956600905713153
TCGA-73-4675-01A-01R-1206-07	0.00499753659613189	0.0529827864287076	0.00866321221375426	0.0554632850081954	0	0.0369866287454778	0.0225535190587247	0.0148357011813511	0.0386828518411023	0	0	0.0217579171571346	0.0232118417235743	0.291717648551253	0	0.152172911253387	0.138324630429896	0.0421089129454181	0.0888610096563719	0	0	0.00667960720951897	0.012	0.235398593338886	0.993888804902747
TCGA-73-4666-01A-01R-1206-07	0.0291405291911064	0	0.00397959616542353	0.222250119163264	0	0.0632837147779756	0.209820252439127	0.0245835820314158	0	0	0.03370488795007	0.0160367586406968	0.0142705770282747	0.05389980629772	0.0762721514141484	0.147823363892509	0.0232283698792846	0.0112400562138299	0.0680120843394358	0	0	0.0024541505757187	0.003	0.338254015761276	0.943267164602782
TCGA-55-A4DG-01A-11R-A24H-07	0.146572044746849	0	0.172515255146333	0.129691079717532	0	0.255618971196089	0.0213024438153438	0.011146021217765	0	0	0.00426442352888281	0	0.010733484272334	0.0522820958649096	0.0560768094785197	0.098430279731792	0.00848007483042255	0.00718063123178313	0.0234688040187785	0	0	0.00223758120266574	0.001	0.473287680255475	0.880283359090312
TCGA-MP-A4TF-01A-11R-A262-07	0.121544371024809	0	0.189389722403977	0.067826683007828	0	0.130124697506028	0.0693721905822729	0.0218633351002323	0	0	0.0218122808663823	0.0219644217278257	0	0.203073694596123	0.0614288515103866	0.0254040369125933	0	0.0402246037880661	0	0	0.00451270430330327	0.0214584066701722	0.002	0.400222142112062	0.91931498127637
TCGA-44-2656-01B-06R-A277-07	0.0687471409772405	0	0.0117613265506604	0.0488465101987567	0	0.279541176074184	0.0438198599516203	0	0	0	0	0.0232400595987333	0	0.0357353771501216	0.0467530912731361	0.192108914315434	0	0.183820516807773	0.0482943313476038	0	0.0157451040591964	0.00158659169553998	0.013	0.223818258215162	0.99351606674025
TCGA-55-6980-01A-11R-1949-07	0.0762550979717614	0	0.0322160345516973	0.0346263634131961	0	0.256473095937205	0.00772397830348096	0.0390439939538733	0.0309925418283062	0	0	0.0107447684293352	0.0868712742884517	0.0267702124156814	0.0483242625923006	0.0281341994759808	0.207885398513122	0.0570137357176643	0.0556655375017542	0	0	0.00125950510618906	0.00800000000000001	0.282028366762026	0.964297261029914
TCGA-50-8457-01A-11R-2326-07	0.106722333089158	0	0.212118825863799	0.108158411133689	0	0.151420864607816	0.00155248977124215	0.0187609486468793	0.024201065686613	0	0	0.0383863046801583	0.0294342584217993	0.0231802569482249	0.0320868719452322	0.116138646404617	0.0133221910262688	0.00248958982014085	0.117936050134744	0	0	0.0040908918196185	0.001	0.472497495192127	0.880559353325299
TCGA-35-5375-01A-01R-1628-07	0.00138177799787589	0.0327604571859795	0.0178542300674589	0.18735547529845	0	0.115817196160367	0.0699382845571815	0.0734029161731384	0.0151685979651811	0	0	0	0.042927980896476	0.0432853326495386	0.111186264993878	0.167487887178826	0.0420705503207162	0.0349470922347396	0.044415956320194	0	0	0	0.0639999999999999	0.110239133076646	1.03917471453108
TCGA-50-5931-01A-11R-1755-07	0.13698694542135	0	0.0298923966981691	0.0608114637800522	0	0.119787886652533	0	0.117115378646549	0	0	0.0173030248529898	0	0	0.26590245175494	0.0671931591997501	0.129886126520444	0	0.0377323266972874	0.017388839775936	0	0	0	0.014	0.222061527308605	0.999428200292169
TCGA-55-6971-01A-11R-1949-07	0.0290090055844593	0.0123893789909661	0.141520196150556	0.154283164262025	0	0.130057642108832	0.0125809056017224	0.0228025981509441	0.0375323320269778	0	0	0.0569526028493202	0.00663400086607934	0.170367940148147	0.100618013249368	0.0806480271338985	0	0	0.0360014257429435	0	0	0.00860276713376176	0.004	0.321849552597544	0.954836573457312
TCGA-64-1679-01A-21R-2066-07	0.129242503555694	0	0.0764805568762625	0.0239867906448815	0	0.0967152702320158	0.00237756421571929	0	0.0182428283340028	0.00265232851975161	0	0	0	0.344350154278462	0.012998231924494	0.0784001858108704	0.156937748032103	0.0236486631137785	0	0.0280996290917976	0	0.00586754537016773	0.002	0.394481035277296	0.922974746492259
TCGA-95-7948-01A-11R-2187-07	0.0961625540484603	0	0.211272090087853	0.11031810697802	0	0.114229661147296	0	0.0260130683331763	0	1.93481260164596e-05	0	0.0836961635560181	0.0215224215877101	0.00397427446271597	0.0262450144039342	0.128196509190183	0.0696059752154997	0.0165009075232502	0.0849602519198372	0	0	0.00728365342002922	0.002	0.398114112990691	0.919430644702711
TCGA-64-5815-01A-01R-1628-07	0.0901396779737576	0	0.0680476741807352	0.0408621182240247	0	0.173627926229756	0.003695788055081	0.0176197301001589	0.0365031351822057	0	0	0.00890333360242725	0	0.243357310204932	0.00475137747587972	0.154377917773694	0.059094189726453	0.0537683740486949	0.0323659468720556	0	0	0.0128855003501448	0.00800000000000001	0.28566066308966	0.968296918195608
TCGA-05-4426-01A-01R-1206-07	0.112066245532556	0	0.0117598878931015	0.0464774250760756	0	0.207133044991679	0	0	0.0658909022611502	0	0	0.00109776834075559	0.0336955524533491	0.283085367559121	0.0306454340979819	0.152768845792149	0	0	0.035571321815423	0	0	0.0198082041866582	0.005	0.301805801542583	0.963713954078936
TCGA-78-7158-01A-11R-2039-07	0.158462284378459	0	0.0176324066249347	0.0455183657661897	0	0.153485000769459	0	0	0.0228777411388613	0	0	0.0699118928347374	0.0392102136902736	0.0556485774392434	0.00168706808201539	0.0850997875751459	0.12170709419166	0.0394178543149682	0.17908392369162	0	0	0.0102577895024322	0.01	0.269412174949524	0.968917319862164
TCGA-91-6840-01A-11R-1949-07	0.201220654043925	0	0.0724912734201348	0.134071145834961	0	0.138438430555274	0.00182852251574147	0.0308269725769947	0.0342806164080592	0	0	0.0234816862183405	0	0.143097097631588	0.0946736903568932	0.0750626324971455	0	0	0.0505272779409422	0	0	0	0.001	0.427671877505839	0.903502263419471
TCGA-55-8299-01A-11R-2287-07	0.0814598572476007	0	0.00818133096151581	0.161593209057533	0	0.112672254460539	0.105323446374819	0.0655950113068951	0	0	0.0347904579300473	0.015984612479591	0	0.0329686816362751	0.0841190734074714	0.0615773028305603	0.014336683482351	0.10519401969179	0.103865778156692	0	0	0.0123382809763192	0.004	0.312672623541768	0.955176164039543
TCGA-49-6767-01A-11R-1858-07	0.00579611037562051	0	0.00323584670178487	0.147795032915309	0	0.12927139988697	0.0857626615283595	0.0161119932913716	0.0294957315346379	0	0.0189882728203422	0.00653659592539778	0	0.337658087170952	0.0735512977241892	0.112355104992213	0.00861298847304291	0	0.0248288766598104	0	0	0	0.003	0.370583509629201	0.934152218689166
TCGA-80-5607-01A-31R-1949-07	0.00441454777690705	0.0114693994467395	0.0149759528907463	0.186485226436033	0	0.21368540098096	0.0821286670809205	0.0271407765714453	0	0	0	0.0235209479019558	0.0138565552392693	0.0059765766712895	0.131021710858232	0.103978039186148	0.0847901251087736	0.00395772415576973	0.0898352954030837	0	0	0.00276305429172653	0.055	0.118732865181513	1.04199574336608
TCGA-L9-A444-01A-21R-A24H-07	0.0884860343653833	0	0.108090012673071	0.218638389791758	0	0.184298313210537	0.0737086496909022	0.025117203998458	0.0206778602355144	0	0.0337843395065615	0	0.00736100975561082	0.0516414608394044	0.0850807834393711	0.0739363639867073	0	0	0.0283066347860109	0	0	0.000872943720710294	0.003	0.337269551499573	0.949408551096905
TCGA-78-7155-01A-11R-2039-07	0.101296615179848	0	0.016937252342028	0.20727783030999	0	0.121240797409205	0.0709481541049103	0.0548251196189807	0	0.0156184420187395	0	0.006994850502017	0.0141154778128474	0.0524313300769751	0.0966058196648318	0.139683720425009	0.0891885278694225	0	0.0128360626651965	0	0	0	0.012	0.228543942257477	0.991460238517084
TCGA-75-5126-01A-01R-1755-07	0.0399205717168122	0	0.0011761813801579	0.0239891498601839	0	0.151450737051327	0.0556706525544009	0	0.0159031156631884	0.0101120828326631	0.00599276002620275	0	0.0284279872360865	0.153053906698435	0.0723155812399353	0.242333793797342	0.036507202805724	0.0242806242093359	0.0451463030647113	0	0.0410497990314719	0.0526695508320222	0.003	0.379586485092699	0.924991348366767
TCGA-86-8055-01A-11R-2241-07	0.0145178887559354	0	0.039908589672468	0.0401965029829388	0	0.182214828028986	0.0392770524615667	0.0156305569498725	0.00764309803729159	0	0.0167993688608214	0	0.0266511479097292	0.274869414949426	0.0910069176825648	0.126916243958762	0.0328312176010781	0.0172310697265462	0.0527837401783299	0	0	0.0215223622436836	0.098	0.0854557859072813	1.0549754118006
TCGA-99-8025-01A-11R-2241-07	0.232809242256292	0	0.0815571660987165	0.0289240868426931	0	0.155587157759568	0.0053766627295092	0.0199851077901973	0.0210187746973018	0	0	0	0	0.255855879671562	0.0330482535629228	0.158412315892748	0	0.00203434950420447	0.000837612312568441	0.00177466299319255	0	0.00277872788852445	0.001	0.458358568513823	0.888496088164497
TCGA-78-7633-01A-11R-2066-07	0.0575809623859478	0	0.00207566088708508	0.0387306005020055	0	0.265198694976004	0	0.0709587614731838	0	0	0	0.0431821333181173	0.0671072489228199	0.0634638601778452	0.0171668478138432	0.192529170667743	0.0147588480467853	0.0967447866693485	0.0684169345749139	0	0	0.00208548958435818	0.158	0.0643459346040309	1.05153134388703
TCGA-49-6745-01A-11R-1858-07	0.00565079544255587	0	0	0.141259802511755	0	0.143794687453745	0.0648173058594117	0.0399171080178304	0.0128312784072917	0	0.0121563974754531	0	0.0860933615732146	0.0861894804534407	0.113425825722453	0.112574247946926	0.0664522476523914	0.0517681881209175	0.0624669814515102	0	0	0.000602291911103432	0.011	0.25454080762234	0.978797082377743
TCGA-97-A4LX-01A-11R-A24X-07	0.131620700862003	0	0.104107402891775	0.08483995283094	0	0.179704877068243	0.0207790873525316	0.0316414602508443	0.050324676115182	0	0	0.0154050597243371	0.00506274461717039	0.0643759093883043	0.0996760514978983	0.0987878359944177	0.0410679445257215	0.00722624533487269	0.0535067718030451	0	0	0.0118732797427146	0.003	0.376930785005259	0.926887189472944
TCGA-78-7147-01A-11R-2039-07	0.0834173047334899	0	0.0255689965820223	0.137381172262841	0	0.142695795062493	0.00467465609098013	0.0209030042866205	0.0279948422154456	0	0	0.0375971128046558	0.011043619796277	0.0467860890698096	0.161927837255481	0.133051588864813	0.0547206991745867	0.0147654149470482	0.0974718668534364	0	0	0	0.004	0.313438541156757	0.956293249204976
TCGA-55-A493-01A-11R-A24H-07	0.163676577586781	0	0.050330232027452	0.0966605379193772	0	0.166599448269427	0.0941442820881497	0	0.00770711842894974	0	0.0164309785595604	0.0334019740614768	0	0.0959278887768263	0.0743991639699714	0.159565038764598	0.0164635291318012	0	0.0225021359055851	0	0	0.00219109451004407	0.003	0.379198982964463	0.925228494645157
TCGA-86-7711-01A-11R-2066-07	0.028786472919233	0	0.0219596962411258	0.0483041778780741	0	0.179192238859733	0	0	0	0	0.056481879563568	0	0	0.34311171814357	0.0401109778105179	0.131659576949057	0	0.000114478095845534	0	0.113981065776921	0	0.0362977177623545	0.028	0.172095937595487	1.03370409128077
TCGA-35-3615-01A-01R-0946-07	0.107206895541583	0	0.131701756898943	0.0666145895332028	0	0.0776702494275702	0.0300944631110665	0.0188104750222074	0.0130315633148349	0	0	0.0292582228887317	0	0.12108240900995	0.0372399137759491	0.190379400165511	0.0394207698985415	0.0524685883331089	0.07310551436388	0	0	0.01191518871492	0.001	0.48380455364764	0.877275743734599
TCGA-50-5946-01A-11R-1755-07	0.161927001594503	0	0.0991713199093272	0.126980662575822	0	0.0940241371379746	0.0414686945493832	0.0741138749949378	0	0	0	0.0171909712738243	0.00298740121130966	0.10963279135029	0.0572106130852988	0.107654192386413	0.0281484998325293	0.0262617123475336	0.0471411477285348	0	0	0.00608698002231952	0.002	0.424658784814002	0.904508974221468
TCGA-44-3918-01B-02R-A277-07	0.0259224282379095	0	0.0159101184049358	0	0	0.421771797932239	0.030646980085742	0.0162609119080259	0	0.00889486252201508	0	0.0233995720571716	0	0.10601810311912	0.087078711623952	0.221878462147558	0	0.0352988939199086	0.00567458699971073	0	0	0.00124457104171127	0.02	0.197961293490282	1.01156128603593
TCGA-55-7910-01A-11R-2170-07	0.0605895405588743	0	0.216982179461089	0.0410036032192006	0	0.242153845085237	0.0395580931757524	0.040752184558495	0.0217119441559373	0	0.017783276902308	0	0.0114350270393761	0.150796931422015	0.0380470019437811	0.0330916021039446	0	0.0624518530040139	0.00378961898912856	0	0	0.0198532983808469	0.002	0.393516190854992	0.92298263296602
TCGA-55-8506-01A-11R-2403-07	0.010086572963133	0.000764132389376096	0.0242901989586506	0.064805387426846	0	0.151172247823325	0.0144559932726855	0.00843878334168339	0.0123155487843224	0	0.0207187119133574	0	0	0.272920014286335	0.0597609969691475	0.242493270733075	0.0187833202399113	0.000916420130110267	0.0513163762016291	0.0392109231968156	0	0.00755110136959701	0.037	0.153489038345624	1.03358394441058
TCGA-78-7540-01A-11R-2066-07	0.0350658162533634	0.0457004150661538	0.0129497402004854	0.0579295754866091	0	0.109138791742412	0	0.00402585456619465	0.0148148306030189	0	0	0.0375794715759798	0	0.276966094613365	0.0173359222830803	0.24155735231364	0.0481454595803347	0.0317886663218791	0.0670020093934835	0	0	0	0.02	0.203398956207825	1.00944101723452
TCGA-86-7713-01A-11R-2066-07	0.0931532423759665	0	0.0754831711088514	0.0921221709794117	0	0.250904413764718	0	0	0.00688568830337955	0	0	0	0.0399234341854723	0.134679140908639	0.073027515036181	0.134851490965591	0	0.0651333142485316	0	0.0237718370852022	0	0.0100645810380546	0.011	0.256970449954477	0.980056152488084
TCGA-50-5051-01A-21R-1858-07	0.141412991963931	0	0.190268818408474	0.0845207080153168	0	0.101434470208508	0.0140379917093038	0.0476628885347987	0.0271025415568502	0	0	0.0202841626455732	0	0.130219312691274	0	0.0654297593000373	0.0814264186914675	0.0668638880545327	0.0293360482199332	0	0	0	0.001	0.462024616289457	0.886223363499803
TCGA-55-8204-01A-11R-2241-07	0	0	0.173723950293562	0.0984816431152445	0	0.109682060084477	0.0436732510185981	0	0	0	0.00811028002026999	0.00191133562682746	0.00168622583725929	0.0824283119549029	0.173438836850533	0.093445849830946	0.0470656295038098	0.00595678151906987	0.106638834633405	0	0.0122321301979888	0.0415248795131054	0.011	0.261302462433387	0.983037780593073
TCGA-97-7554-01A-11R-2039-07	0.0463360853466382	0	0.0904908428846524	0.1036964211896	0	0.138686298752443	0.00830027585147602	0.0211794127220486	0.00839872968963852	0	0	0.0120478584393954	0	0.205638185538077	0.0844529503105562	0.19426765012763	0.0212752959651433	0	0.0649067280264032	0	0	0.000323265156297681	0.021	0.19629652992062	1.0058959648493
TCGA-05-4434-01A-01R-1206-07	0.0582167866502498	0	0	0.0525988890811338	0	0.19494317137233	0.0482957376022057	0	0.0278899412272199	0	0.0340158672918239	0	0	0.148784215526535	0.157040317421845	0.166115871711759	0.0446073707098756	0	0.0572490901624332	0	0	0.0102427412425882	0.005	0.297284053764511	0.963612556731607
TCGA-86-8585-01A-11R-2403-07	0.0309625650438894	0.0222625438406186	0.0197185191049727	0.122385587563886	0	0.124844638764523	0.0279102220921227	0.0758042251974278	0.0592351644919922	0	0.0144646279811458	0	0.0104683304089602	0.27128987549814	0.0502235163769456	0.11810018829128	0	0.027369999266516	0.0249599960775795	0	0	0	0.028	0.172342044489177	1.0213802224426
TCGA-64-5781-01A-01R-1628-07	0.130321332746161	0	0.137438307714966	0.204009887430249	0	0.0581807353593486	0.113056034240019	0.0674920367696911	0	0.0380164029660693	0	0.0569641738229471	0	0.0473327014965356	0.0388415051443891	0.0386731292292705	0.0198359850057459	0	0.0432155304499505	0	0.000708734715728309	0.00591350290892914	0.003	0.362564233163444	0.938450520498115
TCGA-MP-A4T7-01A-11R-A24X-07	0.0344925600481513	0	0.01933312558885	0.0540154270916581	0	0.202555277649345	0.00394101612984244	0.0881340805057382	0.00690369749200722	0	0.00904371652284478	0.0222869555360043	0.00299128659193805	0.118893139733315	0.0143489164688994	0.21141461466068	0	0.155941731449659	0.0373475964550947	0	0	0.018356858075972	0.01	0.269548492052531	0.973639573848863
TCGA-73-A9RS-01A-11R-A41B-07	0.17959877597255	0	0.170788775284078	0.142237584666979	0	0.0432157303040974	0.0510348670762233	0.0865973010768688	0.000612431162415025	0	0.00269986791379613	0.00363706819317185	0	0.0908785746063202	0.0602155809524879	0.0893895693657693	0	0	0.0790938734252424	0	0	0	0.001	0.469992867624493	0.881911484685793
TCGA-05-4415-01A-22R-1858-07	0.0733222287143957	0	0.0631900274516779	0.211132293537754	0	0.135533803741418	0.088388529420704	0.047261456247635	0	0	0.0403925535388122	0.0265395769964992	0.00543161322196933	0.0742055228008512	0.0810770242162273	0.0787328507475692	0	0.0103314699743822	0.0433877942855926	0	0	0.0210732551045119	0.011	0.262901899004721	0.979848188449417
TCGA-93-8067-01A-11R-2287-07	0.0348270837307834	0	0.0408065300922597	0.0753585550746508	0	0.156275186489476	0.00587803570711088	0.0738479898695638	0.0311811647415262	0	0.0381401312989535	0.0170856751688357	0.00241388753541351	0.121980379222151	0.0819718855876342	0.173041054149674	0.0640429349546392	0.0424441045733227	0.0337837744866916	0	0	0.0069216273173147	0.049	0.131378198213386	1.02818426717959
TCGA-95-7947-01A-11R-2187-07	0.167509412135986	0	0.0877268161065683	0.095544707559064	0	0.180774839162305	0.0100343495126136	0.0224869024765044	0.0234437775779452	0	0	0.0120539341740069	0	0.112444698000357	0.117863142436708	0.0966167165492787	0.0114739624862791	0.00240247517901875	0.0558430631766196	0	0	0.00378120346674589	0.003	0.365677235252616	0.933287342025357
TCGA-97-7937-01A-11R-2170-07	0.00758929654934847	0.0145551827028053	0.0374891697811165	0.048217237427152	0	0.0814998700795253	0.00623600989570069	0.0395237198452425	0.0350448956777599	0	0.0229160175235776	0	0	0.313069575261748	0.067708295520361	0.170566258579687	0.0441861967946018	0	0.0505137283410702	0.0588373620685731	0	0.00204718395173064	0.027	0.176385046010993	1.02447734024958
TCGA-78-8660-01A-11R-2403-07	0.0904698070957373	0	0.00712692043302186	0.146612275851316	0	0.175241952364527	0.039442137893059	0.0454001218803377	0.0468868287605938	0	0.00459596959659551	0.0201878901916142	0	0.165462955600969	0.093424706353351	0.113388893009552	0.0180484710861267	0	0.0337110698831984	0	0	0	0.023	0.188117330492361	1.01211930587079
TCGA-99-8032-01A-11R-2241-07	0.0882546579651289	0	0.345407167982189	0.0623721939236338	0	0.148287519750604	0	0.0123746664080031	0.0155209649388732	0	0	0.0260533096438877	0	0.146260583807114	0.0118520627120439	0.0801971675796479	0	0.00743395170421733	0.0415529821747443	0	0	0.0144327714099131	0.001	0.544764261964882	0.840213483004929
TCGA-50-5072-01A-21R-1858-07	0.138878501717344	0	0.12317747597722	0.0563953137914741	0	0.209574384588576	0.00121789469770146	0.0364205118855117	0.00401812949056314	0	0.00938233385505506	0.00633094990138951	0.0154018798771299	0.143260486539539	0.0429067497521142	0.111762439648544	0.00565460275464271	0.0370995796176545	0.0297390365687051	0	0	0.0287797293368359	0.003	0.382424495584995	0.924708456653646
TCGA-05-4402-01A-01R-1206-07	0.0802881418124283	0	0.0701379639162668	0.0310522726815176	0	0.182745153733551	0	0	0.0139013896319094	0	0	0.0493818938782369	0.00716336801787966	0.0900852960181679	0.039535884268567	0.190449248941699	0.0420961561518131	0.0502030288089645	0.133056641753995	0	0	0.0199035603850037	0.01	0.274392924985224	0.966643248362621
TCGA-55-6970-01A-11R-1949-07	0.0603277374188365	0	0.029109188480553	0.0732637880481422	0	0.239735544582629	0.0125402445655741	0.0437871520379181	0	0	0	0.0188671757389765	0.024373336262005	0.12990752851382	0.0592397718454292	0.142899087776712	0	0.0800339937834449	0.0859154509459603	0	0	0	0.03	0.165702212928014	1.01338336443358
TCGA-86-8669-01A-11R-2403-07	0.0802576587649073	0	0.170746946489916	0.0827074328112941	0	0.171221062901875	0.0265107932960636	0.00800256884809841	0.0336537448511106	0	0	0.0338036230017489	0.0504851506473592	0.104219572319391	0.0295510442776424	0.0526695350105679	0.105259260609675	0.0238836549925022	0.0270279511778475	0	0	0	0.001	0.443071381859495	0.895851588170855
TCGA-69-7764-01A-11R-2170-07	0.184725781192738	0	0.157855529515076	0.116537207603415	0	0.300914777719645	0.00307045827969349	0.0220203044885035	0	0	0	0.0212092997456429	0.00931697867577739	0.0596832493715508	0.0539916496421341	0.042332491255231	0	0.0112047773428747	0.0171374951677177	0	0	0	0.002	0.401355996042508	0.922753189105789
TCGA-38-4625-01A-01R-1206-07	0.0647002260231071	0	0.0941383823161888	0.103938842653818	0	0.0914988307658053	0.0441336201701812	0.0237648094587874	0	0	0	0.017189155721529	0.00556794278226538	0.153310430055922	0.0886415436828728	0.182921743882441	0	0.0603210310230761	0.058763384833811	0	0.00079546373707812	0.0103145928931161	0.003	0.343066908747982	0.94107190111701
TCGA-55-7283-01A-11R-2039-07	0.0327336174295534	0	0.00306056473020807	0.140242415398886	0	0.207958301435234	0.0306799420047741	0.0283146806215554	0	0	0	0.0144807299759135	0.0237509727696036	0.0536409566874019	0.0770571958296419	0.172806605122081	0.0732905680527963	0.020347110532198	0.117101221558038	0	0	0.00453511785211409	0.00900000000000001	0.281578488770124	0.965691559731067
TCGA-73-4668-01A-01R-1206-07	0.171787263181201	0	0.205131429221211	0.0641701443771864	0	0.104185191405924	0.0124697452477003	0.022343775747045	0.0137264186434175	0	0	0	0	0.230006421038488	0.00747185674877155	0.0873450303203431	0	0.0376863479547792	0.0281901973958144	0.0139541208509118	0	0.00153205786720708	0.001	0.468402057457558	0.88431952647296
TCGA-44-2666-01A-01R-A278-07	0.0500325247571238	0	0.107058555222857	0.0661868082099368	0	0.158806527301681	0	0.00980982060920417	0	0	0	0.0476383670389875	0.00268619736490548	0.0315337304587939	0	0.0669825585862591	0.0544225173024479	0.0921181592851013	0.215024069757269	0	0.0963727947959983	0.00132736930943457	0.004	0.303701550778642	0.956219017898104
TCGA-55-7907-01A-11R-2170-07	0.113705624848396	0	0.0964234887270139	0.146871784601772	0	0.208916905802393	0.0281239161529881	0.028256347815457	0.0256748149027607	0	0.00542328243687275	0	0	0.104626418695031	0.0806664576264845	0.111511645219083	0.0101689552945476	0	0.0315125336540178	0	0	0.00811782422318289	0.003	0.364164602298381	0.933607890048665
TCGA-55-6975-01A-11R-1949-07	0.173171665103069	0	0.199858239770829	0.0675192347931009	0	0.183453270124086	0.00482641572638806	0.028841904110061	0.0147214881625409	0	0	0.0206939472509471	0.016718555673056	0.0665474457760804	0.0042588315355029	0.0796654149302232	0	0.0849950391049681	0.0473326555975123	0	0	0.00739589234163465	0.001	0.456735320839577	0.889875584405831
TCGA-50-6594-01A-11R-1755-07	0.0557261762264597	0	0.0157621026674996	0	0	0.196101034800228	0	0	0	0	0	0.0519936079426159	0.0297410576443333	0.197114037633372	0	0.180698656708301	0.0825879953091187	0.104179977653069	0.0806279418618621	0	0	0.0054674115531403	0.012	0.232804288836969	0.98797761324001
TCGA-44-6774-01A-21R-1858-07	0.0517960422535166	0	0.0424963642913669	0.0417337199911653	0	0.256068024779464	0.0219884689720483	0	0.029002093030063	0	0.054778949554094	0	0.0253161308863894	0.224596581416999	0.0505965892467488	0.16386201904878	0.00743521566735669	0.00183273509706246	0.00115375971560177	0.00796639098000144	0	0.0193769150693428	0.032	0.160931343714411	1.02222025319641
TCGA-55-8203-01A-11R-2241-07	0.0206055582230263	0.0501000014237535	0.298967533917265	0.102643334266493	0	0.0651890833641961	0.0546314729730313	0.0428335409841776	0.0439849085763291	0	0	0.00476657695372717	0	0.13119693348109	0.06904435958912	0.0587824280691844	0.0238245228599127	0.000841717193018552	0.0250433804741441	0	0	0.00754464765153166	0.001	0.492737735776816	0.871218069914761
TCGA-49-AAR0-01A-21R-A39D-07	0.0934750248801094	0	0.0456502012969586	0.0781239815787627	0	0.151962171270584	0.00076447886699491	0.110764798292212	0.0422549805966096	0	0	0.0323529430384292	0.00234403624489792	0.102134056096059	0.0750815203172447	0.171877331539313	0.0328563657553937	0	0.0571966904622848	0	0	0.00316141976414529	0.005	0.295921808744344	0.961225960831551
TCGA-50-5933-01A-11R-1755-07	0.0377676092829726	0	0.0124544242748519	0.0555212047178448	0	0.192033190784829	0.00538005355654947	0.00952389098790578	0	0	0.0035569702416829	0	0.0100868664533586	0.301235294421038	0.0529900124282368	0.283227057588686	0.00418257744085233	0	0.0212612520267791	0.00265679172924343	0	0.00812280406516969	0.01	0.274698898653497	0.983958639736808
TCGA-L9-A7SV-01A-11R-A39D-07	0.111616566965067	0	0.0782571210206555	0.106755636070949	0	0.232804549635297	0.0133539624451285	0.105149351904347	0	0	0	0.0120223827993925	0.00510960841077173	0.018286321116269	0.0972099179033364	0.169457122533732	0.0258733130531555	0	0.0207128036392097	0	0.00339134250268966	0	0.011	0.253266350829092	0.985431690061374
TCGA-44-2661-01A-01R-1107-07	0.0702903210082665	0	0.116106877221291	0.0986540905707654	0	0.158444382558049	0.0283912996552989	0.0464440317070338	0.0156990940284755	0.00255746026461074	0	0.0114741298869551	0.0277801128528196	0.00234869773693002	0.046267220770703	0.169852898591809	0.10349621096648	0.00105408509087738	0.0758619548779497	0	0.0139531818852105	0.0113239503264745	0.004	0.316797915866821	0.95050505417367
TCGA-05-4422-01A-01R-1206-07	0.0954375844953831	0	0.236920096828089	0.22410673442107	0	0.141259793048478	0.012748378724559	0.0382528794455591	0.033007250671991	0	0	0.00202079033192684	0.0233033631524323	0.040418828342056	0.0468323693476687	0.0953938234608272	0.00662546719503122	0	0	0	0	0.00367264053492881	0.001	0.443225991414882	0.900530956775269
TCGA-L4-A4E6-01A-11R-A24H-07	0.0593016949046113	0	0.0127434033771296	0.0494418140918393	0	0.139026827136528	0.00818873502651687	0.019409993534869	0	0	0.00700120937934477	0.00766894271682517	0.00141965468509511	0.206231039374376	0.042482839204803	0.303031980203373	0.0758175873546809	0	0.062569872889845	0	0	0.0056644061201629	0.004	0.308828835906175	0.95958161968966
TCGA-55-7570-01A-11R-2039-07	0.200230940991434	0	0.298358190593643	0.180880669420261	0	0	0.021218508814063	0.060319486857556	0.0236419896598275	0	0	0.0366665993899184	0.0127753370260558	0.0550378107249589	0.0230980885413505	0.0454190565434032	0.0143307395273557	0.00150292556046424	0.025814253116815	0	0	0.000705403232892986	0.001	0.539053034430079	0.846202584166362
TCGA-05-4250-01A-01R-1107-07	0.0851034738830019	0	0.027487345168673	0.239201668897607	0	0.11272267000907	0.135592854786568	0.0341987238803243	0	0	0.00901308668125743	0	0.0270983367631579	0.0415547042699376	0.0723035614582562	0.153880433126038	0.0282208522132491	0.0136994026362312	0.0140861545040747	0	0	0.00583673172255283	0.004	0.313348847730218	0.954554585419936
TCGA-97-A4M1-01A-11R-A24X-07	0.0514462963413644	0	0.0077184676380544	0.0633701689537004	0	0.138159763582508	0	0.000527725486086071	0.000310899442297157	0	0	0.0472357918174809	0.0461694373600905	0.107910169805863	0.0286141514119873	0.282006830866747	0.0361908449338603	0.00242437611211568	0.187915076247845	0	0	0	0.004	0.319276035648977	0.950843239111453
TCGA-S2-AA1A-01A-12R-A39D-07	0.121334735434945	0	0.211523169538423	0.069865641782295	0	0.219178810129498	0.00783477059756426	0.0599200293916598	0.0232585711922695	0	0	0.0209488711227126	0	0.0917928620206736	0.042170013184973	0.0302391347443739	0.0498639841791949	0	0.0520694066814179	0	0	0	0.002	0.419131428864528	0.910780813911676
TCGA-38-4628-01A-01R-1206-07	0.00987469083766173	0.00466367286509428	0.013207699660567	0.0415657280320344	0	0.0691942108214724	0	0.0276364406203776	0.000375820910797063	0	0	0.0224699709872982	0.0613630231086487	0.125989083417777	0.0109895977241179	0.36684021688564	0.10222934679266	0.0229703115829237	0.10018002364093	0	0	0.0204501621120007	0.005	0.295439076031176	0.966008620346665
TCGA-86-A4D0-01A-11R-A24H-07	0.0804880625142226	0	0.0107748331760191	0.105381256673477	0	0.179575120509183	0.109665945151148	0.0736856712120204	0	0	0	0.0594237766634029	0.00711659146442649	0.0200147342913077	0.0597318047809555	0.161691904573428	0.0842199339390528	0.00790322135239382	0.0398113432333143	0	0	0.000515800465649126	0.05	0.127282980322809	1.02963219233685
TCGA-78-7166-01A-12R-2066-07	0.0452735712946607	0.0222252546644974	0.0773582534431646	0.167743949276062	0	0.111540615399029	0.0171102774315052	0.0940385674365806	0.0516074428040155	0	0.0417626873639414	0	0	0.207005729857896	0.106994659311007	0.0419082051214827	0	0.00848913781553517	0.00694164878062095	0	0	0	0.012	0.237309660752567	0.996343376839747
TCGA-49-AARQ-01A-11R-A41B-07	0.14777486671546	0	0.0605606689156466	0.100899965693666	0	0.0640262600249953	0.00967673192697123	0.113369827882145	0.000675253873316115	0.0511714830751626	0	0.031975731136698	0	0.13054752206043	0.196939197292256	0.062759972992794	0.00664785677924154	0	0.0229746616312179	0	0	0	0.004	0.316835548347164	0.963521759247431
TCGA-50-6593-01A-11R-1755-07	0.0183513100372848	0.0365395764618448	0.030592975925138	0.0131371956384004	0	0.0645368181948429	0.0112751262572934	0.0398461377823044	0.00834877421696623	0	0.000488304424978825	0	0.0488169334551152	0.306836555296666	0.0199166288950973	0.123158307643017	0.14718456846109	0.0176135075890677	0.0883789589223601	0	0	0.0249783207985333	0.018	0.207794388637768	1.00782454068287
TCGA-44-3918-01A-01R-1107-07	0.0178775265757625	0	0.0905873770762778	0.170825846163893	0	0.131047098294061	0.103686684603088	0.0404046383473962	0	0	0.0395683491450216	0	0	0.102959888303905	0.0918278657887527	0.177972299805885	0.00932913199431535	0	0.0130411402066176	0	0	0.0108721536950233	0.02	0.202359941539141	1.00248861313294
TCGA-44-2659-01A-01R-0946-07	0.089972932248675	0	0.145062809309798	0.15376361125258	0	0.223418695089576	0.00598431126904746	0.0273583899224583	0.0396295383215759	0	0	0.0272315705969046	0.0128362734684179	0.0102887390142579	0.0636871285072574	0.0863291519341867	0.0240700864918055	0	0.0852439797601334	0	0	0.00512278281332482	0.003	0.375891514167405	0.929731234582626
TCGA-44-6778-01A-11R-1858-07	0.0727337203904054	0	0	0.0934578895072007	0	0.310435612380507	0.0378070287334538	0.0626401959908002	0	0	0.00665515238754213	0.0102705092318231	0.0133123361898276	0.0802311884311336	0.108258592903821	0.130668813960213	0.0396104965347936	0	0.0234616258607167	0	0	0.0104568374977613	0.0629999999999999	0.111283100970082	1.04675956298587
TCGA-86-A4JF-01A-11R-A24X-07	0.0453917307121918	0	0.0265370232631508	0.0942374740389711	0	0.140468459381772	0.0185897285327539	0.068384404031402	0	0	0	0.0716713916088925	0	0.134047495524172	0.0896512687357067	0.143801426204674	0.0119215958677542	0.0391626021144708	0.105895964264703	0	0	0.010239435719385	0.027	0.17635201575081	1.01060522513814
TCGA-86-8076-01A-31R-2241-07	0.0323444231778916	0	0.187238125356058	0.188942597172253	0	0.0894593167471446	0.0304543782873866	0.0323138624654873	0.0586647972160967	0	0	0.00437401129647183	0	0.188026348420237	0.0586771380966095	0.0545501401605039	0.0523643447687734	0	0.0121765708851529	0	0	0.0104139459499335	0.003	0.381598653076365	0.92729529537384
TCGA-44-3398-01A-01R-1107-07	0	0.0450382010677964	0.0105055164746584	0.0651148507565547	0	0.178227464352025	0.0070112504472461	0	0	0	0	0.01796712445693	0.0246248654622676	0.0345154135492246	0.0272177370949907	0.0689793986136308	0.35758167270252	0.0328238718591493	0.0884825037274514	0	0.029956834290305	0.011953295145249	0.028	0.175033216779502	1.00887092120686
TCGA-78-7154-01A-11R-2039-07	0.0872396354603269	0	0.00558704026165468	0.0773329242128652	0	0.318899700942869	0.037250326277718	0.0190466563674771	0	0	0.00733281254824197	0.0160510887096133	0.0114154236845765	0.0446156750698881	0.117918096619161	0.122703933952351	0.052925323316594	0.00630597440335748	0.075375388173307	0	0	0	0.00800000000000001	0.285840560377103	0.967429156534582
TCGA-MP-A4TI-01A-21R-A24X-07	0.0482780696211875	0	0.0279600884566513	0.0796823545747005	0	0.142530405529345	0.0778273553864875	0.0294424311908586	0.0438579985939812	0	0.0168059881575418	0.00342139067031182	0.0089076633083681	0.174584398691732	0.101591856903934	0.159559693402721	0.0158696527896895	0.0144546228020512	0.0491471594966659	0	0	0.00607887042377306	0.001	0.475648688129509	0.881369688300277
TCGA-55-8302-01A-11R-2326-07	0.0148161365196419	0.0368552899990137	0.0137570884003082	0.161257131770979	0	0.109394637212598	0.00758243949317812	0.0602931039431552	0.00843292194618555	0	0	0.0479319131875049	0.0377544780092385	0.123961018464399	0.138941367748752	0.132898685936038	0.0168250219052172	0.00164074450775045	0.0876580209560397	0	0	0	0.05	0.124514490430907	1.03687266093992
TCGA-91-8496-01A-11R-2403-07	0.00972233779681785	0.00602063971219221	0	0.0983560867928566	0	0.0964241650992168	0.00398984554115707	0	0.00448233463102762	0	0	0.0246807160648199	0.0516322498441616	0.115821033575266	0.0141358244040271	0.24611385791225	0.114401482137953	0	0.149181303985688	0	0.0205857074377953	0.0444524150647715	0.001	0.434882381985967	0.900630769547986
TCGA-99-8033-01A-11R-2241-07	0	0.00842424863605675	0.0353421819313818	0.197445802159899	0	0	0.164812932956129	0.107033585823364	0.00621478179544801	0	0.0220774712934848	0.0671919831032254	0.00330712125369866	0.152039776436153	0.0881663489129922	0.0658099591823718	0.00284099210325778	0.0571967164220438	0.00515438828992939	0	0	0.0169417097005642	0.02	0.201096146241867	1.01058269912724
TCGA-97-7547-01A-11R-2039-07	0.117425396692694	0	0.0919716252095106	0.0579317713149681	0	0.208876126339483	0.0123185134063849	0.0324834114167723	0.0524767794539494	0	0	0.00609871573167955	0.0233680390642475	0.0952366384568193	0.0464581003396112	0.167201015630505	0.0222847950519437	0	0.0658690718914313	0	0	0	0.00700000000000001	0.291033524064861	0.963398655204148
TCGA-55-6979-01A-11R-1949-07	0.0774565811681935	0	0.111458416105336	0.116956217061937	0	0.150283655972689	0.027264401228367	0.0494561947359435	0.0157042881073757	0	0	0.0151568437588494	0	0.129316465441652	0.0954123769885137	0.155492172011421	0.0165395582699089	0	0.0353067959615906	0	0	0.00419603318822378	0.003	0.358609250404106	0.935104292852023
TCGA-86-7714-01A-12R-2170-07	0.0296852203617189	0	0.00516097604094488	0.0192045398189201	0	0.182275526604607	0	0	0	0	0	0.0342294582183835	0.0186580387664884	0	0	0.20508364054155	0.27710703328658	0.117441846385195	0.101814329464451	0	0	0.00933939051116172	0.004	0.303045459233241	0.957837526822188
TCGA-95-7944-01A-11R-2187-07	0.00762989542987836	0	0.00586712565337373	0.290500638350452	0	0	0.146597837975121	0.0283481018405304	0.0100545060255478	0	0.0696123126214048	0.065726824062337	0.00202404536440521	0.106073411111247	0.129583735036474	0.0883836791425264	0.00490626019263335	0.011082722568078	0.0336089046259911	0	0	0	0.001	0.494558003002615	0.868342059803864
TCGA-91-6830-01A-11R-1949-07	0.0614974206023017	0	0.00287668711522956	0.146331149975797	0	0.16034475852914	0	0.0349741562068513	0	0	0	0.0565692144660143	0.022821458386927	0.159918452546774	0.0998535203826887	0.102381892776342	0.0100820589302705	0.0106976643462248	0.107628495686772	0	0.0171477442265774	0.00687532582208995	0.031	0.161372617270154	1.01930482975296
TCGA-44-2662-01A-01R-A278-07	0.0255147342343855	0	0.0782789008754836	0.00734523937206049	0	0.0856906924363744	0.0353435995941302	0.00400824557808944	0	0.0152011374482957	0	0.00762330348044618	0.107698794448966	0.261349420940623	0.0147519878034236	0.104918606965339	0.109363757584251	0.0144799351551525	0.0540616135203944	0	0.0176426546962601	0.0567273758663242	0.01	0.27373669623942	0.974506640468028
TCGA-35-4123-01A-01R-1107-07	0.0250166907312701	0	0.0212916297643957	0.332071069199115	0	0.0547675352272575	0.0833575787019861	0.0663703284791475	0.0181265196273025	0	0	0.00511154196856199	0.00914025697975315	0.127361394318825	0.0425634296887701	0.162010001731638	0.0285486272265144	0	0.0176571924347803	0.00537463305462232	0.00123055194445742	1.01892160366052e-06	0.004	0.308920092882652	0.960635284698366
TCGA-55-8301-01A-11R-2287-07	0.0265639116131432	0.00607089871296119	0.153527448714675	0.0954306759116881	0	0.137272481090953	0.0504631476632046	0.0294203676618725	0.0222477102269798	0.00315239568716794	0.00925338394345895	0.00766841525874214	0	0.14675268861582	0.174010243700902	0.0588428433441223	0.0227423407150117	0	0.0565810471392972	0	0	0	0.01	0.271428218380892	0.980969747054793
TCGA-44-8120-01A-11R-2241-07	0.118372415590233	0	0.0947183426912878	0.0624566714824059	0	0.189910983402905	0.0449236721896402	0.00745800979848722	0.00126051147991176	0	0	0.00238963042411724	0.0194377634192832	0.0870165221504664	0.0218812832725496	0.122489765282634	0.116587208060196	0.0229321004798841	0.0723348630796493	0	0	0.0158302571963491	0.004	0.327840675129552	0.945973527536808
TCGA-55-6981-01A-11R-1949-07	0.200120505927493	0	0	0.0314631042156317	0	0.207510421108542	0.00638114688370646	0.0241911382794429	0.0163779099910627	0	0	0.0061404359270414	0.0333728001654752	0.157045923601094	0.00997154126923581	0.107233739632085	0.11190677906671	0.030984747890867	0.0543325066154336	0.00264522407074533	0	0.000322075355434002	0.004	0.305191408984291	0.957006569593861
TCGA-86-8668-01A-11R-2403-07	0.0681911225656541	0	0.14117545398738	0.0535987675684477	0	0.175201256364729	0	0.0449605436208156	0.0251209387895053	0	0	0.0215167021118295	0	0.143532450189986	0.0793198984606186	0.12101620132175	0.0459495503834867	0	0.0748790449831771	0	0	0.00553806965262014	0.003	0.349848518514624	0.938715664934623
TCGA-97-8174-01A-11R-2287-07	0.0913855603234463	0	0.113697750043423	0.0562907276885982	0	0.294786874067073	0.0267057930219528	0	0	0	0.0134452631520944	0	0.0218219953711086	0	0.0990775647364802	0.167993640951506	0.0405931957510467	0.0048085789144667	0.0674586711357343	0	0	0.00193438484307048	0.003	0.343680153322868	0.941328345845931
TCGA-50-5941-01A-11R-1755-07	0.121368271764051	0	0.0485704519815034	0.139272897936051	0	0.130132501147324	0.0340161300682468	0.0611626632117148	0.0386362336055589	0	0	0.0230650771294816	0.00635725034118967	0.0996884282391851	0.106478711560468	0.0847955267990632	0.0263401549064891	0.00014665489182494	0.0683297544366668	0	0	0.0116392919811814	0.01	0.278410387981171	0.969934924200848
TCGA-73-4658-01A-01R-1755-07	0.068628532276834	0	0.0568587055723873	0.0583089622486295	0	0.192628003516373	0.0350648206503333	0.0434188248807345	0.00264511081104293	0.00465478157196796	0	0.0057864644754824	0.0581760271569132	0	0.0439016928070408	0.149090288189081	0.229582037031747	0.0119976637722968	0.0320719330912395	0	0	0.00718615194789672	0.00700000000000001	0.29086425217701	0.960284845572309
TCGA-05-4244-01A-01R-1107-07	0	0.00808828082124344	0.00102724221882563	0.0480320825077884	0	0.166366052823107	0.0140791961322781	0.0447587181745172	0.00452653605129674	0	0.00103095421153174	0.013662591939322	0.0597933546494434	0.189582326650538	0.0297368846816451	0.177757711226371	0.135367545659694	0.0257603377748197	0.0651198031075635	0	0.0125728435781902	0.00273753779182559	0.079	0.0983776206152266	1.04334382106123
TCGA-55-6968-01A-11R-1949-07	0.0299962375324538	0	0.156063510919278	0.103767672177398	0	0.0530083962074528	0.0566767075657091	0.0120468169777049	0.0218287898426038	0	0.00259217666616382	0.00750454194250963	0	0.356761435875289	0.0778275658458832	0.100823815953864	0.000926711934401173	0	0.0199161675354641	0	0	0.000259453023824513	0.004	0.312806656983274	0.965539849211776
TCGA-67-3771-01A-01R-0946-07	0.078342636539283	0	0.160603307506251	0.0899698810850411	0	0.0851571933193903	0.0183252507644747	0	0.0161898296397259	0	0	0.0435088879614726	0	0.17455812103104	0.109509047884561	0.142631931921936	0.0148398288477249	0	0.0622849870004481	0	0	0.00407909649865132	0.002	0.392645083336192	0.92074605379274
TCGA-50-6597-01A-11R-1858-07	0.0134894845062317	0.0351541850449747	0.103506885381485	0.0917358962341621	0	0.227306405321803	0.001233835421485	0.0313539263278174	0.0958497951007992	0.0206119598703843	0	0.0345306900170948	0	0.0316752393226057	0.0887407865608858	0.0500582789773484	0.0975403706017029	0.0297500106321283	0.0474622506790908	0	0	0	0.00800000000000001	0.282102333596524	0.971572776112172
TCGA-75-5147-01A-01R-1628-07	0.0615952519145026	0	0.0778370967696738	0.0711060654563544	0	0.229388597047538	0.0566342670962341	0.0141305401747827	0.0137234332455657	0.00538517998399804	0	0	0.0224308812938076	0.0647025716247408	0.0620918397324595	0.105423034319293	0.113142154216324	0.0160932178464699	0.0567956562422737	0	0	0.0295202130359817	0.014	0.222455887895161	0.986845891992851
TCGA-J2-8192-01A-11R-2241-07	0.0468625453552358	0	0.0169063944085939	0.025495711508765	0	0.281113360267679	0.013659228669494	0	0	0	0.0164451807038372	0	0	0.205960788876641	0.0210368706828016	0.186753487298994	0.0840590251776225	0.0296412669503523	0.0452028414310926	0	0	0.0268632986688903	0.012	0.238396144566226	0.987561370012801
TCGA-44-A47B-01A-11R-A24H-07	0.0267910082201163	0	0.00340762168839417	0.152822958905069	0	0.171378299163962	0.0585484309513677	0.0154245629628311	0.0402934529452263	0	0	0.0306895160739665	0	0.157748834402405	0.0502496786748429	0.159569930284377	0.0542418227231297	0	0.0788338830043128	0	0	0	0.015	0.219465651956322	0.994514478242035
TCGA-50-5935-01A-11R-1755-07	0.0505446294243387	0	0.0549175192726154	0.0610382903725423	0	0.277998479317662	0.0140378125177572	0.0163912946392525	0.062418567471771	0	0	0.00322992043023845	0.0196737704109862	0.111541435678555	0.0297896046302769	0.0671673535992487	0.110019293653763	0.0821167814705141	0.0387569897845903	0	0	0.000358257325888071	0.012	0.237401505992434	0.985382208961755
TCGA-55-6972-01A-11R-1949-07	0.0862438501725275	0	0.144952464251003	0.222328851494314	0	0.103061245428908	0	0.0413379184787751	0	0	0.0315976121574795	0.0415127919158105	0.0161992923791133	0.00751425417718408	0.0382049571487348	0.150374736257802	0.0103226245186847	0.049189326854127	0.0450439515281609	0	0.0121161232373765	0	0.031	0.162806533095395	1.02767788845348
TCGA-44-2656-01A-02R-A278-07	0.100290311381709	0	0.0977258922393013	0.142537963968373	0	0.0455992570020778	0.112571176377268	0	0	0.0266405715943672	0	0	0	0.060092762429167	0.0748005382728335	0.158448502233921	0.045404300479883	0.0441661886611458	0.0549173922595275	0	0.0368051431004268	0	0.003	0.336074261808998	0.942547261944316
TCGA-69-7973-01A-11R-2187-07	0.0876090551441801	0	0.1062274513828	0.108884633907442	0	0.143423554919174	0.082927038388818	0	0.00212947899691753	0	0	0.0369840810030335	0.0144740362482766	0.0396366903423741	0.041055023739091	0.128429431129854	0.0514656239099958	0.0241219301965324	0.12168516369726	0	0	0.0109468069942524	0.004	0.311792909650168	0.952222684815559
TCGA-44-6779-01A-11R-1858-07	0.0230284108707064	0	0.00701965808225702	0.179409652679825	0	0.171004875112693	0.053349807557659	0.0169762115739922	0.050318392026972	0	0.06780978921784	0	0	0.0788593191987538	0.142610545787011	0.143683379717314	0.0150534308059696	0	0.0422577260430409	0	0	0.00861880132596602	0.004	0.318462830049308	0.957464575100343
TCGA-69-8253-01A-11R-2287-07	0.189069390144213	0	0.168973363393171	0.0450819483900334	0	0.182402499765026	0	0.0426603357073279	0.000647033184054158	0	0	0.0501352835107737	0.0031230412894891	0.0673081253609439	0	0.127084210975465	0	0.0795344340723362	0.0322097328922722	0	0.00219986060762196	0.00957074070727265	0.001	0.53889641284148	0.843376156133543
TCGA-86-8074-01A-11R-2241-07	0.00978473569005981	0	0.00909715820643946	0.0491707679352401	0	0.129093064288111	0.0457126966593333	0.0342884142162904	0.035092275159595	0	0	0.01447758269951	0.0186426141932999	0.204510296688528	0.0714199603868644	0.19831843531241	0.0926429774669649	0.0202404495605611	0.0321312967718219	0	0.0177789929160019	0.0175982818489685	0.081	0.0949821207778689	1.04771192743533
TCGA-05-4249-01A-01R-1107-07	0.00875534150586319	0.0504046180214985	0.0287211481755442	0.0328207786691836	0	0.120255465709768	0	0.0382143637834084	0.0307903874405403	0	0	0.000173171147255043	0.0120895795361157	0	0.0380550551578583	0.121370512565396	0.350326759647354	0.00851819774307124	0.13352601653272	0	0	0.0259786043644235	0.023	0.190336463080373	1.00196480095222
TCGA-55-1596-01A-01R-0946-07	0.0499244501746884	0	0.052123848472414	0.0984241177066413	0	0.128880344360353	0	0.0653935069088985	0.0594783921389922	0	0.0238027886684768	0	0.00286772665731999	0.156984564611423	0.0809031027390235	0.143134851703939	0	0.105012479145557	0.0330698267122736	0	0	0	0.028	0.17225194550826	1.01675639497472
TCGA-55-7914-01A-11R-2170-07	0.0443121121250978	0	0.294771419362708	0.142760734084296	0	0.149122436204457	0.0387188677896914	0.0157878391611531	0.030817555637018	0	0	0	0	0.0571881826570929	0.0975280180442227	0.0792223415107075	0.00285443012362959	0	0.0469160632999255	0	0	0	0.002	0.402290999617342	0.926420840098558
TCGA-75-6211-01A-11R-1755-07	0.015120581613284	0.00638266444082277	0.149567335994192	0.092334696490469	0	0.262870886980122	0.0239813347235454	0.0505978956050232	0.011339881324407	0	0	0.0304093661394246	0.0155635781318662	0	0.0251564939268477	0.166111656625165	0.0480634946109626	0.00497810050333663	0.0839315249614808	0	0	0.0135905079290516	0.004	0.310623925152806	0.956622295414739
TCGA-75-7025-01A-12R-1949-07	0.180667495783081	0	0.0692445322361171	0.0824165585113083	0	0.183412520771214	0	0.0323518427336318	0.0353204826559333	0	0	0.037583553353667	0.0418467903222344	0	0.00304155656641526	0.0620003653691139	0.148320422500528	0.0549736519305684	0.0628932612878512	0	0	0.00592696597833592	0.001	0.441307958295088	0.896932635203571
TCGA-MP-A4TK-01A-11R-A24X-07	0.0156642286483713	0.045395940696977	0.0601045012305413	0.0383197241332002	0	0.158895061026179	0.0372333571305194	0.00826859690355428	0.0147812839218277	0	0.00829622237412734	0	0	0.327280637356828	0.0404968303685367	0.122470451070762	0.0672783036552255	0.00403344863552444	0.0514814128478266	0	0	0	0.014	0.221080431373859	1.00066061957909
TCGA-62-A46V-01A-11R-A24H-07	0.0267427103942369	0	0.00297415262483157	0.0128870059678677	0	0.153492358213504	0	0.00745945304679355	0	0	0	0.025652861022145	0.0286078893785003	0.105384975824397	0	0.199217549458235	0.191601360772289	0.120119850869374	0.125859832427826	0	0	0	0.00800000000000001	0.285126913204312	0.96574674301469
TCGA-MP-A4TA-01A-21R-A24X-07	0.0561484246631063	0	0.0570159871586758	0.164155473393309	0	0.166970447854867	0.0332937638954407	0.0727548704580383	0.00164455520003097	0	0.00786687152320382	0.0468466624270205	0.00632623947435057	0.162445812538206	0.0789155419049516	0.0841660173317456	0	0.0125094032603035	0.0489399289167497	0	0	0	0.021	0.193943274132639	1.00938398435625
TCGA-91-6831-01A-11R-1858-07	0	0.0142941394724286	0.0556649673911151	0.108905476783615	0	0.0905836227922108	0.0211709137030795	0.016884175716286	0.0301942034592859	0	0	0.0389633566773319	0.00187761168321119	0.263740040973735	0.0729223897236451	0.231591988641112	0.00370402020159662	0	0.0357100499663996	0	0	0.0137930428149479	0.0629999999999999	0.111857367660787	1.04932830594719
TCGA-05-5420-01A-01R-1628-07	0.0256146397180991	0	0.0158953084756991	0.0942921112683962	0	0.13236812264726	0.0771437165386161	0.0185336633857492	0.00788069090618978	0	0.0124443068485663	0	0.00121057373550454	0.117860737863844	0.133055063578923	0.170128357479415	0.123761056649449	0	0.0458857875450353	0	0.00378394205403271	0.0201419213052217	0.139	0.0694000412603676	1.05344612384807
TCGA-J2-A4AE-01A-21R-A24H-07	0.266045093993125	0	0.153494514848851	0.0818586861551936	0	0.17428656022781	0.0177114788438504	0.0288314687733452	0	0.00513373786640159	0	0.00871992383917549	0.00393611634698469	0.0182367170209991	0.0492760635092596	0.0910401957272569	0.0106297211797781	0.0252758966968925	0.0648525491294872	0	0	0.000671275841589576	0	0.566291174309321	0.824819738798712
TCGA-50-6673-01A-11R-1949-07	0.0926840720867608	0	0.0288028312978871	0.0298339173700293	0	0.195345013397678	0	0.0465802485839691	0.0275821113442282	0	0	0.0328078102390537	0.0205535117104263	0.158875891362222	0.0423760187569121	0.169684527140853	0.0731908772132976	0.0427688863165273	0.0309650701692568	0	0	0.00794921301089952	0.027	0.18022089658861	1.00746629375565
TCGA-75-6206-01A-11R-1755-07	0.03836193091225	0	0.00750406389902775	0.0359617594285891	0	0.0706331719888386	0.0115171729137006	0.0375150316356104	0.0148205114985765	0	0.00921019595419291	0.0012844760235131	0	0.45140734549752	0.0333103202349656	0.240815848820897	0.000902042440787596	0	0.0419490268204941	0	0	0.00480710193103686	0.004	0.332073282079863	0.968811836854784
TCGA-49-AARN-01A-21R-A41B-07	0.0810408960735112	0.0260121910820988	0.227882700020654	0.0642193498721919	0	0.128274251988039	0	0.0390209329258299	0.0685263330918058	0	0	0.0437136355647498	0	0.0785253828806225	0.0429742200447445	0.0397807957831934	0.087705491599255	0.00570245547283526	0.063303859698498	0	0	0.00331750390197072	0.001	0.494485912685516	0.868392511781311
TCGA-55-6985-01A-11R-1949-07	0.150897885712262	0	0.0933512254496215	0.050834180915896	0	0.202989797409828	0.0454745750751725	0.00503904043177419	0.0143297441061068	0	0	0.0280875863993752	0	0.136223980361872	0.07918639450862	0.100274223163125	0.00763870155295697	0	0.0796521427492836	0	0	0.00602052216410626	0.002	0.397622792887111	0.917018557433569
TCGA-L9-A443-01A-12R-A24H-07	0.134798576453072	0	0.0961252457352242	0.118836190666893	0	0.174592342055343	0.00475525699982663	0.0718032676243517	0.00918058113952619	0	0	0.0166415300060516	0	0.139647934528042	0.0857776783824515	0.088552941178117	0.0198064976265781	0	0.0385560818529751	0	0	0.000925875751547708	0.004	0.329821765626282	0.949818685490354
TCGA-97-A4M2-01A-12R-A24X-07	0.0941243318206821	0	0.0585517323582234	0.117884864390629	0	0.1223486751921	0.0205492544151059	0.047806681860213	0	0	0.0366170618179147	0.00374610716049577	0.0272355187936923	0.155132107728153	0.0367464070682537	0.139705494108641	0.0373770425680709	0.0134967205759474	0.0822764389644775	0	0	0.00640156117740168	0.003	0.351559125022272	0.936224472535807
TCGA-55-7815-01A-11R-2170-07	0.0538576680499084	0	0	0.0597501348921921	0	0.316736024474581	0.0777575787863704	0	0	0.00831481389669875	0.000449768214155802	0	0.00649170162463439	0.103833101794921	0.0372239944579798	0.206023315472123	0.0777662829118554	0.0263239561472148	0.0132182771257812	0	0	0.0122533821515844	0.0580000000000001	0.118000673964455	1.03529560487249
TCGA-55-7576-01A-11R-2066-07	0.0749846814213097	0	0.0170032601338474	0.121536813746036	0	0.175712918819157	0.0315699054401833	0.0199720022785881	0.0300504997799243	0	0	0.0162086923302466	0.0238429380699103	0.0713372581465721	0.0734283125695389	0.157215724599228	0.0763394132446403	0.0272907824358109	0.0751563982280467	0	0	0.00835039875695935	0.017	0.211137068504733	0.992509890269163
TCGA-78-7160-01A-11R-2039-07	0.094943684712615	0	0.0168901293214382	0.167001102600963	0	0.255737970289284	0.0306797950570448	0.0087380930976636	0.0145390655373976	0	0	0	0.00977373654479303	0.0912694216300682	0.0664864826094931	0.148147223932794	0.0166377933691015	0.0441909957866002	0.0265879966851293	0	0	0.00837650882561405	0.003	0.339968496432767	0.943972246394284
TCGA-55-8090-01A-11R-2241-07	0.164649143039563	0	0.102431395106229	0.0544064781733287	0	0.235139715511212	0	0	0.00606663878662417	0	0	0.0749523608170679	0.0375360894382299	0.0482336473939085	0.0300455674670596	0.144663463789946	0.0954037723921605	0.00178688270860264	0	0	0.000956787461683421	0.00372805791438577	0.002	0.414646044514587	0.909432612392115
TCGA-49-4486-01A-01R-1206-07	0.174794566383976	0	0.230660360158381	0.104296888496584	0	0.154344299499294	0.0202218811849069	0.0489735856606736	0	0	0	0.0143225884245586	0.00770908677057598	0	0.0422086908903132	0.118043597878761	0.0594530740789588	0.0116361418543878	0.00929390021036442	0	0	0.00404133850826455	0.001	0.451788404725308	0.895324364406194
TCGA-55-8510-01A-11R-2403-07	0.112956543309479	0	0.0449154239730109	0.127177551922661	0	0.142833188467858	0	0.0359031733977054	0.0180698132900914	0	0	0.0568120107748007	0.00916312811754093	0.10803145133874	0.0815929297078016	0.113183295857197	0.0536336107806981	0	0.0908137386433195	0	0	0.00491414041909708	0.004	0.327192157312697	0.947189088826811
TCGA-73-4662-01A-01R-1206-07	0.0816806642646958	0	0.177434790221818	0.102230958921796	0	0.214825714674896	0.0194813799715023	0.0211327911576072	0.016050210326978	0.0139754941617604	0	0	0.0159836217448715	0.0746704907891658	0.0135145062487339	0.108186153294046	0.067552076203199	0.0484041628814053	0.0201787687248314	0	0	0.00469821641269275	0.002	0.416617830184292	0.908945572812862
TCGA-55-8206-01A-11R-2241-07	0.0811760744505649	0	0.0375127932433339	0.0246560593535537	0	0.150080795530532	0	0	0.0342409892578057	0	0	0.0652093722054925	0.201356192603514	0	0.00931492179281983	0.0770563144298116	0.150826940244586	0.00330160955675907	0.159793297458045	0	0.00547463987318169	0	0.00600000000000001	0.294708146739533	0.958403127990833
TCGA-44-4112-01B-06R-A277-07	0.10062478177976	0	0.0318546672916579	0	0	0.464198137717043	0.0288752731398313	0	0	0.00120590375759337	0.00447357660679513	0	0	0.0755306675933295	0.00775661525053863	0.152679793147497	0	0.0880986869855281	0.0403197037120576	0	0	0.00438219301836929	0.025	0.182206961163827	1.01469359569506
TCGA-75-7030-01A-11R-1949-07	0.19356914951926	0	0.175954103157381	0.121613727215336	0	0.221480363062482	0.0039395793053215	0	0	0	0	0.0120424162704149	0	0.068653410706524	0.0410419062239219	0.0813714083578525	0.0392100178836728	0.00784750585140531	0.0332764124464277	0	0	0	0.001	0.456737457214751	0.89005502379835
TCGA-49-4512-01A-21R-1858-07	0.0775307268719326	0	0.0239812761061516	0.00686377094193674	0	0.155512507478084	0	0.0185006340473991	0.033932748831922	0	0	0	0.0326596475769124	0.13548462812977	0.0133069095104683	0.304040892419811	0.080471952449022	0.0435337126350272	0.0741805930015628	0	0	0	0.00700000000000001	0.2908363651787	0.964001704992593
TCGA-MP-A4TE-01A-22R-A466-07	0.27460012716315	0	0.324002359290345	0.069518988936962	0	0.066812906030024	0	0.0138215595722458	0.0194456759285698	0	0	0	0	0.107603702879415	0	0.0394778016229798	0	0.0086945006216562	0	0.0320002951682098	0	0.0440220827864428	0	0.646359430905917	0.763866600244008
TCGA-55-8615-01A-11R-2403-07	0.0868077048011026	0	0.0474260825891246	0.00868840093360459	0	0.0994528725193515	0	0.0689487178962361	0.043026545173871	0	0	0.00490216005431175	0.0257917882928229	0.404650275819152	0.0119767402993584	0.115573968127707	0.00175562403172722	0.0579294694941711	0.0230696499674596	0	0	0	0.012	0.226135478943825	1.00940553920005
TCGA-91-6828-01A-11R-1858-07	0.119015919097063	0	0.0821132470984699	0.114737730433603	0	0.241662318154459	0.0115156347704512	0.017031926272043	0	0	0	0.0328072811738089	0.0319345229424153	0.00123642712696181	0.0564929148152529	0.184950035137024	0.0595698849571739	0	0.0261450045937766	0	0	0.0207871534274978	0.004	0.31862092488385	0.952231336337018
TCGA-49-4488-01A-01R-1755-07	0.009722898947974	0.0155174633416123	0.0334386755907364	0.178580500221663	0	0.111817615927292	0.0521461678689192	0.0322610534235411	0.0428429584407132	0.00275051326283526	0	0	0.00804730979094723	0.141667005234967	0.0895634723129129	0.108304147845591	0.147637208320644	0.0047330010595288	0.0209700084101222	0	0	0	0.047	0.137582264647231	1.02730580980748
TCGA-50-6590-01A-12R-1858-07	0.0110863692295363	0.00288344850997991	0.0789685769026078	0.102620641028097	0	0.141686613681549	0.068838255775551	0.0134237596760082	0.0211795101740785	0	0	0.0328613410607469	0	0.245670147942524	0.109107772539529	0.133082701246076	0.000844096156664154	0	0.0361713193842252	0	0	0.00157544669282809	0.038	0.149684856399574	1.02939982062533
TCGA-86-8279-01A-11R-2287-07	0.031490621323605	0	0.0433144886157613	0.0264175143334312	0	0.0828427426761144	0.00899201135562645	0.0140369592618727	0.0176904644123776	0	0.00912608773548916	0	0.000565461358692133	0.347527761155446	0.034209628352146	0.116778020072992	0.250605816481223	0.0060068728489301	0.0103955500162934	0	0	0	0.029	0.167705588828918	1.04017950668584
TCGA-38-4632-01A-01R-1755-07	0.0401138332931967	0	0.0135948670710334	0.08369588883869	0	0.148076125065982	0.0897707714251264	0.0354210230330826	0.0110100130921738	0	0.0134223675937604	0	0.00821841024904001	0.0427909717607135	0.0526868233101001	0.147732474305537	0.213724376552345	0.0185049275719501	0.0499890413553689	0	0.00655577132248008	0.0246923141594201	0.014	0.22181284967072	0.9862868492611
TCGA-50-5044-01A-21R-1858-07	0.0564490234069395	0	0.0940432986903278	0.141474430905254	0	0.102847759203267	0.104547057993983	0.0148953638050627	0.0442510349556458	0	0.00113428732845438	0.0246130826606067	0.00807565549167233	0.066180137211567	0.059480612023684	0.145312229715107	0.0611214903953877	0.0153474948856561	0.0571831366939583	0	0	0.00304390463342635	0.005	0.30009013947266	0.957287061145531
TCGA-49-AAR3-01A-11R-A41B-07	0.0596549930347654	0	0.0640478370411547	0.172522708453536	0	0.078357378883856	0.0811925662713603	0.0252741585783896	0.0284050016483719	0	0	0.0325212312421111	0	0.172877531101411	0.0780867989357424	0.156938086234814	0.0173295931307415	0	0.0327921154437452	0	0	0	0.011	0.255162018583444	0.97937093170204
TCGA-38-4631-01A-01R-1755-07	0.128786338095947	0	0.13431263240688	0.114970595785805	0	0.122812227986191	0.00931621827850239	0	0.00632366754675756	0	0	0.0175733862728676	0	0.133231647725549	0.100474424902009	0.128385858728326	0.00607459747289375	0	0.0321511997701403	0	0	0.0655872050281313	0.003	0.33967214507885	0.946048966623196
TCGA-95-7562-01A-11R-2241-07	0.122805320580612	0	0.0822843904943126	0.0385266694397714	0	0.191716987683889	0.0341763305559032	0.0121997430726556	0.0246775318609539	0	0	0.00371411881026452	0.00217882956227033	0.195748183511026	0.0901333031325036	0.142200102175777	0.0116017695644662	0	0.0422680291997247	0	0	0.00576869035587015	0.005	0.297307983280682	0.962617074399866
TCGA-69-7978-01A-11R-2187-07	0.0235038127064374	0.00397976019292598	0.0517419030533945	0.15598016323372	0	0.215358623564279	0.069644601182374	0.00438744235499445	0.0373453557697364	0	0.00856802838224036	0.0071370284878459	0.00707046338611066	0.0669363130650802	0.0922607427211783	0.128869177910246	0.0721352362698569	0	0.045331749848769	0	0	0.00974959787081082	0.021	0.194286656171177	1.00406281793349
TCGA-55-7903-01A-11R-2170-07	0.10664691371318	0	0.0305761248856993	0.151109310766493	0	0.091873479287869	0.0535876942145902	0.0354978354153268	0.0239410750598645	0	0.0335995289671273	0	0.0105390285228764	0.152446793142356	0.119828055735958	0.0934787215785466	0.051069197473993	0.0250681992411319	0.0180190737163831	0.00271896827860482	0	0	0.003	0.362302411851639	0.933181946018884
TCGA-44-2666-01B-02R-A277-07	0.156542130354537	0	0.0949529525626208	0.021922691454989	0	0.44668721503824	0	0	0	0	0	0.0416380036363503	0.0196879232253835	0.00662722212516291	0	0.00201246741971649	0	0.028419001290951	0.177332516189407	0	0	0.00417787670264147	0.005	0.297865916049914	0.972660889098927
TCGA-4B-A93V-01A-11R-A39D-07	0.107574526423779	0	0.223606561905448	0.0832419428332882	0	0.0532965181416659	0.0783130627312152	0.0166124569945183	0.0330352290067614	0	0	0.0335426573835247	0	0.27893154302836	0.027679495924998	0.0414347381505131	0	0	0.0227312674759285	0	0	0	0.001	0.476398656042762	0.879453401685322
TCGA-44-5645-01B-04R-A277-07	0.0912577065886015	0	4.41448217581192e-05	0	0	0.32907845868009	0.0200708551067486	0	0	0	0	0.0121555058952504	0.0415095176476243	0	0.029969164009232	0.233552344629439	0.126897080117813	0.00697752755040986	0.078800182499401	0	0.0296875124536318	0	0.012	0.239270410553528	0.980961364022487
TCGA-44-A479-01A-31R-A24H-07	0.0621200143422156	0	0.168587704327247	0.131029761719713	0	0.221531168962289	0.053458450085232	0.0204016416681952	0.0321335345094615	0	0.0135038237459976	0	0	0.0694070574216267	0.0866295614319335	0.102724287427837	0.0152059756329393	0	0.0206696325874087	0	0	0.00259738613790324	0.003	0.338750065667409	0.948268635730066
TCGA-05-4430-01A-02R-1206-07	0.0190767307317899	0	0.030810444180987	0.0633578613669214	0	0.0896181839670207	0.0277856031224437	0.0364544460472777	0.0195162631043982	0	0	0.0209533399910547	0.00756920130403226	0.209042642066275	0.0646615694992203	0.150932444326574	0.12952759207715	0.0438042217133711	0.0677855783647957	0	0.00334399381384042	0.0157598843228478	0.036	0.155255256514596	1.01986560173864
TCGA-95-7043-01A-11R-1949-07	0.343036449456144	0	0.0999480153950955	0.240851234820986	0	0	0	0.0525429254112488	0	0	0	0	0.00585962908972612	0.0257664950603617	0.0294022042267038	0.117097842651373	0	0.00855768876739716	0.0769375151209633	0	0	0	0	0.55512416518592	0.831197860711054
TCGA-MP-A4TH-01A-31R-A262-07	0.153693781016102	0.0377600441107394	0.175226824478031	0.1032113331088	0	0.139737004269549	0.0160195650126309	0.0567083728809894	0.042798979312147	0	0	0.000810855540990297	0	0.0701219055290419	0.0257398116490141	0.0965445092093009	0.0409620239347985	0.0166591130952569	0.0240058768526088	0	0	0	0.001	0.537388578026687	0.843548330471951
TCGA-38-4626-01A-01R-1206-07	0.0307111718782861	0	0.00765475313186036	0.031645985923105	0	0.0996183832468609	0.0120157729499921	0	0	0	0.00718614873253109	0.00868526627995458	0.0474923695159566	0.294991085414481	0.0070263365054485	0.268088892271953	0	0.0674178518320439	0.0787420917760999	0	0	0.0387238905414268	0.00700000000000001	0.290809498098896	0.974549560256483
TCGA-50-5930-01A-11R-1755-07	0.121024347741736	0	0.226149342593131	0.151669649548325	0	0.0456143399934349	0.0632301080480043	0.0169453442505152	0.00144502049575515	0	0	0	0	0.18753809877079	0.0612890950205673	0.109299956292297	0.000518654021147969	0	0.0127223779476222	0	0	0.0025536652766742	0.001	0.481714359711709	0.876077636721682
TCGA-78-7535-01A-11R-2066-07	0.000346858836028805	0.0198877594202546	0.0266717342394829	0.040050834222766	0	0.0838519217751942	0	0.000957236541322074	0.0102228638117325	0	0.0227629571148916	0.00400857072825903	0.0227416680532997	0.335912792017007	0.0119921045019726	0.213718682153162	0.206147347819574	0	0.000726668765053385	0	0	0	0.005	0.297456105725518	0.979414340193511
TCGA-50-6592-01A-11R-1755-07	0.195225710440473	0	0.0535698887599013	0.12413846150923	0	0.117854264505404	0.0729046528091819	0.0100372636562694	0	0	0.0467618726978365	0.0119654602169775	0	0.157624012828984	0.0710105512951043	0.10278704059607	0	0	0.0272392755445519	0	0	0.00888154514001651	0.003	0.365644011528153	0.93223023912922
TCGA-NJ-A55R-01A-11R-A262-07	0.141552688360813	0.0293900322141724	0.171672825369952	0.0612362684236343	0	0.0426096944335692	0.00495915625323441	0.0274437628094351	0.0388548718653003	0	0	0.0348617944051419	0	0.300539782307476	0.0132195372367479	0.0682866065577466	0	0	0.0653729797627772	0	0	0	0.002	0.423513044092827	0.908981425351858
TCGA-91-8499-01A-11R-2403-07	0.0513791622944891	0	0.0163455500162208	0.179741560503839	0	0.177086798316563	0.027380175349943	0.0425204977928295	0.0147503401413542	0	0.0102400543710829	0	0.00222056655128803	0.0930512098896254	0.114138951268108	0.140343639298509	0.0968563851830293	0	0.0197733181025844	0	0.0123215299616413	0.00185026095889363	0.044	0.139691352312871	1.03041684534632
TCGA-55-6986-01A-11R-1949-07	0.113148594316425	0	0.0647123185360394	0.0726927756815655	0	0.188522330213189	0.00502408408225364	0.0291988933230125	0.0203605984418353	0	0	0.0247867969957369	0.0108426609698257	0.0487503568574634	0.0268746125435224	0.194688207387118	0.121076094743958	0.00518974701139251	0.06098551879272	0	0	0.0131464101039425	0.003	0.352161816572484	0.935955703553766
TCGA-55-6712-01A-11R-1858-07	0.117047056113558	0	0.050919105094139	0.127232262533262	0	0.243975376669193	0.0256452757307638	0	0.0166574105246355	0.0115235694547231	0	0	0	0.136434626334069	0.0977685054088501	0.112092318615278	0	0	0.060704493521529	0	0	0	0.004	0.312321121664099	0.956412725701881
TCGA-44-2662-01B-02R-A277-07	0.0108256408033927	0	0.00227407718273096	0	0	0.178519693040853	0.00894497805017672	0.0180032798073336	0	0	0.0311223732584265	0	0.0270220069512125	0.0789562426884833	0.0429047703665732	0.363698985951253	0	0.0180466879267133	0	0	0.146860732089412	0.0728205318834395	0.029	0.16864668030475	1.02202099570418
TCGA-67-6215-01A-11R-1755-07	0.00381791059355855	0.0325599691081312	0	0.0602375545198032	0	0.162084622787482	0.00948047376094499	0	0.0140587066416423	0	0.0231216523279933	0	0.0319208364972774	0.105220476886647	0.00345578218295965	0.216406810384477	0.152610680277256	0.0294193471925945	0.149145743763204	0	0	0.0064594330760293	0.028	0.173477259133517	1.00819136397321
TCGA-MP-A4TD-01A-32R-A262-07	0.164672164579009	0	0.163606460919857	0.0748823211321387	0	0.161207110600179	0	0.0240292330778603	0.0236047160216788	0	0	0.0289510215045954	0	0.22456745975631	0.0034258516014731	0.0945988371809624	0	0.0130020534311168	0.0234527701948188	0	0	0	0.001	0.449321676605823	0.893700011795925
TCGA-78-7536-01A-11R-2066-07	0.0519107567539288	0	0.0804611149311474	0.149915945659452	0	0.161745817654781	0.0425248756079738	0.0328236189044494	0	0	0	0.0474167409575844	0.0178034938774097	0.0579639874169212	0.103766482594723	0.201945131267713	0.027150483067008	0	0.0194607292263352	0	0	0.00511082208057282	0.011	0.247141790194471	0.983826556187698
TCGA-86-6562-01A-11R-1755-07	0.0218046663757397	0	0.0213732138841438	0.0319367327563129	0	0.242634552260671	0.0195797321360592	0.0192692854291809	0.0168300440361415	0	0.0346565330890167	0	0.0169706651713495	0.217748310317172	0.0461875470191946	0.175774004236822	0.0229235244339415	0.0367414715268557	0.0412431563727944	0	0	0.0343265609546042	0.081	0.0950962478683079	1.04712402855855
TCGA-05-4418-01A-01R-1206-07	0.127060863511478	0	0.140520627568765	0.115504913387118	0	0.117859264915039	0.0654981965965008	0.0252391972124138	0.00566100037947501	0	0	0.0253733396672595	0	0.0930160443066661	0.0748660822483089	0.141783975559206	0	0.00910273884660666	0.0490422389882115	0	0	0.00947151681295182	0.003	0.363932329998076	0.933402229278725
TCGA-MP-A4T9-01A-11R-A24X-07	0.131508910174807	0	0.0108690068908437	0.0841286079416936	0	0.212999966161525	0.0093095355815509	0.00266736418068198	0.00225688614682782	0	0.0299658029273559	0	0.0178228387288982	0.187312686830795	0.0399672699199399	0.164388439141497	0.0159572363606265	0.0198886450196024	0.0655713631877888	0	0	0.00538544080556691	0.004	0.308294375610559	0.955884356187636
TCGA-78-7143-01A-11R-2039-07	0.0791791585872783	0	0	0.0256591141737272	0	0.191835027917078	0.00285263165723741	0.0554614647930262	0.0217943368835119	0	0	0.00971101025887255	0.020256848421732	0.122414468118304	0.00617756306766622	0.104342000134873	0.14170020661605	0.155224013985731	0.0615475592515244	0	0	0.00184459613338899	0.002	0.404204526678406	0.914094588143597
TCGA-69-8255-01A-11R-2287-07	0.125796124883166	0	0.0991463275621166	0.26135123346195	0	0.0784006196700116	0.17165749854236	0.0472676459135292	0	0	0.00351497508421109	0.0210760695250431	0.0137204410270147	0.0399397924731426	0.0520397330677789	0.061422357619074	0.00097579145685588	0.00212739203765242	0.0215639976760946	0	0	0	0.003	0.336907251516594	0.949399127675637
TCGA-05-4384-01A-01R-1755-07	0.121645285633735	0	0.0630946096052412	0.0613455538084648	0	0.104680162434132	0	0.0263988465259512	0	0	0	0.0250824078855688	0.0205336676573548	0.171274037483599	0.0164145828334373	0.26200155179526	0.0592738352708262	0	0.0446919141284515	0	0	0.0235635449379783	0.002	0.386016719019511	0.922633614672207
TCGA-73-7499-01A-11R-2187-07	0.0660489507881399	0	0.107320560359064	0.221427244259027	0	0.083372515754682	0.0713409505377232	0.0288817342784486	0.054069095608541	0	0	0.00309700861323574	0	0.0650879401622424	0.121319914818769	0.0877784350727554	0.0458512349698015	0	0.0403883746545077	0	0	0.00401604012306249	0.00700000000000001	0.28984801747584	0.967872629878231
TCGA-86-8075-01A-11R-2241-07	0.047829878161491	0	0.0474207566255876	0.0140786533995086	0	0.123696712190972	0.0121969618035364	0.0223627575522865	0.0233696541132336	0	0	8.96814858262865e-05	0.00550486403538752	0.148406049277025	0.0594839447778436	0.267213852559388	0.0475137829586364	0.0718737546685051	0	0.0729254818098706	0.000827290561421466	0.0352059240194794	0.052	0.12314802476157	1.03749116392608
TCGA-50-5946-02A-11R-2090-07	0.119273764727394	0	0.227448365227983	0.167632102571001	0	0.0768478306471484	0.0765893465017782	0	0.0332463375400231	0	0.0219679549451042	0	0	0.0771117748878794	0.0804441742290873	0.0617120850443323	0.018820830850741	0.00230006084798252	0.0344428285601287	0	0	0.00216254341941775	0.001	0.449913444597484	0.894171960915513
TCGA-44-5645-01A-01R-1628-07	0.0945074082588448	0	0.0408907314073	0.0374121435706905	0	0.23728468452803	0.0170705583851797	0.0177376629816672	0.0526529116137413	0	0	0.0201531293165178	0.0215237238018803	0.0765790533501557	0.0242888599938917	0.0903327377374513	0.141992499750561	0.0581113409040657	0.0669706967601914	0	0	0.00249185763983187	0.003	0.381285161817001	0.923820767399447
TCGA-NJ-A4YQ-01A-11R-A262-07	0.0510042836705255	0.0509185035712172	0.0489158564118889	0.186772797990145	0	0.09760052998509	0.0279002232648872	0.0969649152945392	0.028582090622284	0	0	0.0122410101531196	0	0.21556960636274	0.0613573520246104	0.098835746207097	0	0	0.0233370844418565	0	0	0	0.00700000000000001	0.287198267875569	0.969598995028398
TCGA-49-4487-01A-21R-1858-07	0.120472597303125	0.0025565261388436	0.0790579340476052	0.238070227509845	0	0.0245907269107674	0.0964992379135119	0.0115606138198106	0.0678720079080381	0	0	0	0	0.193359796592528	0.0519478980792097	0.0904701884823168	0	0.0101106842310275	0.0134315610633709	0	0	0	0.004	0.327181307707494	0.950637688533449
TCGA-62-8398-01A-11R-2326-07	0.232116648257381	0	0.0212574336791733	0.0193350805750981	0	0.199831478548737	0.0115753715784272	0.0185363474641411	0.00860525051335453	0	0.0122075586329387	0.0432928872146298	0.0179548557625396	0.195978772512987	0.0642928645680401	0.0892830284193551	0.0140943068701105	0	0.0418697416071666	0	0	0.00976837379591963	0.003	0.349635667655672	0.939891600544737
TCGA-MP-A4SW-01A-21R-A24X-07	0.153074179171644	0	0.209423081782141	0.0542055460819579	0	0.131421085308225	0.0182629984223968	0.0223043310404153	0.039721909795119	0	0.0230822499370422	0.00783648243427595	0.00239285766999419	0.118110548992014	0.0146913734805596	0.160090347650789	0	0.0192905159880973	0.0246327528085858	0	0	0.00145973943674386	0	0.559506760933679	0.830281875947595
TCGA-73-4677-01A-01R-1206-07	0.14477121054918	0	0.153769761371894	0.133898298428138	0	0.206690224718539	0	0.0188296310396446	0	0	0	0.0145861293485051	0.031602286763428	0.00356786187448604	0.028258578440519	0.119459009615312	0.0562633128321612	0.0250827957007153	0.052463618971293	0	0	0.0107572803461854	0.001	0.48160965486951	0.87593176759357
TCGA-86-8673-01A-11R-2403-07	0.0454727583639552	0	0.0849702075466084	0.190590343664901	0	0.0403724351257795	0.040292042625785	0.043400066796799	0.0510001378091678	0	0.0412849881399746	0.0271012302111762	0	0.261941989843076	0.0558278013518761	0.115551319417264	0	0	0	0	0	0.00219467910363729	0.016	0.215626095791978	1.00433386717411
TCGA-75-5146-01A-01R-1628-07	0.0960383616579971	0	0.234533958149585	0.0842657312188212	0	0.198184959016459	0.0110722812974522	0.0254098975711579	0.0106715900024776	0	0	0.0229210307782312	0.0155894149137302	0.0128073972653102	0.0436405236321584	0.132479528814803	0.0318116715635322	0.0190128889113144	0.0455433777911754	0	0	0.0160173874157948	0.001	0.450277105768537	0.893152288353654
TCGA-49-4490-01A-21R-1858-07	0.105606198118035	0	0.0133992197510171	0.0820699103372646	0	0.183761379505529	0	0.0544494513663474	0.0857645686445016	0	0	0.0303286897602806	0.00640992987400313	0.219473756159012	0.0695473704416315	0.059359160819711	0.0119197382820256	0.0150858922068306	0.0628247347338118	0	0	0	0.01	0.267451556782153	0.976896984270728
TCGA-71-8520-01A-11R-2403-07	0.174197571373609	0	0.0268614273372046	0	0	0.123107451573229	0.0066622346947636	0.0130515552865367	0.0247521936462805	0.0136856087361517	0.0427879485872495	0	0	0.328196316199913	0.0171449067282996	0.14394029143963	0	0.0325516576116738	0.0522380943187406	0	0	0.000822742466718862	0.003	0.366019360807887	0.934662465784406
TCGA-55-7913-01B-11R-2241-07	0.104752045080601	0	0.118736131775617	0.0535742920528416	0	0.0834546940201645	0.0261650280761606	0.0664478938713688	0.0314642591732611	0	0.00573724825676288	0	0	0.356783782640537	0.0341985478301812	0.0579880548751399	0.0444306971220772	0	0	0	0	0.0162673252252879	0.004	0.328779839474919	0.956227062250507
TCGA-44-7669-01A-21R-2066-07	0.0837445274219335	0	0.0449080693158122	0.0602162069451058	0	0.209969164111644	0.0523327175741041	0	0	0	0.0202270393303578	0.00361556967135048	0.00943481946280682	0.0875841565919867	0.142320910099777	0.18012458090553	0.0332797572303831	0	0.0654460717186306	0	0	0.00679640962057793	0.011	0.253430246960869	0.979266270260279
TCGA-55-8505-01A-11R-2403-07	0.0399625463678374	0	0.0740482948573742	0.0304766568521398	0	0.0976317245095824	0	0.014430198065716	0.0318766223148733	0	0	0.0141385529167868	0	0.501183745407932	0.0307675064055363	0.140406855003341	0	0.000346685595794822	0.00632821353959878	0.0124535757318785	0	0.00594882243160823	0.042	0.141383164818185	1.07484622195603
TCGA-50-6595-01A-12R-1858-07	0.0134858005634726	0	0.00182375979042184	0.0888991556513953	0	0.17056853764368	0.0638114516614359	0.00944303585292236	0	0	0.0436381492677489	0.00451798860263367	0.00296835586582868	0.190673941525845	0.168799599507616	0.187010166494997	0	0.0262563622039829	0.0192419859711873	0	0	0.00886170939683235	0.00800000000000001	0.285693605027471	0.976031037448057
TCGA-62-A471-01A-12R-A24H-07	0.218812903802354	0	0.0577864697277513	0.157393940489245	0	0.0905247831324432	0.0385810806960528	0.024560296872333	0.0141208014792186	0	0.0668969492275083	0.0463798494100015	0.0110319112134172	0.141488981303223	0.016576764240446	0.0284327467038678	0	0.0338990143541375	0.0440152599625983	0	0	0.00949824738540346	0.003	0.375551267323297	0.929681930945444
TCGA-78-7161-01A-11R-2039-07	0.144876159124496	0	0.163245956285082	0.0453589382619099	0	0.207058252468299	0	0.0266780991381308	0.0174010735895164	0	0	0.0814452450811148	0	0.106754601654863	0.0250822337310202	0.0659932848289787	0	0.044093428294058	0.0544384157713479	0	0	0.0175743117711825	0.003	0.363438433470798	0.936658928491575
TCGA-62-8397-01A-11R-2326-07	0.0620014897732977	0	0.0253997117964026	0.0367427426773986	0	0.169634118394917	0.00528040900374738	0	0.0127065720415114	0	0	0.0476244900800394	0.0869769542982737	0	0	0.169449294279569	0.156858915167346	0.023453631753753	0.203871670733744	0	0	0	0.024	0.18756052092912	0.999171281638981
TCGA-67-4679-01B-01R-1755-07	0.0729112326231247	0	0.00963019973851568	0.0753501400154885	0	0.209209556480215	0.00797367339767296	0.0100345017605225	1.99724424272159e-05	0	0	0.0207388439467977	0.0892606402890216	0	0.0238182627632109	0.0693775524079398	0.216483996913647	0.012446617523924	0.172422272547176	0	0.000906596178636696	0.00941594097168021	0.003	0.340048229813446	0.940555046902789
TCGA-38-7271-01A-11R-2039-07	0.00329534574166728	0.158349944147817	0.0396825696809429	0.206341822727155	0	0.194858787705753	0.0232556888135595	0	0.0584417398290844	0	0	0.0140946421895568	0.00338712132609382	0.0985962020399721	0.0223612141255058	0.101983500853414	0.022744291166244	0.0150957176563906	0.0342445036208579	0	0	0.00326690837598575	0.003	0.355697812981621	0.938097785541659
TCGA-80-5608-01A-31R-1949-07	0.0669177981151208	0	0.069474333175217	0.128087552816092	0	0.153086518554137	0.0304413347571145	0.0112470664407793	0.0362942886090982	0	0.0445192795549198	0.0139673559027992	0	0.0784002043971017	0.0700574043134458	0.112863218372943	0.0412520542215233	0.0418094767904627	0.0576873044841979	0	0	0.0438948094950484	0.011	0.264400322570276	0.972719143876965
TCGA-91-7771-01A-11R-2170-07	0.125898484748323	0	0.0773290564509094	0.0993083436703486	0	0.353533959387799	0.0234437376997967	0.00506407389792754	0	0	0	0.0136569215662689	0.00855681571851954	0.0248734433914316	0.0650370587708978	0.140588647378468	0.0231792515298646	0.0053594404834034	0.029976101500975	0	0	0.00419466380506606	0.004	0.312157943575574	0.958808093555085
TCGA-62-A46O-01A-11R-A24H-07	0.421792656598232	0	0.231472435444783	0.0241108916569971	0	0.0250405953880045	0	0.035364377143858	0.0424865658885924	0.000988536736294785	0.0119376107207853	0	0.00112688507970196	0.0770568492626834	0	0.0158820844911434	0	0.106065823008099	0	0	0.00667468858082498	0	0.001	0.537336235952015	0.858606697989372
TCGA-44-A47A-01A-21R-A24H-07	0.0530342718682143	0	0.00786735479390003	0.0264839315323324	0	0.143415361078525	0.0172178720638697	0.0411677927512719	0.0557586573829255	0	0.00405603822013262	0	0.00897063962193179	0.0887296228841309	0.000860520400538729	0.0510512934262135	0.30913854550954	0.130470104338689	0.061777994127784	0	0	0	0.002	0.392790201878251	0.919394875506515
TCGA-44-7661-01A-11R-2066-07	0.0270869324253278	0	0	0.0464779102192383	0	0.172174113147532	0.129363383175093	0.0189787530176292	0	0	0	0.0164208500468627	0.0533024764862365	0.0791832281098422	0.0607804592336001	0.1267270983463	0.0798166966134803	0.116739623837876	0.0588651342364779	0	0.00655800455867596	0.00752533654582802	0.003	0.33879460618661	0.941325685703163
TCGA-J2-8194-01A-11R-2241-07	0.110343224739668	0	0.0666571226703724	0.0480852476206948	0	0.219716116479946	0.00781333855634669	0.0194353307209777	0	0	0.0071170267291494	0	0.0683964720515273	0.0219953930616406	0.0444681697750246	0.198824630573922	0.100700672850215	0.0146667052970956	0	0.0172974033169073	0	0.0544831455565128	0.011	0.243624775326191	0.980690471075279
TCGA-95-A4VN-01A-11R-A262-07	0.044364322025773	0	0.00361281958698553	0.150548000074277	0	0.154282574924451	0.0960033968263672	0.0402565518187249	0.00157993693838007	0	0.0177697826049128	0.0172056735398621	0.00408270880501171	0.110637786240829	0.0953440959025927	0.191908322651215	0.0422279604825248	0.00549374520481728	0.0175782543278278	0	0	0.00710406804544843	0.003	0.361356865012498	0.933526253783931
TCGA-50-5932-01A-11R-1755-07	0.0647266183556643	0	0.111066167945562	0.0485090912928102	0	0.184511532587354	0	0.0431886607640469	0.00193806716648404	0	0.00027742794806981	0.0247284601263254	0.0239954500429076	0.121856418982488	0.0324047819680758	0.236449088531131	0	0.0323113976603562	0.0621162869558857	0	0	0.0119205496728381	0.004	0.303103225623381	0.95785964469899
TCGA-44-2657-01A-01R-1107-07	0.0969948102022291	0.00757799645655816	0.181643149023414	0.19800516010127	0	0.112985131768703	0.0485533488324919	0.048641907398301	0.040409307567279	0	0	0	0.00621237019678505	0.0392116892218702	0.0500517371420755	0.0954923575232382	0.0310578776868453	0.00644183047396354	0.0335365117647989	0	0	0.00318481464017714	0.001	0.489349207652226	0.8713377700616
TCGA-MP-A5C7-01A-11R-A262-07	0.0532354168877496	0	0.0804646890182856	0.0374781171135027	0	0.290086484846293	0	0.037962708371148	0	0	0	0.0527818601732776	0.0108057401859264	0.0389272995932091	0.0600504262781376	0.163039693722855	0.0788142826912336	0.0351885410357771	0.0611647400826048	0	0	0	0.02	0.197340939359384	1.0000905596366
TCGA-75-7031-01A-11R-1949-07	0.0710387504653165	0	0.100721377419905	0.139969594844192	0	0.208167392969519	0.0570678886631008	0.0203187580480145	0.0123629120553642	0	0.0260931988810534	0.00714182878063062	0.00772875100449107	0.0915742657323156	0.0848910732221969	0.109476671789473	0.0197512092900955	0.0032610857305838	0.0320362019087053	0	0	0.00839903919504281	0.003	0.343972974936038	0.941695642294935
TCGA-55-8087-01A-11R-2241-07	0	0.0192570353862813	0.000706876776380315	0.0346967822576627	0	0.1331647970152	0	0.00262135093452488	0.0166230708118863	0	0	0.0276348093959488	0.0171161782388238	0	0.0164515864982627	0.0798210731287611	0.483236590523956	0	0.155022019912082	0	0	0.0136478291202303	0.004	0.327912622713113	0.951905401375072
TCGA-55-8621-01A-11R-2403-07	0.0946103001141474	0	0.126984945931564	0.087857837805979	0	0.13273831750202	0.0115553688286112	0	0	0	0	0.0330455797015326	0.0203753732765979	0.0964547052601147	0.078644302292464	0.139608289554881	0.0593992091200329	0	0.105786513876682	0	0	0.012939256735374	0.001	0.443015645825313	0.896489092523495
TCGA-55-A492-01A-11R-A24H-07	0.145798692505532	0	0.307591007583443	0.0589972902328436	0	0.0488984909113106	0.0318243648789003	0.0564988829006416	0.0131638303169058	0	0.0174774479827144	0	0.0045188642236253	0.0570865004356656	0.0264825847626821	0.154907524112077	0.00441074715292752	0.0217196621364929	0.0500941209831183	0	0	0.000529988881120623	0	0.611026942781662	0.791362789713612
TCGA-55-8085-01A-11R-2241-07	0.120449665931208	0	0.0879708442362952	0.141253386157711	0	0.0859672524205825	0.0680388042242607	0.0535957357161586	0.0571674588285232	0	0	0.0203975182582838	0.0269753588202623	0.131824579234441	0.0768523163603096	0.0706261444817747	0.0219862482014519	0.024032259652727	0.00704449335182913	0	0	0.00581793412418158	0.003	0.373252703218796	0.92846364776994
TCGA-05-4390-01A-02R-1755-07	0.0205775873252695	0	0.0215525386799275	0.0529297211367192	0	0.0964370214161793	0.0958819032991762	0	0.00757438771089442	0	0.0198517712116794	0	0	0.460957164990613	0.0462693206303505	0.137819384256491	0	0	0.0323334926127801	0	0	0.00781570672992004	0.167	0.0617068959108775	1.09963295658242
TCGA-97-7552-01A-11R-2039-07	0.0949406598318089	0.00732562555745019	0.131907196161476	0.271591623152396	0	0.116214628000401	0.0162642247978451	0.00558596156249455	0.0160703186163103	0.0143645828494259	0	0.00908068374117024	0	0.124616126635123	0.0925676700674819	0.0439530050913775	0.020368196630214	0	0.0351494973050253	0	0	0	0.002	0.396158038709528	0.920668999512615
TCGA-80-5611-01A-01R-1628-07	0	0.0142720848731996	0.00187548891854194	0.0443803713021215	0	0.103567289410595	0.0149871870525451	0.0372359202685237	0.0396562700215476	0	0	0.00548820006780934	0.04735302727342	0.427227144331	0.0888691386522792	0.133022125868167	0.0160361396714882	0	0.0260296122887611	0	0	0	0.017	0.20965990581707	1.02613144861479
TCGA-78-8648-01A-11R-2403-07	0.0782336255307689	0	0.115245162309879	0.109786526640635	0	0.0976766995916746	0.0207691098471209	0.0351406618813781	0.016100021348007	0	0	0.0107756232842225	0	0.328155758143234	0.0284153656570438	0.108345402713801	0.00300537177433125	0	0.0459923190063346	0	0	0.00235835227156899	0.005	0.296433587367684	0.969046444829144
TCGA-91-A4BD-01A-11R-A24H-07	0.00669161710127187	0	0.0578208209832319	0.0270837101830003	0	0.137286439176445	0	0.0358952398624012	0.0239731304351417	0	0	0.0245645065405021	0.159555809942664	0.0520988081291687	0.0164307738971436	0.214710255367389	0.0367490756742258	0.0402405167070586	0.166899296000356	0	0	0	0.025	0.183284045351299	1.00111312307567
TCGA-78-8655-01A-11R-2403-07	0.0209526525406346	0.0192805617740701	0.00172150806555063	0.105107312312091	0	0.110138232329034	0.02293220946706	0.0227600952540837	0.0236366493007596	0	0	0.0132741772432186	0.00874559203772025	0.299494603131907	0.074034455645188	0.167997226643942	0.0265275353975787	0	0.082690381957265	0	0	0.000706806899896888	0.017	0.211732467895483	1.00531082874612
TCGA-78-7162-01A-21R-2066-07	0.105211649362025	0	0.0676910307977455	0.130933698114763	0	0.231273563632488	0.00733106608376106	0.0462689724456741	0	0	0	0.0300641998466818	0.0121767896393931	0.0312700936381706	0.0514028209208873	0.11874127166062	0.0263963071496508	0.0372985169063754	0.103940019801763	0	0	0	0.00600000000000001	0.293038981008199	0.96302625123805
TCGA-49-4494-01A-01R-1206-07	0.041316676670622	0	0.0244324758802519	0.161890615368439	0	0.115554221663686	0.0359029631050275	0.0427855520806051	0.0295798566369033	0	0	0.0125128210211492	0.0117535686015187	0.0781579423027194	0.068224859681945	0.1482778905283	0.191136995764284	0.00508317684394794	0.0162145486537883	0	0	0.0171758351968137	0.048	0.136123460598186	1.02467297461622
TCGA-86-6851-01A-11R-1949-07	0.00538514035190184	0.00862825465576188	0.110542116179005	0.132204901271456	0	0.175413867375449	0.0572599802141206	0.0611079628173667	0.0310839388362111	0.0212222227960144	0.0206885864356043	0.014999554049172	0	0.112854915473279	0.0836324131234655	0.105286438410095	0.00984683701554385	0	0.0489911009284993	0	0	0.000851770067055676	0.011	0.252087810589427	0.983268725510964
TCGA-86-8359-01A-11R-2326-07	0.158550133258381	0	0.0643212447019699	0.270881416011185	0	0.121525087521295	0.0368052200000098	0.0663985396704834	0.0705451104259355	0	0	0.025499207013682	0.0120862026852654	0.0898946457964689	0.0264364723126673	0.0287377010039442	0	0.00080168160437338	0	0	0	0.0275173379943394	0.004	0.330008316369568	0.958580907473233
TCGA-67-6216-01A-11R-1755-07	0.0819016347975574	0	0.0717430477717873	0.0832306685437803	0	0.12277867285938	0.0118810818900027	0.0196102627913164	0.0438189842980263	0	0	0.0444687846412061	0.0783117774739552	0.00862933244567407	0.0276021408597588	0.0949186392352941	0.194742009349415	0.0170842090469061	0.0972085662113534	0	0	0.0020701877845864	0.011	0.242259988323171	0.977935666839411
TCGA-75-6212-01A-11R-1755-07	0.141258275858298	0	0.116024324250487	0.0234779460426944	0	0.143907068869505	0.00804531402220869	0.013171291978901	0.0275727381773401	0	0	0	0	0.0286229842454151	0.015452822563125	0.150275549213841	0.202290208190439	0.0152162504041272	0.101539402367907	0	0	0.0131458238157116	0.002	0.414426928094209	0.909551563345972
TCGA-44-2666-01A-01R-0946-07	0.072254239644375	0	0.1254583505465	0.0846365570363502	0	0.139721887214581	0	0.0320527045445933	0	0	0	0.0307281767010043	0.00673223417684127	0.0304732364689113	0.00778914502529245	0.0587250349501982	0.0632379301203017	0.0317370625783467	0.240824263101819	0	0.0698126651870953	0.00581651270379021	0.003	0.34707045187191	0.9393367603929
TCGA-64-1680-01A-02R-0946-07	0.155107281124657	0	0.0840111909969104	0.0632451393577334	0	0.204645150015229	0	0.062300745132862	0	0.0220785222558299	0	0.0260369588331512	0	0.0187796442907405	0.0581191773964707	0.157485819770389	0.0372026674442471	0.0137531761518112	0.0924718274155827	0	0	0.00476269981438633	0.011	0.263840652587943	0.975853820907112
TCGA-73-7498-01A-12R-2187-07	0.0478287148148768	0	0.145451321191705	0.0504686845394639	0	0.296076368775668	0.0100380913667614	0	0.0457136600885093	0	0	0.0176127429505537	0.0466493191479373	0.0175600596186896	0.0295208805356945	0.146472803208437	0.040919220029727	0.0162425999890451	0.0894455337429311	0	0	0	0.01	0.27776677852347	0.969952439894895
TCGA-55-7284-01B-11R-2241-07	0.0802703451973997	0	0.000386379637844916	0.102824646194622	0	0.10616373890967	0	0.0152150462646567	0.024356365349117	0	0	0.0386167501637242	0.0150786707071996	0.275995052055831	0.053405146402919	0.151528130716249	0.0156477044895394	0	0.120512023911228	0	0	0	0.00900000000000001	0.279491352577793	0.971472722308888
TCGA-55-8096-01A-11R-2241-07	0	0.0404771292374935	0.0650429260054126	0.0495756201187362	0	0.0923238036625254	0.0403206050692091	0	0.0165821775504883	0	0.0118974239407977	0	0.00626364127860553	0.382341932831598	0.0403185726165425	0.182351244058269	0.0209129637814655	0	0.0432475967011187	0	0	0.00834436314773837	0.028	0.174906917447077	1.03327443950908
TCGA-93-A4JP-01A-11R-A24X-07	0.057395189436034	0	0.00018418111839656	0.0282652910324695	0	0.0661642691668036	0	0.0325753029407159	0	0	0.0069640134442081	0.0062334551389295	0.0247699221209862	0.160724549966977	0.0894934315158801	0.327778408540325	0.0195416551162259	0.0449902256761435	0.115034261340342	0	0.0171559512830919	0.0027298921624709	0.004	0.32443828552238	0.952611793919855
TCGA-75-6203-01A-11R-1755-07	0.0446346741659485	0	0.0140009760040917	0.100707278990796	0	0.175323450078153	0	0	0	0	0.0154234725970515	0.00785760903816385	0.00639014194668593	0.208740226059284	0.0185703186905113	0.26999666826458	0.0380728664631806	0.0161332481553079	0.0720749324019902	0	0	0.0120741371442556	0.003	0.339011499538956	0.944901899485219
