# Supplementary material for: Importance of metabolic and immune profile as a prognostic indicator in patients with diabetic clear cell renal cell carcinoma
Source: Front Oncol. 2023 Oct 20;13:1280618. doi: 10.3389/fonc.2023.1280618 (PMC10623455; doi:10.3389/fonc.2023.1280618)
Supplement: Supplementary file 3 [file DataSheet_3.zip › figure 3/ssgseaOut.xls]

id	TCGA-44-5645-01B-04R-A277-07	TCGA-44-3917-01B-02R-A277-07	TCGA-44-3918-01B-02R-A277-07	TCGA-44-5645-01A-01R-A278-07	TCGA-97-8171-01A-11R-2287-07	TCGA-44-2666-01B-02R-A277-07	TCGA-44-2656-01B-06R-A277-07	TCGA-78-7155-01A-11R-2039-07	TCGA-50-6591-01A-11R-1755-07	TCGA-55-8087-01A-11R-2241-07	TCGA-L9-A7SV-01A-11R-A39D-07	TCGA-62-8397-01A-11R-2326-07	TCGA-55-A494-01A-11R-A24X-07	TCGA-44-2662-01B-02R-A277-07	TCGA-91-8499-01A-11R-2403-07	TCGA-44-4112-01B-06R-A277-07	TCGA-O1-A52J-01A-11R-A262-07	TCGA-44-5645-01A-01R-1628-07	TCGA-55-6972-01A-11R-1949-07	TCGA-91-6847-01A-11R-1949-07	TCGA-78-7156-01A-11R-2039-07	TCGA-67-6215-01A-11R-1755-07	TCGA-44-6775-01C-02R-A277-07	TCGA-50-6594-01A-11R-1755-07	TCGA-78-7158-01A-11R-2039-07	TCGA-55-8206-01A-11R-2241-07	TCGA-MP-A5C7-01A-11R-A262-07	TCGA-97-A4M1-01A-11R-A24X-07	TCGA-55-7725-01A-11R-2170-07	TCGA-38-4630-01A-01R-1206-07	TCGA-97-A4M0-01A-11R-A24X-07	TCGA-55-A57B-01A-12R-A39D-07	TCGA-MP-A4TE-01A-22R-A466-07	TCGA-44-5645-11A-01R-1628-07	TCGA-91-6836-01A-21R-1858-07	TCGA-78-7147-01A-11R-2039-07	TCGA-86-8358-01A-11R-2326-07	TCGA-78-7163-01A-12R-2066-07	TCGA-44-2666-01A-01R-A278-07	TCGA-55-8097-01A-11R-2241-07	TCGA-78-7143-01A-11R-2039-07	TCGA-86-A4D0-01A-11R-A24H-07	TCGA-62-A472-01A-11R-A24H-07	TCGA-78-8662-01A-11R-2403-07	TCGA-95-7948-01A-11R-2187-07	TCGA-69-8255-01A-11R-2287-07	TCGA-05-4426-01A-01R-1206-07	TCGA-91-6840-01A-11R-1949-07	TCGA-55-8620-01A-11R-2403-07
aDCs	0.700888647	0.534565384	0.691787294	0.730221477	0.744159445	0.56073806	0.652847136	0.69107356	0.544412826	0.678696775	0.714767487	0.658213538	0.625812341	0.511346676	0.668740892	0.631159429	0.787181896	0.770863618	0.610999896	0.574657977	0.564553807	0.676217659	0.646437818	0.727395902	0.67818706	0.779577638	0.771031199	0.748363039	0.788085424	0.711933218	0.757565887	0.749419116	0.642049146	0.702393237	0.701999781	0.748599382	0.585232584	0.641443756	0.629869638	0.732298305	0.763458435	0.696931268	0.79520421	0.633546586	0.688718178	0.696994349	0.755420434	0.670629052	0.59384439
APC_co_inhibition	0.670425965	0.66045482	0.871064444	0.725735278	0.665806461	0.677255056	0.823244624	0.697598053	0.591476542	0.720188316	0.642056589	0.753379567	0.616246019	0.822725616	0.765052588	0.73726658	0.778304971	0.784093261	0.594916828	0.722377117	0.682708879	0.767103855	0.73894481	0.888554748	0.75271295	0.78139876	0.628723724	0.776344296	0.830608255	0.765966444	0.804625275	0.798584834	0.632393193	0.854472949	0.790359606	0.757738801	0.707220243	0.745062881	0.732403989	0.709862633	0.784185253	0.704551894	0.80236526	0.680825136	0.698127479	0.765536406	0.817965257	0.747048556	0.756982975
APC_co_stimulation	0.628653916	0.508805759	0.583042446	0.706410091	0.618927003	0.505281578	0.587682883	0.550278766	0.490510942	0.611411161	0.548207649	0.657407131	0.519837917	0.558753955	0.646007555	0.51809204	0.666878789	0.737361005	0.592750563	0.552038284	0.613032568	0.642709753	0.592358464	0.611949114	0.618161326	0.70576957	0.571873095	0.634696872	0.67201526	0.538997559	0.700189652	0.646151083	0.587629573	0.659538617	0.628294339	0.668691684	0.557237716	0.630104113	0.619983952	0.627195518	0.662035092	0.609514008	0.658838035	0.604255662	0.617422043	0.674598529	0.694241186	0.625160732	0.595465181
B_cells	0.575983032	0.573358862	0.541317064	0.708409371	0.531851573	0.455445875	0.595495474	0.52448509	0.387775949	0.55772851	0.598330984	0.627448975	0.408187378	0.515906634	0.582844866	0.558843293	0.519315666	0.739589176	0.518408123	0.511155068	0.556791749	0.579089444	0.631205646	0.571747288	0.537208529	0.693546659	0.527969709	0.558214818	0.722582208	0.528169246	0.669190949	0.570775828	0.572775521	0.662115606	0.612014516	0.554135477	0.605183714	0.588355291	0.51833778	0.672032377	0.654743757	0.603738942	0.634678351	0.555742766	0.591691788	0.682755965	0.565464462	0.656627623	0.668399531
CCR	0.517671079	0.485663375	0.545514662	0.609410415	0.535750557	0.468571988	0.538308549	0.543066879	0.530960306	0.573404105	0.559589148	0.590943785	0.552239687	0.536096842	0.59037483	0.531167457	0.605430078	0.655078839	0.521184089	0.544556635	0.555438194	0.599082842	0.554371845	0.612978656	0.577273998	0.634682323	0.555589877	0.608589907	0.629958007	0.582886369	0.638366936	0.629222558	0.581829404	0.640108336	0.614623361	0.60368011	0.573703417	0.57900483	0.555174933	0.600126842	0.635640665	0.588905801	0.628824751	0.583830358	0.58366601	0.62886294	0.625577125	0.613152359	0.581652631
CD8+_T_cells	0.476702479	0.691976234	0.778873877	0.676314449	0.480971578	0.595706781	0.892649164	0.766293928	0.38778396	0.605508026	0.694224458	0.659313835	0.574866503	0.480592664	0.766950712	0.690157446	0.673434702	0.754244458	0.632511974	0.746615653	0.690586882	0.655777303	0.59676774	0.676971234	0.623695905	0.655954129	0.530129373	0.72082423	0.833715384	0.750253229	0.860491983	0.660677926	0.653352252	0.761165956	0.774554256	0.789230864	0.760963869	0.772028162	0.710972463	0.685054735	0.676516537	0.726053246	0.848417253	0.699125081	0.705869752	0.938523036	0.688086049	0.847684685	0.815906419
Check-point	0.56694003	0.520069429	0.617015583	0.68292613	0.543252323	0.446602954	0.624448261	0.575171681	0.501904364	0.605390893	0.589133774	0.639039414	0.517203993	0.524428716	0.64559918	0.528025114	0.668081185	0.720229586	0.526355213	0.554533379	0.58168603	0.63779918	0.570680185	0.657231144	0.598150058	0.687673014	0.562961518	0.659309997	0.687648165	0.610361803	0.711723145	0.670487702	0.574706031	0.68541133	0.653571228	0.664978393	0.606577612	0.608030072	0.544893063	0.641254458	0.668857214	0.617994757	0.676490079	0.597241451	0.611049641	0.682637514	0.659766008	0.664739498	0.641934068
Cytolytic_activity	0.619307303	0.766467003	0.843127048	0.797414732	0.759651261	0.454852537	0.831122538	0.802621422	0.580837442	0.696849195	0.728443264	0.847155074	0.586297395	0.559164812	0.869205732	0.658141008	0.833816397	0.811618951	0.784100162	0.781800034	0.78542904	0.761841089	0.521273978	0.798216823	0.77667233	0.743137543	0.833301426	0.836801709	0.870973282	0.724736548	0.859438698	0.783563301	0.707143832	0.94803144	0.809574431	0.818542253	0.838479336	0.801899357	0.728852301	0.748801292	0.697093049	0.85233017	0.856421376	0.720503825	0.731825286	0.973747051	0.741956489	0.866860884	0.865464631
DCs	0.659568593	0.353520695	0.457291947	0.794247203	0.636067998	0.458574297	0.600072282	0.649749243	0.427631776	0.729871172	0.576683129	0.842022474	0.669802067	0.54322053	0.660267372	0.496784097	0.869358117	0.888993469	0.57198358	0.515859007	0.605962232	0.764970254	0.69511711	0.80167224	0.717786444	0.879963395	0.683627993	0.815514409	0.798667137	0.757103565	0.833549716	0.808746865	0.621911399	0.768691453	0.785741094	0.732998767	0.590875148	0.624375284	0.628247481	0.846565067	0.829158394	0.703097951	0.738217444	0.562278749	0.68985158	0.700928741	0.764656324	0.672025766	0.597446632
HLA	0.86406417	0.79240399	0.861713348	0.931237095	0.933101593	0.782420612	0.890536239	0.840478655	0.824339717	0.911194213	0.86530354	0.956163606	0.780525633	0.808244767	0.924579677	0.823744099	0.951707882	0.944957013	0.825804412	0.7571382	0.854538085	0.911653781	0.868850995	0.933092932	0.925737694	0.938723748	0.821834164	0.95637013	0.933964096	0.858658764	0.957893643	0.949711454	0.783521403	0.940750178	0.849247763	0.93979756	0.863038774	0.941100088	0.85990535	0.920422186	0.927992801	0.862249264	0.887049281	0.853087632	0.957767259	0.920692934	0.917525414	0.901161721	0.91113754
iDCs	0.822209131	0.336192653	0.26982987	0.942904469	0.505780801	0.511648757	0.499336517	0.21940332	0.198288753	0.942018255	0.551683581	0.840901976	0.589642308	0.290341686	0.413730156	0.46508084	0.791998811	0.955690856	0.469258609	0.646154034	0.464867157	0.845389652	0.677479044	0.684493135	0.737533428	0.927860569	0.622634918	0.728054394	0.767690058	0.667639202	0.885243071	0.938493945	0.422153683	0.587102059	0.622129288	0.694372442	0.381509702	0.60032195	0.660491592	0.79448321	0.852622402	0.577844191	0.781468142	0.470110517	0.692302144	0.448204262	0.630471201	0.470541698	0.320259193
Inflammation-promoting	0.556459236	0.685350125	0.725921319	0.699236057	0.576162812	0.514646158	0.735609751	0.729179192	0.47053816	0.571886699	0.712491599	0.615921762	0.562615748	0.581044625	0.749104329	0.612639648	0.69220355	0.754624018	0.633043424	0.650404879	0.721093342	0.674166985	0.606514217	0.709146434	0.650586965	0.664748117	0.668257985	0.701846072	0.809740058	0.708165515	0.79718729	0.668364449	0.614038738	0.759099553	0.75492351	0.747050584	0.740798538	0.70366762	0.622181932	0.698460229	0.688177241	0.740799795	0.797830368	0.693223412	0.676622755	0.860392786	0.693382423	0.798287334	0.781757622
Macrophages	0.696857235	0.645708305	0.72936972	0.7762957	0.800673087	0.582199636	0.762451194	0.742491432	0.711166081	0.785205944	0.691738004	0.792156515	0.705893064	0.724498259	0.78293324	0.671929827	0.860646511	0.815418475	0.646020276	0.658483096	0.695592143	0.829768593	0.722249039	0.774737664	0.775850179	0.826723379	0.714151346	0.7816155	0.808579734	0.772445118	0.789752384	0.780501494	0.736856153	0.822405806	0.760830452	0.785728662	0.751761066	0.724138623	0.705020695	0.772597513	0.824005457	0.765711851	0.761995626	0.729869094	0.743177847	0.762961529	0.816307635	0.768622409	0.808783102
Mast_cells	0.492760425	0.236106312	0.622474639	0.654989065	0.514426395	0.767267294	0.556033946	0.536418931	0.230395511	0.71368853	0.414369815	0.722548909	0.197441727	0.331898552	0.475962775	0.610544448	0.6286341	0.67591379	0.259686303	0.454478804	0.660454436	0.642719404	0.53664106	0.397844203	0.621900268	0.786855385	0.545432284	0.771472369	0.746045441	0.317332326	0.694103817	0.614019422	0.420482272	0.770569932	0.583059938	0.665245522	0.373502064	0.519033694	0.821940695	0.78086576	0.603202554	0.392967154	0.722301842	0.518698343	0.605690203	0.503830478	0.562972295	0.635220098	0.51441053
MHC_class_I	0.92461833	0.935238474	0.985790629	0.983432796	0.975331429	0.97525398	0.989414048	0.925741556	0.977996056	0.950849799	0.981330865	0.979064957	0.94572383	0.923962895	0.992049497	0.938202292	0.991689523	0.98487359	0.94821228	0.968691434	0.967722242	0.981326044	0.956228958	0.981540998	0.977309777	0.975019588	0.960903382	0.984296024	0.987060381	0.975635871	0.994447338	0.985731192	0.954996631	0.987304996	0.987251913	0.995286113	0.991717132	0.982294861	0.991585923	0.968015237	0.985214696	0.978925023	0.987701855	0.931935577	0.991690559	0.994265081	0.990211927	0.991873705	0.993121397
Neutrophils	0.741608389	0.659995897	0.699280657	0.72653159	0.664972118	0.646404958	0.713182259	0.591966872	0.608992103	0.730546879	0.621439232	0.745451159	0.639038061	0.73362999	0.733332282	0.695492939	0.786923458	0.795513553	0.639731401	0.560201814	0.691890115	0.737167703	0.736376036	0.720773503	0.700017721	0.816691096	0.668345351	0.754477842	0.75829928	0.640064391	0.76416699	0.766738256	0.709721707	0.807869491	0.70531625	0.696956273	0.678917176	0.712881181	0.676321665	0.712184262	0.752431718	0.678426099	0.700659513	0.681013169	0.676174819	0.730424293	0.742541461	0.723615445	0.705179107
NK_cells	0.459900001	0.542460594	0.578961635	0.455357675	0.452519632	0.29711992	0.552642056	0.42011567	0.278669879	0.355929714	0.318754221	0.537596871	0	0.614003509	0.484598755	0.373676268	0.342215649	0.524296836	0.49347252	0.71515827	0.477659071	0.440895497	0.519307965	0.547105821	0.428952692	0.504373149	0.344030316	0.508383912	0.553993836	0.449453107	0.518203738	0.446114092	0.385967499	0.64026299	0.444237332	0.469177408	0.629815319	0.458702164	0.457908475	0.422051473	0.49748726	0.573903561	0.669029351	0.468745927	0.433937163	0.467117526	0.493029644	0.483583859	0.483374555
Parainflammation	0.703841821	0.697259827	0.803616613	0.80954341	0.791902395	0.777295784	0.811828314	0.736394705	0.722939509	0.778467267	0.795129077	0.834631031	0.76284052	0.786738077	0.786504761	0.767159146	0.84702491	0.841354645	0.7337397	0.816076897	0.793949475	0.853899752	0.797542187	0.833894188	0.830064265	0.830459099	0.767301834	0.834555695	0.873713081	0.804905508	0.876241175	0.845082037	0.765427894	0.847766975	0.860194978	0.855069171	0.762573016	0.817676605	0.839214861	0.804570812	0.864397791	0.805225352	0.880278636	0.803084379	0.837865879	0.843269822	0.847264242	0.850393609	0.787038739
pDCs	0.440342449	0.518508217	0.495430014	0.657161053	0.555408295	0.405482372	0.540296722	0.621984746	0.442080638	0.581131501	0.572865982	0.661475343	0.506457533	0.455279849	0.639673985	0.445483109	0.650727291	0.708887325	0.582550869	0.507762613	0.602828237	0.667074226	0.488166158	0.655589346	0.59497385	0.711018589	0.586843851	0.695753646	0.660308489	0.593435633	0.718961952	0.687060054	0.613663707	0.76821029	0.613503735	0.63352051	0.605378144	0.627894276	0.551578953	0.644575261	0.666323541	0.65372701	0.682872012	0.603689367	0.601601208	0.68867586	0.644687983	0.706365554	0.691329208
T_cell_co-inhibition	0.624493588	0.594903729	0.707520326	0.682974573	0.483528748	0.4267316	0.712685055	0.624165512	0.431803048	0.602473887	0.585234932	0.627709152	0.449408141	0.627485469	0.647584761	0.571844397	0.667173403	0.709325369	0.473799692	0.54844295	0.548566535	0.630889111	0.64074178	0.674487212	0.581557291	0.715671145	0.559599478	0.635587733	0.711471174	0.59417432	0.712057784	0.637942494	0.540041606	0.693345923	0.659943854	0.618493966	0.62518702	0.599826042	0.519968502	0.6218508	0.640239981	0.640797167	0.671585088	0.564175686	0.560214584	0.750466602	0.648299008	0.653072907	0.659501298
T_cell_co-stimulation	0.58257733	0.52586861	0.622592318	0.721526483	0.515439924	0.395173693	0.593849627	0.596993127	0.481950433	0.606178122	0.581457756	0.649965421	0.508053384	0.450934472	0.638753607	0.543966343	0.641476586	0.749578612	0.491883138	0.521352803	0.596960255	0.631157122	0.527649505	0.667087705	0.591158364	0.696089973	0.555424586	0.641898459	0.690076767	0.608149011	0.754275664	0.659321073	0.610185047	0.678667252	0.678518425	0.659599066	0.612539335	0.582854675	0.493574366	0.672162611	0.682756626	0.644200237	0.684239275	0.578073424	0.577744926	0.719471191	0.660784221	0.679465656	0.679515082
T_helper_cells	0.927458743	0.888329542	0.932713019	0.96517333	0.819341908	0.768617934	0.916748103	0.852155872	0.70902737	0.959237009	0.850236041	0.933622413	0.713877471	0.900682143	0.917935367	0.844653372	0.970174997	0.985558911	0.718045527	0.726129028	0.882873179	0.941074391	0.893735384	0.900252707	0.892270249	0.987251395	0.825758187	0.966941596	0.958605485	0.910912825	0.963405065	0.968608819	0.780920013	0.976439711	0.846295334	0.921471899	0.875370679	0.776196217	0.813279281	0.958883356	0.956761437	0.859658372	0.935769593	0.837706613	0.856955451	0.925589433	0.910180258	0.949334719	0.916697581
Tfh	0.419574032	0.512555569	0.562864803	0.694328586	0.43148111	0.265999405	0.469756122	0.55827368	0.346525934	0.337104342	0.586128232	0.559357776	0.470320367	0.309175042	0.677158918	0.407598712	0.561113279	0.73835264	0.419506151	0.467697451	0.319492458	0.34871923	0.468576896	0.623310458	0.327464792	0.526604096	0.401294142	0.31609671	0.617569467	0.513411312	0.684663593	0.469647265	0.570225167	0.426826716	0.580238563	0.563009487	0.576609697	0.60719766	0.413693777	0.675323592	0.599222716	0.571116015	0.691338264	0.5459315	0.551352641	0.745520781	0.397501506	0.675983185	0.658774705
Th1_cells	0.51597788	0.541345999	0.612298989	0.609464816	0.419428403	0.41550174	0.577283618	0.554895259	0.303803036	0.493394037	0.521989131	0.496866504	0.441706269	0.480472612	0.569945416	0.512895054	0.604355093	0.659373466	0.436500559	0.484114964	0.589858428	0.554510281	0.552353238	0.725951011	0.554944845	0.626947174	0.537545827	0.602152066	0.696002765	0.544857795	0.66174644	0.56902316	0.462026142	0.619596401	0.668504297	0.610680441	0.549485076	0.550413847	0.471906864	0.572959072	0.587390081	0.59195499	0.636350582	0.529491173	0.529124073	0.714312084	0.612293642	0.513702997	0.610163149
Th2_cells	0.509414531	0.453292369	0.504868872	0.585136349	0.394596506	0.444056499	0.527400465	0.513851402	0.443537111	0.476751605	0.43404105	0.490114051	0.435970979	0.440017059	0.612487916	0.494927385	0.543334156	0.63145341	0.332294255	0.48133076	0.507857091	0.448838555	0.558760792	0.51770731	0.463006109	0.573215015	0.413418747	0.476948051	0.671615712	0.510667126	0.557348067	0.545319775	0.536646074	0.623570035	0.585354163	0.537219819	0.436900234	0.536904013	0.4026963	0.506973039	0.507634952	0.428405927	0.500697054	0.490908169	0.531619988	0.596857519	0.512965056	0.555800567	0.545597715
TIL	0.692621834	0.680097553	0.73510173	0.786068843	0.596575996	0.567230493	0.75495116	0.674899804	0.541362061	0.674740727	0.655584244	0.718979464	0.563180444	0.656333416	0.728130507	0.67120384	0.730277343	0.810788951	0.605912262	0.590598989	0.677434929	0.692328563	0.695824126	0.696998216	0.664051394	0.786983522	0.631745373	0.727319229	0.788842005	0.682136488	0.782011505	0.72572069	0.654508002	0.785912066	0.707782588	0.704527404	0.704100592	0.669019929	0.644356771	0.744221223	0.730007975	0.692937033	0.746243081	0.654943105	0.669651109	0.809825142	0.71008475	0.751742224	0.754306729
Treg	0.747987511	0.745967921	0.776841366	0.814090796	0.739961107	0.711396619	0.761458547	0.756786314	0.722289821	0.758772526	0.736451285	0.788562756	0.74063512	0.748619982	0.769626601	0.741508488	0.799736889	0.822091058	0.716654154	0.747594775	0.75976228	0.783026531	0.770345973	0.791132722	0.765146669	0.807261261	0.749789921	0.780928729	0.799527963	0.76126166	0.807359672	0.799719845	0.772647031	0.802655283	0.798006123	0.78080178	0.765554616	0.773052785	0.760488313	0.770345825	0.796437383	0.769274089	0.797577839	0.738391314	0.773126232	0.791345922	0.790378477	0.789088856	0.775081326
Type_I_IFN_Reponse	0.642446665	0.640303372	0.757608741	0.769486358	0.729524419	0.827142455	0.763565493	0.631553874	0.718995269	0.726726607	0.769266014	0.769157413	0.693872899	0.693839996	0.689630619	0.681791617	0.815476061	0.776849116	0.784372455	0.772317274	0.776403961	0.773718181	0.758747778	0.79958711	0.748399795	0.75813778	0.7147206	0.815545008	0.800475131	0.828229715	0.867582012	0.824429418	0.66384785	0.82121645	0.800224291	0.823980643	0.711905993	0.803138345	0.865610557	0.738159999	0.856306989	0.776621114	0.857959501	0.779611772	0.834599577	0.814311706	0.818460994	0.887730094	0.709900808
Type_II_IFN_Reponse	0.654172564	0.700843531	0.660011589	0.746372373	0.711402638	0.671116501	0.686872776	0.691739354	0.657713564	0.739621568	0.730408993	0.785565307	0.72604775	0.616386534	0.668758489	0.712442994	0.669374217	0.779584902	0.664774092	0.620099831	0.753299941	0.742062622	0.703219891	0.617582354	0.721444103	0.780240005	0.694367588	0.799733141	0.738959291	0.602959939	0.744922148	0.768442475	0.705774525	0.889787921	0.676991369	0.724679168	0.662036981	0.708477265	0.723268854	0.750691757	0.733817569	0.648619254	0.693475699	0.71593909	0.773309377	0.722317435	0.736649178	0.779537407	0.681086926
COPD	0.456039903	0.496422348	0.5694138	0.57185017	0.574635987	0.576234242	0.57957753	0.584240451	0.591322076	0.618162122	0.626158017	0.637769851	0.638046762	0.638242352	0.639072681	0.639906967	0.643105616	0.644001362	0.644657542	0.649604759	0.651817107	0.652922607	0.65488127	0.656176685	0.656180832	0.66257524	0.662886754	0.668685972	0.669705866	0.670611407	0.671884621	0.672795482	0.678545338	0.681578339	0.681600344	0.682256302	0.682351701	0.682805199	0.683616866	0.684370515	0.687052591	0.6883118	0.688878302	0.689028111	0.689336185	0.689761753	0.68979267	0.690531452	0.695218689
[truncated: 502 more columns]
