# Supplementary material for: Importance of metabolic and immune profile as a prognostic indicator in patients with diabetic clear cell renal cell carcinoma
Source: Front Oncol. 2023 Oct 20;13:1280618. doi: 10.3389/fonc.2023.1280618 (PMC10623455; doi:10.3389/fonc.2023.1280618)
Supplement: Supplementary file 4 [file DataSheet_4.zip]

Archive with 12 entries (12 files):
- figure 4/BP.CSV
- figure 4/CC.CSV
- figure 4/cluster.txt
- figure 4/diffGeneExp.txt
- figure 4/GO code.txt
- figure 4/lasso.geneCoef.txt
- figure 4/lasso.SigExp.txt
- figure 4/MF.CSV
- figure 4/multiCox.txt
- figure 4/R code risk model.R
- figure 4/Rcode.R
- figure 4/risk.TCGA.txt
