# Supplementary material for: Importance of metabolic and immune profile as a prognostic indicator in patients with diabetic clear cell renal cell carcinoma
Source: Front Oncol. 2023 Oct 20;13:1280618. doi: 10.3389/fonc.2023.1280618 (PMC10623455; doi:10.3389/fonc.2023.1280618)
Supplement: Supplementary file 4 [file DataSheet_4.zip › figure 4/BP.CSV]

term	genes	logFC
humoral immune response	PLA2G2A	2.010820776
humoral immune response	IGHV2-70	1.956162375
humoral immune response	LTF	1.439526165
humoral immune response	IGKV3-20	1.422334343
humoral immune response	IGKV1-12	1.385610565
humoral immune response	IGLV3-21	1.266485464
humoral immune response	CXCL1	1.130909473
humoral immune response	IGKV1-17	1.058990638
humoral immune response	IGHV4-28	1.031630574
humoral immune response	IGHV3-48	0.942885238
humoral immune response	C1QC	0.923985951
humoral immune response	IGHV3-35	0.908939197
humoral immune response	IGHV3-74	0.837041105
humoral immune response	BPIFA1	0.817764699
humoral immune response	CXCL5	0.726468238
humoral immune response	S100A8	0.726437419
humoral immune response	KLK5	0.723253606
humoral immune response	PI3	0.629957339
immunoglobulin mediated immune response	IGHV2-70	0.515218615
immunoglobulin mediated immune response	IGKV3-20	0.494834422
immunoglobulin mediated immune response	IGKV1-12	0.463948159
immunoglobulin mediated immune response	IGLV3-21	4.514593715
immunoglobulin mediated immune response	IGKV1-17	3.677857006
immunoglobulin mediated immune response	IGHV4-28	3.125238899
immunoglobulin mediated immune response	IGHV3-48	2.446933531
immunoglobulin mediated immune response	C1QC	2.422164627
immunoglobulin mediated immune response	IGHV3-35	2.415187769
immunoglobulin mediated immune response	IGHV3-74	2.288171702
immunoglobulin mediated immune response	IGKV5-2	2.236571901
immunoglobulin mediated immune response	IGKV4-1	2.046810661
immunoglobulin mediated immune response	IGHV4-34	2.010820776
immunoglobulin mediated immune response	IGKV3D-11	2.00517449
immunoglobulin mediated immune response	IGLV3-1	1.956162375
immunoglobulin mediated immune response	IGLV3-25	1.890007955
immunoglobulin mediated immune response	IGHV2-70D	1.857268451
immunoglobulin mediated immune response	IGLV3-27	1.854346409
immunoglobulin mediated immune response	IGHV4-31	1.809403737
B cell mediated immunity	IGHV2-70	1.626509994
B cell mediated immunity	IGKV3-20	1.609160319
B cell mediated immunity	IGKV1-12	1.594737235
B cell mediated immunity	IGLV3-21	1.529965539
B cell mediated immunity	IGKV1-17	1.449722336
B cell mediated immunity	IGHV4-28	1.439526165
B cell mediated immunity	IGHV3-48	1.422334343
B cell mediated immunity	C1QC	1.345737389
B cell mediated immunity	IGHV3-35	1.32663728
B cell mediated immunity	IGHV3-74	1.249583353
B cell mediated immunity	IGKV5-2	1.185457278
B cell mediated immunity	IGKV4-1	1.17108798
B cell mediated immunity	IGHV4-34	1.130909473
B cell mediated immunity	IGKV3D-11	1.067764351
B cell mediated immunity	IGLV3-1	1.040477819
B cell mediated immunity	IGLV3-25	0.957484171
B cell mediated immunity	IGHV2-70D	0.908939197
B cell mediated immunity	IGLV3-27	0.814031774
regulation of humoral immune response	IGHV2-70	0.804922204
regulation of humoral immune response	IGKV3-20	0.795385639
regulation of humoral immune response	IGKV1-12	0.792429796
regulation of humoral immune response	IGLV3-21	1.594737235
regulation of humoral immune response	IGKV1-17	1.529965539
regulation of humoral immune response	IGHV3-48	1.449722336
regulation of humoral immune response	C1QC	1.439526165
regulation of humoral immune response	KLK5	1.422334343
regulation of humoral immune response	IGKV5-2	1.345737389
regulation of humoral immune response	IGKV4-1	1.32663728
regulation of humoral immune response	IGHV4-34	1.249583353
regulation of humoral immune response	IGKV3D-11	1.185457278
regulation of humoral immune response	IGLV3-1	1.17108798
regulation of humoral immune response	IGLV3-25	1.130909473
regulation of humoral immune response	IGLV3-27	1.067764351
regulation of humoral immune response	IGKV1D-33	1.040477819
regulation of humoral immune response	IGLV3-19	0.957484171
regulation of humoral immune response	IGLV2-8	1.422334343
