# Supplementary material for: Importance of metabolic and immune profile as a prognostic indicator in patients with diabetic clear cell renal cell carcinoma
Source: Front Oncol. 2023 Oct 20;13:1280618. doi: 10.3389/fonc.2023.1280618 (PMC10623455; doi:10.3389/fonc.2023.1280618)
Supplement: Supplementary file 4 [file DataSheet_4.zip › figure 4/CC.CSV]

term	genes	logFC
immunoglobulin complex	IGLV5-37	2.010820776
immunoglobulin complex	IGHV2-70	1.956162375
immunoglobulin complex	IGKV3-20	1.439526165
immunoglobulin complex	IGKV1-12	1.422334343
immunoglobulin complex	IGLV3-21	1.385610565
immunoglobulin complex	IGLV4-69	1.266485464
immunoglobulin complex	IGKV1-17	1.130909473
immunoglobulin complex	IGHV4-28	1.058990638
immunoglobulin complex	IGHV3-48	1.031630574
immunoglobulin complex	IGHV3-35	0.942885238
immunoglobulin complex	IGKV1D-43	0.923985951
immunoglobulin complex	IGHV3-74	0.908939197
immunoglobulin complex	PIGR	0.837041105
blood microparticle	IGKV3-20	0.817764699
blood microparticle	ACTG2	0.726468238
blood microparticle	IGLV3-21	0.726437419
blood microparticle	IGKV1-17	0.723253606
blood microparticle	C1QC	0.629957339
blood microparticle	IGKV4-1	0.515218615
blood microparticle	SLC2A1	0.494834422
blood microparticle	IGKV3D-11	0.463948159
blood microparticle	IGLV3-25	4.514593715
blood microparticle	IGKV1D-33	3.677857006
blood microparticle	IGHV3-7	3.125238899
blood microparticle	AMBP	2.446933531
blood microparticle	C1S	2.422164627
blood microparticle	IGHV3-23	2.415187769
basement membrane	FBN1	2.288171702
basement membrane	LOXL1	2.236571901
basement membrane	LAMB3	2.046810661
basement membrane	COL4A3	2.010820776
basement membrane	ADAMTS1	2.00517449
basement membrane	COL5A1	1.956162375
basement membrane	LOXL2	1.890007955
basement membrane	EGFL6	1.857268451
basement membrane	LAMA3	1.854346409
basement membrane	LAMC2	1.809403737
basement membrane	LAMA4	1.626509994
basement membrane	TGFBI	1.609160319
secretory granule lumen	LTF	1.594737235
secretory granule lumen	CXCL1	1.529965539
secretory granule lumen	S100A8	1.449722336
secretory granule lumen	S100A12	1.439526165
secretory granule lumen	TGFB3	1.422334343
secretory granule lumen	TIMP2	1.956162375
secretory granule lumen	CDA	1.890007955
secretory granule lumen	PDGFB	1.857268451
secretory granule lumen	SRGN	1.854346409
secretory granule lumen	LYZ	1.809403737
secretory granule lumen	SERPINE1	1.626509994
secretory granule lumen	S100A9	1.609160319
secretory granule lumen	SERPINA4	1.594737235
secretory granule lumen	SERPINB3	1.529965539
secretory granule lumen	ISLR	1.449722336
secretory granule lumen	RARRES2	1.439526165
