# Supplementary material for: Importance of metabolic and immune profile as a prognostic indicator in patients with diabetic clear cell renal cell carcinoma
Source: Front Oncol. 2023 Oct 20;13:1280618. doi: 10.3389/fonc.2023.1280618 (PMC10623455; doi:10.3389/fonc.2023.1280618)
Supplement: Supplementary file 4 [file DataSheet_4.zip › figure 4/diffGeneExp.txt]

ID	TCGA-44-5645-01B-04R-A277-07_L	TCGA-44-3917-01B-02R-A277-07_L	TCGA-44-3918-01B-02R-A277-07_L	TCGA-44-5645-01A-01R-A278-07_L	TCGA-97-8171-01A-11R-2287-07_L	TCGA-44-2666-01B-02R-A277-07_L	TCGA-44-2656-01B-06R-A277-07_L	TCGA-78-7155-01A-11R-2039-07_L	TCGA-50-6591-01A-11R-1755-07_L	TCGA-55-8087-01A-11R-2241-07_L	TCGA-L9-A7SV-01A-11R-A39D-07_L	TCGA-62-8397-01A-11R-2326-07_L	TCGA-55-A494-01A-11R-A24X-07_L	TCGA-44-2662-01B-02R-A277-07_L	TCGA-91-8499-01A-11R-2403-07_L	TCGA-44-4112-01B-06R-A277-07_L	TCGA-O1-A52J-01A-11R-A262-07_L	TCGA-44-5645-01A-01R-1628-07_L	TCGA-55-6972-01A-11R-1949-07_L	TCGA-91-6847-01A-11R-1949-07_L	TCGA-78-7156-01A-11R-2039-07_L	TCGA-67-6215-01A-11R-1755-07_L	TCGA-44-6775-01C-02R-A277-07_L	TCGA-50-6594-01A-11R-1755-07_L	TCGA-78-7158-01A-11R-2039-07_L	TCGA-55-8206-01A-11R-2241-07_L	TCGA-MP-A5C7-01A-11R-A262-07_L	TCGA-97-A4M1-01A-11R-A24X-07_L	TCGA-55-7725-01A-11R-2170-07_L	TCGA-38-4630-01A-01R-1206-07_L	TCGA-97-A4M0-01A-11R-A24X-07_L	TCGA-55-A57B-01A-12R-A39D-07_L	TCGA-MP-A4TE-01A-22R-A466-07_L	TCGA-91-6836-01A-21R-1858-07_L	TCGA-78-7147-01A-11R-2039-07_L	TCGA-86-8358-01A-11R-2326-07_L	TCGA-78-7163-01A-12R-2066-07_L	TCGA-44-2666-01A-01R-A278-07_L	TCGA-55-8097-01A-11R-2241-07_L	TCGA-78-7143-01A-11R-2039-07_L	TCGA-86-A4D0-01A-11R-A24H-07_L	TCGA-62-A472-01A-11R-A24H-07_L	TCGA-78-8662-01A-11R-2403-07_L	TCGA-95-7948-01A-11R-2187-07_L	TCGA-69-8255-01A-11R-2287-07_L	TCGA-05-4426-01A-01R-1206-07_L	TCGA-91-6840-01A-11R-1949-07_L	TCGA-55-8620-01A-11R-2403-07_L	TCGA-49-AARQ-01A-11R-A41B-07_L
NBEAL1	31.73887	21.15557	13.5154	9.113007	1.717703	35.15237	14.96237	1.561702	0.219071	2.794278	1.433275	0.9139813	1.251639	17.65236	0.709426	22.04397	2.038473	1.165836	0.9786443	0.4105143	1.75739	1.753251	20.50271	0.9435976	1.673678	1.836488	2.138105	0.8058124	1.84134	0.8555648	1.722658	1.32691	0.3888503	1.241259	0.3293008	0.9475387	0.4347508	15.10041	1.380182	0.9029976	0.7421699	1.31187	0.3844583	0.6647368	0.6474009	0.862083	1.19698	0.4797385	0.5308785
PLA2G2A	0.1863809	0.2198097	0.4623986	0.08291453	0.1399902	0.7587353	0.1437614	0.03310295	0.01663347	0.1045727	0.4170528	0.3793326	0.07402209	0.263472	0.1256845	1.568237	0.2245613	0.2119356	0.05072611	0.04913378	0.5847048	0.251339	1.103283	0.01989271	1.503485	0.7614589	0.1490645	0.661096	0.02506362	0.07507877	0.8641025	0.1481145	0.2683397	0.06541981	0.09569224	0.08222178	0.02848456	0.4976966	0.2062357	0.2375259	0.34821	1.934244	0.1632422	0.09202812	0.6754714	0.06734985	2.531661	3.040716	0.3109803
SLC25A29	11.2357	3.311841	12.76436	6.509595	19.04385	14.32063	5.144834	6.052461	11.26212	17.32526	7.196161	11.85962	8.816221	5.941241	7.925906	4.853418	11.38109	9.994828	3.642173	15.24472	2.02517	5.021879	5.655356	0.7287762	9.064319	20.50877	4.825034	25.312	7.974863	10.6272	19.36747	24.3354	3.744675	5.290444	9.61067	5.322525	6.308491	7.239581	12.79587	14.11011	2.072698	8.606662	6.616215	7.200821	2.558628	7.059464	5.010735	11.53707	41.85698
AC011815.3	8.157189	17.81423	8.785248	1.132259	1.471155	7.588896	7.169834	0.5896244	0.5925454	0.6304296	6.239921	0.4504407	1.845857	5.631505	0.3837724	11.27673	3.599865	0.5807634	0.7228202	1.365254	2.02812	0.7900253	5.0022	0.3543257	2.483927	1.371203	2.194893	1.041664	0.535715	0.8023745	1.197098	2.251257	0.4779624	0.6059285	0.8711658	2.196782	0.1352967	0.8006998	1.616312	0.7125513	0.3987168	1.746885	0.646143	0.8523789	0.7798122	0.3358949	0.7453477	0.7221433	0.201423
SNORA38	132.5543	82.42345	75.94664	32.63451	1.161547	42.83914	121.5778	0.2112821	0.6369863	0.3080508	0.1330935	0	0.1574839	67.74566	0.6875923	66.35856	0	0.2081069	0	0	0	0.09436413	62.30916	0	0.2781481	0.4272588	0.1268554	0	0.6398818	0	0	0.2520939	0.4281746	0	0	1.049573	0	30.9461	0.4212207	0	0	0	0	0.4699012	0.3193517	0.1719462	0	0	0.1804414
ACADSB	17.33615	4.737067	6.261367	12.64956	14.72622	13.12036	19.68305	4.614765	1.886416	8.323233	6.740853	6.931639	6.414163	5.282588	41.21904	14.85647	8.973179	10.83873	11.11634	1.487713	18.67327	16.31137	12.05941	12.92539	8.305754	8.114844	23.07612	10.27437	8.000825	2.833193	8.506016	5.418387	5.150417	2.780922	3.374054	3.383301	4.529805	12.03618	7.093478	5.445528	13.35009	11.10362	2.926775	2.610487	8.152888	7.358803	3.291589	4.364099	3.548941
ADGRF5	118.1658	12.90062	38.6876	116.2577	55.91858	136.2394	115.8371	4.688746	12.13397	107.6573	59.6135	202.8701	34.12649	24.30997	3.944402	39.08897	116.9108	80.6258	13.68861	1.342076	48.68436	79.06698	71.79447	7.429671	87.00755	120.2129	34.53481	63.33518	60.6175	2.435036	50.53471	45.03072	3.41664	6.610627	50.18016	7.692821	86.88688	170.0425	99.12888	63.09303	4.102726	28.35019	82.94634	70.37727	4.443647	50.27448	59.47217	2.345645	5.186293
ENPP5	10.25866	5.244291	3.873781	12.84397	6.383901	8.02618	2.826299	2.871335	1.478932	8.662123	21.36301	11.31748	3.773408	5.10168	8.670371	7.861243	19.85303	11.87322	6.965769	3.370642	12.35548	11.68194	17.76962	20.02191	3.952259	3.26366	29.19757	7.470589	5.546443	3.342684	10.23925	8.311295	1.846855	1.887186	15.36953	4.085804	16.25397	7.765458	4.446526	7.098995	2.761864	5.275113	26.11866	7.869742	2.642066	16.59152	16.02347	1.982634	5.613827
TSHZ3	2.545178	1.169971	3.214612	0.7485517	0.3061579	2.527487	2.092566	0.4698547	0.231273	0.5825269	0.3110779	0.3479552	0.7075809	6.356321	0.4940925	3.407013	0.6613242	1.175874	0.0734687	0.1850224	0.4278831	0.3683072	2.77943	1.140932	0.5838384	1.665186	0.2504397	0.9943191	0.4719087	1.245069	0.3719781	1.344327	0.3044405	0.5268111	0.2309917	1.536199	0.06600858	0.5673664	0.9582283	0.5250809	0.3278125	1.010099	0.2784624	1.796724	0.4293707	0.9793573	0.7939484	0.4697594	0.4094596
ADAM12	2.962152	6.892964	10.83107	0.6706882	0.3421028	3.455996	5.650581	0.2206248	31.07459	0.2130737	0.3082479	0.3025171	0.9213285	22.99511	1.353148	5.69748	0.4391902	0.6073513	0.04767791	1.927858	0.06310842	0.185704	11.6668	3.453906	1.446652	0.4533017	0.2785158	0.1716371	0.3340884	2.087078	0.7588527	2.480543	1.054717	1.379582	0.4488013	4.643884	0.08599777	0.5404956	0.3143776	0.4016412	0.954229	1.513071	0.480446	0.3853094	0.212696	1.199299	0.311073	9.214871	0.9227766
SNORD72	9.533715	20.25512	15.58283	4.948097	3.538252	17.82481	19.68183	0.6972308	0	0	2.415648	0	0.7795451	30.1252	0	9.175275	0.262768	0	0.5342093	0.8279041	0.9722641	0.4671024	13.3794	0.4189901	0.9178886	0.3524885	1.046557	1.071103	5.279025	0.7906732	2.02224	0.6239324	0	2.204647	0.8957857	0	0.3999708	4.734138	1.042521	1.05324	2.881283	1.721409	1.528128	1.938342	0.922128	0.1418556	0.4406868	1.423224	0.2977283
RNU7-75P	46.31179	51.52456	40.21376	2.62897	0.7609145	30.9307	66.42009	0.8996527	2.260274	0.2186167	8.784174	0	3.68817	68.53611	2.927812	34.72792	0.3390554	0.4430663	0.6893023	0.2670658	0.8363562	0.6027128	84.50146	2.16253	1.184372	0.6822358	0.5401585	0	0	3.060671	0.6523355	1.878506	0.3038659	4.26706	0.5779262	1.675932	0	1.745304	1.345189	0.6795096	1.689902	4.442347	2.464723	0.5002174	0.5099325	0.732158	1.705884	0	0
MTURN	31.65656	21.25627	6.123077	22.5223	5.463743	24.91717	13.99952	9.538357	4.423798	7.934997	6.347413	12.67196	2.501418	6.058634	9.800611	10.18102	5.612582	15.91769	18.41763	5.422189	59.83621	4.233384	12.83304	2.124457	5.618063	7.41888	24.23039	10.37979	12.69811	3.006786	4.526201	7.195791	7.409545	1.410812	6.615539	14.61899	16.98345	13.6255	4.983843	7.539727	4.311578	1.925561	5.670825	9.517225	0.6276052	2.896183	1.225179	6.60627	7.019314
IGLV5-37	0.359876	0.7427395	0.2777689	0.5603381	0.06307045	1.183281	0.6476951	0.7457014	0	0.2899302	0.234871	3.275632	0	0	0.1617864	9.028078	0.05620705	3.452126	0	0.04427295	0	0.09991496	0	0.2688706	0	0.1507972	5.014519	0.4009475	0	0.05637599	0.7029176	0.1779486	1.057843	0.9431647	0.2874179	8.612676	0.6416643	1.084982	0.07433307	0.112646	0	0.2454773	0	1.368242	22.88061	0.6978993	4.524699	0.4566495	0.0636852
AC010542.5	25.01609	17.57363	16.18113	3.901179	0.8336197	11.84244	14.26794	0.4380508	1.467403	5.144933	2.391503	4.322521	2.938599	39.5139	1.663181	9.095212	5.117784	5.249523	1.118763	3.98781	0.407231	2.282525	13.56742	1.842679	1.730052	4.872093	2.235577	6.112575	2.874443	2.152618	7.464289	5.31377	1.578193	0.9234125	3.095385	3.264119	4.313821	2.053702	4.439358	4.025472	3.730171	8.772278	1.200101	2.719768	2.565681	1.663647	3.414746	3.725718	18.45604
SMAD9	6.451777	66.42463	2.586701	2.363914	1.555933	6.933726	2.603116	2.582788	5.553568	1.146296	1.313866	0.3722846	0.9444078	1.507133	2.764787	6.857542	2.718131	1.982379	2.12825	0.5178921	2.990014	0.4679458	4.646128	1.33538	2.745807	1.638336	4.362514	2.028788	0.9888372	1.038942	0.6996392	2.13683	3.673788	1.829823	0.6292256	14.40995	1.073484	3.280489	2.754311	1.277212	8.692409	1.03471	1.137485	0.9998229	0.5524343	1.584381	1.416851	20.0838	1.194451
SEMA3E	1.781816	1.077163	0.4618504	2.104912	0.03670386	0.3497704	2.683356	0.338903	0.1204497	7.570527	0.6066131	0	2.245755	6.278237	0.6500947	0.4206014	0.01557605	1.164264	1.399647	0.09078972	3.204379	0.05722259	4.708439	1.708744	0.1033781	0.3928147	5.310331	1.517448	0.406801	0.00468686	0.04794878	4.016542	3.707632	0.01960267	0.4513443	0.9854916	5.341637	0.5131422	3.145485	2.094618	10.4215	0.82312	1.159457	0.006893926	0.2623719	0.1042685	3.547437	0.6116405	0.6565201
MIR553	36.2875	59.23347	25.97139	2.739431	0.5203312	44.11007	38.29497	0	0.4121676	0.797308	0	0	0.305704	41.03742	0.4449127	22.30851	0.6182775	0	0	0.4870024	0.38128	0.1831774	51.36363	0	0.2699672	0.4146924	0	0	0	0.4651019	0.5947764	0.9787175	0	0	0.7903991	1.018704	0.4705538	3.58044	0.8176637	0.9293294	0	0	0	0.2280403	0.4649385	0.3337779	0.5184551	0	0
MIR548V	91.4115	41.66769	47.39778	6.40342	1.769126	71.91388	46.93361	0	0	1.524852	0	0	5.976512	44.39503	0	66.06198	0	0.3433764	0	0	0.324088	0.3114016	50.70087	0	0.6884164	0.5287328	0.4186228	0.2677757	0	0.1317789	0.25278	0.6239324	0	0	0	0.4329491	0	7.101207	0.5212606	0.26331	0.5238696	0	0	0.1938342	0.2634651	0.2837112	2.203434	0	0
IGHV2-70	3.508959	20.69159	20.02263	5.268431	7.280761	22.11361	46.85748	13.32139	0	4.921929	3.876814	17.40771	0.2322667	1.948704	2.619765	25.15085	1.174382	14.50238	0.8356347	0.3237614	2.317501	2.122402	12.43131	1.123549	1.487082	18.62872	1.543526	2.632878	0.117967	0.6478514	7.230355	20.72803	44.62584	9.114185	0.3503072	30.76599	2.50261	6.876401	26.90753	0.529562	54.02588	11.28373	0	3.465193	30.52663	1.458181	36.83058	331.6351	0
AL031775.2	13.07164	12.00304	13.97966	1.379861	5.300098	10.19861	10.91566	0.8263477	1.314865	1.472559	3.079883	0.3945527	2.207107	13.15408	1.045819	9.303654	0.7266669	0.6782743	1.793888	1.758019	2.68873	0.5843586	12.10144	0.165527	1.314507	1.531802	4.134546	2.433122	2.294095	1.457702	2.346797	1.273541	0.9303548	0.5443574	1.769453	2.480103	0.7110591	1.870277	1.681763	0.9882251	1.138285	0.9067506	1.962041	1.186936	1.066871	0.7845842	1.13164	0.6325441	2.2348
LTF	2.1022	0.4360483	10.72612	8.136374	5.509687	4.202824	0.2709278	0.03283404	0.00659934	1.803189	16.15361	0.7274188	0.1174732	6.675158	2.763969	4.413004	0.8167028	8.285663	0.5534544	0.3781808	0.4761736	4.050348	4.98745	0.1578489	0.7650872	1.035803	2.866388	3.213056	15.73142	8.720305	1.647504	1.50829	0.9138156	10.83895	52.90345	3.213222	1.00958	5.178585	5.168012	5.426157	1.879862	0.6593264	1.626357	2.084848	0.8287954	22.75034	3.561189	11.82948	218.7388
LINC02446	0.3101236	3.84034	10.59202	0.5633507	0	2.209336	9.558353	0.6104786	0	0.09369288	0.3238405	0.06136477	0.02394916	1.095993	2.335279	1.240283	0.193746	0.2848283	0.04923588	0.0572284	0.2389589	0	1.492729	0.1544664	0.1480465	0.1299497	1.099608	0.6663542	1.070401	0.4129476	1.025099	0.1725159	0.1085235	2.108131	0.4334447	0.6783534	0.7188415	1.402477	0.2402123	0.0485364	0.5069706	1.956748	0.5633653	0.3037034	5.487845	0.03922275	1.09664	1.475693	3.539811
AL162511.1	15.15901	3.107563	43.84703	8.423984	7.366327	4.531198	2.755836	0.2855553	0.1594277	2.991492	3.197879	8.604751	0.6858341	21.5734	0.2065124	9.185714	20.30398	10.31301	15.89865	0.01883741	24.27526	2.451535	3.653078	0.03813334	3.132725	26.32235	50.95864	12.08798	3.843659	0.1319288	1.01227	4.637495	0.5358272	2.056668	0.835659	0.03940378	2.784779	2.246657	1.976718	2.228699	2.622328	3.498959	0.4172364	3.246007	0.1798397	2.220629	0.3609721	0.161914	0.108388
IGKV3-20	55.96852	360.4255	136.9991	252.5858	32.78781	212.9143	82.20951	35.07071	0.9809589	28.66721	185.3022	202.1392	1.870908	15.85537	310.5579	436.7431	22.38783	298.188	21.58206	6.457652	29.23274	37.27478	166.0454	50.02742	93.34927	229.9988	96.40884	38.29192	127.9636	564.119	56.11716	25.78921	555.7707	193.8987	27.9933	391.4725	74.15458	179.4238	214.5856	23.48725	911.1663	190.3879	12.98909	396.3135	554.3833	23.63315	291.6465	658.9528	59.0693
MIR27B	24.92475	0.4286799	10.58094	14.22982	0.4368213	41.88716	5.60736	0.2582336	0.7785388	0.6275109	0.6506796	0.9863818	0.3849605	4.110651	0	11.7806	0.5839288	2.034823	1.187132	0	0.2400652	0.3460018	5.737753	0	0.1699794	2.088821	0.4651365	2.975285	1.173117	0	3.557644	2.002746	0.1744415	0.204134	0	0.320703	0.1481373	15.27949	1.930595	0.3900889	0.3880515	6.37559	0	0	0	8.511337	0	1.05424	0
AKR1B15	0.06746548	0.2227846	0.9841789	0.007003056	0.02128272	0.07394269	1.529924	0.008387739	0.03371717	0.01222939	0	0.06407774	0	1.506856	0.06369276	0.0883034	0.006322236	0.02478506	1.028253	1.090592	0.05458325	0.02996948	0.2371971	0.04032386	0.01104227	0.06784741	2.306517	0.006442723	0.02540283	0.09194797	0.01216385	0.170135	2.368417	0.006630519	0.2370801	0.6250092	2.983241	0.1139041	0.05016644	0.1076997	0.01260438	0.06902894	0.009191749	0.1305831	0.003169505	0.04778295	1.198138	3.133233	2.908336
SNORA22C	149.6601	79.81124	134.5085	78.37021	0.7041298	56.51097	243.1418	0.2081286	0.4183193	0.5057551	0.2622142	0	0.4654001	33.13062	0	31.04073	0.1568764	0	0	0	0	0	71.46889	0	0.5479932	0.1052205	0.124962	0	0	0.07867396	0.1509134	0.1241657	0	0	0.1336994	0	0	71.06254	0.3112004	0.1572	0.156379	0.685138	0	0.2314439	0	0.08468992	0.2630966	0	0.1777483
Z83843.1	130.6124	46.38537	56.36884	7.197232	1.174617	77.31395	75.1365	1.089837	0.6312819	0.9820844	1.663868	0.6070866	1.094395	64.38527	0.7306951	59.26622	3.970399	1.446188	1.252529	1.559201	2.202215	0.5611145	71.31602	0.900516	0.7920992	1.947535	2.758253	2.482284	3.20896	0.9698353	4.329843	2.302708	0.8384554	0.8196383	0.94805	1.767043	0.6642662	9.000276	2.078441	1.63488	2.041456	3.375862	0.5059203	1.165635	0.7006671	1.524419	1.176759	0.9810012	0.9630723
GJA4	1.149703	1.321243	1.361342	2.413954	3.887887	2.348337	1.022845	1.867945	2.872931	3.031349	4.358833	2.729928	5.27869	1.292808	2.784008	3.790523	1.114124	4.575685	2.638378	1.475473	7.112194	1.922456	1.148341	6.481291	1.165403	2.685236	2.447859	6.188316	1.992317	2.363884	1.130664	6.143633	4.246335	2.195659	1.439935	5.264983	0.2981727	1.811884	4.363572	2.097892	1.806236	1.684314	2.830197	4.52468	2.043888	1.672194	13.12051	1.492023	1.123634
TSPAN18	2.674602	0.9305223	3.016945	0.8209894	1.436354	1.591323	2.021744	0.5320378	3.251006	1.285932	0.9904826	1.369947	1.366738	2.020067	1.11823	2.125426	1.0312	2.559385	0.4804335	0.7332825	2.609927	1.559395	2.015024	1.261752	1.110034	2.805018	1.317689	5.52427	2.89173	2.178134	1.140115	4.899922	0.7861902	2.564766	1.19316	1.616461	0.1553285	0.6450878	2.824568	1.388533	0.5924875	1.376111	1.046342	1.207048	2.006841	0.7789857	4.31154	2.618092	0.3610672
ACTG2	2.978412	0.3401543	0.89956	3.012224	1.374079	2.761161	1.12824	0.248815	2.647563	5.544753	2.074457	0.6708742	1.123669	0.9652179	5.025143	3.569634	2.068496	5.622326	0.2803513	0.8733074	0.1156546	1.444655	1.832971	3.711652	0.3371934	5.035286	0.566805	9.634584	0.8089611	2.370706	0.9869762	4.160641	0.5240112	1.128067	0.6393432	3.217297	0.1553285	1.355805	11.37263	1.542136	0.681814	1.626102	0.9864066	3.263292	2.029739	1.179214	5.818777	1.710408	1.018729
PLAUR	2.325266	3.594101	8.09967	3.928751	2.797048	4.468166	3.777325	2.872147	5.514926	3.840924	4.044228	8.616511	5.41035	13.57507	10.41956	9.233603	15.05035	4.08631	4.132721	24.4489	2.623535	11.93345	5.283316	13.13845	6.763173	11.79022	6.942921	7.36338	9.693413	9.130203	14.31494	12.6289	7.363413	40.45234	10.75666	6.473351	4.580325	13.02537	4.132348	12.92151	3.056004	16.87035	6.685775	7.031438	2.340861	28.11523	4.049929	6.495037	4.547755
CSF3	0.02020925	0.06256409	0.3275671	0.04195525	0.6215849	0.0221495	0.4637439	0.03768815	0.2524991	0.01831653	0.02374101	0.04798614	0.09363905	0.7142057	0.09539569	0.2865551	0.09469115	0.8166789	0.09625393	0.05221017	0.2452558	0.1122168	0.2791339	0.01509874	0.1157697	0.5589007	1.221926	0.2315898	0.1712116	0.03324152	0.07287351	0.8843727	17.16787	0.1588935	0.01614028	0.2808318	0	0.1584139	0.03130695	0.1043751	0.07551273	0	1.528128	0.1955805	0.06171255	0.1584693	0.7146272	0.07693104	1.705903
NCCRP1	0.1587724	0.07021855	0.0525205	0.2001253	0.3040965	0.09943759	0.2449322	0.3806923	0.3542391	5.495701	0.1332281	11.55234	0.1156049	0.224444	0.03059056	0.02473954	0.3507115	0.5277372	0.06481812	0.678061	0.02621541	0.5478654	0.1424022	4.660153	0.04640488	0.2281018	0.01693116	0.4548666	0.3843173	1.502999	9.272859	0.3785232	0	0.3566669	1.077841	0.1575952	8.023681	0.04102965	3.886176	0.9371599	0.0423757	0.2088667	0.185415	0.3449426	18.65834	0.1778574	37.572	0.4029351	0.1204159
IGKV1-12	0.3381749	3.14078	3.132228	4.914456	0.8297409	14.94924	1.369436	2.943085	0	0.3405587	1.942229	2.542783	0	0	3.19264	15.86078	1.637348	2.553754	0.6442725	0.1664129	0.5211466	0.5007463	1.698522	1.179068	2.029502	7.262326	0.3786538	1.076485	1.379444	0.2913704	0.2540502	0.8778948	2.461466	4.708418	1.935617	3.829097	2.251092	15.02146	2.724176	0.7938994	3.474914	1.384048	0.1535807	4.01305	6.249022	1.511226	6.64352	2.002526	0.2393796
AQP9	1.678086	17.94651	7.675007	0.7125908	0.7400981	0.9119979	4.998264	1.603523	0.9096991	2.589341	0.2226591	1.152557	0.257037	27.97602	2.328674	6.791878	3.567471	0.8066956	0.1056859	0.2968682	0.2805089	4.870764	5.154545	2.466019	1.299515	3.608785	0.1449328	2.019699	4.751939	0.8440366	1.675302	1.37323	3.313688	4.804564	1.146384	0.6638106	0.01483663	1.31289	0.4554652	2.949723	0.6477522	2.667697	0.7085602	0.5560376	1.612553	4.855102	0.5122048	1.768582	4.417607
S100A1	0.7847593	0.427831	1.885711	0.238231	0.5488378	1.314496	0.4596925	0.0552262	0.05549979	1.212277	2.846884	0.7031633	3.766515	0.5232795	6.629933	0.7752048	8.353072	0.3898398	0.9591085	0.6229774	0.4962932	0.3083184	0.5577654	19.22653	5.895086	0.6281974	1.193697	2.665384	0.3205745	32.3715	2.295876	0.9170228	0.9140045	0.1309692	0.502586	0.6972909	0.1900851	0.4464062	1.669869	0.3962685	1.065029	0.8483954	0.6556326	2.256921	0.3443307	16.03015	7.144071	0.7327491	0.2908501
LAYN	2.397342	0.7362823	2.362537	3.791986	0.3788841	1.73603	2.292169	0.8781915	4.974328	1.013119	0.9722941	1.152034	0.7603705	2.299633	16.57045	2.381369	1.089852	3.066796	0.1631173	1.184977	1.030814	0.7369046	3.619443	38.56201	0.8466529	1.672751	0.9160703	3.141083	0.8328233	1.777171	0.8554641	2.450218	0.3715205	0.827444	1.361913	2.18127	0.4630705	1.609022	2.299029	2.6063	0.6931608	1.883476	0.8457198	1.548701	1.505036	3.042857	8.219426	0.814823	0.8560636
PSCA	0.02544784	0.05252119	0.8838816	0.1056615	0.03344916	0.5857116	0.3435025	0	0.06359023	0.7765047	0.05979018	0.03021249	139.3011	0.2158416	0.05148167	0.08326966	0.1550078	0.07790729	0.1454455	0.3475037	0.07353103	0.02826107	0.3195366	0.1521008	0.09371523	0.07197724	0.1044776	0.1215091	0.04790947	0.02989878	0.229409	0.1226867	0.4915629	0.1000407	2.977484	0.3339823	16.79741	0.09206653	0.2128801	1.350154	0.1188587	0.3384885	4.299215	1.345735	0.07770951	0.1158662	0.3599484	0.09687289	0.2296713
KRT8P3	0.09288725	0.0319513	0.6094046	0.3374661	0.5290693	0.5090257	1.04485	3.676221	0.1160555	3.938118	0.5092275	1.323345	0.8607813	1.181767	1.774738	0.5741143	0.6673472	0.1895798	3.12636	1.222716	3.077606	3.146253	0.1166342	1.295428	0.4560937	0.3308381	2.449911	0.5026569	0.1748745	2.655585	1.339786	2.572089	1.144163	0.4868787	1.669166	1.123456	0.7618491	0.5787569	6.590404	3.416306	0.8532313	0.8870386	0.9702402	2.41858	0.5963876	1.519392	5.839328	1.512605	0.2136904
AC099677.1	27.43146	36.24427	38.28925	5.854555	4.178508	52.82466	26.30012	0.9562023	0.1601565	7.512919	8.633588	1.826215	10.80969	10.50984	0.3457607	29.92014	6.006125	4.081273	3.17473	1.135411	4.889099	2.775923	24.78709	0.7661533	7.238207	12.81044	6.219539	6.487822	8.44644	0.7229013	11.90233	9.317391	1.291864	2.015678	1.228506	0.7916783	0.2742657	5.255859	9.372763	4.574071	1.915866	5.77082	0.5239297	3.278568	1.264633	2.399386	1.007284	0.1626542	0.5444175
RGS4	0.7514532	0.4882483	6.047102	0.6837248	0.1414521	0.6507446	0.3882019	0.5651664	0.6954689	0.2466445	0.09808631	0.08811351	0.4814395	3.724503	4.798359	2.863637	0.769395	0.522591	0.2386047	0.06163058	0.2948692	0.1648445	2.283194	0.9495723	0.0986977	1.311992	0.3912686	0.1816179	0.2270548	0.8523662	0.1589022	0.7121809	0.1869944	0.4695589	0.322305	6.388595	0.01323311	0.3636051	0.3822865	0.1655216	5.832328	0.2752736	0.6446199	0.5707608	0.05447997	0.2229327	0.422826	2.695768	0.08372839
SNORA5C	15.39149	42.91805	20.4738	29.40389	6.456665	35.17405	31.82689	1.628568	4.091591	2.077657	6.027098	0.3887928	5.159033	5.092235	0.4416651	25.36037	1.994735	2.807164	3.431417	2.900686	1.135491	1.181962	10.27998	1.223329	2.009975	3.910822	2.444513	3.283672	0.9247927	1.692926	2.36174	5.222208	0.9626116	0.4827695	2.353889	4.550705	1.167798	86.88303	2.1307	3.228911	0.9177277	6.031215	2.00776	1.811006	4.076979	1.573873	2.316018	2.908779	1.043136
IGLV3-21	4.247972	94.13298	60.31229	36.78437	27.66341	68.04017	59.85531	26.8237	0.09311427	13.28405	37.17953	281.7185	0.7251582	2.107026	512.3088	54.86876	8.275881	59.04704	11.57158	6.023621	47.07352	15.37352	44.63698	7.405406	18.66272	136.7093	1.279512	11.17363	16.7666	15.27059	20.25599	62.60053	349.5043	39.25884	11.72557	206.8375	56.52743	70.05715	28.47018	3.744076	165.9674	15.78435	1.472283	129.9011	40.6314	7.427391	241.9239	188.5654	71.89001
CNN1	2.36211	0.3688399	1.511324	5.879766	1.213325	1.635089	1.342503	1.816133	1.82513	5.6386	1.344858	1.217688	0.7632539	1.362013	2.871359	3.37306	5.927069	5.813729	0.3256697	0.217945	0.2245154	0.716213	1.190299	3.332183	0.4641903	8.727357	1.258624	9.356844	0.4681089	1.497176	1.204798	4.858331	1.403025	1.221834	1.296981	2.903323	0.2715423	2.286367	12.34511	1.466583	0.9871321	1.287927	1.884356	1.928271	1.69377	1.56449	7.644473	0.936656	0.8085175
A4GALT	0.6402687	0.4876725	2.241499	1.93054	1.542901	3.341616	0.6790565	4.04645	2.314189	11.07643	2.095308	5.194341	18.73239	0.8404476	3.844723	2.394363	0.9357146	2.809549	0.4937307	23.39961	1.118836	5.32864	1.512202	1.389515	0.5676375	2.323574	0.9501871	5.488355	0.3874514	4.48487	1.449856	3.703031	5.780576	7.611015	10.86631	2.318477	9.323138	4.540875	3.509314	9.569703	2.727041	1.871733	30.36525	2.423751	0.7913802	2.988464	4.863577	10.69715	5.600489
IGLV4-69	2.569807	14.25386	3.719053	6.168623	15.05939	10.91405	11.41814	3.993685	0	4.755305	23.60616	41.06079	0.2480653	6.811375	221.815	18.9199	2.107161	24.06093	4.895856	1.185543	3.588946	17.06392	3.630134	8.799792	4.337516	61.37843	4.316111	5.777308	7.559463	3.11992	3.18539	7.227093	209.3948	41.35687	2.308946	171.7743	10.38588	3.873826	39.24591	2.463425	12.10276	2.410247	0.7294168	8.030936	22.81269	3.087645	436.4377	471.4642	23.30666
CYP2A6	0.7167479	0.159922	0.3139892	0.1105945	0.005092476	3.779186	0.5491146	0.01204198	0.03630492	0.5325715	0.3716965	0.02299854	3.64416	0.520297	0	2.345321	0.1724557	0.3202474	30.29954	0.007149431	0.1903108	0.0968088	0.8270148	0.1592018	0.03963249	0.2678669	0.1518321	0.6752201	0.09117487	0.1502143	0.1833637	0.3951213	0.7890541	0.03807681	0.07735627	0.01495506	0.9394823	0.4789037	0.996307	0.2091927	1.655754	0.2774868	0.06598136	0.1874735	0.1228594	0.08330036	0.4718926	0.01229036	0
WDR38	1.132126	0.5006932	0.6740952	6.98387	0.00850337	0.8153954	0.1746489	0.02010759	0.08082883	0.4104383	0.2153294	0.03840275	0.299753	0.4115308	0	0.1764052	0.1515605	10.67512	0	0.02387611	0.09346446	0.08082523	0.2436956	1.087501	0.0132356	0.3659578	0.02414551	1.281925	0.1826916	0.0304032	0.4373987	0.4078578	0.01358305	0.04768524	5.812596	0.2746901	0.4729287	0.799669	0.5111135	4.267634	0.06043196	0.5626332	0.2203501	2.917995	0.02279439	0.8182011	4.473591	0.2873127	1.665733
CXCL1	11.04305	13.3248	9.578953	9.091275	1.365066	2.769713	3.224232	1.20509	11.6132	2.143996	4.242973	3.041344	1.539842	30.73201	3.548316	5.965817	1.524703	11.93339	1.319035	5.238282	0.600163	2.614236	35.33934	10.70752	0.8782267	21.38866	14.31587	1.768642	4.105908	16.68386	4.696715	8.190718	100.0713	16.05854	5.571013	4.863996	2.666472	1.66989	1.308514	2.974428	3.330776	3.719094	7.593477	1.962272	2.219938	48.68625	0.5984636	2.6356	25.83988
AC090114.3	27.87122	19.65826	23.18315	4.128973	3.940876	19.39591	21.03876	1.648459	0.4733215	1.65136	3.454331	1.15653	1.880688	35.95668	0.2919572	18.53502	1.420025	1.39173	0.309313	1.078572	1.469929	0.585991	21.6775	0.6064995	2.657337	2.194018	2.322877	0.3876125	1.783024	0.6104112	1.463624	1.906669	0.9544834	2.021148	0.280946	1.629434	0.4245769	4.242205	1.022819	1.118035	0.5055436	2.602533	0.4055346	1.010089	1.156831	0.6707769	0.552852	2.712538	0.3735072
SCGB1A1	13.25894	0.1590977	0.1784975	21.00466	0.4458279	23.74107	0.3121623	0	0	16.48866	38.42699	1.18976	0.2857439	0.6538296	1.507505	4.960745	22.46621	88.26306	1.395186	0.3698541	0.3118373	7.490761	160.5818	0.1151863	3.028086	66.13702	5.121296	718.6326	117.5536	0.7970131	107.4706	398.9451	0	0.1136416	387.866	25.88768	0.274894	11.24852	61.6437	135.7992	2.628349	0.3154931	12.97071	1.571989	0.380259	27.63016	209.1672	8.216552	2.373642
AC009120.3	29.21005	4.061178	8.100238	5.446822	0.5287837	17.06159	12.51327	0.2718249	0.1639029	2.747837	1.575329	0.311489	1.094098	12.1156	1.23847	3.815579	1.270301	3.212878	1.832765	0.903755	1.667821	2.136713	6.149554	0.8494146	2.433389	1.896429	1.991111	1.461544	2.058099	0.8836634	1.458536	1.65409	0.7712151	0.6446338	0.5936981	0.8777135	0.4054285	2.162068	2.872183	1.437169	0.5310179	1.342229	0.5361853	1.299785	0.3903187	0.7963824	0.8246771	0.9987538	0.6964405
AP003392.2	72.2578	69.22356	28.71836	6.38103	4.139302	65.24731	68.71173	17.69894	2.290701	6.451295	15.62569	2.048639	11.49329	53.0545	1.745427	23.29108	6.872393	5.018578	2.465581	4.855976	4.98597	7.066422	65.5428	0.9669002	1.941687	2.71145	8.291952	5.149532	9.136774	3.801314	3.305584	17.19814	1.811508	0.953934	3.014663	3.330377	1.461432	11.05499	5.212606	7.696753	2.014883	5.517338	6.612093	2.609307	2.431986	2.346074	4.237373	1.915879	2.748261
C16orf74	0.3702713	0.1061381	0.1667123	0.3950257	1.930546	1.600735	0.2221348	0.2941093	0.2827156	0.4288135	0.08860698	1.587437	0.03812539	2.558959	0.1664598	0.6506691	1.725281	0.6045691	0.7446109	2.216855	0.225866	0.7081853	0.3616141	0.6454868	2.693483	1.46749	0.3992368	2.710906	1.045639	3.0404	0.723222	2.075007	0.2073143	0.6267223	2.718983	0.7463954	0.146711	0.8434437	0.8030425	0.4635994	0.04803939	1.052367	5.493134	1.7917	0.2174403	0.9105817	0.7112414	0.2740734	1.692724
REL	13.15841	9.6297	16.39278	3.382607	0.6235037	14.86297	22.36746	1.018434	0.34365	0.8731072	1.047389	0.5821011	3.439095	26.33217	0.4704097	20.77827	2.345884	1.432692	0.4632504	0.5134403	0.9974597	2.947179	21.22234	1.363998	0.9003545	2.043212	1.222951	0.6300044	1.823621	0.7118752	2.265699	2.400749	0.6544928	5.19478	0.4218271	0.7939643	0.4435038	4.795129	0.9386242	1.923999	0.4803495	2.377803	0.6680045	1.81176	0.9915933	0.9024311	0.8927285	0.5083395	0.3661093
CRYM	4.875549	0.587593	0.4120263	13.57583	0.5706859	3.653437	0.3682888	0.6415556	0.2075006	41.33289	7.729702	0.04225115	8.684514	2.498625	1.463906	0.983354	12.27825	15.39837	1.378605	0.004378129	0.07540916	8.470915	4.662252	0.1152167	12.07671	49.22537	1.314976	18.96378	13.65679	0.359587	5.560892	0.888661	9.275381	0.4022228	10.04739	1.172236	143.4861	8.898191	44.43166	22.78028	1.246649	0.6311531	9.664946	0.3403118	1.044944	0.639138	1.966894	7.044621	5.51687
CYCSP34	10.33065	8.376179	5.467661	1.148939	2.832154	21.8362	7.569937	0.8256681	2.120494	2.630592	4.103134	1.051275	2.39334	3.546595	0.5971196	11.10691	2.005334	1.174709	3.092791	0.7080759	3.496739	0.6146085	7.968339	0.6615633	2.596658	0.8812213	5.06754	2.254953	1.667061	2.982364	4.323868	1.477735	0.5577538	2.103118	0.5893327	0.5696698	0.6315328	3.470515	1.920434	0.9700894	2.136836	1.510008	4.423529	0.6121081	2.114654	0.8959302	0.8117915	0.8426985	2.115438
AC010834.3	17.72603	40.82457	29.59466	3.347707	1.431881	13.03919	15.156	1.425648	2.178914	1.963127	4.041281	0.2836242	3.608544	16.14242	2.029825	24.07655	1.2089	1.726024	1.228852	3.262242	1.546235	1.207137	11.75881	1.035204	2.541544	2.867958	2.193423	0.8441064	2.608592	1.796347	2.412043	2.285759	1.123559	1.033062	0.6105461	1.696755	0.4770684	1.815005	2.338919	2.624687	2.075394	3.862019	1.106632	2.163347	0.5948308	0.7130549	1.238992	1.515681	0.6087736
CCL7	0	0	1.263961	0.1349082	0.7516565	0.2279114	0.2105197	0.2585329	0.3572438	0.2355893	0.0203573	0	0.1204396	3.527498	1.367217	1.134063	0.1461514	0.2228166	0.04952114	0.1343066	0.06008584	0.288669	0.4569411	0.466084	0.2339925	0.1960539	0.03880629	0	1.272349	0.4642037	0.1171634	0.03855898	0.240135	4.828255	0.4567157	0.3210746	0.01853862	0.2507737	0.01610693	0.8543082	0.2185319	0.4787233	0.07082866	0.7726417	0.1953855	8.77105	0.08170323	0.2638654	0.800382
CD48	8.071233	6.533113	10.10615	16.38638	0.6448251	2.673365	7.89826	2.129599	9.664915	3.167071	1.379067	2.228849	0.234927	3.661166	11.19049	4.439107	3.884535	14.81741	1.488085	0.429883	2.05104	2.469147	6.727768	0.9214199	1.614856	10.33564	1.094506	4.18103	13.14435	2.276546	7.195814	3.542096	0.6444852	1.643048	3.863315	3.290095	1.764074	3.875226	6.419435	7.347587	2.214525	5.14565	1.577603	2.552881	6.894836	3.677674	7.085447	4.903472	3.550187
IGKV1-17	11.15679	18.24952	19.37548	45.46151	12.44941	25.7567	28.19701	2.360993	0.07414655	2.008035	5.716685	44.669	0.4399549	0.8389083	57.70682	28.35112	4.393369	63.80623	2.487324	1.18272	6.173105	5.898507	22.50392	4.965809	12.18995	20.2914	12.62513	7.877421	1.340705	11.76946	6.473308	9.507541	117.7231	18.66368	3.412517	116.2777	12.18959	29.77175	82.88688	1.504628	7.040364	14.57278	0.7276801	13.6607	11.06832	2.671989	80.20966	116.5688	15.12271
SRCIN1	0.6542265	0.6632073	3.203539	0.6311641	1.187713	0.9490199	0.254539	2.332476	2.182954	3.598418	3.488654	0.6442195	4.316987	0.1088033	2.099463	1.028395	1.711215	1.338396	1.114425	2.116276	2.637628	1.766159	0.7151722	1.860261	3.880044	1.852848	0.7296634	1.017998	0.3260335	0.836476	5.698283	2.324895	2.225274	2.791267	4.010981	3.972228	0.9208454	0.3573547	1.603695	4.005889	2.367254	3.181561	1.080098	2.483366	0.1762762	2.044239	1.720712	5.17869	6.825941
ZDHHC11B	4.477185	3.147077	0.8907542	1.390374	6.754845	1.859185	2.414872	0.02304895	0.04632627	4.007461	25.18009	3.477607	2.370848	0.3931083	0.2437827	1.900773	4.369332	1.980799	3.284725	0.03078982	0.9320879	0.1235312	4.60917	0.15236	1.240287	6.29527	3.169079	8.914052	2.626424	0.85384	7.349421	0.7219053	0.08952742	0.3552944	3.331434	1.624453	0.4429428	0.575698	4.971362	6.685027	5.472489	2.646133	0.4293914	1.137374	0.1001603	1.247392	0.1019771	1.070359	0.9793047
AC010719.1	9.069004	3.470758	8.205151	2.930128	8.115403	10.33465	1.864616	0.5973597	0.4502393	1.106839	0.1411112	3.422626	0.2782847	1.443327	1.012519	6.878386	1.491481	2.169661	2.174025	0.7979799	2.498992	2.050999	4.600258	2.871793	3.956628	3.28423	1.434638	7.542168	6.897361	0.6774175	4.683367	1.091394	0.2017637	0.5312404	4.05322	1.391001	3.255451	1.702081	1.023448	2.11494	2.440517	5.653535	0.08182748	0.3113803	1.707057	1.504011	0.2831722	1.486098	11.98885
TMED6	3.879145	5.807686	1.951075	2.244353	14.91198	2.300032	1.201748	0.375546	0.3774065	0.5763672	2.826375	4.378948	7.160102	0.8989578	0.2787405	1.456599	4.797238	1.927385	2.08989	0.3755199	4.152737	2.595381	1.117903	0.4276015	2.068665	3.807176	27.62733	1.427125	2.963138	0.2689746	0.7022662	0.4952546	11.61625	0.2812449	0.876105	0.4663945	0.3288208	1.572134	0.5516767	1.313751	9.875925	0.4554638	0.303243	0.4835553	30.48054	0.305628	0.5996589	1.069183	0.8609012
IGKV1OR2-3	0	0.160755	0.1803569	0.323405	0.08190399	0.3414714	0.8411041	0	0	0.09412664	0.1220024	0.5548398	0	0.8808538	0.2100976	0.5097375	0	0.1907646	0	0	0.09002445	0.04325023	0.5868157	0.1163861	0.1274845	0.3426972	0.2907103	0	0	0.07321049	0	0.05777152	0.9812336	0.2296508	0	0.4810545	0.05555149	0.5635878	0.772238	0	0.1455193	0	0	0.7537998	0.4757009	0.03940434	0.244826	0.6918451	0.08270231
UPK1B	0.2771861	0.3064702	0.6189122	0.04110355	0.005204843	11.41413	0.374154	0.04923077	0	0.005981569	0	0	0	0.9516019	2.563451	0.8638094	0.009276892	0.01212273	0.01885999	0.05845748	0.02288353	0.362798	0.5717957	0.01479224	0.0162028	0.006222216	0.007389635	0.01890737	0.03727467	6.308637	0	0.01468508	0	0	0.07906317	0.5655469	0.02118115	0.5372241	0.0674771	0.02788808	0	0	0.5934479	0	0.04185677	0.005008142	7.141227	0.02512311	0.0210223
HMGA2	0.1135959	0.07514352	0.09105077	0.02116421	0.001531413	0.606548	0.1022234	16.01327	24.11706	0.02903914	0.3627043	0.03112261	0.009447191	4.928618	0.7915592	0.08895504	0.002729525	0.03031824	0	3.184123	0	0.007278101	2.918573	0.01088074	0.05482422	0.01464602	0.004348481	0.01112617	0	11.68394	0.01969331	0.1328636	0.01223118	0.02576359	0.04768839	0.07420538	0.1319127	0.05971404	0.9150742	1.792894	0.6353232	0.01192086	1.07345	0.00402694	0.01094707	0.009577994	0.5607649	0.3215491	0.1175218
FAM149A	2.562214	3.486947	2.627998	2.119673	5.234823	8.58482	0.9168647	0.171034	1.78864	4.387333	1.659869	2.643836	1.478018	1.203282	1.449505	3.104143	0.7855845	1.826778	1.679002	1.215359	4.789894	2.664042	2.882572	0.07708518	2.972847	2.158975	7.181893	0.911402	3.836348	1.400119	1.511448	0.9725278	5.805713	2.839255	2.38281	6.777171	3.529064	6.29905	2.362888	4.19439	6.035845	1.996984	4.60957	1.551268	3.277914	0.4545469	0.3175512	0.294573	2.008439
IGHV4-28	3.378036	9.695226	6.599788	4.163935	0.721526	19.20596	6.697167	1.181191	0.1318936	2.009216	5.208499	15.41541	0	0.8953619	3.772859	17.04083	0.8903197	10.79414	0.9050134	0.194801	1.464115	1.553345	26.24516	2.997011	2.548491	23.98581	3.191383	1.108906	3.279206	2.778209	3.949316	1.722543	22.78494	7.832983	0.885247	10.9205	3.086833	10.50263	11.02211	0.2478212	1.28194	11.77309	0.5033834	10.69053	8.530071	2.136179	10.70091	25.4506	2.07359
ATP8A1	27.81049	47.34748	15.71409	14.43809	8.843261	18.02837	34.0299	8.008909	1.479078	12.02683	7.343284	4.542165	6.359428	8.324811	1.342644	24.39093	10.62991	6.934369	3.716902	1.827466	11.41123	7.855808	10.20144	2.82245	7.791275	10.04052	7.559807	10.41549	7.534596	1.138106	7.257239	5.715434	8.424782	2.05523	2.487627	2.591741	1.251449	13.18672	10.693	10.67253	3.439137	6.689502	1.885769	2.456376	1.591283	2.856619	6.041096	1.329308	1.901378
B4GALNT2	0.02503322	0.01549964	0.005796538	0.025985	0.001316167	0.2524168	0.01351623	0.03734748	0.003127709	0.001512581	0	0	0	0.2194025	0.6077146	0.02730432	0.002345881	0.02145863	0	0.01293456	0.2112124	0.03753083	0.03143305	0	0.796917	0	0.003737287	0.05020233	0.1602382	0.0411763	0.02256712	0.0482751	1.709258	0.009841078	0.5438092	0.01159556	1.242628	0.1086798	0.01706318	0.1292896	0.3086744	0.07171738	0.00682124	0.01038282	0.08702788	0.1063798	0	0.04447079	0.1063197
RAP1GAP	7.600856	5.864609	1.561442	16.94496	92.39419	7.108777	1.725761	0.1502287	12.13141	41.40224	18.26742	69.38746	34.94385	0.5840726	0.3469623	2.210782	54.16262	20.68731	16.56745	12.6624	27.14343	15.55114	5.67748	2.399637	82.40103	55.21238	31.37453	41.10205	12.9155	6.001148	15.87221	12.66006	25.60626	3.65462	33.89198	21.73848	183.8573	10.84909	53.38627	22.5472	10.17336	5.096927	0.8496977	5.407823	4.063452	3.910335	4.471956	14.06655	56.89068
DSE	6.286294	6.363738	9.242881	4.354338	0.322816	2.564037	6.331806	1.266679	8.483252	1.199626	0.5744578	0.8300427	0.2616481	19.67772	1.623919	5.373834	1.500731	2.493458	0.5122945	3.437103	0.7631694	0.8809497	8.159771	2.013474	0.7726499	3.491082	0.5709507	1.275394	1.589051	2.361769	1.799223	2.008861	0.401485	1.093808	0.8351758	1.148687	0.2088286	1.140387	1.108986	1.910646	0.7549639	2.152144	0.3134413	3.626776	0.7692003	3.638215	1.354695	0.8018431	0.8850954
AC092279.2	24.24612	37.09716	47.81393	2.935909	0.8135771	24.01313	18.01016	0.4204407	0.2560749	1.287931	0.4012871	0.2919943	3.418745	11.67604	0.3731657	34.11353	1.622943	0.8407936	2.830894	0.748858	1.444997	0.8535449	17.93742	0.3981267	1.031524	0.8759879	2.31782	1.223278	2.295857	0.6212691	2.106307	0.4864526	0.5852437	0.1410008	0.9002871	0.07911358	0.7454914	2.842398	2.209821	1.010417	1.991135	4.215054	0.3769709	0.6942258	0.4044051	0.3317957	0.9663301	0.6891812	1.066327
APOBEC2	2.884428	1.287157	5.641049	0.6069113	2.049379	8.116993	2.420275	0.1211522	1.461028	0.1413126	1.358456	20.87084	0.1986677	1.432631	0.1314251	5.314379	1.771572	0.1193315	0.1113903	0.2157873	0.09010266	0.216439	3.083459	0.3785836	1.866081	0.3429949	0.2909629	0.4280688	0.3302257	0.1099111	0.1229859	0.6215834	0.09820861	0.09577096	0.1556535	0.2407362	0.1806992	5.758291	0.4106079	0.366026	0.12744	0.4785847	0.5310611	0.2020861	0.1831209	0.2070525	1.010785	0.2720324	0.1448548
RN7SKP51	17.56211	0.3045883	5.467661	2.144686	2.909747	14.39572	5.378639	0	0	5.172011	0.462325	2.102551	0	9.59667	0	5.794911	5.531957	1.174709	0.1405814	0.05446738	0.6822906	1.966747	4.076825	0.2205211	3.864794	4.127826	0.6059015	5.42598	6.112555	0	2.195195	5.308899	0	0.1450426	1.296532	0	0.3157664	1.601776	8.32188	1.385842	0.06893021	4.530025	0.2010695	0	0	7.466085	0.1159702	0.09363317	0.3133982
LRRK2-DT	3.345163	0.7919297	47.34083	1.582983	2.15192	10.35198	15.6711	0.01223212	0.01229272	2.015301	1.841594	6.28429	0.03646995	2.726011	0.2919251	17.64228	15.94126	1.542182	0.7685116	0.007262317	2.080986	22.20785	3.162628	0.2793267	24.36431	6.177825	0.9841309	3.974354	20.63451	0.01387146	14.17342	5.794179	0.0413151	0.5705009	0.08643546	0.1519119	0.007017031	7.77158	9.571687	1.635294	0.1378604	5.093761	0.402139	0.8093429	0.7303069	3.344806	0.2474031	0.2122352	1.598331
TOX2	0.6542456	0.718235	1.224837	0.3323355	0.3366628	1.403603	1.052228	0.5278446	1.504418	1.51397	0.5832495	0.7602148	0.3482919	0.787111	0.5444417	0.9413459	0.9131248	1.551213	0.6629964	5.389211	1.737586	0.6028998	0.664196	0.9256002	0.3474477	3.237251	0.4364172	3.595821	1.00896	7.376019	1.731735	1.497076	0.4851672	3.153405	1.612025	8.640175	0.9133679	0.3273461	3.079368	1.196047	0.6371606	1.452756	0.4741322	1.741681	2.383693	0.9190026	2.362727	23.34211	0.5838172
ZNF738	4.905803	10.1961	4.349626	1.532468	1.473894	3.890938	3.566884	11.69848	3.983407	2.707376	4.386463	0.641085	1.772692	6.707572	4.710491	4.511275	1.254288	1.350643	1.368014	4.541282	2.509711	1.425829	4.169171	1.493558	1.791117	2.065285	3.794942	0.9984158	4.617964	8.101785	1.7659	1.891769	0.853937	2.241345	2.76191	1.286097	1.102096	2.23761	2.819212	1.06268	2.688437	4.00854	2.833201	2.454075	1.697512	0.2092416	14.16517	3.404075	5.178414
SNORD7	6.012774	22.43277	12.85182	0.9602129	6.079471	6.590047	5.618922	0.8625536	0.8668267	2.23575	4.709042	1.09824	1.928771	11.1151	1.24759	8.07172	1.950443	0.566394	1.321755	3.072634	2.405602	0.8988913	7.549958	1.036677	1.892554	0.4360683	0.172628	2.650151	0.4353835	1.304203	2.710218	2.744445	0.9711177	0.909133	1.477585	0.7141428	0.3298728	1.952222	1.289717	0.6514886	1.080143	3.312678	0.945234	1.119043	0.6518725	1.169943	1.090359	1.76069	5.156532
AL355488.1	13.20749	27.12867	10.46146	1.40528	2.27193	16.99449	10.39073	1.144926	2.006172	2.049781	4.080788	1.083982	3.151003	17.15718	2.961713	13.08362	1.312918	1.108443	0.5548279	7.14612	2.365274	1.19316	14.64692	0.7291898	1.893749	1.800783	1.639239	5.12626	2.593205	3.691658	2.738893	2.341024	0.8329124	0.6111128	3.029956	2.199685	0.06174987	2.164177	3.140976	2.668208	1.485216	4.010582	1.630003	0.8107032	1.719457	0.7525814	2.956467	2.846448	2.799691
KHDRBS2	0.7118302	12.03098	6.459436	0.3594622	0.09609319	11.9556	2.830611	0.1435123	2.007108	4.737008	5.928941	0.09136298	1.863064	0.7342966	0.0648672	1.86758	1.460323	0.1177963	1.594381	0.1278068	0.4335998	0.3632129	0.5072986	0.01437359	0.5904086	0.7497183	0.05744396	1.093149	4.618015	0.01356215	0.6850641	0.7420122	0.04039383	1.181736	0.2996196	3.371507	0.02058169	8.445117	2.467718	0.6503711	0.1437721	0.2558985	3.971037	0.3191781	0.1039399	0.08272884	1.22455	0.2685329	0.122564
POPDC3	0.07155429	4.824187	0.02761445	0	9.844154	0.1568481	0.06439074	0.4151507	3.203557	0.01441173	1.186167	0.05663436	0.0110515	2.259032	1.849663	0.2861684	0.04470268	0.08762395	0.1136011	0.03521123	0.0275673	0.006622044	0.1197965	11.11961	0.03903832	0.05996615	0.0267064	0.4327687	0	0.5324399	0.02150175	0.0707632	0.0500789	0.02344123	0.1238194	1.933425	0.01701098	0	0.08128821	0.06719234	0.2228047	0.02440417	0.406201	0.03297552	11.7992	0.4705896	0.03748532	2.133701	0.1519507
DUSP5	7.222934	6.373642	11.32213	8.423619	14.22517	21.84999	18.61944	3.508817	26.82699	21.84746	4.051133	28.55717	6.542415	25.8779	4.708758	13.66058	7.451958	9.013137	3.415671	16.6214	2.141584	3.505799	20.44407	11.58752	10.79002	13.22607	7.837772	10.91173	40.63335	2.519673	8.777217	10.61282	2.456724	12.20776	3.713314	16.92723	20.29985	33.77648	9.025882	22.20061	8.365887	12.00708	2.968601	6.653369	4.791741	19.1817	6.619571	28.46448	5.783785
FEZF1-AS1	2.74902	17.2445	1.74031	2.994108	0.02847975	1.038947	0.1096761	0.7492127	0.01691965	15.21937	2.609003	0.3054717	7.598584	2.20147	25.69723	1.698612	3.236019	2.421151	0.7094841	0.114952	0.0626068	73.76638	3.859912	0.5058739	1.241214	6.217757	12.06968	0.9052482	0.2676958	0	5.939147	7.161506	3.940809	0.3393813	0.04866931	0.07318185	0.1158986	0.8165474	5.59284	4.768669	1.707755	15.25523	0	0.09361146	0.7443506	0.1712715	0.03192419	2.783729	8.238978
DLEU2	16.58133	15.95869	18.19982	1.583373	0.6217192	9.394981	12.24719	3.251831	3.136124	0.6985624	0.9983972	0.219196	0.8839835	11.1233	1.405097	14.92113	0.8362437	0.5275467	0.5192393	1.129181	0.4725093	0.8933803	10.85178	1.064102	0.7950358	0.9394168	0.5775239	0.6758672	2.1683	2.041114	1.723838	0.9096722	0.3359614	0.9504653	0.7126964	0.8619954	0.3385996	2.449172	0.915245	0.8957596	1.03891	3.751141	2.227959	0.9602448	0.9107437	0.4358801	1.416277	1.941141	2.744492
IGKV1OR2-108	1.77933	4.328088	8.828801	2.242764	0.6682252	19.08371	3.431133	0.7110569	0	0.5375618	2.538203	6.790107	0.2355566	0.1796642	6.599328	7.901654	1.071915	2.412389	0.4842691	0.375254	0.8079248	0.7057261	4.947205	1.044508	1.716166	5.991306	6.593606	1.456457	1.076742	1.343921	0.7447342	0.5656045	19.96046	3.809731	1.421076	9.615639	1.858221	8.123328	9.923149	0.2983683	1.009154	1.040323	0.9523745	5.974267	4.716996	0.5143773	4.494256	10.48267	2.226637
PDPN	9.887869	2.273033	8.000897	13.57411	0.4836025	2.082543	3.871756	32.2829	3.908865	3.144495	1.085285	9.397103	2.983314	15.89386	5.01922	9.068845	10.45685	19.60033	0.7608916	0.7727403	0.2587808	1.179412	14.99918	5.976854	0.8963465	11.981	0.6098094	6.697642	1.834201	7.047166	0.8073685	3.011662	1.331534	2.741685	14.18952	1.672466	3.236882	1.620068	2.981043	3.619713	0.9327055	8.39576	30.93357	31.825	1.219601	13.43936	11.59314	1.351429	1.79906
SOSTDC1	0.1088505	0.05616348	0.5040949	0.1694836	0.02861506	0.6163884	0.4163006	0.07894243	3.343341	0.0438471	1.506061	0	0	0.2051645	6.508354	0.5144783	0.1530068	0.1888362	6.705159	12.42024	10.04371	0.7504867	0.8656302	0	0.185582	0.4105002	1.604749	13.5826	1.946814	0.9037484	0.1962546	2.038566	0.02285445	0.02674461	0.08693431	0.1960788	0.1682044	0.2844147	2.304536	0.4599673	0.08473426	0.7981733	0.5684909	0.3386025	0.2727338	5.185503	0.6557733	0.03453031	0.009631325
AC093484.4	5.165326	13.70648	8.201491	1.072343	7.875715	8.249231	2.988133	0.8256681	0.3687815	1.159244	2.542787	1.4017	1.436004	11.47428	1.592319	5.312002	0.5531957	0.451811	1.686977	2.06976	0.8528632	1.925773	3.891515	0.4410422	3.321307	0.7884612	3.525245	1.197944	3.473043	1.109717	4.922558	0.7115019	0.9295897	0.5076491	0.4714661	0.6836038	0.2105109	4.449378	0.5029708	0.8315052	5.031905	1.057006	1.105882	2.244396	1.941322	0.9705911	0.3479106	1.310864	0.7834956
AC132812.1	21.62753	5.81313	19.27473	5.273097	13.46017	43.49397	8.758043	2.376213	2.010934	21.89647	27.90846	33.32024	17.80486	15.78427	2.984706	13.38575	9.544486	8.838477	4.216181	4.510778	4.88312	11.46461	19.51491	4.659621	14.36516	25.06936	7.734198	53.43505	68.41427	4.550212	36.61342	51.96639	4.773283	3.707367	17.73495	5.203155	5.362837	16.64985	24.88649	28.90506	3.829181	19.71001	44.64464	5.893256	3.520745	8.409557	4.110442	5.96733	28.43773
AC002553.1	11.9154	13.79686	16.32117	0.7258467	3.073544	16.06363	6.871464	0.7650413	0.6639907	2.247772	2.78202	0.996221	4.328646	8.066072	0.4149559	12.75234	1.362986	1.130316	0.5328771	1.527803	2.101319	1.428875	6.462289	0.3761507	1.236059	1.722887	2.818657	2.911476	3.212175	1.551113	4.841273	1.846384	0.8456716	0.4123405	1.139279	0.734178	0.718152	1.450431	1.681206	1.838573	1.541561	1.259219	1.29567	1.160105	0.840986	0.3537547	1.09897	1.348691	1.574025
SULF1	12.03671	27.87003	50.86018	9.567617	4.325618	10.59883	29.95132	6.886304	4.574867	3.358291	4.874077	8.949181	7.308028	128.6706	12.55653	52.35358	2.867982	7.124585	0.5362543	2.519632	0.7609383	2.674266	40.98075	22.25584	5.764621	5.599935	2.489301	2.218745	1.07781	14.96371	3.980398	8.568566	10.8843	7.1855	2.417593	21.22205	0.7264463	4.847191	4.487586	2.773099	9.84233	7.981013	4.023443	8.452525	3.450486	12.64814	1.642032	9.032116	3.877687
ITGA11	3.411093	2.407773	6.014729	1.198123	0.7284509	4.059939	3.266556	0.2002357	0.374077	2.217036	1.444085	1.828765	1.51929	5.446634	1.306071	4.981765	1.081644	1.299672	0.03540415	0.4252306	0.4486638	1.051382	5.729879	3.134712	1.916211	1.729997	0.8323134	0.5836642	0.09718382	4.216342	0.4020654	3.807305	1.605813	0.7772275	1.766175	3.506951	0.3961419	1.187768	2.667718	0.9500876	1.581639	0.8788737	0.9677395	3.025984	0.3065353	0.9150628	0.6782293	0.5266349	0.7739182
AC139887.2	10.68203	14.58002	7.750192	4.036095	2.718276	9.865598	5.806021	1.629085	2.206601	2.53873	2.085893	1.217477	5.028684	8.093788	1.306207	7.270313	2.22894	1.151128	1.058243	1.650552	1.860162	1.210018	6.04476	1.127948	1.899884	2.578202	2.881188	0.9520912	1.76973	1.178061	1.502235	1.975456	1.447366	1.399776	1.160256	3.144722	1.066589	3.727194	1.323837	0.5884769	1.849343	0.52462	0.9314305	1.841118	2.16125	0.7277418	1.723575	2.494031	1.693743
MIR573	31.26923	20.57663	27.28307	4.939277	1.667863	32.28457	23.85677	5.07077	6.22831	3.422787	5.5012	2.690132	1.469849	17.29676	2.444773	41.02615	1.486364	3.052234	3.885159	3.177814	4.190229	1.006551	20.4852	0.6771557	3.152345	2.705972	7.611324	3.46215	7.678582	4.898447	4.085333	3.697377	1.141799	0.8907666	1.628701	1.049573	1.13123	2.186038	5.195056	10.00046	2.116645	3.709434	0.9261383	1.096436	3.193517	0.8024156	1.068332	0.5750401	0.2405885
IGHV3-48	7.581277	4.608309	4.929754	12.9362	5.105349	23.33388	19.62576	1.936752	0	1.4119	3.741408	8.13765	0.1443602	1.321281	27.24266	22.76828	2.919644	19.71235	0.4946383	0.5749334	3.781027	1.355174	13.43156	1.939769	5.056886	26.30609	2.752057	1.338878	8.016298	10.98157	2.059689	1.463545	19.40662	9.7474	1.036789	19.32236	4.555223	15.5926	5.373489	1.7554	18.86901	7.119409	0.4952267	14.39399	58.18188	0.5779303	20.56538	18.05386	1.764316
C1QC	13.91305	40.88739	50.61989	59.52978	27.96147	7.919068	49.26413	46.50295	4.660736	41.93183	48.87554	49.75354	8.439719	36.91272	220.6394	18.10771	105.4693	107.1026	6.498546	8.223227	19.16853	116.126	11.35126	66.73712	47.01515	80.74231	18.53856	105.6821	36.3798	78.82647	149.2065	81.5334	11.9953	30.60084	91.47079	85.61689	15.98685	30.35522	75.2906	107.4541	56.66424	107.2131	38.84994	54.90663	252.8476	55.18662	99.26842	180.8721	52.63212
SNORA80D	13.95786	126.5463	19.23807	21.56034	1.048371	15.66216	26.01815	0	0.8304414	0.401607	0.3904077	0	0.4619526	8.925985	0.2241042	13.04928	0.3114287	0.2034823	0.3165685	0.3679574	0.3841043	0.09226715	13.35332	0.2482904	0.1359835	0.3133231	0.3721092	1.586819	0.3128311	0.2342736	0.1497955	0.6162295	0.1395532	0	0.398127	1.02625	0.2370197	30.05802	0.6177904	0.4681066	0.1552206	0	0.4527787	0.4594589	0.312255	0.3362504	0	0.210848	0.5292948
GLB1L3	8.080132	0.0465821	0.4529387	7.447608	0.00922965	2.050432	8.604932	0.3803786	0.05639946	4.438274	0.190512	27.11762	5.287021	0.8791797	0.02367562	2.472726	15.09454	6.436819	0.009555449	0	0.008695486	5.199659	4.950113	0.01873628	0.9009571	8.257965	0.001871986	2.720565	13.94206	1.40132	1.650347	3.826134	0	1.121425	2.627771	0.0154884	20.39873	1.675453	20.64763	0.8972262	0.018741	2.565917	0.006833441	0.08147755	1.654131	10.36014	0.007882603	0.03182167	0.9479377
HTRA3	2.364136	2.746339	5.536809	7.348043	7.180916	2.916851	4.850595	1.368848	4.667013	3.665072	4.353734	10.95445	8.262568	2.539914	19.85053	13.06991	1.974914	12.63906	2.071851	3.395379	2.115697	3.383129	3.83365	11.47586	14.9803	13.7599	6.050556	6.28922	0.3433512	13.62469	10.32128	19.18829	20.343	5.430297	5.45941	16.23852	2.76523	1.466245	8.149308	2.277104	22.20412	5.03136	4.877495	16.24916	1.009117	6.786516	10.42468	5.896888	4.970207
IL32	3.271518	1.875558	6.895489	8.134206	2.631545	1.348434	4.906659	3.085284	2.026287	9.254388	5.283096	4.365408	12.64504	3.004071	15.66913	3.049847	7.520289	22.95881	6.991833	1.800801	8.523848	13.08877	1.966171	18.20629	16.83034	10.22865	13.85408	23.03088	13.27899	12.78284	26.87707	16.08342	10.81418	37.29832	34.17887	7.091244	7.61303	2.141247	23.69416	27.94417	7.888245	16.37905	4.628671	3.856147	49.92127	9.979846	17.89664	10.97244	13.44927
CCL19	25.2327	1.012942	4.74638	68.65677	1.563449	2.65794	4.676409	0.7537631	0.1442852	3.576085	5.516959	5.484131	0	1.061106	14.4067	3.211937	15.88106	204.0637	2.365097	0.2557233	5.90616	1.667221	7.250232	0.7333675	3.68573	19.88816	3.728275	7.195825	30.43762	3.676919	44.42681	10.32125	2.49741	2.099664	20.49816	6.953931	2.079642	1.323017	38.58805	24.72471	3.290198	12.64287	4.916758	1.416961	10.61998	3.928871	41.69793	35.82788	33.71955
RUSC1-AS1	8.23027	18.26352	13.78345	0.8609417	8.708099	9.495936	8.698107	0.7456166	1.817476	3.423254	9.113955	0.9544001	6.414914	8.946829	1.015352	10.39656	2.403475	1.336004	1.726001	3.05637	2.027854	2.058297	8.89236	0.8961335	3.305025	1.271204	4.386253	5.59313	2.618493	2.737522	4.629986	3.937139	1.516391	4.439392	1.977047	3.103048	0.6643428	1.46956	2.379969	2.654069	3.26599	3.3684	2.894577	1.543617	2.724571	1.081266	0.9826463	4.80075	8.230715
CCL18	10.66215	12.03004	58.41239	7.683937	8.999707	3.343829	34.15954	50.34835	0.1605005	23.92609	4.464398	10.6758	4.970042	13.30171	55.09401	30.68496	34.32348	15.75058	5.720667	0.651893	6.774066	108.4667	25.36455	9.693457	9.132893	48.10194	4.303095	37.70711	83.49702	30.72136	46.19161	9.13493	13.25656	41.63107	18.1209	33.2971	0.9848958	16.86649	137.0228	71.35192	43.69455	67.49272	17.58934	3.441009	45.46612	40.82842	13.27423	95.41816	5.933254
POSTN	12.70231	54.54183	106.5568	12.58439	8.154903	21.01324	67.53093	9.534606	70.93024	14.51673	11.75189	16.14316	15.49959	217.518	51.85382	64.86727	24.98412	11.79948	1.040261	7.957819	3.074803	6.882295	111.5551	70.50444	29.75074	18.91981	11.03865	19.52449	3.841399	71.03518	7.627812	40.63935	20.17749	15.46158	1.504999	78.45696	0.8315644	17.55126	20.33909	5.235358	20.52909	46.66036	22.83802	17.98714	12.97267	44.99502	24.72492	17.10265	7.288459
KRT5	0.1986082	0.1294429	0.157329	0.3038139	0.07144654	0.2978726	0.08465912	0.03898774	0.006530148	0.1642172	0.5362194	0.1241021	0.009686798	0.2955334	0.07753837	0.09121119	0.03918255	0.3072146	0.02987191	4.174242	0.006040783	11.06013	1.430671	0.03904847	0.04277207	0.4533403	0.04291567	0.1846729	0.3837502	12.13152	0.1083679	1.004029	0.3467696	0.005136644	0.3047174	2.380615	0.02609315	0.01260588	0.9230151	0.1570535	0.0439406	0.106953	0.05696657	0.2818093	0.7096125	0.03701731	0.1149975	0.1459037	0.09434075
DERL3	1.524638	4.610229	4.064016	2.079471	4.352908	11.19192	3.733119	2.343695	0.7235734	2.085267	4.618865	6.314299	5.711735	1.102692	6.957796	5.801017	1.124171	3.820921	1.812596	2.228973	1.46847	2.602123	4.318568	14.15471	4.613623	10.4298	5.712503	2.110603	2.22509	7.384616	3.041884	2.182777	9.12206	4.013202	4.233508	12.50944	2.975546	5.972012	5.789344	2.064306	4.200893	2.8539	1.191586	10.89475	7.262643	2.478363	7.355615	14.41971	9.76323
FOSB	1.413883	1.350654	37.41601	0.1341843	0.6201871	14.10604	6.17264	0.5926399	5.506553	0.2245614	5.150598	1.726568	9.909146	9.308211	1.138682	10.35447	13.40481	0.3363889	3.486358	0.08647297	2.217782	0.2400142	18.85926	1.152921	0.3471216	39.56403	7.743731	11.8317	9.445776	2.849632	0.4187963	70.6277	0.4173026	2.850598	1.196962	10.00469	0.2852304	11.95988	8.067822	2.442955	3.203784	3.182628	61.55443	6.679654	2.679725	0.5947054	15.35142	0.7022572	1.732861
RHCG	0.05162778	0.03551778	0.05977305	0.05359071	0.08143274	0.07544593	0.06968871	0	0.08600658	0.09878423	0	0.4494904	0.0717648	0.2189464	0.05802467	0.05631162	0.08063458	0.02107412	0.1475377	0.01905418	0	0.6497986	0.08643545	1.941465	0.02816689	0.1081668	0	0.0575199	0.01619954	2.159414	0.03878481	0.01914637	0.02890631	0.0930231	0.0962102	0.71743	0.006136874	0.03113028	0.07997862	0	0.01607578	0	0	0.41042	0.1657395	0.2350657	0.01352319	0.04367393	0.4476774
RN7SKP80	15.3776	35.33655	59.28451	82.60884	1.166915	43.09056	18.61723	0.2956456	0.1980735	0.8621069	3.103948	0.5646426	1.175286	12.32573	0.8552385	58.4451	0.5199649	0.3882701	0.9060794	0.4095639	1.09938	0.2640862	6.369957	0.4737697	1.491974	0.6975038	1.124217	1.059748	1.044613	1.154811	0.8574869	1.117052	0.5325706	0.3116109	0.6963705	0.4895537	0.05653297	74.27411	1.669999	1.563112	0.1480903	0.973235	1.079949	1.58903	0.7447778	0.681709	0.4983031	0.8046497	0.5891444
CD177	0.3946501	0.0555347	0.2699944	1.545517	0.2074945	0.07864356	0.1210706	0.02230247	0.05603238	0.07587337	0.02107359	0.1703786	2.568353	0.1521507	49.04037	0.215227	0.7480639	2.306567	3.383397	0.0860676	0.03110001	0.2291	0.2027224	0.4690813	0.4330702	0.1691268	0.1071246	0.3169196	0.135089	0.1095962	0.735801	0.4457254	0.3691102	0.3878628	0.1504318	0.04154649	2.507614	0.08653248	0.2445472	0.4042824	0.07540706	0.09177179	0.02444028	10.24276	0.345528	0.05898834	0.1973487	0.3983434	0.133329
IGHV3-35	0.4903229	0	1.419202	1.336034	1.192307	6.180073	1.654631	0.07620009	0	0.2962675	1.296026	1.891913	0	0.1732827	0.5786296	3.208839	0.2297425	1.426044	0.2335341	0	0.1416778	0.1361319	5.233241	0.5494952	1.003157	1.425363	0.7777692	0.1755906	0.2307771	0.230433	0.4972721	0.5455147	4.323862	8.975204	0.09790007	1.419505	0.1748506	1.995655	0.6076627	0.05755409	0.1717605	1.881322	0	1.35578	1.209348	0.1860402	1.1559	1.244349	0.3253861
AL031282.1	11.77308	7.769376	4.367787	5.114465	1.893737	9.338916	3.446118	4.043383	3.311682	3.34066	2.451546	3.803237	2.863135	4.183656	4.594582	7.679873	1.676229	5.585622	2.230551	2.874709	4.792603	1.616264	3.266941	1.008371	5.203254	2.207685	4.691489	3.121299	1.331715	2.403448	4.251175	3.539914	1.556886	0.5833246	2.279237	1.230272	1.275731	3.176846	5.536938	2.061434	1.344326	2.961564	1.251747	2.568532	1.661578	2.07719	3.207318	4.652947	1.968309
AP001107.9	3.466806	2.194618	1.990015	1.753947	22.48552	6.673327	0.9831086	0.6881759	1.546967	5.148849	0.616033	3.07828	3.577133	1.153118	1.453767	1.557016	2.443401	2.51512	0.3330136	0.9461761	0.4377293	2.402241	1.499809	0.4135487	8.404045	3.982662	2.35951	4.353963	1.316328	1.909938	1.864663	1.490955	0.4281746	0.7587423	1.314595	1.82176	1.869993	3.267346	1.047034	1.545664	0.6667431	1.579822	1.289978	1.057278	1.067547	3.286629	0.9843913	1.82986	3.57274
IGKV1D-43	0.6746548	0.348101	1.659826	2.494839	0.0221695	1.201569	0.9106691	0.05242337	0	0.1528673	0.06604642	1.001215	0	0.3576399	0.5118168	1.379741	0.1185419	2.065422	0	0.03112422	0.5360854	0.09365463	0.4235662	0.3150301	0.5521134	0.7155782	0.3462294	0.4429372	0.1587677	0.1188982	0.1520481	0.5003969	0.8499106	0.8702556	0	0.5859461	0.3608759	0.4068002	0.9144923	0.03959549	0.1575548	0	0.1148969	0.5538121	0.3169505	0.06399502	0.5301495	0.2675233	0.08954235
RGS17	7.752893	14.17232	7.286061	1.618376	0.1388604	2.147652	5.205709	0.01765365	1.504446	6.614961	1.507955	0.09440494	4.258105	30.47828	0.915397	8.350945	2.214183	0.6051144	0.1569016	0.8049505	0.09190495	1.898608	8.215865	0.2206607	0.1650085	4.305367	0.3137419	1.008862	0.1657423	0.2202154	2.808453	0.4570818	2.535332	10.26268	1.186216	4.178761	5.26813	0.465768	0.916831	1.629395	3.963343	2.551205	0.9866381	0.1256401	0.05736929	0.2844655	0.07587467	4.237781	1.121711
CLMP	7.024113	4.369053	10.55772	3.307526	0.2591618	7.746719	8.31698	0.4377357	6.268635	1.483866	0.8927216	0.7001627	0.8605533	14.20979	1.21681	13.72901	0.9815778	3.217511	0.5282352	0.4450573	0.8240496	0.2003919	11.14086	2.183319	0.8427935	2.008292	0.4829316	1.819845	1.168283	2.477867	0.8887223	1.997759	0.4694212	2.815824	0.5694223	1.14162	0.1757768	4.017761	1.958094	1.314225	0.7112375	2.737864	0.7914967	2.004893	0.6595674	0.8371625	1.231191	0.4858564	0.6074896
COL5A3	0.4519687	1.248316	3.039614	0.4795019	1.511402	2.163563	0.7715728	0.6404194	2.528694	0.514057	1.478344	0.9469265	4.67804	3.006647	2.223113	2.312622	0.423543	0.390686	0.1519529	0.5126873	1.555622	0.3727593	0.9013489	2.706366	2.047911	1.27627	1.344555	1.177419	0.1251324	14.37034	0.9377201	2.84698	1.373204	1.107223	0.5653403	10.84233	0.06162513	0.9378102	1.114082	0.5117966	0.9002796	1.210512	1.281364	0.9349989	1.633094	0.6640945	4.272377	1.446417	1.295008
CERS4	5.637082	4.34573	3.915863	11.68561	10.20767	4.554971	3.491235	6.115156	2.768905	89.11935	24.16459	8.13601	34.55426	0.9999936	17.53081	5.316641	13.49639	13.21733	10.61312	5.237886	4.611807	13.53933	3.025592	11.92455	13.90288	17.29877	15.36704	27.96108	3.891314	49.55847	20.09785	9.280335	17.90211	5.181655	9.251376	19.52377	23.96868	6.138234	57.06685	7.30703	24.0678	13.51455	31.60165	22.28019	1.534446	5.491095	37.18315	38.98351	18.70723
NNAT	7.125748	6.746503	3.203872	1.759403	1.218519	5.497243	3.595282	0.9031209	2.312206	0.8569371	0.5553603	0.1642702	0.7052168	3.618496	0.256588	7.545845	1.539735	1.101346	0.8567119	0.8681184	0.3598202	0.3553388	3.561614	0.2325928	0.7643174	1.217539	0.6971668	0.561565	0.5861061	0.4064113	0.6860336	0.7568648	0.7117537	0.322963	0.2762639	2.269895	0.1726936	0.9177313	1.543285	0.4547528	0.4685341	0.6370674	0.518409	1.016247	0.4225193	0.3237414	0.5708202	4.762369	0.2754618
IGHV3-52	1.27095	2.098467	0.5885867	0.7256	0.133645	3.621725	2.744906	0	0	0.1535891	0.4479182	0.9053476	0	0	0.5142333	1.940757	0.1191016	1.011647	0	0.0938135	0.07344771	0.2470041	1.117111	0.1899105	0.2080201	3.075537	0.2371801	0.4854856	0.3589139	0.0298649	0.05728725	0.0471337	1.867957	1.061728	0.05075273	1.962375	0.1812899	0.9962573	1.14195	0.05967365	2.07767	0.3901211	0.0865795	1.361782	21.37575	0	0.8988513	0.8869952	0.06747384
EPHA2	7.659011	0.823758	1.810941	27.1035	12.58537	4.161698	3.494657	4.372152	43.87746	24.07759	23.66806	26.72836	8.282159	5.870946	1.309385	3.329779	9.664099	25.52164	3.154648	23.81195	5.623032	14.44472	5.241976	4.835663	30.50065	36.49811	4.525435	35.29308	3.909449	8.823703	13.29359	51.5108	1.336308	33.39572	22.87387	1.49903	20.8381	9.483561	35.61801	26.84382	1.325104	10.13227	23.03766	16.11448	4.515459	27.03545	7.095068	0.9307934	4.633079
IL1R2	0.4233881	0.6177008	0.726827	0.3637123	0.09595	0.2720215	0.6503297	0.1452092	0.1732901	0.07498276	0.1257741	0.1039986	1.637053	5.407232	0.561172	1.687956	0.7798385	0.2771147	0.02781435	0.04310597	0.1012445	0.3526449	1.81487	0.4690289	0.221034	0.2844684	0.1035318	0.2091317	0.2061448	1.667284	0.1842588	0.6443038	1.980221	1.040266	0.1340909	0.4170287	0.161394	0.1760639	0.1583176	0.239918	1.50018	0.6423308	0.07956411	0.1110147	2.849847	0.64996	0.2523947	1.03743	0.7053245
OGN	13.27969	7.081931	6.459611	2.39793	0.05682228	5.789283	7.859422	0.07558058	0.1181522	1.51827	0.201023	0.3688908	0.006259521	11.13361	0.1093191	13.06991	1.221661	2.522849	0.1544236	0.05983047	0.3669289	0.2738009	15.04623	0.1715828	0.1492502	8.860506	0.3680755	2.302822	1.119071	0.01904663	1.698901	1.502999	0.1361495	0.03983103	0.2535497	0.5736151	0.009634948	0.7982888	3.800499	0.2917738	0.6309781	0.4284949	0.1472451	0.1120632	0.06029313	0.1093497	1.475591	1.225661	0.1649564
IL23A	1.133897	1.170112	2.931901	1.78513	0.3676364	1.491312	0.8163032	1.503716	0.2125076	0.6737152	1.317256	0.4038598	0.665492	1.816622	39.25127	1.855153	1.983489	1.897682	0.7920879	2.510914	0.3713224	0.9234488	2.040754	1.891986	1.283652	1.175952	0.9874843	0.8301722	0.8894735	1.563139	4.41247	1.948365	1.714141	0.5943447	2.414923	0.8170227	0.539135	0.4785986	1.475515	3.389534	2.03016	2.784419	0.9011708	2.769527	1.198578	1.87388	2.851284	1.175029	1.324352
IL1A	0.8660293	0.9590804	2.98353	0.4823668	0.07218657	0.995476	1.083456	0.2232189	0.1055646	0.3637436	0.1075276	0.1253875	0.06850993	12.0035	0.01424391	1.405378	0.1583536	0.4267955	0.02012088	0.07795707	0.02441341	0.2287131	2.970547	25.01316	0.0950732	0.6372674	0.03153468	0.4639428	0.3976667	0.07941476	0.390357	0.477839	0.04434954	0.3113909	0.05060936	0.06522773	0.03766203	0.2419925	0.0654439	0.7041435	0.1479858	0.3457947	0.1726699	0.03650362	0.06450182	0.1870036	0.09959024	0.08040815	0.3812717
CYP4X1	36.06067	0.2543815	1.488156	52.81199	2.226451	16.11402	2.281676	0.04378216	1.660964	9.271991	0.6481259	6.417676	0.3263402	43.036	1.899784	4.109909	9.817704	56.85924	5.518206	15.88874	10.6944	4.257941	9.794387	0.1841715	3.811327	26.36194	7.058099	10.88758	14.23762	3.479624	1.619062	13.9087	0.3992712	0.4499281	13.05006	1.712766	76.97397	14.16313	5.848157	10.30092	0.1562562	3.404985	0.1799209	0.3773225	0.2026655	4.823536	1.093069	0.4580235	13.53565
SPINK2	0.1743441	2.938567	1.278384	0.6032426	0.07638714	0.4458591	2.196458	0.7947709	0.2541344	0.2984741	7.623571	1.655895	0.2154183	0	0.2351352	0.4437093	6.998069	0.6049117	0.9410941	0.87938	0.0671685	0.242022	0.9486347	24.40129	0.04755899	0.420064	0.2602836	0.8879607	2.352312	0.08193505	0.3143378	2.047447	0.1220187	0.5711522	3.040102	0.8973037	0.497373	0.9461267	0.3421054	1.964593	0.4071525	1.248691	1.543964	0.2812103	0.2866719	7.438232	0.1370011	0.3687109	0.4319375
TNFSF15	39.74058	7.811114	8.605553	37.67125	11.22158	16.09352	5.304425	0.2651404	0.3446137	1.048052	1.064478	1.316593	2.471672	2.5002	0.5138857	2.654848	1.271039	23.54233	4.12795	1.057837	4.702953	1.578916	9.033198	0.2591801	2.957628	8.925479	7.082998	17.70191	5.926106	0.2579118	5.977771	5.998103	2.027493	5.125267	6.208843	0.3424518	1.022108	17.51244	3.457011	19.27313	1.949653	5.679116	3.517659	0.980842	0.3633541	2.474247	4.710193	0.2489605	0.380416
IGHV3-74	6.72586	65.8575	12.3884	18.60433	10.74938	67.09826	55.91694	5.083727	0	5.126134	30.94663	64.97013	0.3895512	1.512607	98.85398	32.09523	5.2285	36.9232	4.368321	1.353983	14.08982	9.824801	16.21891	3.99718	19.20217	25.653	13.46439	8.75859	23.52629	1.634327	7.441292	4.365047	96.70182	32.78803	1.800728	167.2791	6.105176	56.73131	30.73691	1.471306	16.34973	12.04302	2.759482	13.84247	28.95872	4.388583	58.85834	115.4097	9.819455
FBN1	15.36465	7.263077	17.26789	14.96561	1.679845	9.762719	11.68044	36.05956	2.913229	6.061716	3.158736	3.62904	2.81582	19.76465	2.402312	21.21412	2.195488	6.702864	0.4444813	0.823934	2.664235	1.749295	24.95171	4.688556	3.562485	7.139775	1.899015	3.307297	1.901593	6.033744	2.997404	8.678141	2.568355	1.837092	1.394696	8.037208	0.2610509	6.493071	6.993859	2.983207	2.174171	2.098382	2.017582	2.368937	0.8204058	1.847471	5.928153	2.965752	0.5933429
CACNA1D	6.634749	4.431207	4.893549	2.76398	1.521722	16.88741	3.312957	0.4370369	0.3392638	3.896986	2.637643	0.8646691	4.669809	2.201928	0.7409505	6.217296	0.147941	1.819827	0.765949	0.2268443	0.4427814	0.6498613	8.658684	1.19835	2.609742	2.218723	1.136021	1.455341	3.285211	0.1988368	1.635705	1.141271	12.56745	0.3475469	0.6875787	0.718264	0.2687239	6.35373	2.032152	2.522162	2.638765	1.722971	0.04588543	0.2866498	1.722647	0.5388304	0.2282623	1.191251	3.940284
CRYBG2	0.06877549	0.1182867	0.2742678	0.09122104	0.1506665	0.3601416	0.7014215	4.161296	0.109799	0.1061991	0.5146919	0.4082623	0.3788625	0.5293224	0.1494409	0.08335003	0.0787722	0.07018423	0.2547753	0.8432748	0.8611434	0.3988657	0.3262419	2.911735	0.1500891	0.07444826	0.102677	1.021662	0.09351365	1.474235	0.4133347	1.87325	0.0320894	0.8711944	0.5126622	0.5427534	0.09265206	0.5114624	0.1538952	1.004623	0.6246103	1.094634	9.370229	0.7976554	0.3069497	1.192641	9.968184	0.4460454	0.9614936
MIR3682	19.76176	14.33016	16.07753	0.5544086	1.123255	6.439176	10.09325	2.324103	4.003914	2.743119	10.45735	1.268205	8.414137	14.34533	2.881339	17.47671	2.252297	1.635126	4.578937	7.490561	0	1.482865	23.47263	0.7980764	1.092724	2.685627	3.588196	6.375611	6.033172	2.761081	5.777828	3.565328	2.915665	3.93687	4.478928	2.886327	6.666179	1.932301	4.136989	10.03086	8.980621	9.290146	12.00672	8.860993	8.656712	1.891408	3.357614	2.710903	22.96761
AEBP1	28.25878	8.1476	36.17649	49.31003	17.96618	47.17722	17.88063	32.7016	179.9975	161.5922	25.826	73.64599	29.82461	24.85661	18.57373	38.22939	59.85276	85.49829	1.992369	32.68843	8.492349	12.94124	19.75964	62.26928	35.10391	119.4036	21.54366	53.50109	12.4438	75.47911	29.44185	103.5564	31.75561	20.13771	41.02716	92.58382	8.90833	32.14054	83.99362	28.79777	20.79408	22.05813	30.5749	30.63794	7.0782	23.78479	28.04742	25.98856	15.96857
LRP2	0.8774246	20.75127	8.305733	0.9179452	0.08631653	5.909094	1.962783	8.068324	1.20142	0.04834844	0.006482785	0	0.8182187	0.577268	0.480046	10.115	2.400788	0.1993526	0.2023819	0.2566197	4.089967	0.2566287	0.4538619	0.3710613	1.597555	0.03815374	0.8423948	1.021039	0.4337502	3.190572	1.358109	0.1954425	1.651079	0.6277686	0.4418328	0.8328811	0.3542177	13.06359	0.2564628	1.844789	3.513084	4.302465	0.06202735	0.04196165	1.075249	0.1123678	0.09540083	0.189063	3.681138
AC010761.1	4.890684	16.63411	8.26231	1.631774	6.126674	10.22819	4.715422	1.178855	2.21351	1.417239	8.754861	0.5924874	4.578418	6.419748	1.648998	5.279951	0.9820916	0.7944637	1.188452	2.707495	1.557353	1.7735	5.765023	0.5965599	2.266644	1.286054	1.788111	3.288368	5.167455	2.521242	3.554104	2.961192	1.152595	2.182576	1.873278	2.966592	0.6762576	5.055364	2.257443	2.06196	6.060338	6.433743	2.651702	1.276417	5.509616	1.211848	2.94118	2.849615	5.113376
BPIFA1	0.08300563	4.025863	0.04805067	0.02154039	0.03273129	3.68448	0.1120435	0	0.2333456	0.08777026	2.68157	1.675298	97.49722	0.05866926	0.05597421	3.07823	0.09723144	0.07623527	6.444116	0.3522996	2.134604	0.2189318	16.72832	0.03100759	0.1528399	4.52594	6.862161	0.03963377	0.1562709	0.05851421	1.459156	0.3693957	3191.714	1.080909	30.31252	36.91081	2.205204	4.229255	4.34625	1.909667	214.4134	0.1698585	0.2261799	0.1577929	0.02924682	1.38575	0.4239725	14.3244	0.3305032
BRWD3	19.54827	12.84176	18.96603	7.629037	1.669618	12.09348	17.06963	6.162699	2.982906	1.614464	15.6446	0.9063461	1.845591	14.86363	4.056437	17.26634	3.509093	2.761293	1.050407	4.021472	1.576782	1.941906	12.05325	3.213556	2.22422	2.311418	1.629114	1.819204	2.511841	3.816957	2.114001	2.616184	1.972423	3.438792	1.253281	1.069583	1.24018	4.279254	1.606406	2.653428	1.868663	3.912746	3.616273	1.884898	2.046452	3.086092	2.855056	2.307386	1.750626
CXCL5	1.095982	4.505699	0.5730488	0.7431435	0.134764	1.123707	0.882861	0.8681046	1.822112	1.228319	0.2561186	2.182632	0.7699211	31.73572	0.1192043	8.329328	0.1242402	1.450352	0.2189037	4.599467	0.1021554	1.810988	15.98136	1.082969	0.3037929	0.355544	0.6333773	1.021304	3.42783	0.9470633	0.1195177	0.9374556	5.455937	41.46961	0.642368	0.1501163	0.1828078	2.579447	0.4929179	0.2738922	17.94119	1.049033	0.8790651	0.2077341	47.31576	6.711593	3.222674	1.076671	0.08446194
GABRP	0.1262149	0	0.1124059	0.07054583	0.005104598	0.7874312	0.1048422	0.01207065	0.272935	0.02346546	0.1102536	0	0.02249283	0.3293909	0.6939906	0.1376655	0.01819644	0.1188925	0.04624188	3.228486	0.3310313	0.1024303	6.473386	0.01450734	0.01986342	0.03661426	0.05797849	0.09271609	10.37298	1.75439	2.170593	0.07561181	0.04892366	0.02385466	1.070058	0.2098693	0.2873627	0.3044179	0.2346293	3.820018	0.2584771	0.01986767	0.06613842	0.9630889	0.03192826	0.03683764	0.1144393	0.2402326	0.1443219
FBLN1	13.38132	2.338254	6.79162	20.19811	1.887928	9.712965	10.06776	39.14587	56.9277	11.96074	5.506129	8.189958	13.87899	7.696348	7.287629	16.03699	14.1529	32.04075	2.979821	37.47404	5.357819	2.519872	12.81906	9.729411	2.969488	43.42215	3.263003	36.75228	4.58582	12.53896	18.03504	35.17877	5.280821	26.26834	28.04734	8.44032	0.8035327	6.690945	29.62391	16.25666	4.63016	5.654311	41.50043	25.34203	5.862173	5.96717	41.57096	9.687828	17.53289
LRRC15	0.4984949	1.013243	4.31982	0.3567256	0.7823072	1.00165	3.813005	0.04695157	0.1887367	0.5978468	0.8458834	2.483889	2.033292	3.598154	1.690968	2.339644	0.191104	0.8832981	0.02158422	0.25088	0.0611075	0.1887283	5.737753	5.840468	2.262271	2.214625	0.1212174	0.5553865	0.5261251	5.159343	2.260551	4.963449	1.370159	0.9946894	0.7630767	2.384864	0.07810877	0.3734481	0.4399416	0.5532169	0.4303844	1.42195	0.1800825	1.827393	0.07274121	0.4069394	0.07715729	0.4312801	1.399423
FOLR1	37.04099	0.6165162	5.895851	186.6061	310.1337	3.928762	8.10276	53.72701	0.1244082	110.4365	64.26874	274.024	46.54532	1.407579	3.069531	10.92267	236.8477	334.7626	223.6294	0.07349815	374.1912	256.9962	6.394319	102.5131	105.5601	329.9221	323.9509	576.0182	137.8907	54.56331	461.1143	250.1005	17.80034	0.7689005	305.8509	1.295827	174.8509	16.96553	232.0739	111.7757	10.47075	74.13958	124.4402	88.04523	6.381971	183.5254	41.91694	3.8807	3.534226
ECHDC2	15.6204	11.7664	11.36978	4.265861	6.044871	14.5748	12.05747	1.54485	0.6200323	10.65762	16.97019	8.464711	13.74601	7.497457	0.9150468	7.95846	7.398921	6.022439	9.051829	1.502418	5.778244	4.168885	9.853148	3.050097	10.51622	12.73126	7.860212	22.48094	7.76982	1.184324	18.45914	10.11635	4.623635	2.943467	10.62371	1.703063	5.949099	4.205577	13.23242	8.739379	7.266812	11.35309	3.974824	5.748696	2.60642	6.109647	2.744962	2.007174	9.521543
LINC02575	3.246776	0.05076472	0.3986836	1.991494	5.483257	0.700915	0.3984177	38.25595	0.4917087	1.76859	0.07705416	2.978613	0.02279372	0.1390822	0.03317331	0.4292526	9.657875	1.897606	0.2343023	0.03631158	3.24088	0.1229217	1.173631	0.03675352	0.9259402	0.5874809	15.44131	0.9395637	0.3704579	10.13773	0.7982526	0.1277055	0.4957812	0.9669506	0	5.127028	0.1578832	0.5339253	0.2286231	1.686108	4.158789	2.265012	0.06702317	0.153027	5.419524	0.03733043	0.8504482	0.3745327	0
CD109	2.087705	2.357717	7.930195	1.08354	0.492092	9.311961	20.74588	0.8603287	2.579118	0.9326244	1.129827	0.4678686	1.493388	17.45533	2.831474	8.269229	0.611101	0.7353705	0.1608829	5.916445	0.8513114	0.8935335	19.15119	10.79218	0.777465	1.322523	0.2976718	1.404541	1.170295	1.339423	0.6745734	1.371003	1.280539	4.762942	2.055164	3.85729	0.08532264	5.753865	0.8198013	2.506718	1.56016	3.312133	1.466926	0.3972761	0.3934207	7.692215	0.8700373	0.3571827	0.353675
CXCL17	50.1849	49.87974	43.16187	52.95465	211.8488	21.46359	36.72279	0.02345604	36.81984	624.1218	5.038525	353.4549	83.79836	36.32466	2.417271	9.342473	235.3906	345.0052	231.1163	11.83715	96.68671	204.0741	43.06803	252.3666	199.9746	418.1599	401.9765	277.3696	507.6034	10.07238	35.98873	131.5523	460.5503	15.20447	248.7255	3.961721	569.5934	29.5777	200.3558	125.2018	155.0019	294.9609	9.973318	249.9076	12.85196	257.397	143.807	6.032843	983.1996
AC004148.1	10.39431	7.955131	8.121084	1.838302	4.984225	9.438566	7.593373	2.691066	1.952373	5.958828	11.94793	0.9619513	6.360788	7.559525	2.763142	12.29683	2.332099	2.055297	1.631847	3.280858	2.488354	1.503983	5.116015	0.761014	4.300531	4.081446	5.909969	7.84812	4.706995	3.07892	3.652136	2.575572	1.487343	0.7166811	2.468264	2.412719	1.353874	1.884442	3.636452	2.456473	4.454784	5.566305	3.816378	1.912338	0.9570663	0.7319691	2.164777	2.276571	4.301544
PIGR	493.8688	3.099896	21.52017	2724.912	2759.813	30.73243	77.84441	0.006373225	17.10722	1418.93	6.491778	474.5128	740.4301	133.0315	0.5600043	84.26045	180.8295	984.6866	5.820635	0.06810911	3.951859	192.0955	329.1103	18.08475	397.6287	653.631	139.3432	564.5807	1717.295	0.08431921	733.1174	49.77772	51.63692	2.836418	423.6927	3.688378	1105.55	68.95348	512.4427	859.6854	114.9209	152.3778	5.07048	22.98016	18.84474	7.595889	7.452199	3.427967	757.1008
IGKV1D-8	2.352448	0.9536923	1.264525	2.180259	0.2650376	5.248685	2.154738	9.714227	0.05248576	0.4061194	1.579177	2.094676	0	7.719842	5.495588	4.948463	0.5117578	2.726434	0.1600627	0.1550382	0.9224977	0.676453	4.747273	0.8160107	1.237603	1.135356	0.7212228	0.8023241	0.5536056	0.3553588	0.6816539	0.4050498	9.525683	1.610136	0.6710005	4.215983	1.258335	10.28389	2.420836	0.07889438	3.531705	0.08596301	0.1716998	6.388544	1.81564	0.2975249	3.697148	4.903993	4.460349
ITPRIP	3.556725	1.858223	5.736919	4.795564	3.58559	4.884995	4.852689	0.7859476	6.05146	2.224315	3.308131	2.342552	1.414262	8.945442	3.052965	9.729849	5.481251	5.250833	2.627708	1.482356	4.745542	3.371966	6.89546	1.765173	5.4765	4.924605	3.88951	3.628272	4.454037	5.452712	3.307079	5.638421	1.07257	2.177662	2.384172	3.795853	3.850558	3.992762	8.319199	2.710301	0.9007037	2.182183	5.567903	3.215673	1.624439	4.454743	6.603403	1.276162	1.444148
HEPH	2.226512	1.086977	2.395224	2.438837	0.618477	2.979486	1.643186	0.8194643	0.3034036	2.195203	0.6989797	0.883625	1.207	2.808627	1.178177	4.540555	1.244204	2.07001	0.1982725	1.000981	1.071636	0.6304208	3.231322	2.012189	0.5394031	2.691857	0.9651925	2.24671	0.9855962	3.002772	0.6368364	4.17066	0.8925873	0.6415887	0.6548693	2.585643	0.132705	1.745672	2.878549	0.8380905	0.8690652	0.8196035	0.627321	1.127089	0.3289147	1.056189	1.764482	0.7403247	0.2143075
CES4A	4.765565	2.272201	0.909597	2.285594	4.081763	2.775832	0.9488584	0.5526438	0.3164383	5.368602	6.41609	3.853707	7.534405	2.16276	0.383404	0.9245746	5.928626	3.126782	4.401688	0.4578272	5.376575	4.359623	1.960018	1.60645	1.146303	3.092802	4.475599	5.710902	0.3211204	1.338436	0.3308273	0.6172235	2.140084	0.5333824	0.9081698	2.426111	0.3465185	0.8040866	5.60175	1.669652	1.231214	5.03466	2.521059	1.947275	1.141278	1.249898	1.348461	1.738039	12.4305
DKK1	0.2440501	0.06296114	0.1412768	0.2005522	0.04811767	13.35175	0.1921652	1.251602	3.570126	0.1290294	0.03981947	0.07243602	0.009423331	2.644957	0.1920022	0.7985734	0.04764605	0.1245245	0.01937296	12.20464	0.0352589	0.005646448	1.276843	0.03038913	3.353664	0.2492666	0.06072498	1.126454	0.708337	0.09557851	0.110004	0.3846546	0.008540201	0.1798896	0	0.2669133	2.618122	32.497	0.8317486	0.1909773	0.3229658	3.724778	0.02770858	0.688876	0.1194312	0.159475	0.1598139	0.1290321	0.58304
S100A8	5.57462	1.748809	10.79129	8.124346	1.535822	0.6843006	2.407932	2.827735	1.22585	4.486641	0.8731783	9.84813	0.8472193	16.51732	8.901791	4.329222	22.31699	8.901844	0.8496371	28.07961	1.829841	8.295789	4.927852	9.162805	5.20076	59.13118	0.7989621	14.03293	15.74262	1.142258	8.985499	6.929826	10.93676	7.1662	7.996178	5.646413	2.973938	2.393288	3.855049	8.710692	3.478577	12.32023	2.12662	4.393062	4.95503	17.28213	2.032591	2.235282	33.95168
SOD2	31.23621	26.85909	70.03588	31.006	14.53818	19.19219	36.15387	8.452707	5.664531	18.08136	4.831411	12.53549	4.189328	62.43599	13.53106	40.88253	13.01148	21.72287	5.125708	6.255179	17.28788	15.86976	81.36056	9.02026	9.027556	14.45528	9.616528	10.16885	15.6961	12.17821	23.05471	11.16867	15.45082	16.68611	12.03094	10.00674	15.33393	15.92925	9.486019	13.31127	12.34881	22.79859	6.004655	5.676683	64.13534	19.58497	7.977627	15.5224	30.44372
AC090198.1	9.030061	8.512436	10.69734	1.710545	0.8313516	6.618891	7.791731	0.9237198	0.7973824	2.313717	3.864291	0.9273246	3.115974	8.106099	1.477375	6.690873	0.981893	1.224782	1.143276	3.009282	1.343142	0.7722232	6.793606	0.3700634	1.785108	1.700327	2.118889	1.646451	2.564418	1.289251	3.065561	1.780393	1.295978	0.9080714	3.073439	1.647229	0.5978332	1.746045	3.146009	2.424017	3.772751	2.94333	1.570306	2.265103	0.6667738	0.9252239	1.287442	1.208683	0.4450122
PDLIM7	3.13553	2.132602	4.54956	3.344567	7.124142	4.753171	2.253632	9.245784	38.95344	10.30024	5.664766	19.48322	7.240612	7.411404	13.35243	4.485968	13.74717	8.358842	2.569829	31.94767	2.929809	5.986373	2.479885	21.89739	6.435842	12.15434	5.55884	12.59949	1.236205	27.21576	14.93622	12.90432	5.638653	8.554452	10.14695	9.501891	4.243847	2.737755	16.21227	10.47743	7.579288	11.74949	9.452411	7.614382	4.122658	29.74236	12.39963	7.744251	13.60349
KLK5	0	0	0.2513867	0	0	0.02974706	0	0	0	0	0	0.064446	0	0.0383675	0.05490755	0.02960363	5.455654	0	0	0.0901529	0	0.02260629	0	0	0.03331719	0.1108857	0	0.9978814	0.07664646	0	0	0.4227491	0.01139727	0	6.795615	0	0	0	0.05045475	0.0509735	0.01267682	0	0	1.566621	0	0.1990956	1.173032	0.01721989	0
CALHM6	2.442375	2.559154	8.961652	5.792038	0.3951147	0.2882774	4.209747	2.405855	4.084394	2.304447	2.501356	1.070646	0.2089233	5.577265	11.42762	1.88526	2.834549	7.914336	0.1789646	2.052426	1.845727	2.232494	4.199123	8.87108	0.9225011	3.648876	0.2945085	2.52974	7.392404	4.29992	6.334319	2.912381	0.1893436	2.621943	3.901244	5.772654	0.5359742	1.268781	2.81731	2.028854	4.229567	5.689974	0.7935004	1.077939	18.69411	1.273612	4.281379	6.985003	4.229039
SNX25	13.61556	16.1083	16.40059	10.02888	5.082316	21.59816	51.30385	3.572411	8.59785	8.35157	6.120263	43.1062	6.672874	10.4985	7.320065	11.59349	39.387	6.875046	6.943434	3.440688	12.41569	9.447736	23.36264	4.418341	13.13624	15.99821	4.106482	10.67585	11.92896	3.508717	9.081704	14.00785	3.741536	23.81328	3.318742	9.411689	2.494234	21.02218	15.70212	9.072577	5.556436	6.995699	11.04856	5.928348	2.533696	8.960479	5.488563	7.030422	3.723723
SCARNA6	159.3114	235.5054	146.0278	621.0548	0.5340758	512.3154	95.06698	0.3157272	0.5288188	1.074109	0.8618435	1.40699	1.490451	42.60008	0.1141663	214.5745	0.3173047	0.3109824	0.4838122	0.4998666	0.6848652	0.4700402	185.1592	0.5059503	0.346373	1.117322	0.7582602	0.08083793	0.796834	1.074122	0.3815547	1.00457	0.3554657	0.4159712	0.4056388	0.7842096	0.06037295	1860.07	0.7868085	0.2384694	0.3162986	1.039341	0	0.175548	0.6362932	0.256946	0.7982251	0.4296526	0.8988025
AC034105.1	0	0.725665	0	0.291977	0.1848617	0.9248631	0.7593667	0	0	0.1274693	0	0.3339474	0.06516573	0	0.5690419	0.4602019	0.3294896	0.3444528	0	0	0	0.1952361	0.1765966	0.3152277	0.2301915	3.80113	0.05249189	0.1343075	0	0.03304799	0.1901793	0	1.889874	0.6220009	0.1123242	1.520072	0.1003061	1.272048	0.4793201	0	0.1313779	0.1439005	0	0.3888837	1.354492	0.03557508	2.65241	2.40922	0
AC087741.1	1.07738	5.134115	4.117292	0.2409437	1.167444	3.014442	2.329211	0.2722494	0.3830374	1.950307	7.439623	2.755784	8.104915	2.389759	0.7206161	2.522215	3.792231	0.2949738	1.418439	1.212277	1.645117	2.407557	2.628641	0.6282397	2.842193	0.8285751	4.164978	10.97451	2.316917	1.45106	7.643609	2.270617	1.636794	0.2625605	4.204351	2.312668	0.3998146	0.9665278	2.613427	2.159121	2.016929	3.100912	1.718473	4.374705	2.600702	1.174283	0.8947955	1.122574	2.47855
PDGFRB	13.18214	8.231951	22.5835	14.36196	7.044776	24.10022	11.1327	5.916253	19.90624	13.96255	9.639576	10.39619	9.914797	15.78206	8.338201	27.59739	7.31936	15.49981	1.658691	3.589093	17.44817	9.174938	15.05248	10.79265	9.010407	15.78469	11.84368	10.55645	3.432069	17.87776	6.284613	30.17116	5.026028	8.411454	6.785228	30.89911	1.275513	11.43948	18.61162	6.286678	6.450562	8.605841	9.301092	5.853321	3.808192	8.549897	33.24941	7.68545	3.76113
ACVR2B	4.399826	4.91969	4.678281	2.409269	1.164135	4.859721	3.115675	15.79929	2.647151	1.819112	1.668234	0.5413071	2.108627	2.590193	1.479651	6.088877	0.7503841	0.9858112	1.072219	2.392634	0.7970457	1.056202	3.660442	0.3768356	1.254634	0.7468888	1.375202	0.5292923	0.88252	3.431072	0.7359905	0.9056742	1.112862	2.03325	0.5473487	1.379365	0.7306377	2.135792	1.242232	1.901237	0.9609599	1.851448	1.560741	0.7958235	0.7871824	0.8729022	1.580919	1.35416	0.8759385
CCL11	0.166319	0	2.936524	0.3021244	0.1093065	0.2734303	1.01026	0	0.4415808	0.1130566	0.244231	0.0493648	0.3853173	2.35112	0.6729356	3.038584	0.3896466	0.3818829	0.1980387	1.012821	0.3364028	0.01154408	4.02015	1.988164	0.3232601	0.2874791	0.09311351	0.1985362	0.3914013	4.875452	0.3560941	1.125661	0.1222222	0.4086464	0.8301999	0.4494003	0.08896477	0.07521469	0.3091815	0.3123603	0.03884112	1.02104	0.3115739	5.288674	0.2832433	0.2103512	0.1960423	0.7914129	6.578168
PPP2R2C	0.01463292	0.02013369	0.01129436	0.03037856	0.001282254	1.57705	0	0	0.01218847	0.2107258	0.007640073	0.08686337	6.863748	0.1241125	0.0098676	0.01596047	0.01828348	0.0388249	0.9478469	0.01260128	1.739181	0.02437586	0.1531156	0.1530557	0.009979219	0.02146049	4.203523	0.05822476	0.01836582	0.01260768	0.0373756	1.651519	0.04710945	1.797658	0.05259016	4.616617	1.386287	0.9587978	0.27051	0.5931488	7.720783	0.2694966	0	0.05900585	0.9738872	0.1246133	0.06132628	10.98906	0.007768515
CCDC18-AS1	14.91423	10.2636	13.57719	3.147827	4.884257	20.65096	23.95301	0.8041609	0.4450652	2.387426	24.49878	1.747293	3.483467	15.33194	3.849712	17.68851	2.433321	2.163859	9.027758	1.017149	9.528973	2.222624	15.72558	3.01855	4.230803	3.629468	3.712151	5.492031	6.821039	3.577248	9.266135	7.609907	0.9604854	1.404968	4.529464	2.352001	0.6351395	5.884111	3.981882	3.732334	1.190911	8.085516	3.761252	2.961379	3.175234	3.371813	2.121484	3.1462	3.214918
PI3	0	0.2407145	0.1800443	0.1210667	0.06132153	0.3408796	0	0.9666979	1.11721	0.2583996	0.2740297	0.9231303	0	0.4396636	0.9438009	0.5088541	0.1457292	2.523251	4.444029	4.591496	5.302237	0.4533403	0.5857987	0.5809221	0.03181589	0.8308222	0.2611858	0.7054055	0.80512	9.427785	0.3154274	0.4325355	19.94982	1.795813	0.2173483	3.181463	0.138638	0.09376851	0.3854498	0.03650745	1.380038	0.4773405	0.1059361	0.1074991	1.004546	2.458503	11.60908	0.1479956	1.527341
C1orf116	92.10196	6.874773	12.1974	120.0189	98.27407	36.1416	55.01206	2.894357	0.3718648	76.84675	173.0396	94.17634	25.57868	2.282343	0.7093373	27.46468	91.29157	166.4133	173.3394	1.306108	139.1116	63.19495	16.78152	86.42984	64.09538	87.59039	43.09183	120.1223	120.886	1.345093	140.0241	150.2548	8.618591	19.2536	61.22016	3.71414	23.25094	44.40359	111.5282	72.6548	9.799465	34.91626	68.46859	117.9521	3.528192	90.08012	26.63664	6.161614	1.696976
AC102945.2	28.14288	5.502296	10.59311	3.635236	0.9621127	30.46444	8.049046	0.4707044	2.641119	6.395846	0.8524726	1.685589	14.034	10.48104	0.04255142	37.99158	2.513111	2.43406	0.8114572	0.4075477	2.169703	2.741736	14.22223	1.720747	2.323769	3.470351	1.424848	2.83217	7.424789	0.2001704	2.104722	0.8307398	2.133044	0.2635654	1.32289	0.1705003	0.5400449	3.671644	3.333331	5.969841	0.3094588	1.484948	0.3653752	1.057773	2.919979	1.340745	1.859438	0.6005165	1.138989
KYNU	1.980668	1.838744	2.526308	0.6906168	0.09783804	0.4581926	3.692064	0.1743077	0.02547945	0.2449004	0.3982824	0.1815839	0.1086639	9.469979	4.116959	1.682134	0.4885095	0.4932133	1.444793	0.04704001	5.275269	0.2887542	2.743097	0.2266355	0.1783624	0.6913582	0.07230758	0.4661731	0.6382821	0.3192643	0.39066	0.284551	0.07064882	0.5210985	0.2646639	0.2322181	0.7208564	0.1690764	0.2061349	0.4703674	0.3440871	0.372972	0.1632319	0.09956031	12.71519	0.1296045	0.2944589	0.274941	0.3735137
INE1	12.15378	4.948191	8.904476	1.552344	2.25899	9.574209	10.25346	0.2951242	1.482931	2.194495	5.72598	0.6763761	6.159369	11.81183	0.8964166	4.660457	3.225511	1.656927	0.9044814	2.120135	1.316929	1.001758	6.31898	0.9576916	1.320982	1.700897	1.647912	1.904182	1.832297	2.108462	2.075738	5.88059	1.09649	1.119821	1.820009	1.172857	1.218959	1.459961	2.883022	1.760973	0.9091493	3.108859	1.714091	1.427604	3.055638	1.152858	1.678807	1.686784	3.074951
IGKV5-2	1.649432	0.9077927	0.8911751	2.910645	0.8383114	3.254022	2.523312	0.3417798	0	1.063077	6.372832	2.48046	0	0.4663343	15.49779	62.84764	0.2060925	4.107051	0.8379754	0.1623341	0.76256	0.2442366	27.06256	1.807408	2.159738	7.948271	1.395409	0.7350704	0.7245721	0.3359069	1.6852	1.264177	4.848448	0.6484257	0.2195553	6.45179	1.490087	2.519569	4.02018	0.1548882	1.694872	0	0	0.7221275	7.748975	0.2225186	5.011732	8.371907	1.167562
AL049840.2	32.97736	29.05131	25.63842	4.544255	6.913537	29.24396	23.63718	0.3376901	2.595129	3.591293	1.388951	1.783075	4.042086	26.42561	1.120521	26.59349	3.234067	1.819601	1.461085	2.535604	2.25292	1.313033	19.13922	0.596852	3.30806	3.083019	2.910085	1.907234	3.007992	4.768068	1.958865	7.892478	1.98595	1.114886	0.7911497	3.157691	0.5925493	4.894062	4.009697	1.365311	0.7014778	2.582931	0.522437	0.8614855	1.546263	1.034616	2.385484	3.52765	0.8142997
IGKV4-1	27.35236	226.2378	103.6925	176.846	17.14321	236.4455	152.8621	242.7089	0.6251464	23.05228	102.6997	137.4188	1.352371	20.62966	160.549	240.1262	12.1518	187.4912	30.34468	9.017692	18.89108	25.46779	90.36525	29.84331	32.07492	1539.104	99.25563	25.20476	93.17774	132.0532	38.18951	34.57529	269.0783	184.8953	26.60717	349.5782	51.17842	342.0245	98.07709	11.5504	123.0412	313.5653	7.782661	300.3638	261.1537	14.66017	521.747	3233.682	30.01633
SNORA66	51.61109	36.5506	14.45025	3.676605	6.118782	44.73533	52.36347	0	0.8429292	2.038231	6.208364	1.201458	2.344496	33.85657	1.819793	22.81171	1.264447	0.8261687	0	4.606384	2.339282	1.873093	53.79291	0.7560723	3.312681	1.696185	3.14754	3.704565	5.715636	3.487681	4.86554	1.62629	1.133214	1.823393	2.828797	1.041682	0.3608759	13.22101	3.239916	2.534111	2.678431	5.522316	1.378762	0.6995521	2.931792	1.109247	2.915822	3.424299	1.074508
HAPLN3	2.45711	2.574999	7.089806	4.090101	1.004044	2.344176	3.024538	4.170722	2.211015	1.303884	2.068917	1.330104	2.111821	3.077489	6.705	2.791117	2.618732	4.6615	0.3880749	0.6907032	0.7136558	1.997071	2.174082	1.502848	1.484667	1.772445	0.7935302	1.708172	2.708422	49.68408	4.648168	3.961251	1.384642	1.757962	3.680754	4.000233	0.7309341	1.596726	2.741401	2.247549	3.645086	9.053193	1.092759	1.610518	5.7119	2.463554	10.02425	3.844805	4.258089
ZNF826P	4.159379	8.229969	2.585035	2.247902	1.674506	8.339906	0.9676617	0.05106218	0.004665013	0.1082895	3.640578	1.586945	3.380451	3.641879	1.485511	1.001828	1.738957	1.211648	2.318938	1.005942	0.5049041	1.357976	4.135058	1.947104	0.9380552	2.384343	2.321657	1.725745	0.5131409	1.021242	0.3298594	0.1107736	0.1128876	3.416323	0.3101255	0.08647451	0.3781348	5.349207	3.280726	0.1157021	0.5406111	3.568123	0.05086978	1.164038	1.25067	0.08500004	4.911516	0.1847728	0.3131896
IGHV4-34	12.33775	53.47353	14.28426	27.30185	9.376369	92.81194	44.81402	10.38874	0	8.200313	18.57853	28.62973	0.311818	17.91657	40.91862	32.41931	7.672824	52.12453	1.602628	1.407437	5.703949	4.733305	56.47514	29.16171	14.18138	63.09544	6.446792	7.604829	13.83105	5.956405	12.33566	6.114538	104.1835	119.051	29.11303	127.72	13.23903	72.36468	39.92856	1.474536	22.78833	68.85637	4.507978	83.46502	87.44408	3.432906	76.94392	26.9701	3.513194
PALM3	2.231714	3.070655	1.537982	3.759823	5.275484	1.261813	2.223463	1.012953	1.349918	10.75028	6.152043	22.64745	13.91876	0.2754189	0.2149914	0.1159135	1.834085	8.046909	8.132298	0.2222561	9.314492	1.676873	0.1779212	3.030359	2.601832	15.72491	10.66307	24.42435	1.267133	5.423067	31.8385	4.039673	14.087	0.1566666	4.731785	6.56346	5.337154	0.9505121	7.375437	11.46797	13.69961	19.71726	1.375496	38.51279	0.9319572	5.098514	2.769733	1.168696	5.04951
SLC2A1	2.941191	19.53569	11.20665	9.995559	12.63918	4.451119	11.3695	55.42752	73.63804	6.728975	6.054608	17.5783	22.18863	29.73485	73.96802	10.71659	14.93303	9.405738	1.639384	58.03226	1.526049	12.30943	5.774066	77.7466	2.965859	4.939275	5.940757	2.973957	3.505778	88.89176	9.637141	11.53564	13.62407	112.5189	25.45726	54.70606	50.30523	7.115826	2.35292	22.42437	12.02763	30.99725	95.24826	20.94842	4.831887	101.4427	12.42188	28.34894	21.56551
SFTA3	26.9693435	21.64411605	23.5508475	23.3224195	100.0814945	26.709201	14.7918641	26.1442016	2.0421979	46.1083153	35.120529	29.48263985	30.5241004	3.2641727	0.1849508	29.203026	37.5526403	24.562997	63.235205	0.002663784	54.006469	37.02730115	7.64568325	16.509004	71.3958605	32.9114659	91.37389	22.90417425	28.80308985	0.03222392	43.67289275	34.0825935	8.90535095	31.2790335	8.6479768	2.075981775	5.26669065	21.91831785	39.06363585	31.722913	14.92333525	24.40947915	15.28228775	26.627108	0.84999679	12.3680451	21.3516675	1.9193366	14.973679
IGKV3D-11	1.407883	1.549705	1.73867	3.068965	0.7895682	3.909062	0.8868545	0.4667654	0	0.7656158	1.433401	4.345858	0.04348927	0.2653618	2.025376	5.630573	0.3518232	2.068878	0.2682222	0.06928068	0.162722	0.9381137	2.946355	0.7012386	2.99562	22.56516	2.101872	0.179264	0.4417594	1.257137	0.8461255	0.1392318	9.143947	9.039977	0.1499223	3.912845	1.137992	3.735243	2.617208	0.3525489	1.358992	1.056374	0.1918153	4.476841	9.76695	0.2848983	5.457878	4.466185	1.544699
LOXL1	2.763172	1.005636	3.456187	4.692885	1.760857	2.460622	1.798302	0.5597784	3.845386	9.246098	2.381412	6.253503	11.64852	1.639158	4.525216	4.574603	4.369592	7.001592	1.128053	23.00012	1.625341	2.448745	2.648657	5.511269	3.86134	7.877445	6.970525	5.354041	1.045064	5.600149	5.109812	7.809019	6.832429	2.515614	5.408703	3.818808	3.686285	1.985961	9.543307	5.890267	2.638793	3.180608	5.151183	8.702022	1.051832	5.594658	4.468664	1.901806	3.019032
CALB2	0.1580665	0.1903006	1.067526	0.3554987	0.06925528	0.6640948	0.07112095	0.01637653	0.03291532	0.2706072	0.07221282	0.9695849	0.01220662	2.718595	0.03553031	1.034441	0.160469	0.3226084	0	0.1166747	0.1979163	0.2413683	0.1984767	5.688227	0.291051	0.9852292	0.03933039	0.6415295	1.115942	0.02476174	0.4156101	0.5080366	0.6416334	8.142826	0.3050826	1.301644	0.4039634	0.5877463	0.7754122	0.2102769	0.5167944	0.8086479	0.05383893	0.100161	0.2351538	0.8862853	0.12421	5.448868	0.1258746
IGLV3-1	1.916325	26.17317	32.75788	30.42283	18.66917	42.12968	22.82393	10.93146	0.07042059	12.94123	48.29089	70.12729	0.7834624	0.7967521	48.04162	45.98396	5.545856	52.45548	6.120589	1.16489	7.752055	7.761568	27.74252	19.45462	9.363386	24.69191	27.09478	5.866843	8.488885	8.264323	8.688518	11.87248	111.6654	16.83952	4.591464	142.8079	20.38042	25.62484	50.22263	2.963891	25.95655	10.95704	5.836068	22.13022	404.0417	6.244499	168.9226	270.4841	10.83192
SNORA11	62.74026	6.148877	25.97139	13.46173	0.9214199	31.11658	42.58089	1.089423	1.751712	0.7412473	0.8235163	0.4161298	2.923294	25.26949	0.2363599	21.02667	0.8211499	0.6438307	3.004927	1.68168	0.81022	0.194626	21.56548	0.5237376	0.8605205	0.330458	1.831475	2.343037	1.979634	2.30613	1.421887	0.7799155	1.913405	1.550143	0.559866	0.2705932	0.3749726	11.624	0.5429798	0.4937062	0.8185462	0.7172539	0.23877	0.4845856	0.6586628	0.5319586	1.101717	0.8895151	4.652005
CLUHP3	8.483608	5.643311	6.764641	5.874509	4.259901	5.977913	5.215789	1.077996	1.447445	9.684703	0.7326015	3.613622	4.747703	0.9968411	2.440705	6.78887	4.25486	5.273732	6.011247	1.965193	3.700893	4.506958	6.77638	1.247226	4.866944	10.28916	8.011239	13.12466	2.499388	2.740831	11.81559	5.854724	2.752679	0.6258582	2.304475	3.238612	0.3848957	2.308224	12.29289	3.892004	2.503819	2.679895	1.338184	5.894302	2.168569	2.371617	3.449161	4.181791	1.768702
AC110285.2	3.067416	3.106217	2.622032	2.008624	3.421441	5.184256	1.276973	0.4276943	3.599685	5.560268	10.83288	5.581724	3.055086	0.8915478	0.6379451	7.910866	5.211704	1.895701	5.133871	1.936185	4.655271	1.599789	0.6119381	0	2.017595	2.567648	4.707835	23.31103	0.4317669	0.3570239	8.476609	3.646583	0.9148984	0.1972209	0.8013418	2.323816	0.8280545	1.901434	1.829686	2.09975	2.329797	5.133063	4.257277	3.339151	1.306383	1.486538	0.4280153	3.110177	0.6696509
FEZF1	0.9446975	9.394195	0.1988621	2.398051	0.01806152	0.1694284	0.0231851	0.6513182	0.02146049	9.158969	0.7936696	0.06117682	3.557495	0.5584586	30.81003	0.9179959	2.229302	2.3663	0.589021	0.05071388	0.06948288	49.57152	1.509725	0.4106488	0.2389603	2.882525	6.423585	0.2296392	0	0.004036106	2.330376	4.1277	2.308078	0.202571	0.03429501	0.02652062	0.1102523	0.1449966	1.926456	1.822605	1.115128	7.890891	0.01170083	0.00593673	0.4357463	0.02606841	0.0269946	0.9262944	1.468124
LAMB3	14.8432	30.60489	10.61459	101.2915	76.64201	25.16283	22.21893	0.2915044	20.75749	16.61608	5.692475	73.06842	102.1124	35.09285	3.401	27.89117	90.79395	88.68017	21.85153	45.49941	154.9871	69.39846	10.92318	96.66087	109.0306	65.39985	139.1207	21.72821	28.38602	28.37069	90.03885	164.65	147.4503	65.98423	36.73715	10.25483	66.86201	84.3766	32.33417	98.5031	50.90743	80.7339	63.76545	5.480944	7.126147	192.4104	153.5034	3.946654	30.3063
AL162586.1	7.667105	4.306258	6.773135	1.67877	1.170494	6.586888	2.317809	0.3227059	0.7982881	2.406827	2.978879	6.258059	3.672801	5.108717	0.9424941	6.010683	3.620514	1.735984	2.396453	0.9727044	4.66156	0.4989078	4.412478	0.4176848	1.593131	3.557828	6.729264	10.21051	1.597569	2.097202	7.019791	3.650481	0.5785217	0.8732249	1.618554	0.7861291	0.8615303	1.420633	1.948638	1.978047	1.557387	4.67827	1.128924	0.6348998	0.5909498	1.333329	1.694497	0.4940431	5.098614
UVSSA	8.239491	16.2721	9.101595	2.982761	1.78193	15.64332	7.881242	1.684752	2.849273	3.179966	2.739585	3.482948	5.838126	7.783912	1.472132	12.25557	2.212218	2.062889	1.87212	1.655808	1.963568	1.880341	6.424845	2.21749	1.594289	6.99755	7.619684	3.816573	1.790688	3.425241	5.769711	6.810399	2.427745	2.367955	1.684031	2.432919	1.744955	6.173986	3.170614	1.80248	3.784172	4.707677	1.241238	2.255706	1.563967	1.57255	1.458825	1.3487	5.694482
CACNB1	1.808748	0.7113645	1.552279	0.7615108	5.725844	7.707801	1.357338	0.6486782	1.935921	7.512723	4.811855	6.216958	4.773532	0.9297763	0.8700068	2.614363	7.227415	1.432752	1.283187	2.254737	1.505771	7.947019	2.032927	2.395579	4.696836	4.656784	3.243235	7.721481	4.828068	3.716707	5.692717	22.84175	0.799372	0.7676176	3.977622	2.348447	3.152857	2.818098	8.778301	5.876408	1.12838	4.549011	3.584445	5.488782	0.640279	1.68771	0.8597555	1.324116	6.036826
AC012676.5	6.746893	3.149646	6.61573	0.8218293	2.425196	7.998292	5.420926	0.385171	0.6451319	1.802609	1.303023	0.9808318	2.743361	3.406268	0.4642567	5.031148	4.870952	1.194353	0.8962693	0.8469607	1.392501	2.070701	5.388499	0.8401234	2.432053	2.581911	2.149858	2.114811	1.814581	1.353514	3.434187	4.170188	0.5685634	0.2932012	0.6964676	1.381894	0.1882215	1.023971	3.156893	2.445887	0.5144908	2.019317	0.4064587	1.459458	1.282961	0.8417009	0.3967308	0.9755092	0.6944456
CYP4B1	53.70778	9.473578	4.158425	87.24533	4.905149	164.9816	10.2041	0.1128466	0.04050202	21.61235	6.864858	105.4824	0.2583463	0.9164952	1.731302	15.17545	46.4355	70.53308	38.83362	0.2632065	218.8887	7.62844	16.83517	0.1259392	5.114709	143.2204	89.6482	157.3221	55.47554	0.0883604	14.57065	57.00266	2.657158	0.2485007	183.6568	1.30135	136.7946	213.6421	238.2091	113.9752	0.7328118	3.661726	2.234777	12.97009	2.311792	7.547047	6.46001	4.146272	104.5801
DCUN1D2	5.780981	7.084167	5.199058	2.287797	2.640527	6.053143	4.013146	6.62257	4.81741	5.00253	1.798876	0.9314567	6.734772	6.610659	4.260351	4.762867	2.1331	2.357651	2.261724	10.7517	2.988828	3.232959	4.510892	1.851038	2.707623	4.9994	4.087978	3.815156	2.351632	4.490063	2.275369	3.162253	2.587964	0.928326	3.050536	4.247802	1.582949	3.112312	4.938343	4.914797	2.695288	2.630041	1.575245	1.673415	2.327902	1.759976	1.995563	151.4001	8.9387
PPP1R3E	5.474639	3.304575	4.615679	0.9946978	6.630503	5.344385	5.108479	0.990299	1.278106	2.535922	3.613101	3.129824	1.746061	3.589463	3.228263	2.848944	4.853724	1.926076	1.4944	3.279981	1.40664	1.228094	3.665588	1.776252	2.13424	3.184341	2.094623	4.401792	2.953514	3.272144	2.117739	2.738045	2.006895	1.120603	2.270142	9.745256	2.281016	0.9752061	2.034432	1.776915	5.654165	3.91361	1.834415	1.794399	1.977413	1.79186	1.639469	5.058756	10.92171
IGLV3-25	13.22323	36.5506	21.87064	81.43679	35.75497	95.10878	73.62759	32.80655	0.1475126	16.62177	28.34052	165.1203	0.8205738	2.169682	307.7156	51.12399	7.191544	160.7724	9.89693	3.006599	22.3109	14.42281	142.4665	34.75413	15.21763	74.65336	20.75488	9.809045	14.89241	12.29011	10.69658	17.11983	603.1674	110.4644	9.429323	94.33732	21.59842	54.95871	47.7365	3.492322	52.60753	8.093644	2.091123	84.71576	334.0461	3.135756	185.6451	445.8437	65.62559
IGHV2-70D	5.685599	0.6400566	2.034625	3.05819	1.766409	9.517139	13.39565	1.606523	0.1291585	0.8744668	2.145443	12.15022	0.09579663	11.69059	5.646495	1.12753	1.598404	16.83652	0.2954153	0.03815226	6.093452	2.267348	4.283484	1.544664	2.960931	4.645701	4.861426	0.04935957	1.751566	0.7773132	3.215082	1.035095	15.19329	4.978236	0.9081698	15.56222	2.101229	2.555624	12.74726	0	0.09656582	17.66362	0	1.000435	2.476815	0.679861	18.27733	25.5131	0.1646424
IGLV3-27	2.856098	53.05169	7.3023	9.388182	1.345224	12.91251	10.9232	1.035674	0	2.480749	10.76469	18.08454	0.3308414	1.51404	6.179211	9.864841	1.059436	18.43485	0.2267201	0.2635239	3.025968	0.3964795	2.988557	2.222759	1.11997	8.863637	4.841367	2.557009	12.09835	0.894838	1.448289	0.7061304	60.66678	10.40921	0.7128268	17.3639	0.8063071	6.960385	8.259054	0.558748	26.51308	0.7305716	0.3242712	17.27541	21.88787	0.3612239	33.10411	39.33686	2.843029
MSTO2P	2.362673	2.736127	1.945195	1.635003	4.471987	2.301785	2.019831	1.01178	3.427575	4.50486	10.11542	1.402521	3.843749	2.820381	1.787981	1.574847	1.857365	1.977076	1.975543	2.887249	0.9405948	2.871673	1.186679	1.098347	3.286997	3.077313	4.595298	4.47494	3.780882	5.446963	3.881186	2.122368	2.17169	5.740598	2.799003	4.803227	0.8425364	1.551268	3.196496	3.512854	2.121227	3.894743	3.290528	1.959892	3.564256	1.055824	3.114977	1.765498	4.850062
ZMYND10	1.656261	0.5427735	0.6866967	11.60483	0.155922	1.64356	0.3021177	0.3895727	0.3984938	0.9669522	0.867681	0.2790115	0.2800062	0.3005757	0.747107	0.3539809	0.2202296	13.85497	0.6289518	0.8425664	0.6467209	0.2081707	1.250624	0.6688792	0.2014822	1.202804	0.4385672	1.966404	0.3581678	0.7836389	0.4741595	0.8673942	0.8317845	0.1319819	17.6163	0.7084425	1.596291	0.9244584	1.078321	16.19925	0.1933966	2.106855	0.358304	3.283916	0.1182932	4.594296	2.339191	0.5183106	7.515616
SNRPGP15	29.90969	24.81709	36.03238	1.783098	3.506376	26.80089	28.37021	1.884408	1.767493	6.960283	1.028777	1.439584	4.869231	25.99709	0.8176773	31.08021	4.261102	2.103567	4.042665	3.953056	0.7007309	4.544781	35.01862	2.113824	3.72117	2.476946	7.014761	1.833419	7.609406	1.947003	4.190227	5.396172	1.442679	0.9930844	0.9684169	2.964336	0.5765344	2.924564	4.445586	4.934097	1.321473	4.135518	1.514361	2.305056	0.9019527	1.891408	1.270448	1.025747	2.253079
MYBPHL	1.429446	0.7763683	0.5226216	0.3384093	15.01796	9.372618	1.184786	0.5768036	0.03133303	0.7652196	2.239007	30.96434	5.414839	0.5317619	0.06764463	1.12148	36.22643	0.2149701	7.118809	0.1573434	0.333327	4.135776	3.841691	0.6370336	16.04894	0.3073684	4.127729	25.08619	3.729842	0.01767855	24.91345	9.607187	1.147862	0.01232335	3.024341	2.691109	0.3308869	0.9980136	6.954027	4.038695	0.09370501	7.466817	0.8883473	0.0346713	0.05301702	0.2220211	4.138367	0.5091467	1.504452
S100A12	0	0	0.5013782	0.4495205	0.04553735	0	0.2338204	0.2153609	0.1082139	0.1308324	0.2034944	0.3084823	0.04013102	0.8570469	0.3504331	0.4723436	0.3246554	0.2121244	0.1650067	0.159827	0.4004176	0.5530685	0.5437674	0.0647089	0.03543971	1.524275	0.03232609	0.7030403	0.1630587	0.1424636	0.5855907	0.867242	0.8365111	0.2979253	0.2766906	0.1337294	0.03088577	0.3655705	0.2146762	0	0.1213597	0.4430912	0	0.419101	0.305172	1.555482	0.4083584	0.1099015	0.7356993
CHIA	0.1937156	2.418821	0.5606949	0.1910268	1.58376	2.176217	0.5752629	0.5238263	0.09681311	5.893401	2.169494	0.425473	0.4263488	0.09584419	0.0587838	0.4754029	7.619817	0.2016372	3.16466	0.007149431	68.56784	0.1963067	0.5229653	0.02894577	0.6539362	5.625205	25.25113	2.515889	45.74243	0.1547662	1.855466	0.3987133	1.391013	0.004759602	0.3248964	0.1046854	0.003453979	1.471753	2.469761	0.7003409	0.4614395	3.448765	2.005833	0.10378	0.2002153	0.1151505	2.443186	0.05530664	1.007854
MIR3685	15.91968	14.93465	12.5668	0.7511343	3.614344	22.99975	13.67472	3.148784	4.520548	10.93084	11.33442	1.718213	17.0997	11.2522	5.367656	22.09959	3.051499	5.316795	1.378605	11.48383	4.599959	1.40633	19.98959	3.784427	5.329676	6.594946	5.671664	13.82068	23.15959	4.93108	14.67755	5.903877	7.596647	2.844706	8.090967	6.703727	2.580457	1.308978	20.62623	6.795096	12.16729	10.36548	7.887114	1.000435	4.07946	2.562553	8.529422	3.672837	14.59829
SEMA6B	0.2847251	0.8080013	1.306811	1.018594	1.087994	0.8470225	0.4666869	1.169426	5.151908	1.729609	0.8282449	1.738464	2.897674	1.437477	1.412588	1.685877	2.849234	1.207888	0.1356107	0.5479329	0.9872491	0.7538009	0.3319791	1.283941	0.7988876	2.713171	0.8767169	1.699392	0.1340097	1.567488	1.012953	2.877367	2.796916	2.658369	0.8283784	3.100904	0.1631794	0.735781	0.9483194	0.8689468	0.5176952	1.560661	1.21225	1.135239	2.111543	2.415275	1.861832	1.645159	0.6694164
IGHV4-31	3.878477	24.55494	23.30143	8.487115	1.377824	39.63622	7.923672	3.71422	0	6.112074	8.866269	25.13891	0.2428489	0.296362	13.57192	25.03907	0.4911551	14.76197	2.396453	0.6576808	4.300981	2.270031	29.48337	3.837479	6.305122	82.65362	4.186228	2.252319	4.933668	9.507784	5.669832	3.226566	56.69512	47.44113	2.637126	7.445105	7.102285	26.8626	17.0181	1.328854	25.89972	43.65194	1.570973	35.21624	0.541704	2.253781	4.777539	78.27733	7.40147
IGLV2-5	0.3239317	0.5014162	0	1.176867	0	1.420127	1.093132	0.1006832	0	0.2935936	1.205049	0.5768731	0	0	0.3276613	0.5299798	0	0.7933605	0	0	0.3743977	0.2248387	0.6101188	0.121008	0.1988206	0.4581078	0.3022548	0.3866796	0.1524628	0.03805888	0	0.1801971	1.428279	0	0.194033	2.12567	0.4620601	0.4883072	0.5018153	0.2281386	0.2269471	0	0	2.015316	0.3424096	0.1229074	0.5090967	0.1027599	0.2579596
TEKT1	2.110861	0	0.3780602	7.444957	0	0.5751845	0.015742	0	0.02185656	0.2325395	0.1324362	0	0.01080731	0.1648596	0	0.254405	0.06010808	6.619389	0.02221822	0.004304154	0.04717684	0.04209224	1.903681	0.1219831	0.004771971	0.2199045	0.03046904	0.6737895	0.5598758	0.02740398	0.2260367	0.4670978	0	0.005730823	4.596519	0.1710638	0.474101	0.2883132	0.2673826	2.759724	0.005447045	0.08352736	0.03972259	1.721179	0.002739435	0.8525349	1.420462	0.1775793	0.2290813
AC007490.1	12.82756	12.8421	4.6549	2.71605	0.8556229	4.896205	0.08614437	0.3967174	0.1594731	4.222443	4.598259	0.3030704	6.712441	0.2706464	0.3442852	6.960854	2.033368	2.266382	0.6079196	0.2355346	0.03688057	2.321116	1.602683	0	0.6267233	3.830743	1.762622	5.149825	4.986163	0.5098699	8.169504	1.46738	4.234239	0.1568028	1.656503	0.2956124	9.285239	2.308866	7.098438	3.206164	5.424994	3.134287	1.912877	0	3.522862	0	0.1002986	1.214701	1.084188
ECEL1	0.03019148	0.04673361	0.06990953	0.4230817	0.0396843	0.2978109	0.04075336	5.198733	38.41979	1.368193	0.06502417	0.5197422	3.266465	0.02133966	0.3461097	0.4280972	0.01414632	0.4251766	0.02875959	0.07242768	0.113409	0.03352911	0.01895501	0.02255667	0	0.1945091	0.06197646	1.614583	0.1563103	2.394367	0.06123876	0.05038485	0.1394593	1.743244	0.04219717	0.4195469	0.07536461	0.5643464	1.267489	0.91432	1.431299	0.2780203	1.131185	0.1356579	0.5744462	0.4047563	7.473289	0.2394388	0.06411377
CD38	3.972688	14.61526	8.304782	1.582915	0.09806972	5.035545	8.507482	0.8299641	0.1063038	0.1581822	0.4792533	0.7381676	0.03335763	6.67984	1.575594	5.346779	0.3434575	2.075786	12.81791	0.193238	14.99268	0.3016348	13.0666	0.557431	0.3186834	2.209031	1.326402	0.7531312	4.940952	0.6597594	0.8378062	0.344657	1.456606	0.8619191	3.983012	1.566322	0.2263875	1.176012	0.9469632	2.489057	1.345019	0.9375047	4.864151	1.167247	5.552946	0.2069374	2.566334	3.309437	2.393988
MGC32805	7.507135	0.449688	11.99385	2.210291	4.46252	15.04464	6.390163	0	0.1237413	1.388337	0.9075041	1.622631	0.7984744	11.28426	0.0267144	6.049335	6.496691	1.491754	3.490639	0.007310412	4.212429	1.7378	3.482032	0.02959753	2.131609	3.317905	1.3529	1.002533	1.622164	0.06981662	1.794571	0.8961855	0.1330839	0.574279	1.376306	0.09175079	1.829447	4.0011	1.031014	0.8091115	0.8141373	4.033089	2.050998	7.202247	0.2419459	2.119379	0.2957368	0.0251342	6.877327
TMEM170B	8.514713	13.12739	22.56734	3.235752	1.50636	4.804285	5.098527	4.97617	4.397506	2.706957	2.372	0.6879429	2.361693	7.08391	1.42189	7.964634	1.033223	1.787101	1.594578	1.346508	2.526972	1.705596	7.902432	0.769635	1.855096	4.53067	3.007756	2.044343	1.126259	2.067614	1.163235	1.44654	0.9417589	1.028238	1.266227	3.085836	0.6160755	1.973434	2.026363	1.010163	1.450947	0.7301202	1.487558	1.502088	1.595536	0.7708586	1.306988	1.872215	0.6437369
AC068987.3	0.299954	3.449092	8.533102	0.05559972	0.05632366	0.5870569	1.79307	10.30863	4.336617	4.071449	0.09228836	0.3815517	4.199269	0.2422979	0.4767832	1.098346	2.499684	0.1311849	0.3061371	0.03162958	0.507645	1.130206	0.1614163	2.273031	0.03506738	0.4511314	1.599323	0.5831218	0.2420183	0.4631769	3.998125	0.4449566	0.7827376	4.516685	0.8726852	0.1984867	0.06112256	0.2971351	4.733	0.5935163	0.7305154	3.090974	0.1167624	0.08145851	0.3019658	0.4877557	4.192207	0.1495269	0.4436067
PADI1	0	0.009442673	0.4449514	0	0.007216505	0.3008682	0.02470304	0	0.05716377	0.01105791	0	0.03259104	1.806166	35.94703	0	0.03992234	0.008574928	0	0	0.1654795	0	0.05335047	0.2987338	0.6836469	0.003744192	0.005751393	0	0.02621504	0.2497927	0.008600702	0.01237349	0.8856964	0.007684962	0.01348958	0.2703983	0.09889923	0.2512564	0.1434545	0.01417528	0.2577785	0.02564322	0.01872496	0.01246688	0.09804383	0.00429884	3.518181	0.6111912	0	0.5975212
SLC5A3	35.62339	50.06954	55.23688	13.98236	1.712978	70.32506	156.9398	13.6916	3.925385	3.560124	9.421698	3.198454	9.82278	42.68647	4.093473	89.32906	6.044526	4.049076	0.6535687	3.713909	4.755755	4.555601	43.99566	16.73933	2.678959	2.5156	3.79343	2.968807	5.539008	5.186445	5.489786	4.776977	1.246863	32.16492	5.533841	9.812614	3.975517	31.64273	2.942431	6.075194	3.988542	8.055256	5.959885	5.593626	1.821083	9.987498	2.369824	1.448555	5.286774
AC135050.5	8.427594	5.115738	6.122169	1.286473	2.041717	6.157805	11.26429	0.4622525	0.9807008	2.795717	3.785445	1.079025	2.029019	6.774301	1.448629	4.505967	1.819535	1.315327	3.620424	1.06728	2.817119	1.76633	8.922192	1.234593	2.738452	2.622567	2.806238	1.578052	1.944392	1.747344	2.011067	3.799515	0.693911	0.4872149	0.5279031	1.02058	1.09016	1.693877	3.174282	2.250015	1.389267	1.43715	0.7879851	1.085186	0.8927732	0.7732829	1.168672	1.048416	0.6140989
B3GNT3	0.7994117	0.6639788	7.946048	1.123274	4.449085	17.41638	5.737492	0.2424097	4.701684	5.73743	2.44323	7.314915	32.91187	4.134385	0.09203756	7.677298	1.10543	2.00564	6.556311	32.15909	2.794396	25.7512	4.16203	10.67778	1.715307	0.4044197	8.281491	4.012562	7.414954	13.36917	14.23741	17.74452	6.394521	8.421926	11.56229	1.008521	18.77307	19.12819	4.566977	22.74925	2.121888	5.107122	1.235254	33.96522	7.240997	24.64996	14.5555	19.74329	1.169693
AL355796.1	1.388995	8.31347	16.08136	0	0.03651447	1.065645	5.812211	0	0.2603164	1.049089	11.42215	5.112084	2.059479	0.7854052	0	21.96764	14.05768	0.1700936	4.498605	0	3.692396	13.6901	8.546071	3.217014	0.4546816	0.08730366	60.91416	4.310939	0	0.03263873	0.6886885	0	1.983125	2.252426	0.1663998	4.289279	1.436428	0.08375299	4.776878	2.412996	7.006553	5.968973	0.2838628	0.1440254	0.03262726	0	0.9823359	7.226278	3.097112
SPRR1B	0	0	6.450958	0	0	0.317238	0	0	0	0.04372334	0.05667209	0	0.1005865	0.2045854	1.122328	0.789271	0	0.04430663	0	0	0	0.6629841	1.181203	1.621897	0.05921862	0.06822358	0	0	0.5449316	0	0.09785032	0.6977309	0.09115976	0	0	2.122847	0	0.2617956	0.8967925	0.06795096	0	6.885637	0	0.5252282	0.1019865	1.262973	0.05686281	0	0
AC103691.1	7.592461	2.136804	2.097689	0.2238958	1.406229	2.83684	3.260896	0.2145326	0.5389884	2.163465	2.466326	0.8194557	2.99825	2.683216	1.221799	1.317475	3.517048	2.113085	1.150605	0.6368493	0.9473342	0.814435	1.733363	0.9669002	1.729867	2.142046	1.867702	7.497718	3.817141	0.2635577	1.438901	1.279861	0.7608334	0.5087648	3.204156	0.8658981	1.446048	0.3641644	3.929503	1.903934	2.216371	4.76698	2.409741	1.341929	1.337592	0.5019507	1.220363	1.368485	4.809457
RARRES1	11.83814	10.93249	22.53332	8.768384	0.959991	8.444546	13.56901	3.454972	0.7896807	3.321879	1.728549	1.048141	0.3625791	93.91256	10.32372	19.43386	3.375087	8.636622	0.8027474	12.37413	0.7189072	1.309112	28.64584	3.148047	2.134625	5.782325	2.096859	3.793888	3.154194	2.475274	4.277815	4.539043	4.971115	2.415647	3.757813	5.034291	0.5008578	5.51691	4.413775	4.983577	2.324144	6.713188	2.952377	3.280272	4.458641	3.86233	2.207376	7.319802	12.76131
AC009812.4	2.684416	5.104259	7.050405	0.7095202	0.4377893	1.634523	3.287995	3.553753	4.829097	0.9912239	0.8954504	0.2655854	2.291848	2.635241	0.9889139	6.289681	0.465849	0.6544126	0.3077993	3.779463	0.2298242	0.7038885	3.682797	0.3528338	0.99671	0.9842339	0.6401103	1.780226	1.169867	0.3153932	0.8962836	1.594686	1.262937	0.6962045	0.4863545	0.5564775	0.4077264	0.7044067	2.749253	1.89058	2.948762	3.000943	0.3217112	0.4639135	2.609837	0.5721379	0.5273593	1.166965	0.55422
AC006128.1	1.323517	1.64452	2.220311	1.24767	2.407119	3.197209	1.166709	0.3861844	1.214914	2.692895	3.204822	1.378915	1.339134	1.527308	0.9107183	1.590897	2.252749	1.25691	0.4631315	2.771311	0.9677764	1.102373	0.5087385	0.2825219	2.707799	3.115311	9.738462	7.996191	0.5339411	14.90268	7.341425	8.113751	1.746726	0.4247364	0.5716633	2.168655	0.4719703	2.589586	5.04628	2.130576	0.4037044	4.062567	2.484013	1.045608	0.8819182	1.086336	6.36754	1.902202	4.144177
S100A16	7.305984	1.986897	26.56685	27.1318	114.1074	24.25351	12.88803	20.01926	8.337368	71.50039	114.6126	82.13586	133.3308	14.31737	12.68145	13.89507	47.04798	48.62581	71.7304	354.7771	46.00106	119.4127	14.30713	97.6609	91.37875	34.78052	80.1216	86.44384	43.44877	49.98456	86.20377	67.46246	166.6775	12.83128	186.1191	10.91408	87.25523	59.70254	91.70428	110.9091	49.47349	99.58064	285.9693	139.9891	6.53629	104.1776	52.70624	15.17771	99.50182
EFR3B	1.821523	0.4065396	5.247736	0.7079428	0.1503365	2.451398	1.549582	4.263306	5.319145	0.4172109	5.983291	0.1559063	2.563399	0.2934239	1.00266	1.3353	0.7343907	0.4979946	0.1815838	0.411177	0.1493296	0.4845528	0.4999929	0.7026026	0.6690681	0.3674321	0.2324145	0.9385169	1.096578	1.296014	0.78858	1.618104	0.9676884	0.6182422	0.500713	3.649673	0.1268909	2.44954	0.946285	0.6822043	1.717378	0.450764	1.970941	0.7642826	0.1144311	0.1843011	1.461328	7.47962	0.06521855
SNORA71A	84.70693	617.4142	113.1887	164.3863	3.432633	147.1487	105.7531	1.665029	1.464118	0.4046041	2.753249	0.7949943	2.637267	87.0862	0.6773297	153.0126	1.568764	0.4100016	0.6378619	3.089194	0.7739415	0.3718228	50.86904	1.000573	1.64398	0.7365432	1.749469	0.6394643	1.260663	3.068284	0.7545671	1.365822	2.671299	1.974311	0.4010981	2.067816	0.2387885	361.3692	3.734405	0.4716	1.876548	1.712845	1.368473	2.198717	3.145852	0.6775194	2.104773	2.549058	1.599734
LINC02577	0.02533289	0.06535492	52.64669	0.01314803	0.003329806	0.09717764	0.1709754	0.007873866	0.05539011	0	0.009920016	0	1.748951	5.658155	0.06833215	1.132878	0.04154434	0	0	0.009349567	0	0.4853012	0.5566631	9.207846	0.01036577	0.04776807	0	0.1088642	0	0.03571647	0.07422112	0.01878961	0.5797644	0.6908974	0.005058078	0.04889317	0.7362534	0.02291266	0	0.04757719	0	0.02591996	0.01725724	0.02188981	0.9788823	0.0192238	0.0398136	0.02410882	0.07396977
EIF4EP1	20.26591	17.16322	55.50272	1.378249	0.5511297	23.97321	21.12979	0.4344117	0.4802202	0.7178256	0.985141	0.08296669	8.483523	20.2514	0.09424941	28.12608	0.6221297	0.2139417	0	1.444319	0.0807696	0.2716276	29.22013	0.3654742	0.9722184	2.020495	0.4694835	0.7674567	1.512992	0.8046311	1.448957	1.269894	0.8803591	0.8241673	0.4185914	0.4855503	0.7476089	1.854046	1.580562	0.9515252	0.7180767	0.7150194	0.3332367	0.1449228	0.2626444	0.5656548	0.5491424	0.443372	0.1484004
AC002550.2	12.41176	7.05037	7.514564	0.7682922	1.34705	6.739294	8.300032	0.6370637	0.9247618	0.7912371	1.917358	0.5407575	0.5276109	17.7065	0.6910826	4.8438	0.6936007	1.045816	0.1084689	1.302793	0.7238514	0.9800457	13.44016	0.5955189	1.910326	1.359854	1.572492	0.9243018	1.179072	2.247599	1.334473	1.055723	0.7172469	0.6714662	0.6365989	1.230718	0.4060617	1.304549	1.552316	1.496991	0.9573251	0.8155577	0.3102798	1.377502	0.4814591	0.3456381	1.073755	0.6502039	0.664977
MMP9	3.591468	3.052142	17.67744	33.02386	17.0854	0.4420418	3.759044	7.819969	34.37435	4.142862	2.308854	1.778527	2.251426	3.312251	24.69799	2.576618	12.03153	38.57104	0.4024865	4.954666	2.042198	3.9885	3.472663	12.22533	4.000045	8.081886	3.921005	2.962039	3.254194	31.32005	3.194377	16.51711	7.339089	13.42985	8.635742	34.60627	1.246484	0.9496069	5.188805	23.96842	3.39977	7.19219	4.186653	3.033638	11.54465	38.36417	39.51089	33.88687	24.2567
CYP24A1	0.6438265	24.43087	14.73804	0.4572615	0	4.66712	0.8995494	0.04212875	0.8820303	0.2081592	0.1017301	0.4559408	7.26424	15.61586	0.182804	1.096475	0.2752051	0.5325273	1.495571	0.2459534	1.240216	0.2885091	3.914468	7.34182	0.07394873	0.2626803	25.37875	0.005393266	14.31132	0.09554964	0.5091238	0.163366	49.15298	21.1806	0.5051762	1.264403	21.83526	2.315648	0.2694667	2.651661	14.83506	40.27601	0.02308351	0.0624642	0.1644999	6.571358	0.5503038	0.06449656	0.6356335
COL4A3	15.63178	8.666814	7.879088	4.917855	2.399166	14.83133	16.65983	0.07947392	0.2518902	5.963032	27.63684	7.273971	4.142081	3.517236	0.07626517	6.40915	14.83758	2.899355	0.5480271	0.01814783	0.8297563	0.7344764	11.57064	0.02938992	1.199171	7.8827	1.292023	13.03777	9.127784	0.1213221	21.87805	17.84722	0.5946766	0.1594769	1.447159	0.8313533	1.16081	6.442839	13.89267	3.631623	1.086323	6.379503	1.443716	3.235952	0.219458	0.759963	9.362421	0.5958698	1.28698
LDHAP7	2.092129	0.4317895	0.9688808	3.378158	0.4033241	0.3057319	1.443387	4.132809	1.394109	2.247334	0	0.220786	1.76643	1.971652	0.5016217	0.8113542	3.463636	1.309456	1.24003	2.316416	2.015055	0.1548941	0.4086426	0.1736747	3.443271	0.3944949	0.06940897	0.8879607	0	0.4042129	2.493747	0.1379332	1.659454	0.2969991	2.246426	0.03589215	2.785289	1.233469	1.930195	2.510313	0.977166	1.236798	0	1.189118	2.173246	8.255556	0.1096009	2.418744	0.04936428
CACNA2D2	13.51897	13.70908	4.313502	15.60202	12.27363	6.673439	3.170704	0.1014635	5.147075	37.23663	1.28942	1.322769	4.393007	0.5617846	3.062733	5.63501	32.55297	26.81833	32.59674	0.03928681	17.70027	34.47584	1.559396	0.1908718	44.43963	58.3407	37.00197	32.66507	14.24886	3.333451	11.84171	5.303064	46.43765	2.339953	5.679071	4.755454	9.70508	5.91794	88.12894	11.85186	0.5833663	2.897152	0.9378579	5.629226	1.476938	1.317583	9.669736	1.364242	0.644246
IGLV7-46	0.8157189	6.854424	5.936317	4.294147	15.83789	1.788069	17.9319	1.59367	0	1.865908	5.612745	26.56313	0.2699723	0.6589244	22.00295	4.448618	4.204287	7.277795	3.774154	0.5160961	3.434491	5.694201	7.169821	2.176572	4.72057	12.12194	4.958234	7.066495	4.607149	1.478662	12.6587	1.598996	14.82708	11.68177	1.39603	15.7436	16.16505	2.951151	10.9036	0.7659927	24.05718	4.650041	0.8732161	10.10959	1.012801	0.2063354	22.16025	2.070144	8.661188
IGKV1D-17	0	0.348101	0	0.1750764	0.9089495	0.7394269	0	0.05242337	0	0.1019116	3.632553	1.301579	0	0.2384266	0	1.471723	0.5136817	0.3098133	0	0	0.04873504	0.4682731	0.3176747	0.8190784	0.1380284	0.3710405	12.81049	0.04026702	1.428909	0.05944912	2.660842	0.09382442	0.7436717	0.4144074	0.06735231	0.1302102	0.120292	0.6610504	1.149648	0.1583819	0.07877738	0	0	0.320628	1.168755	0.6826135	0.861493	0.321028	0.2686271
GTF2IP23	13.03756	9.62881	8.731122	1.459469	5.712278	13.58881	10.17952	0.7151085	1.038052	2.355579	8.508887	1.51751	4.382628	15.17779	1.723878	6.691939	4.43187	2.191348	4.870284	2.170005	4.136508	0.8162094	15.56817	2.482904	1.882848	2.289669	4.818337	0.6713464	1.925115	2.883367	3.687275	8.627214	0.5904175	0.3768628	2.143761	1.085456	2.780424	1.695581	2.970146	4.441012	1.791007	5.231253	1.393165	2.871618	5.374388	1.64892	1.104856	0.8920493	1.900033
IGKV1D-42	0.1202803	0.2482436	0.5570271	0.436987	0	1.450109	0.3247158	0	0	0.1453537	0.376801	2.284809	0	0.680123	0.4055504	2.230272	0.05635774	0.1472928	0.2291514	0.04439164	0.556076	0.2337599	1.812364	0.2695915	0.4429489	4.195842	0.2693552	0	0.1132231	0.02826357	0.2710777	0.1338193	1.161696	0.1773175	0.0480314	0.5571462	0.2573538	0.3626302	1.378849	0.169422	0.3932533	0.2461354	0.08193717	1.330337	1.045384	0.1216992	0.8506555	0.534186	0
IGLV4-3	0.7792849	0.8041737	0.3866708	0.05777956	0.497521	0.1220146	1.202174	0.1384081	0	0.8072002	0.3051574	0.6608513	0	0	0.1501442	0.1214263	0	0.06816404	0.3181395	0	0.3216755	0	0.1397874	0	0.5010806	0.3148781	0.08310131	0.4252517	0.1047945	0	0	0.7844312	0.7947261	0.3829412	0.5334704	0.3437809	0.07939866	3.423481	0.5863643	0	0.4159758	0	0	0.07695652	0.1307519	0	6.648575	0.3531574	0.4728192
AL117379.1	7.422199	16.82299	9.053542	1.513364	1.707281	10.16848	6.977312	0.7827111	0.7865887	0.740778	8.459796	1.180161	0.89047	6.276571	1.027834	8.240129	2.235662	0.6086435	0.6943932	1.027237	1.187206	0.3863772	5.824817	0.9407163	0.7321415	3.644638	1.162498	2.373196	1.559535	0.9343258	2.180554	1.327124	0.7513611	0.5536042	0.5292677	0.5627698	0.6616946	1.078892	1.498849	0.8712177	0.7738103	2.305383	1.264035	1.122349	0.9339975	0.7710911	0.624903	1.345441	9.780617
AC025171.4	11.4411	3.891283	7.838547	1.579032	0.8899138	16.24974	6.825234	0.4794711	0.2141539	2.187838	4.53052	0.7631034	1.409684	3.452745	0.0577919	16.21812	1.204667	1.941536	0.2449097	0.7749246	1.708659	0.927959	11.99862	0.8003631	1.630633	1.211995	1.215486	1.166244	3.91263	0.05034532	3.244855	0.6356522	0.07197587	0.08422722	3.610521	0.29773	2.689393	1.162703	2.641983	5.150514	0.04002824	1.7099	1.371958	0.4739404	0.4126866	1.21397	0.7071192	0.5437342	4.640808
CEMIP	3.850074	5.303458	10.94608	1.597971	2.307455	13.3237	2.439544	0.4281643	0.2280145	0.7256434	1.076554	0.8247244	17.68919	6.299705	0.901151	13.58052	2.134968	1.030895	0.1514095	0.5018917	0.4082463	1.542911	7.273712	3.751723	26.48279	2.85469	0.7316699	1.011933	2.072542	1.596356	2.0034	7.64558	10.0564	5.493538	2.021718	4.426636	0.1952357	13.14807	1.238459	7.150588	2.001717	1.668479	0.4291031	1.694937	1.286039	2.014756	0.7725463	2.379199	0.3937937
IGHV1OR15-9	0.5083801	1.836159	1.030027	1.4512	0.6014027	4.039617	2.401793	0.1580127	0	0.4607672	0.7962991	1.508913	0.05888915	1.796642	0.6856444	4.436016	0	1.478561	0.1210673	0	0.07344771	0.2822904	3.191745	1.234418	0.4680452	2.196812	0.6641042	0.3641142	0.7178278	0.3882437	0.5728725	0.0471337	7.258349	1.748729	0.7105382	0.5887126	0.4532247	3.448583	2.75643	0.1193473	0.5342579	4.421372	0.0865795	0.7467834	2.925732	0.06429717	2.496809	5.805787	0.06747384
FNDC5	0.9290205	0.7079568	0.5626169	0.5860235	8.758274	1.268851	0.3665595	7.169994	5.285829	1.295403	0.9738428	3.495544	2.258255	0.7677655	1.28187	0.7950541	0.7969261	0.7788594	0.6126644	0.2901225	0.5038387	0.3531666	0.6281302	0.09610477	30.51051	0.4671399	0.1707032	0.8598849	0.4170749	0.2787549	3.079422	0.4134372	0.7022119	4.705683	0.8161666	1.191679	0.4790985	1.396132	1.239911	1.59714	0.1535393	2.018091	0.3505105	0.2815814	0.1275779	1.084592	1.527452	0.2811083	1.760382
BGN	39.6337	18.62844	58.50709	18.57687	69.7217	69.71864	35.62468	48.70668	127.283	272.549	94.68144	254.5323	48.1604	72.26376	114.9235	47.25909	184.4625	232.2921	18.76375	43.54512	125.27	68.71401	30.59001	170.8345	146.1437	253.2687	103.3365	176.3892	39.8391	89.65906	125.6954	334.9819	123.5524	60.4503	208.1889	259.4941	23.76671	12.17515	315.0259	139.8023	107.3367	85.53947	165.6459	75.43494	18.46941	122.7557	177.8125	128.1424	94.08846
BZW1P2	0.6517851	0.7847022	1.257694	0.8738983	0.128508	0.2381205	0.8064823	3.275128	0.4071777	2.658337	0.1701535	0.12897	0.8305081	0.8445959	0.5127807	0.7701603	0.1526981	0.5321086	2.535231	2.686178	1.192769	2.774717	0.5456107	0.9333435	0.8667713	0.3926022	2.351586	0.3890203	0.1533857	0.3063141	0.4161995	0.2618603	0.2737	1.975108	0.6073123	1.635352	0.5810713	0.8187717	2.423294	1.606637	0.4566418	1.055909	0.1110021	0.2252795	0.4465511	1.112862	0.1707261	0.5169095	0
MDM4	47.94164	43.7403	31.45917	7.236423	18.76054	24.13925	35.5556	4.707322	6.813346	9.02918	9.923691	2.100004	7.925753	30.10907	2.520256	40.62193	4.073285	4.813757	5.870091	5.464709	6.345153	5.87499	35.41876	1.224084	8.735284	5.872674	9.95294	7.291827	10.70384	5.578575	8.086755	6.597541	5.514304	2.367272	3.958123	4.285441	1.776033	5.418799	6.850385	6.23639	6.108639	5.100009	3.290029	4.719075	4.378959	2.672164	5.018577	2.570285	4.768846
GGTLC1	8.488834	0.5429722	1.665093	50.42995	5.228536	0.7689114	0.4261419	0.0218055	0.08765409	80.9757	2.788409	1.58253	18.82123	0.04958676	0.1182723	0.6886837	21.82679	69.43773	16.23929	0.01294612	15.54812	9.758387	0.5725926	0.1834515	16.27655	49.34288	6.258068	111.867	19.15143	0.008242619	5.834297	16.41705	5.317534	2.447693	4.972696	0.1895633	21.79043	1.9882	144.9803	3.853919	0.2621396	0.6819239	0.6451832	0.982053	0.9475681	25.95326	8.076387	0.6899132	0.6890351
AL357500.2	75.1282	52.32431	53.47955	7.715793	3.698765	58.19158	36.90904	3.300501	2.653481	2.887293	5.71751	0.6303505	5.904247	37.5275	0	65.72899	1.990195	3.901081	1.517281	2.15549	2.914874	1.252977	66.00114	0.396677	1.194885	3.587457	6.242187	1.774608	5.497683	1.12285	3.111138	5.119445	0.6688645	1.04362	1.908182	1.229678	0.7573411	7.203253	4.688261	5.110395	0.7439568	4.074342	0.9042179	1.192826	1.371889	1.074409	1.043046	1.347431	0.8456189
AL021068.1	34.99434	109.2619	67.00618	2.561368	2.476777	38.35407	107.7959	0.2788923	1.40137	1.762051	2.635252	0	1.455151	81.17948	0.6050812	79.76373	2.312358	0.8241033	0	0.6623233	1.814893	0.7473639	135.7657	0	2.202933	0.5639816	2.511737	0.2142205	2.11161	0.5271155	2.831136	0.9982919	0.9419842	0.4409295	0.1791571	0.6927185	0.4799649	5.951488	0.834017	1.895832	1.88593	1.377127	0.6112513	0.3101348	0.1053861	0.453938	0	0.8539345	0
TTLL3	9.61785	2.720225	5.437329	0.9727424	1.175435	6.746013	4.831905	0.5865753	0.7949884	3.379078	2.935685	1.027778	3.614061	5.152038	0.7618244	4.93361	2.890067	2.642325	3.075891	1.293975	1.415794	1.974464	4.973072	1.280618	1.778215	1.867696	3.431374	3.102219	2.061697	2.528527	3.820112	5.200942	1.904871	0.2977816	1.801078	1.56388	0.8474055	0.9735144	3.513627	3.899985	1.014887	5.13295	1.415343	1.611265	1.091989	1.633564	2.727879	1.991003	4.255806
GJB5	0.03311036	0.03416784	0.2683391	0.05155386	0.4090968	0.07257843	0.04469335	0.06174738	0.144791	0.02000625	0.03889671	0	2.086458	0.1872221	0.06698316	0	0.04654192	0.04054629	0.2207802	4.936875	0.0382687	0.5055967	0	0	0.3793488	0.05202783	0.4325254	0.01580963	6.732218	0.05446212	0.2984856	1.375261	0.02780765	0.03254092	0.1057754	0.4345467	0.2243378	0.1197884	0	7.306609	0.09278871	0.101633	0.0225554	0.1487731	0	0.6616439	2.055454	0.063021	2.53124
INSL4	0.04596777	0	0	0	0.0120842	0	0.06204866	0.1428752	0.0143583	0	0	0	0	0.09747152	0	0	0	0	0.0875753	0.008482624	0.1593875	0	0	0	0.009404596	0.007223125	0.01715667	0	0	0.005400774	0	0	0.07721182	0	0	0	0.008196122	0	0.007121047	0	0.5367516	0	0.01565705	0.007944026	0.02699438	0.06976506	0	0	0
MFAP5	0.1157496	0.3344499	0.5896497	0.01201505	0.6420461	0.1649212	0.7812112	0.06475828	0.02169303	0.04196358	0.8657261	0.3572962	0.8902957	1.210833	1.100573	2.562891	0.1030463	0.02834893	0	0.03844756	0.01337825	0.08355462	2.296393	0.4410422	0.5304619	1.153136	0.03024107	0.4310939	0.2397081	3.07348	0.2608669	0.2017532	0.6172962	0.04550356	0.07857769	0.7148798	0.8255331	0.06281474	0.3980731	0.05978142	0.5244102	0.05921601	0.08673586	1.252221	0.0353462	0.1786005	0.03638281	0.9987538	0.7189724
CD163	13.79972	14.82983	21.12381	18.80678	3.299041	6.285001	40.49454	6.635267	1.002873	8.018754	2.874161	8.576584	0.9190577	100.9638	8.858148	18.23375	14.56999	18.05192	0.6690253	0.6152668	1.677029	17.0695	26.02058	10.22933	4.2539	13.02746	2.045224	12.69919	16.688	6.984076	9.907688	10.39565	2.310802	6.671211	3.686082	5.451896	0.7568688	9.810093	10.91362	9.149943	3.309219	13.06135	1.945321	3.571912	16.83856	21.64463	6.531838	8.481074	3.474607
AL032819.2	0.02075141	4.646874	0.1681774	0.07539137	0	0.2046933	0.1400543	0.2192955	0.05185457	0.144194	0.07313374	0.2217306	1.461497	0.1466732	0.125942	0.09053617	1.264009	0.1651764	0.05930168	0.09956294	0.07195294	0.1325113	0.1042263	0.07751898	0.1018933	0.07825832	0.3175492	1.466449	0	0.07314276	0.9634168	0.4694404	93.78886	0.08157807	0.1491595	2.867637	2.160804	0.02502518	0.4307673	0.2338368	30.70525	0.1910908	0.4099511	0.04303443	0.5264428	0.2099621	2.788435	3.962909	1.277946
CD3D	6.278138	4.385548	8.722361	19.40012	0.6220824	1.482037	8.40923	3.182195	0.03016942	3.2536	3.838939	2.63743	18.41595	2.184593	12.17978	4.740724	3.869392	19.45676	1.058068	0.6951186	3.014123	2.105062	3.759663	2.200938	2.25273	7.603735	1.658269	5.465045	17.3202	3.109357	13.9097	5.22966	4.461497	4.010607	7.424704	7.083774	5.562564	3.319648	9.052391	7.6187	5.142832	13.58845	2.401579	2.620622	24.85477	3.652515	9.183742	9.559654	10.58874
MMP3	0.8981671	2.554497	2.07974	0.3297215	0.005758874	2.136864	0.3548408	0.01361779	0.1779083	0.569172	0.08578295	0.05201623	0.06090196	1.486441	0.1034074	1.123015	0.04105749	0.4560467	0	0.8489251	0	0.03649238	2.723192	0.0491004	0.008963756	0.02753816	0.008176227	0.03137996	0.2474543	4.411504	0.2073586	0.1949789	0	1.453259	0.03499163	0.03382414	0.08593122	0.594409	0.2171919	0.4319929	0.01023183	0.2241418	0.02984625	1.143319	0.005145803	0.03878865	0	0.08339204	0.06978007
BMP3	61.00608	2.882487	22.23919	48.42209	4.706151	2.546922	6.23127	0.2042811	5.264302	48.56501	6.415787	0	0.3190325	27.05422	2.078845	8.098906	0.5939087	28.88817	4.345225	0.1530482	1.984997	49.68306	15.1692	3.992609	0.2785361	23.1558	0.9987374	14.01362	3.682613	9.374824	19.99669	2.742082	3.187041	0.07689736	3.886841	0.2718201	23.84479	1.599355	31.48291	21.86198	2.408302	16.73175	2.185325	0.7112438	0.1911432	2.659978	0.3320138	0.1489247	2.180779
AC145207.9	4.693521	15.38499	15.18327	1.003053	3.520107	6.051924	5.031096	0.2574391	0.603667	1.16775	4.324517	0.8194557	4.093611	2.146573	2.699593	3.463078	3.040023	0.5916639	3.681935	1.47749	0.7977551	0.6898744	3.640063	0.8250882	1.807534	0.650748	1.545684	2.63656	1.689288	0.4865681	2.364465	1.433445	0.8695239	0.4748471	1.267881	2.238014	0.6891804	1.415039	1.240333	1.36111	2.643526	1.83617	1.786735	3.053635	3.307501	1.117386	0.433907	4.116402	6.52254
C15orf48	4.885605	3.822421	13.08736	13.00986	1.729253	3.079805	19.99972	2.044549	1.456228	15.1846	2.988495	1.895538	15.80174	61.34504	72.80354	14.55854	6.912387	12.64994	1.520881	2.710576	0.8119501	30.63926	13.99336	232.9883	3.109715	5.740169	2.109502	2.546251	37.03208	5.289914	10.55019	7.851335	7.7236	9.25795	3.697905	3.599178	1.150094	3.850849	4.788425	12.35402	4.429588	60.44332	7.830977	10.24217	40.0317	81.76538	3.387486	4.801482	5.153561
ADAMTS4	0.4254621	1.214109	3.634084	0.2996832	1.051136	0.5472002	0.4922583	0.6477081	9.370491	0.07738532	0.705522	0.4535791	0.9454518	4.854498	1.686311	6.326388	0.7323125	0.2684808	0.0703043	0.9052948	0.4340409	0.3399081	1.848009	1.929933	0.4405581	0.3233589	0.3386575	0.08291872	0.07356103	1.171141	0.2074293	0.9515362	2.244209	1.580844	0.2947234	4.474449	0.06037879	0.259161	0.2192516	0.1651102	0.5535761	0.3953433	0.5382608	0.5732121	0.6587903	0.5139418	3.578715	0.7078936	1.228482
IGHV1-58	1.300422	2.012932	1.756519	4.555793	4.501158	1.900363	9.800691	26.67666	0.06769902	1.11315	0.5092275	5.14634	0.1004245	0.7659598	5.115421	33.5688	0.7616462	8.227762	0.4129154	0.5999305	1.816145	1.083136	5.715074	0.7286784	0.5321093	6.266463	1.09206	1.13837	1.020101	0.9676516	3.175014	1.326233	10.87605	5.005721	0.519296	5.688992	0.4637342	1.698931	7.554502	0.2035246	0.2024617	1.219678	1.181162	1.648059	32.30312	0.4385874	1.703137	4.331552	0.4602563
SNORD62B	9.911934	6.460106	10.87174	0	7.405644	14.29415	16.19614	1.621467	6.192099	3.152148	6.53706	1.858068	6.526424	12.5368	2.814331	6.828112	0.2444353	1.916519	0.4969389	3.080573	2.411818	1.44838	10.4808	0.3897582	3.628862	1.80343	4.672999	3.487311	2.455361	6.86476	4.467739	4.256283	1.752529	3.588961	0.6249667	4.430176	0	0.3145607	5.172199	4.163972	2.192942	9.074096	2.132272	0.7212436	2.941006	1.451546	3.689471	3.640806	1.107826
SAA1	1.172929	0.121039	4.685035	2.191545	0.3083444	0.1928309	0.07916273	0.03645651	0.2198227	0.05315387	3.766286	1.044404	0.2445632	27.8557	0.5141213	0	0.522101	4.344945	0.05586503	1.839787	0.1016747	0.2442366	2.503747	3.286197	0.3119621	1.013692	0.0875551	0.9800939	0.5520549	1.364299	39.99541	1.739942	23.49419	0.3458271	6.651062	3.893712	36.78685	0.1768119	0.7813231	0.963749	1.807864	21.00194	0.4394617	1.054053	0.9918687	4.554214	1.336462	1.265088	16.09679
FLNC	0.6865048	0.7583199	0.6436874	1.475396	0.1741166	1.865141	0.5351162	10.67184	21.74841	0.7448988	0.2631466	0.246808	0.1657653	4.134697	0.2216892	2.36237	0.7452643	0.9975675	0.04605253	0.1284679	0.3464389	0.2026795	0.406724	6.526854	0.1800169	1.264097	0.1569836	0.9649157	0.06826326	1.688133	0.3922448	1.240693	0.954165	1.24249	0.2355299	4.307097	0.06034042	1.311799	1.240241	0.2610401	1.226126	0.598536	0.1877226	0.3926814	0.4746915	0.2396871	1.47782	0.66867	0.19763
ADAMTS1	8.892873	3.146364	10.20029	6.755104	1.130491	13.12318	5.779003	9.318787	15.03154	1.136076	1.7735	2.518814	2.042585	11.67321	3.165475	30.40844	4.800733	4.352124	0.9923299	2.039577	6.339516	0.9964147	21.68667	2.235247	7.342589	5.892941	4.784261	4.061182	2.331949	2.840438	1.208248	7.606504	1.315017	1.357811	1.258133	4.791066	0.2129251	10.10006	5.603017	1.145247	2.409073	1.462333	6.157515	9.20349	7.508178	1.592286	7.432339	1.563673	0.7115467
IGHV1-14	0.7446397	0.9605276	0.4310604	0.1932379	0.04893848	2.24436	0.5025684	0	0	0.2249666	0.1457954	0.663045	0	0	0.251071	2.436588	0.08722588	0.3419516	0	0	0	0.1550548	0.2337523	0.2781677	0.5332133	1.111582	0.2084429	0.3555527	0	0	0.3356415	0.06903816	4.299513	0.1829583	0.5203734	0.4311526	0.06638519	0.6734992	0.2307101	0.0874058	0.1738986	0.1904741	0	1.415553	0.6559298	0.141267	1.901719	4.606286	0.09883098
ZBED6	26.62315	37.76781	25.37252	9.275713	3.035959	17.97956	31.77592	1.830846	3.165447	1.983702	2.757197	0.589044	1.853789	22.56312	0.3488115	56.52257	0.8359112	1.434909	0.5731752	1.312959	1.458015	2.379841	25.94029	0.8517822	2.483698	1.638864	3.278063	0.3830767	2.126516	0.9500482	1.67489	2.904834	1.086052	2.790824	0.3245906	1.703273	0.1430484	7.740116	1.134917	0.7285942	1.321384	1.555344	0.2516917	0.3429726	0.7538202	0.7156199	1.003729	0.4621293	0.3250493
AL121772.3	9.319044	3.709289	3.23679	1.347361	2.43233	26.7746	10.69225	0.7448163	0.9564245	2.674649	1.485751	0.2370829	2.683301	13.73818	0.9426339	3.26716	1.122807	1.67103	0.8877069	1.49858	0.9232181	1.14581	7.605967	0.2486588	1.089482	1.443425	1.465801	2.796945	2.443703	1.407727	0.9901175	1.530517	1.481459	0.9158773	0.9835035	1.233327	0.7833255	3.53204	2.825429	2.218992	0.2176313	0.4086432	1.451042	1.08133	0.2345387	0.4714489	5.64916	0.4223217	0.3887254
CAVIN1	13.38435	6.530985	18.15555	41.40598	23.13236	23.76384	12.89341	13.9519	19.19745	27.14034	15.87485	38.09784	14.67858	16.15359	16.50222	21.62949	30.99948	44.17607	10.03666	14.67648	36.34391	37.51137	15.17259	21.78573	41.78935	50.28026	16.10189	100.9489	28.19893	27.66117	31.17356	77.9796	11.39338	14.71493	30.98744	26.20314	12.07017	40.66313	57.2025	24.53708	10.2858	34.23632	62.29079	34.16911	12.5731	78.88477	85.00604	18.55248	10.62738
RNU6ATAC	154.1774	61.36246	116.6651	22.73075	0.1872091	66.73327	121.5996	0.4426862	0.2224397	0.6454398	0.6971567	0	0	63.42147	0.2401116	100.9766	1.501531	0.2180167	0	0.1314134	0.4115403	0.09885766	93.44341	0	0	0.3357034	0	0.5100489	0	0.3346765	0.1604952	0	0.1495213	0.349944	0.1421882	0	0.2539497	34.78142	0.2206394	0	0.1663078	1.092958	0.24256	0.4922774	0.2509192	0.6304694	0	0.4518172	0.1890339
CSTA	4.31327	1.753435	2.572548	4.121118	1.520443	1.146031	4.366635	0.5484409	0.2245458	2.5371	1.010852	4.461348	0.5147761	12.47181	2.51199	2.174088	4.822835	3.721369	0.2178858	1.700429	0.8308739	3.955458	4.226099	1.391548	4.064649	20.04538	0.5732053	10.12594	5.874982	1.26692	3.534869	3.405196	0.727242	1.059772	3.88848	2.119022	0.4660985	1.694458	3.340928	4.295807	1.434632	3.410221	3.338955	5.387265	13.47836	3.248318	2.079862	1.223164	1.994975
INHA	0.7421972	0.3169248	0.3259387	0.1859625	0.1009199	1.795209	0.1036386	0.1750037	0.1438942	0.332477	0.01002188	0.3342332	0.9723932	0.9768281	0.2933936	0.4466382	0.7195015	0.1096924	0.2925505	0.3967139	3.534833	0.06395014	0.7391267	0	0.09424982	0.5710595	0.3056687	0.5132494	0.04818277	0.4630678	0.2307176	0.4840548	18.91491	0.1006114	0.1839605	0.3161294	0.3924414	0.2160474	0.3251065	0.1321807	3.370935	0.7593972	0.9414595	0.1857624	0.06011754	5.224301	1.246895	0.4059396	0.19022
SCIN	1.791031	24.69621	9.75575	0.9235533	11.23405	14.38393	0.5314521	4.25189	1.5264	0.1061202	0.5834451	0.3162057	24.26652	4.829046	0.2524859	9.632868	18.14575	0.7964748	0.6544903	0.0398887	7.416967	11.24722	3.649637	0.2018708	25.37994	0.3760524	1.501179	0.4036333	0.2398112	0.4081596	2.36621	0.3650297	17.06966	4.389189	0.4778346	18.09126	2.908503	14.69566	0.1817812	9.754	6.818462	1.52843	5.190614	0.121407	0.1242183	0.4774492	1.101053	2.017959	0.7459218
NBPF11	3.975721	2.070811	4.81259	1.989047	1.780926	2.174576	2.667998	1.181787	2.455402	3.580579	3.988107	0.4836538	2.88031	2.378172	1.134464	2.485003	1.081648	1.533559	1.178548	1.205591	1.207633	1.082863	2.927073	0.2198166	2.4263	2.242839	2.660828	2.190114	2.18724	1.285215	2.155877	3.740587	1.340035	2.758126	1.807538	2.964467	0.3497306	1.173612	1.846515	1.923354	1.338964	1.350806	1.03811	0.8761164	0.8913601	0.8739852	1.861452	1.057786	2.03859
CD27	1.718217	1.510413	1.805104	7.629606	1.129229	3.661736	2.61995	1.186776	0.1590207	1.60536	2.018491	3.70208	1.371115	1.169474	4.184072	1.735277	2.847585	11.37769	0.6365047	0.3053263	0.8826227	1.042422	1.078742	0.927127	1.614442	9.449692	2.078269	2.035855	3.414518	2.041171	6.984616	2.206626	2.471873	2.720629	2.719122	4.912897	1.702003	2.398246	6.072748	2.853459	1.946863	3.678851	0.8453475	2.639445	6.49507	1.456787	6.325887	11.50692	2.905491
SNORD11	23.50047	41.88815	26.58975	1.663226	0.4212205	31.02512	26.67501	0.3320147	0.667319	0.4840799	1.673176	0.6341026	0.4949493	26.42561	0	32.6232	0.2502552	0	0	0.19712	1.234621	0.1482865	37.5562	0.3990382	1.092724	0.3357034	0.3986884	0	8.044229	0.2510074	1.203714	0.9903689	0.224282	1.837206	0	0.8246649	0	8.051255	0.3309591	0.2507714	0.9978468	2.185917	0	0.184604	0.7527575	0.4053018	0.8394034	1.016589	0.2835508
C19orf33	1.308852	0.6753272	2.778139	6.264728	9.997331	32.11713	5.496486	6.6898	0.9993561	29.54692	69.67544	51.62438	77.15433	6.578564	6.227335	7.455221	14.037	9.127022	441.8439	4.025466	164.7229	66.7419	1.27825	51.82711	46.62338	10.9917	22.55271	76.52221	26.83148	34.15572	48.80252	77.6629	23.84731	40.80563	21.25495	0.7859043	32.2051	140.6101	99.14935	46.3289	1.460382	36.15797	141.1723	94.74944	4.013893	156.524	30.22669	1.660813	2.625028
IGKV1D-33	0	0	0	0.1458361	0.07386748	0.5132765	0.379287	0	0	0.08489083	0.07335427	0.1111996	0	0	0	1.430245	0	0.2867443	0	0	0.05412744	0.02600431	0.5880408	0.2099324	0.0766504	0.2649183	0.1398323	0	0.3526697	0	0.0844359	0.03473528	0.6686318	0.4142344	0	0.2169265	0.2338034	0.3388587	0.2611744	0.08795323	0.08749387	0	0	0.2589852	0.8140468	0	0.8832136	0.5942481	0.04972498
PTPN13	27.23244	8.044519	11.60726	21.31367	7.942686	158.25	15.2164	2.801846	3.199421	30.39854	19.9642	0.3477681	13.01869	9.523907	4.463557	13.26434	21.41105	9.864477	0.8640959	10.43075	0.8463967	64.57714	15.94636	0.8648068	30.72066	25.57101	4.055739	12.69622	47.07094	2.738825	26.59833	7.460557	7.140272	1.06332	2.120605	2.429183	5.605319	145.682	38.82448	19.74714	2.350131	7.589477	0.392653	1.443551	1.697985	8.400195	1.291988	0.8363091	1.891214
ZBED2	3.513839	2.143585	5.686509	0.9773521	0.04082795	4.021413	6.105739	0.313769	0.01212782	0.1700878	0.6005623	0.1613381	0.02698555	1.070289	0.7723884	2.689191	1.346245	1.236214	0.2034202	0.1003086	0.1795035	0.5982792	1.828244	0.1885546	1.080336	0.439276	0.2753383	1.955886	2.448773	0.5930334	1.181317	4.499729	0.04076089	1.698084	1.348911	0.4196477	0.03461452	2.306052	1.088685	2.716274	0.353629	1.370573	0.4099695	0.1476193	1.235812	1.433902	1.662825	1.145477	0.4947108
ADGRV1	24.34816	13.95878	10.50394	8.841802	0.4527148	2.916959	4.556329	0.6575018	0.1836767	4.860698	1.170027	0.2040008	0.7988189	1.732694	0.2059939	4.375166	1.426835	1.358367	1.945969	0.1092175	2.23975	0.5523307	5.353185	0.04564512	1.114013	2.943029	1.741545	1.573448	0.2839562	0.1781053	1.536968	0.5862559	1.814299	0.294591	0.7349567	2.37303	0.5698549	1.714147	1.429128	0.7368511	3.058637	0.3711565	0.6620003	0.05279114	0.07085832	0.05746906	2.158895	1.078062	0.8483718
AL136981.2	20.17071	6.433703	16.27635	2.728234	1.944271	13.46533	11.05582	0.493951	0.3436602	1.569632	2.249897	0.5079732	0.6230696	6.307585	0.7007071	14.20043	0.973745	1.534434	1.57206	0.8797891	2.931804	0.9333564	18.95718	0.5023314	0.7503176	1.844082	3.171039	1.138229	1.553501	0.6032384	0.9918343	0.9293816	0.4106743	2.192633	0.6102082	0.8021944	0.5231225	2.211353	0.9658235	1.320137	0.5138775	0.6879383	0.8327674	0.7182958	0.3302288	0.8658218	0.5763751	1.202178	0.4218494
AL161431.1	0.032008	0.02202018	0.09882098	0	0	0.1169367	0.01440178	0.04642678	0	0.009670085	0	0	0	0.04524719	0.02158435	0.06982374	0	0.0261309	0.01016332	0.01968856	0.3021225	0.005924407	0.683246	0	0	0.003353042	0.1553036	0.7641636	0	0.005014178	0.0144274	0.02374059	0	0.005242919	0.004260574	0.02471053	0.003804716	0	0.003305656	0.05009465	0	0	0.1817037	0.2544506	0.005012416	0.2401931	0.02515216	0	0.005664272
IGLV3-19	21.65874	78.10388	37.06262	64.2967	28.03072	73.43176	42.72898	34.25123	0.7434323	18.0843	71.252	143.6873	1.268225	6.224388	47.18671	71.13069	17.28553	92.31997	19.61129	3.118366	28.88424	6.806232	144.7956	60.19232	41.4389	118.1444	18.03298	12.10318	64.63655	26.8731	13.3028	15.62314	219.4798	98.24424	43.76756	438.6911	50.16079	95.4362	212.5969	10.33684	59.52937	24.59591	4.945136	155.7255	219.0744	14.96069	524.803	67.04632	40.43419
TRBV19	1.056592	0.3354886	0.7527939	2.573179	0.2777614	0.2672385	1.316511	0.5052397	0	0.6629789	0.4137473	0.4824694	0.2259551	0.114894	1.479818	0.79785	0.7235639	4.329528	0.1548433	0.1499826	0.9863548	0.6543947	0.8164392	0.2428928	0.2660547	1.787985	0.6977047	0.5045049	2.830782	0.5729516	2.491165	0.8138249	0.1023896	0.3993927	0.9087681	0.4392237	0.9274684	0.2450382	1.536082	1.182987	0.6453466	1.164238	0.1107339	0.1685515	1.393692	1.048498	1.021882	1.959512	0.08629806
DRAIC	6.525173	29.24999	0.3869451	7.062367	3.058369	0.5232907	0.3437218	0.2176528	0.04971159	1.605929	0.3178382	0.09447431	19.21716	0.2474765	0.1609829	0.2603838	4.257978	6.012436	1.895031	0.02936872	17.87945	0.1060467	1.079125	0.1426855	0.2930471	6.111968	32.17708	10.41086	0.04494381	0.09723308	0.08608329	1.558171	0	0.02346202	0.9723675	20.76435	3.870593	0.1919278	2.189332	0.9938341	25.6081	0.06513551	0.0975747	0.05500794	48.65553	0.1932336	2.138558	20.12406	0.5491973
TGFB3	6.53704	2.901833	4.936361	6.349637	2.301712	3.232096	3.352092	3.200962	14.85783	3.384422	1.237006	1.961924	1.421393	4.736606	4.648314	6.17411	2.532497	7.267225	1.678509	7.41643	0.801976	1.07476	5.537133	2.128204	7.325924	5.069981	4.746777	2.720261	1.366488	3.72864	2.600846	5.522365	3.561674	1.781125	1.688029	6.787626	1.832996	1.552447	3.173813	1.453188	2.017015	4.119612	1.299873	1.64408	2.086704	2.588851	4.778143	4.286471	1.260226
SNORA80E	72.70021	44.2698	35.26043	10.87774	2.23831	53.83783	57.02317	0.4071421	0.4091591	0.6925522	1.923542	0.3887928	1.21389	24.53531	0.2208326	38.21915	0.7672057	0.2005117	0	0.2417238	0.5677454	0.6364413	30.01755	0.4893315	0.9379883	0.5145818	0.9778051	0.3127307	1.849585	1.154268	0.4428263	0.7286802	0	0.965539	0.5230865	1.011268	0	21.91822	0.5073096	1.230061	0.3059092	0.670135	0.4461688	0.3395636	0.1538483	0.5798478	0.2573354	0.20777	0.3477119
SNORD6	36.87497	65.32377	32.73106	7.655396	8.886022	43.1096	56.41158	2.67431	0.7678739	3.899164	7.701194	2.188957	7.403899	90.35388	2.901074	32.17631	2.303719	2.257817	0	3.175523	4.261979	2.730096	40.90025	5.050839	6.035432	2.704022	9.175295	4.108339	12.72751	2.743889	8.033556	5.470092	4.387324	3.020065	3.681311	7.116971	1.09581	10.37619	6.66452	3.462707	2.296415	5.659428	5.442649	3.186316	6.063307	1.71004	2.897667	1.559698	0.3262776
MIR3671	44.35472	8.417714	43.08889	5.821291	1.608297	34.64383	26.83887	0	0.9554794	2.00233	0.3992806	0	1.417355	23.06235	0	29.4721	1.91104	1.560802	0.4856448	1.31712	1.178502	0.4246386	30.7278	0.3809001	3.546388	1.441998	0.3805662	4.625216	2.879468	1.317789	4.8258	0.7562817	0.2140873	1.002112	0.4071753	0.3935901	0.1818049	4.918585	1.263662	0.7181181	1.666858	2.086557	0.3473019	0	1.197569	0.386879	0.8012487	1.29384	1.082648
GAS1	2.348763	1.506673	5.328407	2.29804	0.2085988	2.643837	3.149008	0.1973062	31.51719	1.241792	0.4598719	0.7159729	0.6617999	18.35117	8.101282	10.23009	0.5800043	2.332093	0.3174643	0.6208549	0.4035337	0.1542138	6.27708	2.15794	0.2857241	2.483754	0.2961605	1.939882	0.6573105	4.575668	0.8798568	2.012828	0.9863011	1.185378	0.5006513	1.421212	0.1131859	1.588492	1.765193	0.5737494	0.415093	0.8443654	0.3135176	1.157383	0.9953334	0.6141892	0.4489487	0.4530958	0.6403213
PTGES	3.573073	3.662771	9.259841	10.94255	4.895578	2.437847	6.611717	0.3677378	2.039969	4.024807	12.43498	7.023288	31.98218	4.147818	0.6861417	8.207419	4.944916	14.79271	74.33849	20.06008	5.948451	18.24393	6.38812	13.63044	11.64789	14.10698	4.751457	24.70993	21.8957	1.234384	38.03432	2.228957	10.7414	14.10463	6.51051	0.7489836	11.18062	4.637115	3.673018	24.73114	5.614467	37.55142	54.29046	5.128019	6.425437	3.070546	1.227229	0.8857619	5.81638
SLC5A5	0.01228492	0.03803184	0.9245018	0.08288804	0.01614756	0.04039312	0.01658255	0.06873031	0.3837267	0.01484582	0.0481061	0.08751032	1.861345	0.05209869	0	0.02679891	0.02302457	0.09778516	0.03510685	0.01360193	0	0.1534838	0.2005329	0.009178315	0.02010709	0.04632927	0.00917027	0.01759752	0.2544109	0.259805	0.06644819	0.05011505	0.8460318	0.006036822	0.02452863	0.5121413	0.008761682	0.007407507	0.09515528	0.1095923	0.03442735	0	0.1673744	0.01698438	1.500568	0.09011638	1.081203	0.4208878	28.20104
TNS4	0.2128914	0.08596593	0.5036745	0.1152969	0.2798288	3.885462	0.2623787	0.09206266	0.005782421	0.1817671	0.2029766	3.615444	0.8920728	1.05986	0.299607	2.049467	4.506142	0.2210304	0.02645146	28.90747	0.1551236	0.1875991	1.917714	1.991651	10.61622	1.596998	0.05182044	2.081656	0.3572355	0.9765829	0.9262168	0.4084889	0.7385063	0.05458174	4.79773	0.3572924	4.88844	0.8204406	0.4473786	0.9995675	0.1469904	0.2746489	0.6494624	4.773273	0.1174097	7.84113	0.1600183	0.09396157	0.4570041
CCT6P3	6.420665	5.598209	8.294943	1.752327	2.608558	4.13947	7.956158	0.7541476	0.8007827	3.772365	3.28062	1.073445	3.149999	4.643358	2.060672	3.183259	1.539069	1.548697	3.063527	1.883904	1.799019	0.8928965	5.144817	0.8037769	3.334371	2.215642	2.434847	1.092962	3.048906	0.8498393	4.250831	4.117105	1.139032	0.4949209	1.293405	0.3887706	1.74273	1.373314	3.081466	3.777692	1.347093	3.407688	1.738636	5.205834	2.234077	0.5268923	1.241118	1.161816	3.141338
IGLV2-8	2.583371	12.44077	12.46228	27.39694	2.082657	22.55678	10.92628	19.53852	0	6.76411	7.587099	54.38921	0.9575986	0.6086513	18.75636	15.12189	7.383729	49.56219	2.953019	0.2542508	6.419555	18.09835	3.135691	4.760886	13.17813	32.88089	9.963384	5.756406	3.971935	12.32297	10.51875	97.0189	37.4624	35.75676	2.475876	12.69762	32.67324	23.31371	17.90228	4.12401	7.802741	7.841609	0.5279522	16.99491	96.76907	2.897013	126.0652	218.2641	9.646169
CERCAM	0.6886289	3.660087	2.074625	1.425779	3.715973	3.465324	1.419285	6.743312	5.990341	9.941414	6.692152	19.64787	16.32769	3.244868	7.899311	3.50515	3.119041	2.32129	0.571328	4.569255	0.6889344	1.467838	2.519656	10.1404	2.129974	2.322387	6.632743	2.637539	1.686779	21.06548	2.259542	6.854092	8.647163	7.74301	5.490919	7.865825	4.105988	4.522841	6.882464	3.163718	3.551834	4.485116	17.52846	18.69305	2.184599	23.47794	27.00416	3.617371	22.70578
GOLGA8B	8.551755	15.39827	10.46305	1.202207	7.736179	16.0017	12.59353	0.3599784	1.454355	5.140714	7.94355	2.527812	6.141501	12.96543	1.794732	18.21498	4.127547	1.292922	3.181575	0.1986106	2.670451	2.655237	16.74605	1.236758	4.698345	4.658179	7.52757	4.851383	9.354956	0.6652514	4.463693	6.928605	2.060821	1.520546	1.464557	3.364246	0.6466281	3.389463	9.021592	4.578229	3.532534	7.175905	4.423005	2.897152	4.719701	3.912034	1.944308	5.050869	9.670154
EP300-AS1	12.46783	9.624192	10.11577	1.885232	2.400127	9.791338	8.613495	0.1830803	0.7359491	2.224437	2.114353	5.361428	2.183409	10.96345	0.5296116	8.352111	0.4599877	2.344276	0.2805476	2.789874	1.07793	2.044212	12.20371	0.8801542	4.820421	3.856548	0.9526646	1.875016	5.729533	1.314905	0.7080052	2.148039	0.3297975	0.7236261	2.86181	1.970534	0.2100503	2.071833	1.977064	1.659371	0.2751175	0.5022347	2.006295	2.035896	0.4381477	0.6208123	1.157164	1.80628	1.25085
ADAMTS12	2.766754	3.446976	7.98425	1.166878	0.6404895	2.10205	5.722742	0.4791768	1.504846	1.067372	0.5767478	0.8171091	1.694409	13.7117	1.457319	6.320787	0.4407235	0.8428137	0.05681915	0.6993749	0.27046	1.44204	8.705373	3.366318	1.60898	0.7887552	0.6935661	0.5082753	0.5226116	5.221559	0.4074261	2.579618	0.799598	1.871403	0.5789901	5.950946	0.06053965	1.131556	1.347665	0.4761015	1.982325	1.910721	0.9408194	0.8706483	0.3362697	1.586555	1.13935	0.7306796	0.5870528
SBSN	0	0	0.889252	0.01172465	0.005938658	0.04951852	0	0.04212875	0.05644994	0.02047468	0.08846097	0	1.287466	0.2235399	0	0.07391964	0	0.1244869	0	0.03334961	0	0.2508774	0.08509714	0.4388214	0.009243591	0	0	0	0	0.3131905	0.03054743	0.293221	2.883819	0.02220189	0.01804201	0.1569604	0.02416742	0.01362146	0.006999136	0.05303323	0.042205	1.409949	0.06155602	0.05465618	0.07429027	1.302843	0.03550347	0	0.287834
PRR16	1.085114	0.4886272	2.558307	0.4198292	0.1711556	1.53527	1.784295	0.5151046	0.7395091	0.5483684	0.2008694	0.3513497	0.2468217	3.737237	1.077651	1.915214	0.4991898	0.3744826	0.05638093	0.6043627	0.7410984	0.1314624	1.981858	0.6190883	0.1776038	0.5828306	0.265091	0.4239192	0.482866	0.6119547	0.1867504	1.06824	0.3976714	0.5720062	0.1181775	1.614515	3.644413	0.4639562	0.5684813	0.314953	0.2948782	0.5652238	0.5913601	0.3204999	0.4449015	0.5888817	0.8526921	0.6634202	0.2828026
IGLC7	1.831206	7.663747	2.237897	3.379253	2.567439	2.787522	3.707724	2.529636	0	1.075733	0.5975629	29.83302	0	0.2876257	101.8073	1.664449	2.812392	9.156703	1.065996	0.6007468	0.2351659	0.2542054	4.854203	0.6080582	0.6660416	42.84214	1.936487	1.020098	0.4788231	1.410422	1.604952	0.113185	25.76038	21.09663	3.493767	12.56632	8.525454	1.288201	12.00909	0.6687238	2.090727	0.6245476	0.06930287	3.270128	1.38603	2.907879	51.32352	2.06545	17.82319
PTAFR	4.299598	4.338539	10.44154	5.803973	1.052604	1.661354	6.949028	2.026799	0.5598332	2.83124	1.653799	3.531356	0.7818642	10.26926	4.191595	4.772859	6.499403	7.325751	0.3360093	1.027403	0.8374225	4.896668	4.860121	2.492929	2.051889	13.92876	0.9429243	6.318276	5.842151	3.008568	6.974278	5.285615	1.389156	2.393912	3.296857	2.855661	0.571144	2.960453	4.058434	8.518128	1.861262	6.720788	1.084562	2.062732	4.328756	23.93399	3.640863	4.923521	2.130788
IGHV3-7	0.730353	4.84508	3.140726	5.848366	0.9325626	8.347785	4.506753	1.102598	0	0.4097792	4.453372	3.09678	0.04834388	0	5.628662	9.217951	0.83108	4.727414	0.1987756	0.1540287	1.085318	1.419412	3.53727	1.013371	5.678101	6.623505	1.947083	1.345106	16.59824	0.612925	1.269779	1.741207	10.33992	4.358024	0.4999734	2.497009	1.63709	5.536268	2.101206	0.2939274	0.6335167	2.135081	0	3.353783	8.675968	0.3958761	8.936718	18.66741	0.3323479
CTNND2	0.163429	10.0717	0.1135279	0.02374998	0	0.1003069	0.9265258	0.008127418	0.7024205	2.004597	0.4326171	0.05432789	4.516205	0.1016518	8.322842	1.140838	0.0949533	0.03202111	0.006227123	0.1013317	0.0113334	0.03811414	0.3283363	0.1221011	0.09362116	0.3903414	0.727085	0.8396521	0.07384328	0.511524	0.4419874	0.181825	22.26558	0.006424734	0.1044191	5.506017	0.03962992	0.03547573	1.039027	0.0767332	10.42701	0.01337731	0.008906474	2.236875	0.05681603	0.1008678	0.3441762	0.1410159	0.3852291
IGHV3-15	11.19047	29.55831	115.534	26.00265	11.22741	78.53999	38.80242	14.23181	0.06413592	21.83566	24.72433	77.03258	0.7611119	9.433399	64.03892	54.75771	4.473669	45.32254	5.574358	3.182789	12.93386	14.67934	123.4972	25.92561	12.89665	72.65942	30.61599	10.98064	32.85801	25.95772	24.06327	14.54415	404.9023	48.88566	3.771729	75.29549	13.87542	67.66149	35.49821	5.205946	73.84523	29.30729	2.098117	64.40442	217.5004	6.18062	182.8901	1624.43	25.34438
KCNJ11	0.294056	2.962226	0.3404489	1.184607	11.07636	1.764909	0.05670364	0.6789514	0.4723718	1.810616	1.672393	0.764723	6.332385	0.07917787	5.769423	0.4887371	3.569183	1.243185	2.294232	1.751932	2.686572	1.259602	0.105495	0.07323173	4.537876	1.214567	8.079786	2.828192	0.8699517	4.333403	2.581449	1.370938	20.32734	0.7362587	1.151884	26.06343	3.035983	3.056461	2.620403	1.729102	8.08368	1.71926	0.7631102	3.349146	0.8025655	0.5985918	5.468698	9.115031	1.903082
ROS1	90.91123	3.848297	23.6903	45.86193	27.66136	54.12913	33.63303	0.01775028	0.8847752	40.77831	3.238158	35.27018	0.08996786	23.68618	0.5198954	32.53392	56.64496	20.81588	1.544964	0.07798486	5.171547	45.4862	19.0243	1.885882	39.8445	64.42069	4.005052	31.92039	34.41043	0.1019877	15.19511	74.95449	0.8417425	1.956007	10.33073	0.5731505	1.877663	48.16438	32.80793	10.56458	0.4987964	20.94206	1.062065	0.1618575	1.27574	102.9363	1.494386	0.6232041	2.522505
RNU6-1053P	29.31742	16.50205	9.257129	0.4610923	1.401288	12.65811	23.38436	0	1.109996	1.342004	1.73944	0	3.704769	28.25709	0.8986355	12.11257	2.705729	1.631888	0	1.311531	3.080441	0.7399643	10.59754	0.6637467	1.272321	2.512789	2.486868	1.484697	2.926984	2.296345	1.201331	1.647346	1.305721	0.4365639	0.7095332	2.05758	0.4752128	0.2678437	2.339652	1.877061	1.659785	2.272488	0.6051993	0.4605962	0.834741	0.5618044	1.047177	0.5636531	0.4716488
TIMP2	29.19023	11.66271	52.09032	11.46277	19.24169	38.5833	35.44553	15.29873	101.4519	62.85046	74.1345	49.20807	64.07594	56.27206	24.73819	48.91743	59.21305	40.3103	3.467192	71.04132	17.41664	22.15247	66.23506	57.24983	15.03688	61.78968	18.12125	52.52643	17.22126	46.87051	22.32613	49.15845	13.43494	53.5761	54.35461	51.22526	10.344	9.638523	55.64062	46.23187	13.93886	31.20315	39.24357	27.16226	12.48992	32.59682	26.74319	21.07675	10.66811
CDA	0.5124714	0	0.970893	0.6286752	0.6491083	0.5106115	2.263906	0.1737647	0.349251	1.323051	7.552748	32.41232	7.576887	5.334516	2.010654	0.2540748	4.955209	2.224993	0.08875752	0.189137	0.8884656	0.5173859	0.7604839	8.597346	0.7625243	50.45381	0.8346374	5.049643	2.850564	1.499789	7.979763	1.434029	0.547779	5.379981	1.469721	0.7912672	0.5150195	0.4494657	5.282974	0.9843364	3.720943	27.55208	1.205999	1.159382	29.64598	28.77769	1.317942	1.625697	1.904472
IGKV2OR22-3	0	0	0.577142	0.323405	0	10.10755	0.1682208	0.07747009	0	0.03765066	0.2440048	0	0	0	0.1680781	0.27186	0	0.4578351	0.1187132	0	0.07201956	0	1.87781	0	0.3569567	0.4308193	0.1860546	0	0	0.02928419	0.1123467	0.09243443	0.3139947	0.1837206	0.04976587	0.5772654	0	13.30067	0.5791785	0	0	0.8925826	0	0.1722971	0.5854781	0.1576174	0.0979304	1.739496	0.06616185
STK32A	14.87984	5.465669	5.230349	8.731936	3.348963	10.75003	7.406389	0	0.291952	2.257296	3.239842	7.254016	2.464817	14.03657	0.2412232	12.25258	4.098315	5.931367	0.9123328	0.2576553	0.3100842	7.458261	8.135729	2.207026	4.138525	11.21291	2.687455	2.107494	10.10727	0.010846	6.231079	3.979816	1.989118	3.263309	5.40743	4.048875	5.647735	5.232322	4.892628	8.890775	3.842788	7.013149	0.03930371	1.934354	0.05692148	5.271425	0.1904202	1.31414	5.482857
MEDAG	0.5102538	2.398729	5.885681	0.3334859	0.2633072	1.594876	2.117286	1.233517	4.982123	1.467329	0.6068258	2.512905	0.499119	23.42908	1.401831	17.27353	2.275699	0.4628493	0.414046	94.22204	0.3604012	0.5089462	8.424043	1.129544	0.394375	1.098743	0.430261	0.9023611	0.3379999	0.4263108	0.4770237	0.4905955	1.745885	1.801607	0.332052	2.786631	2.547413	0.8546404	2.183996	0.5412606	0.9268122	1.102166	0.4377115	1.384763	0.3107424	1.109031	1.767202	1.175029	0.5618462
VCAM1	8.840888	5.403535	12.82039	18.83908	1.435033	1.739591	9.981454	3.273492	1.320517	1.398222	1.722273	1.33844	1.106579	8.55545	9.157743	9.246566	2.078165	12.68829	0.2190179	0.7992991	1.954493	0.5662784	11.04521	3.557502	2.394492	3.424074	1.583417	1.239497	7.365676	6.476314	2.627675	3.42446	1.298752	2.94852	2.224285	4.122643	0.433759	1.74415	3.265383	3.033136	1.344099	2.238676	2.546459	3.981148	9.446242	2.134987	4.936508	1.745797	2.090841
CALM2P2	24.3696	27.88368	37.77656	1.95807	2.412445	26.26226	47.89705	1.204308	1.210274	3.635	10.62087	0.7263357	2.078787	36.46735	0.5500738	35.03287	1.098848	0.6867527	1.554063	1.091328	2.180228	1.50039	23.94208	0.7618002	1.543722	1.570176	8.144117	1.217162	2.399557	2.156382	2.34396	3.214197	0.7278969	1.553274	0.4886104	2.36154	0.4726927	2.951151	3.727803	2.154354	1.381111	3.234163	2.083811	1.550674	0.766444	1.031677	2.323621	0.7763041	0.5413242
IGKV2-26	0.2616008	0.1349779	0.1514367	0.4073206	0.0687707	1.433583	0.3531166	0.08130972	0	0	0.153659	0.1552904	0	0.3698045	0.1764085	0.1426671	0	0.3203511	0.3737908	0	0.07558904	0	0	0	0	0.2055327	0.04881899	0.06245496	0.9850076	0.0307356	0.2358297	0	0.2197048	0.5784789	0.1566972	0.4039175	0	0.7886944	0.4457817	0	0.183278	0	0	0.2260457	0.0307248	0	0.8222727	0.995842	0.138882
PRLR	0.3593818	0.1660039	34.78438	0.1509947	0.8880722	0.7952731	0.3880834	14.44461	0.9044544	1.421809	2.236922	0.2519382	0.7707434	0.6289893	1.384836	0.500249	0.9077001	0.04400918	1.049835	2.405141	0.3224068	0.07412062	11.55653	3.142745	1.065782	0.631403	1.105001	0.2533123	1.066437	0.5991777	0.2668962	0.04315675	0.4081836	0.7568594	1.398213	1.466504	0.02929295	0.3652916	0.06892878	1.092773	2.389945	0.5217984	0.8999962	0.4826632	0.8538296	0.1670927	4.370559	0.7404935	1.055723
AC084337.1	21.32047	16.12986	25.36564	1.629283	0.6017436	31.6105	18.89174	0.4472034	1.756819	1.383085	0.5634164	0.8540974	0.6060603	21.44866	1.719983	35.80943	1.041879	1.44158	0.3737908	0.7482515	1.814137	0.8715614	21.92603	0.3420327	1.33803	1.95256	0.8787418	1.155417	2.400956	0.8298611	1.532893	0.727618	0.4668726	0.2892395	0.4700916	1.464201	0.9095545	1.656258	1.80339	0.9826145	0.4887413	0.8699056	0.7573813	0.7007418	0.5837711	0.6782601	0.9250568	1.161816	0.277764
MYEF2	8.314627	5.887972	7.813387	2.471369	1.98456	7.235786	1.644539	2.230425	0.878658	2.802962	3.845379	0.5263227	3.13584	3.020714	3.228218	8.453229	1.437593	1.993814	0.7777498	1.779755	3.23466	1.549592	5.494467	0.03097673	1.404206	2.242175	3.10091	1.694942	1.684244	3.062194	0.5146527	2.047396	1.315175	1.960627	1.747377	8.305038	1.302244	2.167331	2.54547	2.274645	1.86801	2.502919	1.546922	1.494785	0.3139032	1.229476	2.466117	2.254172	0.8144299
AC022784.1	0.05127376	0.7407588	0.5342686	0.02661161	0.9974502	0.8991431	0	0.09562023	0.09609393	0	1.204687	0.4869908	0.7127269	1.30467	0	0.05592549	0.6486615	0.06278882	0.4395779	0.1513882	0.7407726	0.1281195	0.6438206	2.106922	0.1678425	0.0805688	0.7654817	0.9058468	0.386123	0.8674815	0	0.1331056	1.184209	0.07558791	0.4709273	0.3562552	1.883291	0.2782514	0.09531623	0.3129627	0.4310698	0.104924	2.934006	0.1949419	0.08430884	0.2204842	1.611655	0	0.4083131
KRT6B	0	0	0.02276195	0.01020384	0	0.02154771	0	0	0	0.00593963	0.01539732	0	0.009109496	0.02779205	0	0	0	0	0.03745552	49.4348	0	1.610228	0.197491	0	0	0.01853577	0	0	0.07402665	0.7853605	0	0.06561954	0	0.009661032	0.1648685	0.8044277	0	0	0	0	0	0.0201158	0	0.00679524	0.004618144	0.009946056	0	0.01247348	0.1565618
N4BP2L2	46.28243	24.41807	33.04002	8.453228	5.287212	35.64962	30.24047	1.935473	4.628817	7.398887	5.559512	2.066516	5.195742	27.53	5.592363	38.31976	3.717175	5.102054	7.161429	5.589329	6.929674	3.943931	29.99071	3.685927	7.304142	5.147663	7.891633	7.093529	10.98884	4.423295	9.005883	6.385497	1.793991	2.45943	2.036645	3.947597	2.926201	10.07599	7.982008	3.622996	3.179048	6.100718	4.780807	3.400328	2.629059	2.695257	5.907698	2.700434	5.033294
ERO1B	14.14308	11.11449	12.17908	5.407578	2.646594	9.465657	6.179079	5.306289	1.751385	5.483891	0.3899708	1.082978	8.522987	8.848957	10.59823	7.43013	2.748746	3.981398	6.329598	1.414587	16.89296	4.428513	9.856665	4.476731	2.564815	4.705107	54.37958	3.108815	6.302138	2.886796	4.500153	3.137702	7.864804	1.328299	2.292516	11.28042	3.234981	4.248828	2.476174	4.086437	15.74833	2.106406	0.2166345	2.475987	3.849019	2.802714	0.9338187	4.252947	4.633921
MIR421	50.47261	10.74762	22.26119	7.484517	0.7371359	55.31837	30.82046	0.498022	0.5004892	0.4840799	0.9411615	0.4755769	0.185606	11.89153	0.2701255	23.15665	3.941519	0.9810753	0	0.14784	1.388949	0	25.14924	0	0.1639087	0.3776663	2.541639	0.573805	2.262439	0.09412777	2.166686	0.445666	0.1682115	0.7873741	0.1599617	0	0.8570802	11.59381	0.8687677	0.1880786	0.3741926	0.8197187	0.27288	0.138453	0.1881894	0.6079527	0.3147763	0.5082943	0.2126631
DEPP1	8.900619	7.86388	21.88257	11.02899	7.506464	51.3507	38.60439	4.128618	2.182731	15.09666	5.614323	14.42919	10.21599	42.19582	28.71038	33.9209	25.15657	11.55423	5.394097	21.4438	18.77295	13.07908	20.51787	35.26324	15.03624	25.91779	9.47698	14.16631	15.89201	11.60043	35.9713	68.3177	30.91884	13.63936	12.58129	44.65814	24.65614	61.48726	32.0887	19.06368	14.05427	26.21119	9.017957	11.55588	29.9602	20.11407	41.82309	25.33998	7.915436
UCA1	0.4293258	0	0.6326219	0.06077032	0.0153904	0.9410887	0.237075	47.21396	0	0.08253993	0.007641735	0.09267441	0	0.8827695	0.02631932	0.170282	0	0.1911795	0.1301249	0.02880919	0.1578854	0.297992	7.963745	1.399671	0.03992556	0.05519611	0.2185069	0.03727195	0.05510944	0.385191	0.1143502	0.4921259	0.1966735	0.009589593	0.04675697	0.01506565	0.0347952	0.03530085	0.4776522	0.7513325	0.08203264	0.3594069	1.488911	1.800913	0.3025437	0.4343904	4.125089	0.03714374	0.5180136
THUMPD3-AS1	12.08304	8.765154	12.25932	3.402788	3.12945	9.293682	9.824632	1.768911	1.013899	3.505741	3.50807	1.332676	4.190702	7.984536	1.268019	9.217679	2.549373	1.834259	5.03306	2.680958	3.272385	2.378066	7.765605	1.143125	2.43405	2.141333	6.895435	3.488978	4.401571	2.308388	4.12827	2.874232	1.678308	1.250764	1.641679	3.3394	1.045342	2.841022	2.709171	3.420722	3.853676	6.247367	2.58138	1.96707	1.959929	1.81756	1.247267	4.817415	9.462779
PTBP2	7.362404	14.0177	5.115181	1.441711	1.516094	6.9708	7.105922	6.976081	8.269349	1.013136	2.459324	0.7781567	1.271021	9.672301	2.948935	8.268646	0.5735926	0.9279151	0.8225593	3.537647	1.889866	0.6450927	8.674185	0.6140567	1.819175	1.232634	1.016059	1.748604	1.965199	6.3896	1.344304	1.449428	0.8519143	1.88478	1.880617	3.957015	0.1817908	1.808778	1.426882	2.352836	1.639193	2.13962	0.5220937	0.5309952	2.177452	0.7491363	2.081996	1.555569	4.8697
OVGP1	1.15351	1.082137	1.537846	0.5442578	9.441772	2.087938	1.651408	0.890891	0.3603054	1.388689	24.58337	0.9544887	2.639986	1.754158	1.39072	2.649761	2.522245	0.4387512	6.892486	1.560988	11.82726	0.7666764	2.260395	0.4570207	8.524528	5.432195	2.504888	2.854048	3.356201	4.776278	9.256455	1.562059	1.783422	0.2061221	0.9073014	0.5936816	0.12465	1.791538	2.436746	1.780702	5.085637	2.378366	1.416808	0.4772233	2.352404	0.8090246	2.650644	0.9536212	0.8443561
UBD	4.952847	3.74809	10.8473	10.64648	1.226073	0.7237812	9.248276	2.283479	0.2062734	1.097307	4.169856	0.4900149	0.5545982	1.050218	10.27024	1.710692	0.7735579	12.20613	0.7470084	0.1218626	1.526523	0.5958743	4.405166	1.140948	0.9288661	1.336019	1.725327	1.5766	20.5916	1.551766	11.77625	2.724562	0.6066136	1.581992	10.26816	2.357919	4.209444	0.6968372	2.429672	7.615884	8.520712	4.391943	1.012192	0.4707657	30.74325	1.148417	14.6274	10.36977	13.82643
KRT16	0	0	0.08394792	0	0.02859194	0.07946971	0.09787393	0.01126838	0	0.06024105	0.02129497	0.06456317	0.1259871	0.2562484	0.1955818	0.07908655	0.0849351	0.01109903	0	3.866898	0.03142672	2.783113	0.273136	2.397131	0.05192097	0.02848392	0	0.06058762	1.535716	0.1788998	0.05719466	3.146132	0.03805997	0.3028607	1.968919	0.8256645	0.187461	0.6011604	0.07862787	1.038346	0.05079947	0.5193208	0.4321979	13.98426	0.01703209	3.223418	0.04273326	0.08050561	0.7313892
VILL	1.960572	0.5576281	1.042706	3.509314	3.717095	3.424416	0.6920016	0.3100718	0.6102321	1.925555	0.3797975	0.4852706	1.518323	0.7051183	0.7614904	0.9672104	7.18676	2.998976	1.999573	0.6340958	1.253114	12.35605	0.9046893	0.2536197	2.100542	2.172845	4.134515	3.463386	1.356439	2.650229	0.9555365	1.538956	1.079296	0.5446936	1.258748	0.4492615	0.2149318	5.639359	2.704502	2.872177	0.2879827	1.346789	0.4105842	0.1532476	0.636287	2.698674	5.547373	0.6285394	0.6252479
AMBP	1.033137	21.91245	0.152698	3.559515	1.334862	0.6504855	0.1780289	0.01366449	0.1373219	1.314914	1.575212	1.644131	2.55647	0.03107372	0.04446947	0.3116866	14.74899	3.633968	7.894048	0.07301457	4.420681	9.776882	0.2760133	0	0.6116259	2.5422	74.28145	1.39595	1.158747	0.1084706	0.7827386	0.1059758	98.15835	0.054009	1.808249	35.09412	3.339295	0.1060351	3.235	0.639891	66.2627	0.04498212	0.07487154	0.07597618	584.6215	0.06116264	6.114772	8.841981	20.72574
VNN1	3.018895	0.4173625	2.675739	1.169506	0.3265612	0.7915629	4.055497	0.04489574	0.1082836	0.6196721	0.237563	0.4630215	0.05354248	8.494312	1.373414	1.748797	1.089649	1.335475	0.09631591	0.04797899	0.1502533	0.4932698	4.570588	0.7014644	0.1418501	2.233411	0.1239965	0.4758923	0.8022215	0.1561321	0.501328	0.439257	0.4609839	0.1348625	0.236492	0.3568415	0.06181132	0.5399992	0.4341042	0.6578511	0.2496223	0.1773506	0.1180782	0.1847229	11.18327	0.2228768	0.5675297	0.2657663	0.5137874
IGLV3-22	0	0.1131966	0.1269995	0.1138639	0	0	0.2961344	0	0	0	0.214772	0.6511567	0	0	0	0.23929	0	0.1343282	0	0.04048431	0	0.03045493	0.5509468	0	0	0.1034196	0	0	0	0.02577582	0.04944352	0	0.1381884	5.60595	0	0.1693688	0.07823389	0.06614234	0.06797205	0.05150317	0.05123419	0	0.0747251	0.03791379	0.4380349	0	0	0.06959531	0.1164707
AC137932.1	13.36391	7.611763	7.635689	2.792418	2.669088	11.69853	8.316681	0.6473323	0.7047508	3.722827	3.737946	6.593686	2.693979	6.010932	0.2925925	8.518631	8.945292	3.18802	7.026351	2.049743	13.33964	2.987528	4.140626	0.7131746	0.7811818	4.881659	10.72063	5.38659	0.8985575	0.7340873	2.933617	2.799851	3.935563	1.705723	2.217806	2.009822	3.156442	1.883713	7.124904	4.726338	2.71561	1.509424	5.852406	0.869817	1.182281	1.646293	1.227445	2.202281	1.336034
IGHJ3	14.64965	42.51805	14.84079	20.90913	8.183713	95.33325	38.31315	1.707504	0	5.255724	7.170754	51.09055	0.4242422	1.294316	11.11374	54.92682	0	42.04608	1.744357	1.01376	3.17474	3.050465	27.59231	7.52472	8.242265	107.3292	34.17329	5.246217	9.480698	23.88156	18.57159	2.71644	54.98112	23.84619	1.09688	39.58391	7.183148	181.0842	17.30443	0.8597877	9.40827	13.1155	4.989807	17.40552	26.23898	1.389606	23.74313	59.83351	2.430435
AMT	6.019974	3.95878	5.375354	2.067637	5.451024	10.975	3.505307	1.045617	0.2519455	2.528975	5.91261	4.13411	4.740053	4.421843	3.973291	5.922388	4.604344	3.029481	14.14876	2.323432	2.091899	0.8957662	2.544369	6.71707	3.054933	3.675587	9.424291	7.928179	2.740787	1.372973	3.179009	6.026376	0.9954755	0.3480259	2.176125	1.480817	0.6243788	4.13998	3.495642	3.454608	3.27117	6.753289	2.539621	15.09196	0.8710928	3.876537	1.283122	1.26065	2.198529
RNU7-49P	34.01022	32.10951	33.51147	4.131239	2.663201	30.9307	23.44238	0	1.808219	1.748934	1.983523	0	4.023459	18.41268	0.4879687	22.09959	0.3390554	3.101464	1.378605	1.068263	0.4181781	2.410851	29.98439	1.621897	1.776559	1.591884	2.700792	2.764136	5.449316	1.700373	2.283174	4.562086	1.519329	0	0.5779262	3.910508	1.032183	2.18163	3.362972	1.019264	1.351921	3.701956	0.9858892	1.750761	0.5099325	1.464316	0.5686281	0.4591046	1.920828
RAD51-AS1	11.87746	5.050132	4.655249	3.377447	5.159951	17.39571	7.105742	1.331974	1.338573	6.249654	2.921152	2.13561	4.069323	5.945763	2.550903	6.86703	5.404096	3.952068	2.066281	3.153456	5.121202	2.702731	7.506812	1.264876	4.37296	4.322972	6.279342	6.732284	9.063987	1.100229	4.495191	4.287083	0.9775308	0.7019514	1.975376	3.287962	0.830128	4.338563	4.753635	2.906346	2.298107	3.518604	4.054586	4.397843	2.162403	3.245282	2.827047	3.91051	4.311443
AKR1B10	0.02572508	11.44162	1.131781	0.1068127	0.2231696	2.875879	0.1736224	0	0.03214151	0.03885962	0	1.771415	0	5.673021	0.5030778	0.08417684	0.09642861	0.2047657	4.827488	2.145715	2.24483	4.021081	1.550485	0.1729776	0.9157833	0.7195293	46.86463	0	0.3148043	0.4110534	0.1391449	2.079775	57.62091	0.03792398	5.156931	148.7319	8.788349	23.4225	0.6774794	0.193255	64.11395	4.264041	0.01752441	0.1155892	0.3686095	0.4034426	0.2223649	268.2582	13.75286
BPIFB1	3.009295	0.01492984	1.993289	1.374132	0.01521338	8.356525	0.1367031	0.01798725	0.02711454	0.3278193	9.710464	0.4122383	32.31806	0.2249714	0.07804982	3.376991	1.850646	1.860278	2.06724	0.03203757	0.08360865	0.381595	21.0913	0.01080916	0.03551971	1.241269	31.16249	1.167471	1.933883	1.533241	0.4434451	0.649217	0.51033	0.2203937	44.52063	10.03001	0.5314026	8.182837	0.2644685	7.757498	0.1824505	0.1924396	3.991564	0.6700751	0.06117217	2.170149	0.8299294	6.049047	0.2381058
IGHV3-72	4.18056	5.050629	3.777656	7.03847	0.8041483	14.97507	7.157031	0.8240001	0.06369863	1.355424	2.076259	17.06889	0.3307161	2.306235	1.375185	13.45707	1.051072	15.17099	1.942579	0.7902721	2.946255	3.510346	2.56065	2.742481	1.043055	7.882925	1.712548	3.505427	3.071433	9.248481	2.80356	1.701634	38.57854	31.61665	0.5700454	8.265391	1.563522	12.54239	9.445875	0.7181181	3.000344	0.8346227	0.2083811	7.612399	5.38906	3.352951	24.35796	2.781756	2.327694
PRF1	0.9914816	3.909885	6.354483	3.234561	9.592657	1.649412	5.186034	3.125707	0.08848428	1.444216	1.608468	24.57235	0.525029	1.276438	5.73084	2.278732	16.0191	3.72917	3.777834	2.117134	3.028573	3.067318	0.5780158	2.460368	5.071208	2.275735	16.64579	6.915248	4.016559	1.747344	4.756334	3.946155	1.323387	3.802016	3.520925	4.606277	1.988805	3.106628	2.347799	1.354997	3.431821	4.474487	1.278466	1.174938	31.16666	1.464461	5.231199	6.739815	3.045429
SNORA14A	98.70199	63.44462	58.86848	60.36894	0	22.21841	43.96171	1.239521	0	0	0	0	0.6159369	31.00605	1.344625	28.9984	0.7785717	0.2034823	0.633137	0	0	0.09226715	27.12392	0.2482904	0	0.4177642	0.3721092	0	0.3128311	0.07809118	0	0.1232459	0.2791064	0.3266144	0	0	0	74.94466	0	0.3120711	0.1552206	0	0.2263894	0.2297295	0.8587012	0	0.2611477	1.265088	0.882158
IGHV3-63	0.5262703	0.1357696	1.066274	0.4779945	0.2766962	1.730389	0.8879691	0.408933	0	0.158994	0.8758414	1.874415	0	0	0.5323295	0.5740153	0	0.805575	0.1253277	0.04855743	0.3801619	0.2556964	1.156423	0.1965936	0.484516	2.522205	0.933001	0.6282127	1.486177	0.2164111	0.4151226	0.1951695	3.259652	1.810268	0.6830037	1.015716	0.6568435	0.7139881	1.019082	0	0.3072549	0.4038497	0.08962629	3.092253	0.43267	0.1996795	1.757578	1.585998	0
TNFRSF9	1.679497	1.68926	4.668368	1.599912	0.05775066	0.2174716	2.946189	0.2555008	0.03098906	0.2419252	0.2414226	0.1346128	0.1510412	1.572764	0.439642	1.507232	0.3652437	1.249627	0.04725276	0.1020005	0.1351433	0.9975083	1.922004	1.360675	0.5480365	0.3630114	0.1851436	0.1827185	1.52092	0.8525766	2.45633	2.026228	0.06844302	0.8253063	0.7951849	0.5580263	0.0732848	0.1623731	0.2700576	1.177845	1.079017	1.776424	0.2027528	0.1371627	0.8672585	0.9088081	0.7517639	1.016107	0.6922383
GTF2IP20	1.617922	3.609936	1.518795	0.5787248	4.345222	2.923475	3.069292	0.5980147	3.400985	4.01607	13.47592	1.713189	5.835191	1.668986	1.489113	1.597774	8.47209	2.18208	6.935349	3.695712	4.738129	1.371867	2.498256	3.005621	4.195806	2.920227	8.307174	7.600026	2.28449	2.733191	8.859618	4.686588	1.524068	0.7950483	6.006828	1.181537	2.674268	0.8041838	3.434427	4.989031	4.809797	6.621665	3.17243	3.982481	3.512868	2.687791	2.474031	1.442644	3.598276
ZNF397	16.68899	20.3209	10.47801	7.322395	4.27488	14.07411	9.205599	2.094094	2.59358	4.203214	10.10936	2.684635	7.613468	7.980474	8.173112	13.87703	6.494683	4.573095	3.841891	3.726044	7.334584	3.227708	11.6808	1.446983	7.924824	5.554021	6.8633	5.632204	3.612284	4.029317	2.71412	3.419331	2.591268	2.77416	2.750093	10.54984	2.444827	6.95096	6.195281	2.720769	4.768356	3.378258	1.326366	4.153527	2.502163	1.84624	1.659532	3.062138	2.447457
SAA2	0.6446634	0.02078915	3.918449	0.3868662	0.1165118	0.2428786	0.1903531	0	0.138438	0.01825896	0.4338838	0.1913412	0.05600683	36.85109	0.01358512	0.4394684	0.05663611	0.4563961	0	0.1635733	0.01164214	0.05593204	7.335855	0.4966923	0.02472982	0.08230536	0.05263331	0.06733469	0.03792744	0.1420158	5.139595	0.1270091	2.664796	0.05939778	1.069955	0.7309782	2.600618	0.01214738	0.06241708	0.264847	0.2822827	2.535349	0.04117095	0.1392612	0.2413421	1.416645	0.1583069	0.357883	5.946545
IGHV3-33	12.49129	40.9265	11.4491	37.92618	9.167166	47.00422	16.58009	6.859069	0	7.264567	28.73709	21.62716	0.675244	4.414487	65.77275	47.23173	6.535667	59.97534	0.8924146	1.459877	3.7898	8.034307	62.08537	8.788098	16.01513	76.15715	63.17222	9.692112	51.44294	67.43654	13.27828	4.130597	205.5318	143.9415	2.535635	61.07495	7.683893	47.95335	14.4163	2.248215	39.04105	8.52051	3.687363	44.18161	4.376822	1.290195	6.134851	287.6828	6.686798
IGKV2-28	0	0.1187114	0.3995598	0.2388222	0.4536221	0.3782453	0.3105615	0.5720868	0	0.1390178	0.1351411	0.2731519	0	0	1.396341	0.6273693	0.05390112	2.042649	0	0	0.1329592	0.03193863	0.2888939	0	0.4236409	0.4699847	1.28807	0	0	0.2432841	0.2592615	0.04266205	1.54582	0.05652942	0.04593773	0.8881006	0.3281811	3.398868	3.029549	0	1.182065	0	0	1.232587	5.026104	0.02909859	0.632781	3.649293	0.06107248
LRRC32	1.700405	2.138881	3.949002	2.062713	2.610641	4.355886	3.612654	2.839586	1.885674	3.416677	3.648417	3.022191	2.358973	4.309645	5.624718	5.037245	5.284824	3.456096	2.051057	0.638706	9.57655	2.980628	3.71435	3.871359	2.210837	5.568354	6.260096	6.576988	4.442006	4.137484	1.750582	12.7016	3.054741	2.472132	1.800009	13.29821	0.7570651	2.821099	5.829453	2.46126	3.148622	3.716401	3.379086	2.368264	3.540442	3.66744	7.416268	6.970894	2.077889
RAB11FIP1P1	20.87907	8.066578	10.49468	1.969063	1.392275	20.70689	9.107983	0.8230648	0.4612909	0.7692529	3.62933	0.7557409	1.120799	6.946847	0.3605762	9.525901	4.986924	1.668162	1.649318	1.240447	2.45733	0.6998584	9.911257	0.7609355	0.4896795	1.568394	3.335678	1.38599	1.533973	1.178681	2.697085	2.124628	0.8339928	0.3878778	0.8337619	0.8059438	0.3450372	2.226204	1.46734	1.386786	1.106013	2.266555	0.3122169	1.09128	1.339755	0.9983029	0.8003393	0.4846393	1.176044
TMEM178A	2.54293	0.1499512	1.261768	0.6127674	0.4440722	2.010672	1.667225	2.122743	7.511796	0.9438577	0.8179595	0.5391156	0.3198134	0.9500382	4.360504	1.446251	0.5021315	0.6895331	0.2595349	3.44569	0.5353357	0.2773618	2.371971	0.230699	0.2378335	1.301496	0.3254072	2.775327	0.5129417	6.709519	0.8023462	1.832223	0.3661153	0.08033128	0.4279462	2.888664	0.4793172	0.6023773	0.9060509	0.460526	0.3393487	0.8363122	0.5320608	0.4959645	0.3967977	0.8270125	3.254303	0.6223004	1.475382
CCN2	46.11131	36.71728	129.5571	29.35782	8.869582	47.00656	80.2368	23.23904	52.47198	35.52844	31.68161	29.92292	10.38949	166.9186	100.8382	104.0832	121.2125	44.46423	21.39578	15.79354	35.04972	7.487485	227.1436	46.98994	13.2876	117.8297	54.40128	54.23745	27.28211	86.62362	18.31169	110.5988	11.54223	22.21614	24.434	72.20383	10.83461	29.93208	169.341	59.29484	36.38195	15.77897	114.5933	30.51625	39.84305	6.190946	53.59837	29.46238	7.840985
WNT10A	0.7231975	0.108552	0.3805889	2.204311	0.09333022	0.4467551	0.9939424	0.1798251	0.00821436	0.1350657	0.2780454	0.4214961	0.2680733	0.01858777	4.442346	0.3155233	3.129804	2.222084	0.08767796	0.01941158	0.1139817	0.1277732	0.412766	0.08841526	0.258257	1.198378	0.1963061	0.8036409	0.6436326	2.592321	3.550181	0.6436817	0.08282393	0.2261508	2.515131	0.2233266	0.3844971	0.2933564	0.5988692	1.333528	0.06755645	2.044972	0.1522754	0.3544917	0.3181349	0.2827134	0.7956127	0.2836437	0.4607285
IGHV3-19	0.9250421	0.7954885	1.963473	1.520337	0.1621192	2.703609	2.913515	0	0.09631408	0.2328907	0.724468	1.464319	0	0	0.4158634	1.681608	0	1.227187	0.1468617	0.1707019	0.4454818	0.3424348	1.355121	0.2303726	0.1261703	2.374149	1.496109	0.4416918	0.2902557	0.03622787	0.2779711	0.5717594	3.431283	1.136416	0.06156603	1.428286	0.0549788	2.324074	0.7165095	0.1447752	0.1440191	0.3154931	0.210052	5.009049	1.557251	0.03899811	2.907624	1.271609	0
DRC1	2.44341	0.7139039	2.607364	7.066527	0.01160844	0.7904929	0.099343	0.01830002	2.114928	0.8137878	0.3977087	0	0.08866217	0.145653	0.02977762	0.1926567	0.04138078	7.858903	0.07010621	0.02716221	0.05954373	0.01225991	2.71691	0.1759538	0.006022891	0.1017683	0.04944364	0.3232987	0.4849498	0.1591031	0.1459622	0.2456427	0.3028689	0.02893238	0.6583202	0.5227206	0.6981117	0.4615207	0.7387946	9.295326	0.1993729	0.8132642	0.02005418	2.513231	0.2005378	2.014275	0.7633945	0.7377606	2.649079
AC005083.1	12.44854	9.660285	11.64533	15.50621	2.866731	1.309795	3.360682	0	2.457452	2.437055	7.565504	5.793488	2.19184	1.830142	8.730362	5.159607	8.445904	20.27483	13.23369	5.954294	8.891738	3.995342	5.752227	3.01338	5.073346	9.545749	8.604767	10.17607	6.51529	3.475101	3.927769	13.59125	10.12032	6.459788	12.20893	25.52525	9.730698	1.801479	3.054668	16.55258	5.395682	4.024901	3.968724	14.68063	0.5146489	2.859154	1.212989	4.391302	7.639821
RNU6-762P	10.99621	10.89351	7.129401	1.826287	1.965696	10.6057	7.124646	1.367119	0.8243352	2.391924	2.583581	0	3.260842	19.27515	0.8898253	11.51407	2.885295	0.5386296	0.8379754	1.785676	1.016747	0.9769463	8.836754	0.6572394	2.339716	0.9676155	1.641658	2.940282	0.4140412	1.653696	1.982588	1.631196	0.5541084	1.08071	0.5269327	0.3395679	0.6274051	2.121742	2.725546	1.032588	2.05439	4.050375	0.299633	0.1520268	0.9298769	0.8900745	2.419457	0.5581271	1.868099
SRGAP3-AS2	3.367179	1.06172	3.356969	1.877053	0	2.836182	2.230475	0	0	0.1412881	0.1342959	0	0	1.278126	0	1.598287	0.08765019	1.603537	0	0	0.0180174	0.0605924	3.679934	0	0	0.3037427	0.01163649	0.9676396	0.3521796	0	0.3372742	0.242809	0	0	1.419313	0.2647638	0.1556523	0.357187	0.3574083	0.29277	0	0	0.1486713	0.3017294	0.007323562	0.1498405	0.04899923	0.3362726	0
TMEM63C	0.4653559	1.149614	6.522439	0.5416005	0.9953594	0.7882339	2.208047	0.008766064	0.7223783	9.998992	10.72379	1.557004	7.821178	0.1794101	0.1283765	1.092054	11.98582	1.031802	0.2082098	0.005204489	0.1955835	0.227079	2.239915	5.889435	0.499119	7.622571	0.3289508	4.110691	2.342915	2.783448	1.411087	0.04183737	2.596637	3.132172	2.539678	6.091089	8.722292	0.3911369	4.965479	7.276509	1.732236	2.698128	0.004803169	0.1072287	0.0977177	3.825621	0.9308236	12.95508	8.86026
SNORA74B	284.3653	193.7121	255.8376	135.3088	0.5280974	440.8345	146.4274	0.1387524	0	0.3371701	0.08740472	0.5299962	0.2068445	87.0862	0	660.7416	0.2091685	0	0.2126206	0.2471356	0	0.1239409	134.81	0.3335245	0.0913322	0.2805879	0.08330803	0.1065774	0.4202209	0.0524493	0.5030448	0	0.2811893	0.109684	0	0	0.1591923	258.813	0.760712	0.1048	0.312758	0	0.1520526	0.07714795	0.1572926	0.8468992	0.1753977	0.2832287	0
AC091390.2	14.60089	30.13442	14.13827	0.6889101	3.733659	15.85721	13.25859	0.5775877	0.7462916	0.9223297	0.8316378	0.6303505	3.567149	17.82556	0.2685272	12.74042	2.736518	0.4063626	1.011521	1.22471	1.994388	0.6633408	10.50018	0.6941848	0.9776328	1.209724	1.585317	0.8239251	1.749263	0.5614248	1.017103	0.7383816	0.390171	0.8479413	0.5830558	2.049463	0.4260044	0.6402891	1.151503	0.8101846	1.053939	2.172982	0.09042179	1.146948	0.7794826	0.4029035	0.4172183	0.9263589	2.043579
TUBB6	3.596138	2.575203	7.797094	6.63432	1.781874	3.738353	3.898048	23.37764	62.82848	3.874991	3.200452	3.816629	9.841039	14.8348	5.886204	7.393113	6.658235	6.131899	2.2422	2.654441	2.588296	4.756117	6.472219	30.91388	2.653115	7.404228	2.399684	9.667761	3.364625	8.839459	4.823511	9.525439	1.917374	14.46917	17.61545	11.22281	0.7383478	5.427527	9.66301	10.62194	3.216765	8.184046	27.86041	6.293845	6.235619	14.38334	16.03042	7.570709	2.632332
CTSK	15.38281	8.832578	29.94899	19.96576	97.59101	12.69036	22.78603	6.015325	8.347322	22.99264	19.32798	12.1659	12.95524	10.48622	34.59897	30.70419	18.87139	21.63253	5.684644	6.660087	5.495928	7.274289	36.69044	33.80342	11.35322	25.27008	6.344787	10.7167	7.587025	91.13763	17.84329	22.6604	10.0039	14.48735	10.77601	23.53114	2.433314	9.73421	21.42868	14.08785	9.339148	12.28492	10.04175	29.33707	5.115719	11.47474	16.49715	15.73315	11.3222
CILP	0.6381085	1.382013	1.076251	0.6541924	0.3065036	1.260596	3.434717	0.01958858	1.151609	0.4641047	0.6632476	0.7108184	0.8431954	9.298846	0.6587364	1.933333	0.7087122	0.4678842	0.04502554	0.3488973	0.1092623	0.1574779	2.888431	2.742748	0.8058723	0.2351987	0.1411336	0.2708319	0.2224699	3.385757	1.182451	2.32555	0.9990491	0.5690662	0.2673987	0.2189453	0.02528349	1.211293	0.3709997	0.2626165	0.3385145	0.5884127	2.243222	0.9802328	0.04996354	0.4523438	0.4580976	0.9046658	0.7988216
PDGFB	1.359893	1.415635	4.391865	1.411597	3.013614	2.444866	2.592416	1.987321	5.089793	0.9730507	3.657542	1.557859	5.532746	2.782383	5.043684	3.73419	3.828685	2.329956	1.556749	5.91706	6.18361	2.457432	2.516395	4.001628	2.19649	2.691696	5.600931	5.228781	2.223338	12.85483	1.978687	10.57749	2.098864	3.323678	2.33414	15.93197	0.3190408	2.21539	4.427689	1.758667	12.1628	3.234413	15.63477	4.869306	4.166686	4.278676	9.98312	8.204068	1.41225
SNORA80B	23.42193	205.615	51.94278	68.8282	0.8672187	71.22692	14.24929	0.2050679	0.2060838	0.398654	0.9042532	0	1.987076	3.730675	1.112282	22.66833	0.7728469	0	3.456648	0	2.28768	0.09158872	14.91202	0.4929295	0	0.2073462	4.063104	0	4.347433	0.6201359	0.1486941	0.3670191	8.450152	0.3242129	0	0.2546759	0	149.185	0.3066239	0	2.311189	1.012594	0	0	0.309959	0.2503334	0	0.2092977	0
ENO3	0.6376368	8.554022	0.471987	0.6890064	7.073207	0.6759416	0.4374055	51.02846	1.208077	0.8747725	4.355248	0.6949717	1.423959	0.5467368	2.558766	0.5244643	8.669138	0.8320396	4.261726	0.729142	78.31271	0.2873137	0.2231322	0.7965888	1.261776	0.9920926	51.38566	2.335862	0.4526284	2.76576	0.9800231	2.457739	6.096999	0.7396767	0.7263127	4.559482	0.540501	0.4979322	0.9068219	1.060111	21.62854	2.45992	1.609306	1.177818	2.737778	0.3543085	9.232655	0.9152141	3.862421
KRT14	0.0196688	0	0.04554386	0.03062494	0.05687677	0.4095861	0	0	0	0	0.1309346	0.1401086	0.009113489	0.02780424	0.03979052	0	0.07372709	0.06021506	0.1498878	0.6823585	0	0.496932	0.5433383	0	0.6277537	0.09890077	0	0.2253964	1.888507	0.3604999	0.09752143	1.305672	0.4047104	0	0.3927162	2.156204	0.02104186	0.7590276	0.109691	0.03693958	0.009186665	0.1006231	0.01339876	2.583323	0.08778321	0.09950416	0.04636775	0.01247895	0
ANKRD36C	32.46845	4.373795	110.6222	4.06825	0.08803676	146.3285	19.62851	0.5529706	0.2255529	4.437455	0.4692269	0.1242468	2.460892	89.18506	0.3246295	29.89509	0.2059483	0.249903	0.08473579	3.765834	0.09071743	0.7888551	39.11338	0.1055538	0.6872924	0.3732909	0.1328031	0.9444292	2.6155	0.7783161	0.4811488	0.5569352	0.09228677	0.4036968	0.340595	0.9493168	2.01898	38.04159	0.6922581	3.537825	0.0562118	0.7441906	0.05703301	0.153729	0.1659333	0.6750302	0.2302632	0.4382216	0.3416896
STC1	0.9083204	1.908137	17.30174	0.8474475	4.909265	2.773252	5.911447	5.148988	4.884022	0.7481128	0.9188555	6.54735	3.812863	28.92105	30.99054	8.798593	1.808786	1.661846	0.2884138	8.177274	3.286966	1.639193	2.47116	8.862514	2.212313	0.6082954	2.320638	0.8467623	4.071555	6.908783	0.5117744	2.398082	10.18496	20.36204	22.95059	5.033855	14.73404	1.545282	0.5159421	1.030647	1.651534	1.737037	2.040451	1.386599	1.409719	11.65479	9.627344	2.751086	4.093137
CLEC4E	0.4445702	1.605691	2.444871	0.3172627	0.06330482	0.5887633	1.700267	0.7369574	0.05786003	0.1511001	0.188595	0.197928	0.03433174	2.906599	2.835537	1.252666	1.258509	0.3742831	0.08822615	0.06152879	0.4710115	0.5245742	2.558536	0.2075921	0.1515918	0.7102163	0.1935828	0.5483762	2.057556	0.8574876	0.4425215	0.7693964	0.3344783	0.7282073	0.5547805	0.3861148	0.0462394	0.6478235	0.3156547	0.252221	0.2941629	0.3222016	0.2649933	0.3009152	2.075522	0.3982734	1.077154	0.9401976	2.842064
IGHD3-10	7.236216	8.960793	0	0	0	7.930949	0	0	0	0	0.5667209	0	0	0	0	1.578542	0	1.772265	0	0	0	0	5.451707	0	4.145303	0	0	0	0	0.3400745	0	0	1.215463	0.7111766	0	2.234576	0	0	0.4483962	0.6795096	0	0	0	0	1.019865	0	0	0.9182091	0
IGHV3-43	3.514734	15.57471	3.470831	6.438294	8.533112	20.96037	6.558286	2.506175	0	1.998781	2.145443	29.33236	0.09579663	0.2922648	19.93701	3.946355	0.6781108	10.25382	0.2954153	0.1144568	0.7766164	0.5740122	9.215981	3.166561	3.087828	32.8123	6.906312	0.4442361	17.22373	3.98373	1.071694	2.108527	40.1103	7.924539	0.371524	15.96126	0.7372733	9.599174	6.661887	0.485364	2.31758	1.480782	0	2.608276	45.67538	1.75195	27.94401	7.41126	0.274404
STXBP1	9.944411	17.85758	8.568605	4.429433	24.296	26.24965	9.962719	7.389598	7.55686	38.84868	24.61418	25.69517	28.1027	2.861119	7.688626	13.23079	16.3335	12.72713	9.761972	3.092502	14.3359	21.09102	7.183683	4.632203	51.83793	11.50226	18.63092	26.03504	48.0431	7.008654	71.82449	7.115644	21.33842	11.24867	8.731553	16.81795	6.861453	12.48063	22.19029	13.8901	8.325193	16.19419	7.380974	1.98906	2.846216	15.65745	7.119908	24.47518	15.36547
MYL9	13.20013	5.908215	13.8465	16.13701	20.86662	23.60111	9.252443	21.69053	33.92895	42.63266	37.54059	23.09203	19.46145	11.46577	37.19287	22.30775	51.0297	44.96879	11.36213	3.656748	12.85783	11.71868	8.047758	102.2805	25.69177	54.39394	19.54068	100.1088	14.76106	25.30752	23.72781	64.53568	16.51561	29.89286	45.73238	26.32379	9.516497	12.35138	104.501	21.51283	18.77091	24.00169	46.33679	110.1797	10.85241	43.21744	80.99514	14.02539	34.90419
AC129507.2	0.8397107	3.032853	1.041633	0.7471175	1.403318	1.446232	0.2428857	0.2982806	0.03746978	1.938908	0.7281	0.07120938	2.306675	0.1695761	0.1213398	0.457946	1.601901	0.6610454	2.913869	0.2213647	10.60652	1.115717	0.6025059	1.120294	1.325294	1.847266	4.768271	1.804264	0.4516813	0.5355719	1.135482	0.3336537	2.291994	0.4126346	0.3113693	0.4630471	1.026663	1.19348	0.4645817	0.6195529	0.6163171	1.043278	0.3268724	0.3316949	1.014411	1.395799	0.8955133	0.2663789	0.477639
EMILIN1	2.890464	3.930252	5.971188	28.2034	3.632415	6.037781	2.386882	4.382795	47.0121	18.40335	12.17977	5.813622	6.790984	6.056927	9.806963	7.504655	23.08746	28.55281	1.803193	3.401142	9.098702	4.213914	2.134953	12.38974	7.054616	24.19863	7.048263	20.77257	0.7575761	11.70894	14.23947	38.6361	10.80021	6.823378	7.762872	17.11669	0.6507862	14.95459	23.47385	11.50634	6.199609	12.47928	9.852914	6.918873	7.657663	11.88749	16.34483	14.34731	4.772078
DEFB4A	0	0	0	0	0.0310373	0	0	0	0	0	0	0	0.3282295	0.3337972	0	0	0	0.07228976	0	0	0	0.2294538	0	0.9702928	0	0	0	0	0	0.08322876	0	0	0.9915623	0	0.04714661	0	0.08420437	0	0	1.274975	0.2757208	0	0	0	0	0.8063372	0	0	3.196662
PNMA2	5.822178	15.42694	4.683136	7.116186	3.156247	22.10487	2.344659	1.35472	0.7736546	3.112202	3.898479	4.506345	10.69388	1.716552	3.709227	6.788947	17.67926	6.721043	4.013991	0.5876502	19.5603	16.42798	7.462099	0.05407293	2.481047	4.463128	7.146377	4.208383	7.077811	0.7653048	13.65075	2.353027	8.681991	3.402404	6.669822	7.791376	10.75383	23.87616	2.96742	19.19581	0.7324221	9.528073	6.99559	3.771759	0.3910183	21.74289	1.143779	6.65821	2.4591
LMNTD2	0.4434464	1.830437	0.7612609	0.8968041	2.616908	2.715012	0.3921712	0.7699482	0.4776312	4.910754	2.556811	2.160358	8.948561	0.1945444	0.9795964	1.567782	3.697022	1.43249	1.514868	0.8465277	2.385924	1.851004	0.2496067	0.9710745	1.626796	1.927033	2.202978	4.300473	0.2590933	0.776121	9.732116	5.086729	1.22002	0.06762722	1.05638	0.8145463	2.350203	3.512916	4.85136	2.914897	1.035598	4.92837	2.447922	2.706016	2.557426	2.51801	0.372496	2.483609	2.094449
PAGE2B	0.08849022	0	0	0	0	0.2909579	0	0	0	0	153.0214	0	0	0	0.0596727	0.1930367	0.1243872	0.05418167	0.1685868	0.06531788	0	0.02456818	0	0	0.1448345	0	0.03302744	0	0.08329823	0.1039676	0.1595456	33.70302	0.03715914	0	0.03533671	0	0	0	0.02741673	0.04154793	0	0.8148683	0.1808436	0.06117057	0.1662896	0.02238353	0.6258274	0.05614297	0
KLHDC7B	0.1499985	6.361833	2.43129	0.2802627	0.1537856	0.328799	0.5466755	0.2704071	0.3841937	1.422946	0.3700455	0.2671245	1.396978	0.8057559	0.8193176	0.4090171	0.5692866	0.9276098	0.01428845	2.258675	0.1386936	1.178558	0.3578575	0.5267144	0.2946082	0.5468227	0.503859	0.4297302	1.524934	1.223063	1.845776	0.7342835	0.6676719	0.6191588	2.976967	0.5790024	1.246315	0.3165589	3.253159	1.049366	0.511434	2.302119	0.2145817	0.300699	1.744102	0.5046285	0.9311737	1.084905	5.112446
GJB2	1.478848	0.4196718	2.996287	1.602234	7.143567	1.924734	2.270669	0.4251758	0.5427637	3.691533	2.265716	2.479976	1.541746	9.694835	1.271493	5.423758	1.125994	1.494048	0.2113065	16.82416	0.1495585	19.60534	10.7005	5.192922	16.16422	1.312936	3.539407	1.385769	3.793416	5.499202	2.349698	7.424461	0.4347022	3.133924	2.340042	4.809356	0.1186563	2.251565	5.532622	4.270243	0.9324749	3.763884	13.60015	8.363544	1.198457	0.8884242	1.612402	0.9499889	1.687986
CCL24	0.5817121	3.001454	0.08418602	1.056701	0.1720382	0.4781707	0.5889092	0.5876176	0.09085055	0.1977117	0.1708429	0.3453136	1.954127	0.7195305	1.814263	1.031041	1.66945	0.801397	0	0.08050931	0.04202114	0.5047028	0.7304286	0.7062394	9.669815	1.828141	0.1356962	5.832909	0.5475812	0.1537776	0.6555073	0.377528	0.2442747	0.4645124	0.1451841	2.582257	0.02593003	0.2192238	0.6983935	0.4779695	1.086796	2.306372	1.188819	0.578047	6.148943	0.2391083	0.2856965	2.260551	0.0772067
CPB2	0.9140484	1.545868	1.322821	0.1186001	5.513293	0.1947952	3.427249	0.2367507	0.6503244	0.06136609	2.455791	6.119251	0.4705799	0.2512452	0.01712171	3.267859	0.1427602	0.01554619	0.3144186	0.01874146	19.45629	0.1268869	1.721592	0.1138173	16.68511	3.614653	1.032935	18.93675	77.48545	0.2565474	1.682339	1.525404	1.940477	0.01247678	0.1115296	0.4312339	0	0.3980519	0.4798627	0.8344855	10.08012	1.89644	0.2421482	0.01755149	30.1725	0.05780195	0.4788447	1.320932	0.08087696
CD79B	0.7980712	0.9348519	0.7991196	6.728069	0.5046546	1.252937	0.5531877	0.3486154	0.01347471	0.6646789	1.53723	1.126752	0.2098775	0.2439287	4.552654	0.7998958	0.5659617	7.197697	0.3903837	1.170211	0.5609216	0.3593096	0.677095	0.6123701	0.5560287	3.00971	0.8050439	1.462467	2.497385	0.6082102	2.245853	0.9838934	1.313343	1.070526	1.214479	1.465366	0.907626	1.378623	3.822578	2.916664	0.946995	1.081398	0.4554998	0.9766263	3.612512	0.7092781	3.186505	4.214933	1.168011
SERPINA5	0.03565394	0.01226422	0	0.1357016	0.01249714	0.351693	0.064169	0.007387876	0.007424476	0.06103894	0.03257707	0.0423295	0.1046277	0.3696086	0.01602864	0.2074058	0	0.2328592	0.02264198	3.991485	0	0.05609354	0.1641529	9.403137	0	0.05975964	0.004435739	0.06242188	0.2573088	1.496868	0.1017816	0.1190017	0.1048035	0.03504075	0.09966357	0.3670032	0.211905	0.1218246	0.2540714	0.1227617	0.1609771	0.02432013	0	0.1807408	0.3070852	0.03908075	26.96186	0.08294287	0.06309474
C1S	34.58222	12.12245	33.62374	85.53388	6.108806	27.47751	27.89935	6.642143	1.348889	33.06965	7.337817	17.06248	7.405397	37.72704	26.429	40.33221	35.72863	80.91822	12.9361	3.800006	21.88271	16.57339	36.26597	17.14345	14.01122	45.43622	74.99451	27.86325	35.16082	25.90061	39.75319	43.28455	45.15169	14.22683	20.16973	22.06151	14.22366	27.3955	43.41096	18.52216	11.2362	37.30875	8.645678	16.45221	71.23425	85.78072	26.62943	19.45646	28.02756
SRGN	82.59489	137.7918	114.3167	102.5311	18.20363	38.37019	158.1	39.02207	10.88933	44.95118	28.23896	52.60972	9.115992	362.3861	98.99526	162.7283	117.0308	92.74539	15.2381	11.33279	28.00971	60.64674	199.8944	51.84487	53.86953	310.5944	18.58411	225.5988	104.4382	40.778	82.26538	67.73928	30.00451	63.19387	42.35157	42.58515	11.31721	87.32101	50.66767	63.22893	32.58297	65.77101	28.88413	51.87131	68.42319	46.40772	55.68547	47.3397	19.15223
PPIAP53	13.02815	9.657132	12.42803	1.904717	2.7978	19.30675	15.48044	1.710996	0.6304731	2.522363	4.167543	1.089256	3.400878	8.170864	0.5568232	8.506049	1.074716	1.123522	1.922717	0.7449444	3.499355	1.069846	9.677059	0.9596501	1.201327	2.018339	3.458561	2.321818	5.440958	1.336653	6.575381	1.871372	0.6934853	0.3606785	1.538773	0.7083011	0.6870663	3.651219	1.478149	1.550783	0.6427848	1.50198	0.6875015	1.553845	0.5818862	0.6962239	2.090784	1.047772	1.071578
CLEC11A	0.5191948	0.8509398	1.838682	4.596799	1.790402	1.774071	0.2885748	1.347948	1.106596	9.881952	6.171047	7.759447	3.622665	1.20885	4.160191	1.265842	10.48925	5.161164	1.250973	1.386415	2.276779	2.145258	0.5368824	4.495088	5.336126	13.37969	3.100488	9.595446	0.3737363	6.41581	4.886965	9.831147	5.848125	2.521312	4.097808	6.507498	1.91681	3.811987	8.39316	3.599227	5.220865	5.624755	3.287192	8.845913	1.563932	7.447179	8.231753	3.274675	2.659085
IGKV3OR2-268	1.025475	1.190505	1.038856	0.7318194	0.4380693	1.26442	0.6921085	0.07968352	0	0.5034431	1.154491	1.217477	0.05939391	1.087225	6.483013	2.796274	0.3603675	1.334262	0.122105	0	0.07407726	0.1779438	1.126686	0.3830767	0.944114	2.819908	1.243908	0.3672352	0.3619903	0.7229013	0.6355611	0.4753771	5.867216	1.259799	0.3583143	4.354231	0.9142189	2.396053	2.224045	0.3009257	1.676383	1.180395	0.08732161	7.709064	3.372354	0.06484828	0.9065557	2.439813	1.497148
IGLV3-29	0	0	0	0.190862	0	0.4030482	0	0.1143001	0	0.1111003	0.8640171	0.6548928	0.08519618	0	0.4959682	0	0.08615343	0.4503297	0.1751506	0	0.3187751	0.05104945	0	0	0	0.057785	0.06862669	0.1755906	0	0	0	0.2727573	0.3088473	0.1807088	0.1468501	0	0.5245518	0.5543487	0.5127154	0	0.6870421	0.1881322	0	0.3813132	0.172764	0.3255703	0.5779499	0.6999463	0.09761584
ZNF431	12.21616	11.56453	17.48823	3.361289	1.288579	8.514266	12.35444	1.904409	1.55884	2.805416	5.050962	0.8329664	1.882853	8.517828	2.254283	11.69006	1.29413	1.798036	1.835636	3.266624	2.474921	1.378523	7.856985	2.699183	2.236915	3.452053	3.540461	3.149945	1.957408	2.528155	3.133814	3.590893	0.5919063	1.57408	1.328592	0.4264542	0.955492	3.822762	3.579333	2.703902	0.8422245	8.770271	4.658347	3.587003	0.6025469	1.424579	3.597341	2.364655	1.319679
MORN5	0.9820579	0.1066761	0.05984191	5.150635	0.02717552	0.4531971	0.069769	0.06426091	0	0.09369288	0.3440806	0.06136477	0.02394916	0.1461324	0.8713727	0.0563765	0.07265473	4.399015	0.2954153	0.01907613	0.2389589	0.07175153	0.9086178	0.0772332	0	0.3898491	0.01929137	0.7897531	1.362329	0.680149	0.04659539	0.3642002	0.08681882	0.02539916	11.53788	0.279322	0.6451141	0.5609907	0.3362972	2.329747	0.1448487	0.1057702	0.03521033	1.000435	0.03642375	0.9021233	0.7717096	0.72145	0.7134504
INPP5J	1.023455	0.988933	0.4847418	0.9947622	1.858891	0.7750028	0.301416	1.098912	0.9183593	7.083508	2.080366	6.252131	1.297625	0.1578303	1.229738	0.7509696	3.500666	3.002229	0.3102003	5.645269	0.06452188	5.388501	0.3855313	0.06256177	1.271567	3.321667	3.368429	4.038292	0.4466699	4.81422	1.618798	2.470541	1.930071	1.193308	2.381579	2.047125	1.240888	0.7629825	3.450568	2.079395	1.503599	0.7235012	1.159882	3.225479	0.2316657	1.715682	1.615791	1.723689	14.38382
MBIP	51.31996	69.16579	54.39912	21.96916	30.46148	87.58211	49.19149	56.67111	14.28039	22.21519	27.14279	20.96488	19.15745	22.71323	9.657222	69.25375	53.55375	23.62049	57.14253	12.83872	69.19111	34.59898	34.45359	15.43546	45.55565	37.63537	40.36548	28.58127	36.3382	12.87086	54.79524	38.05484	9.582815	34.58271	17.95188	16.62884	28.61613	55.42272	35.81688	36.00088	43.28117	36.4269	25.45118	78.87511	4.008195	23.16157	22.19191	7.805572	15.10963
AL691482.3	5.227378	4.643815	8.788697	0.6369801	14.20798	8.070766	2.761071	0.1695394	1.675397	3.240932	9.06007	3.130038	52.16976	8.224872	0.5210932	4.065505	4.217066	0.8071258	1.25569	0.9226895	0.7355189	1.047471	9.018055	3.531912	3.124727	5.242686	4.835157	18.96948	6.118749	0.8010874	9.629714	6.388933	9.162156	2.658086	3.430668	1.965159	2.5449	2.740853	3.112424	11.69555	5.010465	8.464613	9.723045	0.9112369	2.690708	1.701693	6.465192	3.403049	12.76582
IGFBP3	12.42584	9.449902	106.8742	14.87479	21.43129	21.61153	40.1831	16.50413	44.98731	84.51604	25.45124	26.53326	121.3528	37.35082	29.99593	49.81265	15.84311	18.92439	0.9349539	11.04838	8.729319	12.12089	38.14366	29.52271	17.77945	11.34811	27.93994	6.809504	9.747314	29.1453	7.848291	30.15696	26.64181	84.82418	35.13377	20.37541	21.21044	11.8838	41.05008	83.92739	35.76203	10.60488	72.12391	91.76149	178.4093	158.414	12.49464	11.6573	63.24789
MIR378J	16.05245	18.26412	14.29618	0.8545014	0.8656275	14.43578	10.55624	0.7675936	1.028528	1.243508	4.190615	0	5.340003	13.38251	1.387801	20.20244	1.157143	1.260097	0	1.063363	2.378628	0.3428275	16.02168	0.922547	1.178939	0.5174143	0.9217383	1.375728	0	2.417961	2.968426	1.221152	1.037047	0.2022612	0.8218217	1.906565	0.2935565	2.233669	1.785358	1.352785	0.9612286	3.790259	1.121562	0.2845273	0.7734756	0.6246853	1.617199	0.5222841	1.092581
SNORA11F	33.2979	19.89343	17.85533	10.36917	3.040686	34.57398	30.27975	1.089423	1.532748	2.329634	7.823405	1.664519	5.521778	20.81017	2.599958	19.87976	3.777289	2.146102	5.342093	2.45784	3.038325	1.265069	27.72704	7.070458	1.147361	0.660916	3.793769	1.673598	7.25866	3.047386	2.5278	1.169873	1.17748	2.411333	0.6998325	10.55313	0.4999635	8.031127	1.737535	1.151981	5.566114	4.303523	2.14893	1.574903	1.72899	1.063917	0.8262877	4.892333	1.674722
ADAMDEC1	2.134654	17.01497	32.64001	3.743964	0.2563951	0.3832099	9.215575	3.546211	0	0.3446935	0.590896	0.06554301	0.06821286	2.419277	16.74025	1.826525	0.2328051	2.985881	0.122706	0.08829166	0.4253821	0.6079868	3.211841	0.5361973	0.3237835	0.5089252	0.3502833	0.1581612	2.286567	1.202117	3.044143	1.665185	0.0463651	0.6420425	0.8377323	6.23674	0.4856085	0.1997292	0.4960315	2.160049	2.303479	3.219699	0.5265085	0.3180217	6.885971	0.2606699	5.610713	11.14995	1.660831
SEC14L6	4.761567	0.2729801	0.5359662	7.496285	2.861617	1.870039	0.5891696	0.1973295	0.8841189	17.80592	5.396881	3.313336	5.625962	0.6357105	0.07135392	1.096417	1.561734	9.199895	0.3275812	0.00976302	0.5961997	0.796865	0.4982397	0.05929105	0.7847514	15.43384	4.013448	16.60335	0.8839877	0.1118877	0.9061924	1.407772	0.02777076	2.16435	3.248279	0.07147744	0.05659964	1.706714	9.138453	5.620178	0.148265	2.814883	0.2793159	0.5897315	0.3386521	0.9468193	0.9562072	0.2517496	3.426684
ZNF678	12.21382	20.20157	12.70748	4.657032	1.203892	8.836047	8.226309	2.590273	2.656551	2.580094	1.385367	1.003753	3.140915	8.408769	1.798615	15.34187	1.223794	1.740955	2.703704	2.707985	2.451654	1.792612	10.4517	1.571624	2.907591	1.834601	2.436136	1.340831	2.349655	2.35443	2.406726	2.37022	0.7607724	1.886872	1.515249	1.888173	0.676563	3.54425	2.196915	1.516949	1.006018	1.4366	1.055891	1.622859	1.088733	0.8006926	3.8122	0.9355125	0.8175423
RSPO3	2.004015	0.9175017	1.650274	0.8643124	0.08162058	0.5259025	1.466839	4.430344	0.4231881	0.05969151	0.1878968	0.1675515	0.07193034	1.256858	0.8374827	3.417278	0.17854	0.820906	0.04033037	0.06771157	0.3588518	0.03134587	1.453103	0.590461	0.115494	0.4523917	0.1369512	0.7884178	1.076064	2.530287	0.2035599	0.4658067	1.345268	0.2912714	0.1296198	0.2832759	0.02516331	0.1191353	0.1836464	0.08614104	0.1911572	0.3465561	0.05768336	1.399948	0.2221096	0.04640763	0.1108995	0.2865252	0.2547408
TMEM163	5.908088	5.86543	3.38193	4.462647	14.4671	10.82591	2.474359	0.6722273	0.1565316	6.858794	7.134237	15.73514	2.306708	1.687138	0.3290418	2.905594	8.422169	5.991423	46.10343	0.2360573	36.76046	3.101201	5.274096	1.103513	10.46587	3.854372	18.01235	8.406361	11.43323	0.2463591	8.797516	9.302132	5.75657	3.625809	2.059096	0.6821302	13.77207	9.041261	10.57231	8.727464	0.7668637	10.47756	0.7905661	2.636875	0.399612	0.7405514	1.285013	3.129252	8.636047
AP005233.2	0.7255721	0.1247909	4.340232	0.1882897	0.06358046	0.1325388	8.488123	0	0.1510911	0.4018776	0.09470808	1.435704	10.59005	2.393263	0.08154733	1.582797	2.606431	0.5183039	0	0.1785238	0	1.779438	0	0.1806965	0.04948186	0	0.2708072	0.2887069	0.5691671	0.2557434	0.05450781	0.04484689	4.113246	0.2376978	0	0	0.08624707	0	0.07493414	0.6813412	4.405588	0.4949245	0	0.04179714	0.02840594	0.978842	0	0	0
RN7SKP16	26.40856	18.27123	15.46123	3.504456	0.5522356	15.12981	22.68449	0.3731001	1.499794	1.223961	0.9401123	0.8907127	1.390493	64.90625	0.3035524	28.64077	0.8436697	0.9187327	0.4287968	3.045801	0.7804126	0.9164998	34.47886	0.6726262	0.4297806	2.074849	0.3360183	1.074685	0.4237345	0.6699127	1.690836	1.391154	0.5670808	0.6636063	0.2396751	1.390071	0.3210468	2.533318	1.069253	0.3522542	0.4204973	1.688785	0.1022159	0.674206	0.1057385	0.4554562	0.5895476	0.7615915	0.8762573
VNN2	2.232152	2.197941	4.340072	2.874166	0.7704512	0.485556	3.335027	0.169475	0.9580196	1.585532	0.4470487	0.5664297	0.07105614	5.684568	2.332539	2.378904	1.06185	2.410025	0.2110056	0.1257735	0.4037253	0.5724208	3.915373	0.2418781	0.4253035	2.275847	0.3942972	1.708557	1.732274	0.616603	2.718849	1.017376	1.266473	0.4856421	2.347482	0.815582	0.2855849	0.9657836	0.6810242	1.512057	0.5252623	0.9240126	0.2553651	0.1649026	5.771618	0.4094579	1.459472	1.221605	2.216284
AC011503.2	1.704853	17.99427	1.62754	0.3415157	0.3538252	2.393032	2.503126	1.506019	2.111397	1.24699	1.136087	0.6036657	1.579878	2.959669	0.7059281	6.035292	0.5465573	0.3113279	1.339085	1.655808	1.071651	0.5895871	2.704047	0.8268071	0.2447703	0.2349923	1.138654	0.4998479	0.5067864	1.862475	6.902579	0.2994876	0.03767937	0.6026036	1.373538	0.04618123	0.4799649	0.9378102	1.964573	0.8706783	1.95578	3.2439	2.13938	0.827026	0.1896949	0.680907	4.324606	1.556058	2.60413
CPS1	0.4768254	11.68075	0.6913104	0.1828211	0.04630038	0.4990636	0.2261413	0.07477006	0.1127107	0.08435708	0.6257589	0.2091009	0.03582743	1.086982	0.8516559	0.3748357	0.1650477	0.1025789	0.1268517	0.2124457	4.957516	0.05724733	1.154303	0.06418845	0.05624748	0.1417514	0.1442974	0.6522609	0.06469889	0.3815581	0.03485285	1.320669	285.9396	0.1583192	0.02744652	0.1989808	0.01991429	0.1657738	0.1330935	0.05647399	96.63598	0.05713857	0.09364248	0.03563402	358.0462	0.1043136	0.1721565	0.4088158	0.04105025
CCL4	1.700084	4.807459	12.55113	1.695967	0.713919	1.621317	9.596534	4.35083	0.1931021	0.6536984	2.853127	0.4980451	0.613815	1.404511	5.717303	4.118037	4.893277	2.325226	0.7571471	0.9615422	1.084547	0.8949732	2.910975	1.699054	0.9215023	3.27509	2.299129	1.792199	3.221452	3.367106	3.513045	2.612001	0.5933759	5.392273	3.094693	5.624929	1.314865	2.675933	1.628084	1.264717	3.980584	5.37658	3.188614	2.060443	13.01767	2.435002	4.11192	5.028912	4.864459
ADNP-AS1	15.9712	12.28605	14.3445	1.7332	1.412247	7.320087	9.472628	0.9326497	2.600168	1.535269	2.141557	1.493937	1.188519	15.87247	1.729736	6.440179	1.836825	1.659467	4.610221	2.464957	1.873907	0.6181003	8.386337	1.337876	1.722898	1.581825	1.878609	2.195356	2.141223	1.739993	2.159674	1.094854	0.9551943	0.7372607	1.816696	0.896723	2.243633	1.108937	1.814384	1.272523	1.017222	1.436055	0.3296933	3.496125	1.330115	1.628203	3.993278	1.842361	1.027757
AC009237.15	9.850498	2.587481	55.05312	1.859095	1.459559	26.20538	15.95579	0.4453371	2.013945	3.679393	10.2745	0	4.024797	3.671103	0.6038735	18.46043	2.853209	1.151442	2.473784	5.882911	1.966522	0.3232113	7.983504	0.7359507	4.87342	1.604139	2.139071	3.719997	9.694018	2.8197	6.821528	2.623588	0.4512499	3.124351	5.650065	0.829603	2.874041	9.125398	2.358332	13.32843	1.338429	13.19404	0.488025	3.373722	0.1051757	0.8607606	1.970336	0.05681534	3.185277
IGLV3-9	4.087442	15.2651	25.35168	9.09182	7.444913	18.02614	12.74245	1.209945	0	4.851299	1.753024	33.27594	0.225465	0.4127211	7.74399	25.90042	1.367989	11.61968	1.854089	0.1077532	1.630985	1.540121	6.965413	1.381486	3.743233	69.7025	3.886563	8.875514	1.92381	0.9833391	8.685542	1.299295	71.76244	12.52967	0.5829408	4.507929	1.80464	25.76122	4.794241	1.462199	0.5909158	2.489384	0.1988887	13.32032	9.006964	1.058532	36.32559	9.076527	2.893325
KLF4	4.671602	0.9995892	9.951322	3.200994	0.5769766	14.39275	6.703087	0.4420813	1.0111	1.126124	1.488436	3.624731	0.5113168	7.799853	6.002855	5.309406	7.4342	3.933954	2.043982	3.51616	5.406486	2.161684	11.33152	2.592494	0.8378649	12.05339	3.949401	13.9457	3.924282	2.111919	3.11709	10.59952	2.229457	2.482413	2.26211	9.816194	6.383791	19.34836	3.134117	3.534787	3.470511	5.231504	8.895636	3.619228	7.269593	5.387334	5.318592	9.140685	0.7941592
LMO3	76.4375	24.53746	47.81487	26.59153	0.1148634	45.45574	32.16707	1.504737	0.786121	0.4092144	11.38486	0.7366163	24.3308	11.5935	0.9900043	94.48115	14.6196	19.24352	42.39129	0.008062954	36.70388	27.86359	24.65586	0.04570208	8.134774	23.12391	4.104689	13.4858	23.7443	2.54728	56.65147	32.51481	19.61764	9.754298	16.72226	5.501674	1.667194	22.83947	17.38348	24.36976	6.789693	34.66513	14.94196	40.47639	0.6927891	26.4834	1.006009	0.4075067	5.606617
IGHV3-49	16.20108	27.40254	7.103286	26.17093	7.610771	32.36099	36.87918	2.443288	0	3.707142	23.61216	43.7043	0.1776741	2.574803	22.04409	25.93126	3.593408	56.11415	1.004496	0.3538052	7.146556	26.4026	21.18555	11.31631	62.33013	20.84804	8.157778	5.309739	10.37757	40.05177	9.808728	7.181444	76.68718	9.233139	2.411731	30.34344	13.02469	22.3123	20.22669	1.71039	2.462635	3.92344	1.044874	67.82541	96.89662	3.976807	67.72264	39.10825	3.155411
AL135999.3	22.70853	10.09193	10.10709	17.72196	17.54601	10.77906	4.027355	1.133429	0.3796815	4.50695	1.644328	2.623873	13.28683	0	0.07451739	0.7231744	7.870094	18.09915	15.21049	0.1631338	28.22599	1.580018	4.023879	0.1651192	4.86074	29.98757	31.75759	11.97735	5.30503	0.1428145	8.76636	10.90089	15.93949	0.1357542	8.847538	0.5971711	5.122778	6.396583	2.345245	5.525618	54.21921	4.579118	7.151339	8.555442	0.1946787	0.1677111	10.94119	0.1752739	3.402609
AC098934.1	17.23743	34.35757	20.23034	3.799158	2.482984	13.71637	15.93671	1.027498	0.4425378	2.9962	0.9246499	1.962381	1.969377	22.69821	1.114623	31.16374	0.6638348	0.5783181	2.024372	1.394365	4.093743	2.163422	17.19679	0.8820844	2.705356	1.409954	2.115147	0.3382429	2.222747	1.220689	1.277204	1.050834	0.9915623	1.508443	1.131519	1.27606	1.178861	2.278081	2.780057	3.215153	0.992595	2.416013	0.6434224	0.6529153	1.774923	1.134845	0.7422093	0.2996261	0.3760779
LINC00342	22.68933	2.741062	117.893	3.104095	1.076703	135.8707	16.14611	0.9907176	4.11097	136.3138	8.817727	1.68868	30.96741	67.53975	2.230341	24.80385	1.421235	6.736367	2.269063	56.32151	0.7724634	9.439585	37.24778	2.061342	10.09748	4.712413	1.547849	92.5616	32.02098	6.487266	10.49742	9.177065	1.302514	1.995804	10.57287	6.310671	63.54921	21.13131	12.82776	51.14932	0.8324284	13.32591	0.3035243	1.599243	1.461235	9.865955	2.66634	4.457769	9.170669
COL5A1	9.069943	17.16758	29.28832	8.04336	11.34935	15.478	17.42797	3.362461	91.47918	20.43977	6.637001	15.0192	17.1557	67.40621	7.716962	29.50346	11.55249	9.388301	0.8364775	4.404044	2.667086	6.560335	20.04351	22.21932	15.06325	14.70818	7.116102	10.91493	2.094814	30.89672	21.97733	40.40365	11.88909	15.29796	7.69692	36.03511	0.7049266	8.225189	19.79756	6.99587	12.06834	13.94892	13.84316	10.94993	3.797628	16.13166	40.19864	7.90666	6.822553
AC080037.1	22.59601	28.72468	24.26524	0.5098941	1.291333	12.92108	22.98608	0	0.6137386	0.1978721	1.154125	0.3887928	3.793407	31.01634	0.8833302	15.3591	0.3068823	0.802047	0.311947	1.933791	0.5677454	0.8182817	31.25115	1.467994	0.5359933	1.029164	0.6111282	1.094557	1.541321	0.6925605	0.7380438	0.6072335	0.9626116	0.8046159	1.307716	1.011268	0.2335596	0.3949229	1.521929	0.9225459	0.9177277	1.34027	2.230844	1.924194	1.461558	0.1656708	0	0.4155399	0
IGKV1-9	7.130062	108.1028	26.79688	31.31257	3.806433	55.66402	15.25092	5.318729	0.1370533	3.115155	22.33629	115.5152	1.016522	2.325971	199.4993	53.7206	1.541915	42.98501	1.776344	2.186153	6.148956	6.943723	40.77006	10.40816	49.41786	55.05371	7.533164	3.771119	10.22246	14.15092	9.938147	6.46815	113.3145	63.39035	5.125033	138.2896	13.8474	50.73117	211.0192	0.875554	100.4702	15.48848	1.120876	67.22114	23.42199	11.34845	92.74895	54.28434	19.27591
AL513534.1	24.97614	37.70615	16.06478	2.160479	6.201061	25.85326	19.35406	2.587661	1.444711	5.030438	12.49707	1.647359	6.643546	26.15318	0.6237951	12.61206	4.117601	1.982379	4.40585	4.438249	2.94018	2.311435	15.68068	1.727794	4.163618	3.633902	8.804026	1.987613	3.047685	8.586005	8.339134	3.602084	3.884471	1.363699	1.477585	5.356071	0.4948092	10.04	5.015566	5.863398	2.592344	5.678876	4.411092	2.397949	2.064263	2.222892	2.907624	2.934483	4.419884
GZMK	1.143046	2.005239	3.407711	4.019286	0.2554152	0.2192377	4.011584	3.126436	0.03570369	0.889227	1.879925	0.9160157	0.1191661	0.7271251	6.783076	3.428553	0.5623569	4.076774	0.3266503	0.116012	0.7431318	0.5632998	0.9688065	0.2988974	1.064049	2.146363	0.2879698	1.228016	4.868808	1.886872	6.82667	1.960552	0.3839936	0.6038206	2.693063	2.492904	0.6012299	0.3618449	2.567568	2.01256	1.281312	2.192878	0.8759971	1.382766	4.685316	0.9685938	4.940183	4.151826	0.7888852
AL359881.1	4.032768	0	8.559858	1.220945	0.5300753	0.3683287	1.360887	0.2089081	1.36463	1.269123	0.06579906	1.396451	6.072861	1.900269	0.1133111	2.932423	1.417175	0.9259587	7.843073	0.1860459	0.09710502	0.6064751	12.23741	2.636342	0.8250684	0.8449163	0	3.931388	1.739903	0.4738117	12.72421	1.370938	0	0.2477132	1.140701	0.6486128	2.157146	0.3039575	2.238622	6.627128	0	6.533189	0	1.916563	0	1.1901	0.264082	1.066086	0.267621
CD8A	1.592605	4.586427	7.232539	1.967128	0.1590299	3.288049	13.28176	3.261674	0.06941292	0.7347783	1.996623	0.7328649	0.5319955	1.343823	3.696424	4.57838	1.359394	3.3714	0.7291354	2.765756	1.298492	0.7917862	2.588836	1.106853	0.7223889	1.229927	0.3640199	2.464067	5.229634	3.04027	8.091186	1.38728	0.788011	3.342765	4.363073	4.136486	2.936494	2.657579	1.801605	1.686807	2.202732	7.503336	1.387678	1.659912	17.54211	1.342827	7.149943	5.945114	3.034633
MT1A	0.4293258	0.1107594	0.372795	0.2228245	0.5360988	0.3529083	1.014154	0.1334413	0	0.2269848	1.80727	0.3822819	0	2.124164	0.2895125	4.448618	1.559006	0.4600257	0.5112051	1.742956	0.06202642	0.4171888	0.4043132	5.934022	0.3513449	1.011929	0.0400596	0.7687339	0.101034	0.3783126	0.1935158	0.5174559	0.2253551	4.746849	1.328677	2.817276	1.263066	0.1941547	0.6318311	0.3527598	1.203145	0.3294563	0.07311618	0.7048517	0.8067832	2.796388	0.2530259	0.2723874	0.7407595
ARHGEF4	0.07176174	0.1481073	0.7165953	0.08845708	0.04362536	1.10112	0.2966525	0.2007423	0.6416349	0.1314367	3.711079	0.1118222	2.194541	0.1521659	0.1844944	0.6848818	0.04203026	0.06590849	0.2435264	0.008276558	0.1918026	0.181804	0.6814407	0.1675458	0.0550568	0.1057148	0.2628163	0.646752	0.02533172	3.224979	0.5943602	0.1962718	3.113266	3.676249	0.09134273	0.1765902	0.1295517	1.230507	0.2459612	0.8191749	0.7583356	0.7158915	0.03971942	0.1968765	0.4224713	0.1803862	0.3594926	0.06544868	0.03571668
MMP13	0.617402	8.380586	27.74925	0.1643272	0.0707484	47.07245	18.67643	0	0.2670218	0.7700184	9.590062	0.03758971	4.056348	2.036469	0.2241832	1.381363	6.223354	0.08723747	0.04524003	0.07011185	0.1006342	3.006333	6.281454	1.088132	0.03886614	0.02487569	0.05908579	0.09070735	0.4321573	2.287763	3.482192	2.547981	0.1396025	61.20736	0.04425194	0.2566529	0.852443	50.11437	0.3286235	0.5426007	0.6284956	25.2198	0.172548	16.56824	0.0223118	0.448492	0.2861199	0.0803514	0.142876
IGLV1-44	8.838411	15.96121	16.57275	27.82253	18.13323	65.28173	11.28196	4.717879	0.1800475	15.12154	25.09227	67.29363	1.201868	10.59288	129.2438	50.82094	8.822701	89.11609	7.687123	1.099145	25.14979	9.575433	31.12259	17.3697	100.0833	93.26227	40.01568	17.88994	44.76433	8.059111	86.99529	10.18956	172.5425	55.61188	9.475763	118.7411	32.10044	44.66222	52.4758	5.638329	47.20435	4.521618	2.356001	43.86381	196.1489	56.96095	95.87533	324.0806	20.60509
AL139287.1	16.15588	26.74696	13.86038	4.222698	8.341476	15.2866	14.12009	12.93309	12.12584	14.22141	19.16133	8.417465	6.893387	14.45878	4.310812	14.83257	5.936105	5.906785	6.753734	11.58208	5.84366	3.969161	15.61599	8.510058	7.324085	10.48334	15.22659	16.53827	6.89282	16.68744	17.07902	18.06063	4.83194	7.939015	10.39668	10.67791	2.652656	2.382838	10.98338	11.46012	4.560108	8.681373	7.205164	4.539537	6.579803	4.61582	6.210716	4.572015	28.01423
ZNF37BP	10.92305	5.520842	7.019568	2.154604	1.658268	12.22585	7.085744	1.090443	1.664263	2.155515	6.488778	0.7322846	1.917446	7.538102	1.309751	6.875492	1.238002	1.30708	0.9875788	2.662274	0.5763812	1.158647	8.338092	1.353057	2.104986	1.789938	1.931477	1.848529	2.244203	1.735123	1.930356	1.265386	1.385055	1.160793	0.896135	2.694956	0.393107	4.101618	2.118384	1.988175	1.48743	3.464303	1.305227	0.5246527	0.9782325	0.5953067	2.574683	2.44235	3.68793
RPL26P30	2.295395	0.07177896	0.1610629	5.812265	2.962258	1.143532	0	0.1297174	0.4345333	4.244893	0.108951	0.3303232	0.3222925	0.4916393	0.1876221	0.5310754	0	5.919915	0.9938778	0.4364146	1.487288	1.660809	0.26202	0.4157421	8.9085	1.333445	2.232655	2.723424	9.821442	0.1144127	0.282173	2.012061	0.1168353	0.3076252	0.9721705	0.2684955	1.01698	4.403849	7.391934	1.143051	0.5522966	0.1423388	0.1421515	0.1442487	0.3921342	0.5982128	0.1639765	0.1765239	0.406203
KIAA1958	5.584557	8.039145	6.679432	2.378391	1.921195	6.401828	2.608134	5.53788	1.563843	1.649982	3.582234	0.9135253	1.315186	3.369522	2.68433	4.114268	1.011093	1.214472	1.762374	1.842732	2.092899	1.28463	4.259748	0.2938264	2.156363	1.341278	2.467255	1.489207	2.166497	1.184493	2.666724	0.6151022	0.8185548	4.562556	1.143033	1.916738	1.08293	2.622945	1.171866	1.775872	1.340122	0.7138095	1.586486	0.5626349	0.5125109	1.21711	2.230475	1.453709	0.7044353
ZNF711	6.473261	0.3608313	7.058571	2.03815	3.299729	1.10057	1.597493	2.686373	6.155497	0.3142069	0.1299019	0.7876862	0.1703243	1.723685	4.588895	4.146354	3.033069	1.553565	1.434807	10.28759	1.621735	0.2937282	6.000437	1.252616	0.09171548	0.4001069	2.362492	0.9460978	0.6414163	5.570317	0.4930321	1.037394	0.0602388	3.577485	0.4260531	11.8291	0.553117	0.5352057	0.4972324	0.9766254	0.2931325	0.1284292	1.264279	0.4338416	1.347863	2.297358	1.430207	3.549528	6.225878
ACKR1	0.9586441	0.5495896	1.208545	5.937385	0.3584175	2.848514	0.8626708	0.3972825	0	1.776339	2.702823	3.793776	2.191314	0.09034398	2.083019	2.904487	0.7086999	9.013222	0.7914212	0.03144935	5.933919	1.798027	2.460948	0.03183211	1.481871	9.111811	1.391434	15.58337	3.449164	0.5105962	2.515797	5.277453	0.8766805	0.2407735	2.067198	0.9374396	0.5089846	3.917819	5.187855	3.260743	0.9850539	1.177032	1.117435	5.419259	2.582108	1.654309	11.08204	3.824999	1.232759
LDHD	2.681603	1.393437	0.3743227	10.84798	11.09422	1.229818	0.6674637	0.2246271	0.2257399	14.50803	5.295081	5.66741	11.11212	0.4301583	0.8977466	0.331902	18.28571	12.77436	17.77225	0.3720129	18.84904	3.949613	0.1194029	15.06162	5.766472	12.28854	42.81701	14.30256	1.235278	0.6033115	3.283247	4.923044	8.07415	1.112137	4.693476	1.248009	8.565716	1.949503	9.368992	2.964609	1.590041	2.4324	5.972591	47.48651	3.605195	5.493823	3.213147	1.061837	0.2322256
CAV1	23.98198	6.01118	29.2544	16.27451	3.70121	25.52553	38.61743	4.406799	12.24911	10.45622	19.78914	3.771062	4.843034	19.59198	9.753636	36.75505	6.622628	17.1133	14.8249	1.748293	49.58023	10.62214	17.48544	4.072888	4.663647	24.04728	6.629049	105.2	53.46791	6.477245	7.530144	43.18513	1.786124	5.260477	14.59766	10.40266	3.805699	33.79208	57.08242	14.02084	2.962006	17.59925	15.55082	94.70431	10.29076	20.0391	20.49485	8.318993	1.476242
RN7SL648P	93.75348	50.14273	56.94723	13.53789	0.2742831	99.65067	50.49978	0.1853105	0.2793428	0.09006137	0.291833	0	0.06906269	44.87965	0	76.5724	0.06983866	0.09126282	0.2839651	0.05501024	0.1722727	0.1241468	52.404	0	0.06098927	0.421581	0.1112619	0.1423392	0	0.2101457	0.4031043	0.4974876	0	0.0732441	0.1785619	0.230139	0	21.30025	0.1847214	0.06998272	0.06961722	0	0	0.0515174	0.1750599	0	0.3513782	0.09456639	0.1582609
EPHX1	37.17246	62.94826	23.09258	80.10542	229.3045	20.60592	56.50288	21.52853	11.19755	135.0776	78.16794	432.8706	111.9213	9.786327	13.49852	30.9257	321.0379	208.9831	2828.327	53.31861	976.2441	208.0381	10.80415	98.21876	198.3269	222.2926	723.3429	236.4369	48.91728	46.94859	313.3424	73.20674	367.3889	61.22556	114.6734	54.56401	215.8821	25.35876	101.8523	130.7647	233.853	217.8438	64.79312	618.6063	22.23696	35.67431	55.83439	22.97134	83.62035
MYEOV	0.7517197	0.1231315	3.99241	0.3839575	0.2101622	0.01307763	7.392768	0.0148347	0.007454095	0.5587518	0.07943136	1.869928	57.68634	0.9783099	0.3540369	0.611685	2.677997	0.8109527	0.02273231	0.1144974	0.04826843	6.559311	0.07491264	0.08023215	0.1025301	0.05999805	0.44089	0.2164995	0.8087017	0.2355197	0.1774838	0.04425053	9.164304	0.4397568	0.03811854	0.1565986	0.1616903	0.1079211	0.2513881	0.7227019	9.568979	0.08546004	0.02438503	0.08660678	0.1457467	1.113718	0.09376315	0.1059848	0.1013543
AC092071.1	16.7527	0.3373219	0.8515209	2.92655	0.6230074	1.791326	19.52465	0	0.1021034	10.41874	3.840076	0.09702116	14.42655	0.577609	0	5.615469	5.092625	4.203077	10.58688	0	7.933958	2.110044	2.360089	0.06105502	0.2675085	13.07225	2.501062	16.42748	1.461588	0.0384055	5.672586	0.6061274	1.475604	0	0.6526671	0	2.273058	0.6898562	23.44565	3.683462	0.07633801	3.260958	0.9463818	1.214553	0.230352	0.1860402	0.6421666	0.2592394	0.2603089
AC090589.3	12.58396	5.000767	5.158081	3.00192	2.93827	7.281551	4.220174	0.9231628	1.171877	2.904479	6.151983	0.8351595	3.549148	5.635009	0.5797817	6.39392	2.417099	2.680011	2.456991	1.875044	3.478018	1.822839	6.37932	0.4087708	1.503162	2.28442	3.617368	4.03063	2.943011	2.644761	4.8266	3.913165	1.31287	0.4993104	2.528176	2.051605	1.198519	2.639241	3.41453	2.899162	1.131704	4.398491	2.50251	1.134639	1.193396	0.9885409	1.535494	2.082767	2.738686
IGLV8-61	2.059001	12.41308	5.018626	17.66073	3.475578	9.739359	32.47393	4.513475	0	3.634107	25.3765	59.56888	0.8033959	11.18301	39.97336	20.3304	3.757455	22.49364	4.851756	0.3199629	15.96955	8.424392	4.082196	6.315213	50.01828	22.44347	13.38784	11.17672	27.1347	6.900884	16.55892	4.782477	40.04571	103.1498	2.380107	27.77567	37.83298	5.75023	24.87949	1.119385	54.96834	2.550236	3.617308	23.40993	19.60079	2.220349	43.60032	89.65625	7.076441
CD8B	0.2888275	1.266721	1.671978	1.074315	0.06960081	1.213469	4.061125	1.122153	0.4059762	0.3635793	0.6126302	0.4000561	3.122641	0.6464635	1.249765	1.470144	0.473659	1.134763	0.366839	0.2043111	0.5702836	0.1804258	0.5742231	0.1258769	0.4037922	0.5067968	0.0808499	1.252684	1.767227	1.295166	2.853268	0.6337511	0.2627853	0.8988906	2.374024	3.196019	1.021385	1.175552	1.029098	0.8362635	0.4496735	2.364167	0.5574717	0.8402256	5.048806	0.5783813	2.477681	2.107349	6.171793
AARD	0.09300278	0.07677849	1.270574	0.164116	0.7041298	5.565475	0.5774744	1.329711	0.4415593	0.03371701	19.68063	1.170408	0.06894816	0.1314707	0.07525886	0.1014403	0.4009063	0.1594451	0.921356	2.670437	2.6443	0.09295571	2.125382	1.070058	0.7687126	2.466835	0.5137328	7.122921	0.1926013	0.3452912	0.5365811	0.2621275	0.007810814	0.83177	1.039884	1.464703	0.02653206	6.20227	4.650717	0.6113333	0.05212633	0.4377271	37.91177	7.3612	0.1004925	0.2917097	10.99159	0.1298131	1.076364
IGLV4-60	1.735093	7.545713	2.869767	0.9648548	0.879676	7.335033	6.189782	8.089418	0	1.759804	1.45594	3.237076	0	0.1751974	13.70626	2.973938	0.871054	5.539552	0.7083438	0.411665	1.074325	0.2064541	2.956773	6.111237	0.6085449	5.920249	1.156417	1.420247	4.666542	0.5242033	4.245587	1.838475	284.4168	2.192467	0.4949092	18.27476	2.209783	2.017707	9.484448	0.5237105	1.968129	0.1268073	0	1.199416	3.202339	0.03134931	9.446767	13.83909	1.184334
AL109936.2	4.348409	0	1.038856	0.8597598	2.558429	3.404208	1.490695	0.2574391	0.2587144	1.835035	4.973194	4.261169	1.119347	0.390286	0.04654471	2.484382	1.002561	1.394636	3.550437	0.05094795	1.396071	2.931966	1.386691	0.3609761	3.163185	1.431646	2.524618	2.702474	5.132837	0.08109469	5.257824	1.561431	0.08695239	0.780106	3.803644	0.05328604	3.347448	1.123707	3.207758	4.245367	0.1934288	2.754255	0.6582706	4.055608	1.070074	0.7682027	0.3254303	0.2627491	1.209235
PFN1P1	0.3181882	0.2189004	0.3683885	0.495429	0.3903509	0.581228	0.2863333	3.560328	0.3312931	6.152277	0.5814583	0.2518422	1.081166	0.2998651	0.715226	0.8097958	0.6957449	0.844235	1.919617	1.370054	1.471038	2.62078	0.2663561	0.7924163	1.475566	0.6999772	2.889784	0.6077178	0.09983972	0.4486089	0.4302638	0.2753366	0.5344591	1.094506	0.8470786	0.3275265	0.5295121	0.06395323	4.896317	2.041742	0.6440004	0.5426034	2.384314	0.3299306	1.121128	0.4292558	0.9167952	0.6056273	0.2815398
G0S2	6.216796	6.94996	5.51817	32.2927	61.65384	4.144974	24.89513	3.349284	4.85463	5.634555	14.20074	40.59428	17.49926	81.07109	8.000208	4.577043	16.9191	28.89754	2.122032	4.206441	3.921989	9.63691	4.228325	43.04083	41.67596	26.45699	3.925193	26.69099	46.23109	6.220693	6.398311	16.59977	36.33057	13.84906	15.30904	7.679096	26.14128	8.746675	16.11534	37.72691	20.08368	5.565758	6.705413	2.256177	9.272999	20.80986	11.19528	6.015012	57.78542
RN7SL834P	21.49106	9.388989	19.0699	2.768166	0.5773372	20.63156	21.38639	0	0.09799789	1.279596	1.65855	0.1862399	1.889806	13.08345	0.3173503	14.54356	0.4410092	1.152592	0.7471459	0.6947447	2.085042	0.9146062	24.42466	0.7032002	0.3209401	1.922665	2.1663	0.8988274	3.839291	2.248535	4.101046	1.977968	0.5269842	1.464626	0.5011388	0.6055232	0.1118799	1.891763	0.9720478	2.356901	0.7326847	2.407565	0.1068621	0.3795356	0.9949033	0.5555185	2.465381	0.8957355	2.831542
MIR8071-1	0	3.561341	0	0.3582333	1.451591	0	0	0	0	3.127901	0.8108468	0.8194557	0.3198134	0	0	0	0	3.380936	0	0	0	0.3832635	0	0	2.824273	1.735328	0.257614	0.9887101	0	0.6487575	2.488911	0.5119445	1.159365	1.356706	0.8268791	2.131442	0.4922717	0.4161879	1.924655	9.074067	2.901431	4.237315	0	0.4771304	0	0.5237746	0	6.130812	1.465739
TRBC2	7.65782	4.607404	11.27829	14.8306	1.472493	2.90642	12.93007	3.313739	0.101426	4.414528	4.694076	3.69447	0.927806	2.256856	14.54312	4.722297	6.149214	32.63939	1.933206	1.617858	4.097036	3.673713	6.217839	4.366797	3.675983	13.1556	2.767253	8.798804	19.56232	5.589077	22.9301	6.261903	2.07941	4.441208	15.5817	7.374235	6.918674	2.349529	15.95431	10.37994	6.572067	18.0793	3.520778	3.479196	33.94219	6.016458	15.09711	13.95755	16.59234
SYDE2	14.44484	12.02111	3.164395	11.44947	1.237739	6.867752	7.491315	15.61987	0.5343931	1.397236	5.631893	1.040357	0.824941	4.414237	0.8863769	4.490684	0.8700548	2.550705	0.9804741	0.9933309	2.42752	0.6622896	6.479624	0.529989	2.313574	1.798779	1.134324	1.328293	2.035997	0.6994433	1.510959	1.439174	0.2920428	0.4511137	0.669305	1.92213	0.4364896	5.417992	3.473455	0.8293999	0.6756464	1.62241	4.595518	0.3966225	0.6910293	0.7986663	5.634452	1.53552	0.4652149
SPRR1A	0	0	0	0	0	0	0	0	0	0	0	0	0.1539842	0.2348943	1.904885	0	0	0	0	0.06132623	0	1.568542	0.2086456	0.7448713	0	0.104441	0	1.190114	0	0	0	0.4313607	0.1395532	0	0	1.667656	0	0.4007736	0.05148253	0.5461244	0.07761031	0	0	0.8614855	0.03903187	0.7985946	0	0.105424	0
GLRX5P2	8.039311	31.31098	17.41434	0	1.022616	11.65345	10.15159	0.3224189	0.3240161	3.839061	1.320165	0.307888	1.441933	7.69856	0.5246369	8.768664	1.701157	0.635147	1.729232	1.148538	1.498673	2.016011	7.815164	0	2.334514	1.222504	2.806951	0.3714807	1.708817	1.523455	3.506774	1.731142	0.4355996	3.823088	0.5177952	1.001038	0	0.781856	2.249757	0.9740947	0.6056296	2.12274	0.7066489	0.8067089	0	0.5247838	0.8151432	0.4936038	0.2753557
CCR7	4.829915	1.80907	3.355155	8.940834	0.3668045	0.6077865	3.356367	0.5671256	0.111752	1.091689	1.134798	1.019419	0.1657725	1.871287	0.8806007	2.985257	2.472617	12.96834	0.3408034	0.2904927	0.4962113	0.7747792	4.694525	0.3474878	0.5489764	3.716027	0.6142472	1.938918	3.805613	1.160159	4.329916	4.29223	0.6234824	0.5098467	1.678705	1.035763	0.6570493	0.291232	5.171039	4.006343	1.019332	2.544135	1.121115	0.4760841	1.93712	1.475117	2.937912	3.836123	2.041837
AC008267.3	7.057344	8.583231	14.44476	1.406267	0.5300753	17.67978	4.848162	0.03917027	0.5117362	1.503911	2.911608	0.8229084	1.751787	3.563004	0.2124583	8.384896	1.358126	0.9259587	0.3001176	0.7441835	0.5098014	0.4723508	4.58903	0.3295428	0.6961514	0.6732927	0.5879534	1.654793	1.008353	0.7551374	2.499398	3.294924	0.3969035	0.3096415	0.8555256	0.6810435	1.033632	2.735617	2.401313	1.686367	0.3826014	3.610447	2.060398	1.372085	0.7400706	1.514189	0.9903074	2.358714	1.304652
IL15RA	3.490797	3.255675	7.235879	3.760491	2.926469	4.706828	5.116791	0.8426426	0.5545528	2.417293	1.033432	3.446534	1.761966	4.307234	2.993049	4.945817	3.844562	5.023945	0.8570203	3.479854	2.81454	5.032384	2.907091	5.216091	4.59926	3.2723	1.352129	4.988933	3.477946	1.860408	7.759129	4.737882	1.17874	9.944493	3.616675	2.907936	5.223148	4.911352	3.214905	3.818699	4.162942	10.89919	1.086851	3.175979	11.93342	6.851551	3.129583	6.294152	3.451738
ZNF254	20.91554	21.07197	36.09757	6.625336	1.35287	15.32336	11.67853	4.74726	3.001092	9.752917	1.913522	1.289225	3.344326	10.24488	4.091183	25.8385	0.7853312	3.169072	8.826189	3.979429	5.620595	3.668657	14.99877	1.843071	3.470155	3.774344	8.35924	2.47416	3.727678	3.164634	5.05427	2.869334	1.680256	3.744015	2.580598	0.9476812	3.640881	7.134924	4.507261	4.530511	2.414679	5.513099	3.38512	3.987855	1.203303	2.79606	4.785991	7.054339	3.462139
PIP5KL1	0.5102821	0.9284429	1.414784	0.940885	4.225569	2.531447	1.141948	2.287234	0.3775016	7.322776	14.224	2.471121	4.330547	0.5125351	0.7334867	1.1278	5.423669	1.167541	14.7743	0.3122296	13.30109	5.3724	0.758768	3.73216	1.818744	1.6121	9.32222	10.77835	1.51687	3.900118	6.222277	2.270882	4.116423	2.025821	1.651613	0.6634837	1.000825	4.534343	4.056503	3.637949	3.637765	10.8406	1.49108	1.229957	0.3974452	3.094414	3.629961	1.729509	8.519254
AMY2B	6.611995	0.9888651	2.80828	1.638137	0.2582091	6.859514	4.438281	0.1079679	0.2806107	1.054882	26.9189	1.102125	0.2802796	1.566276	0.4886853	7.87817	2.087832	1.455831	0.5876231	0.6388047	1.304832	0.6900637	5.294267	0.322171	0.6714764	0.8300491	0.384478	4.160871	2.672282	1.103347	4.327394	1.825737	0.4602406	0.3413951	1.731541	0.2219362	0.2477459	1.820093	3.466257	1.439751	0.2517595	0.4473382	1.595243	3.316219	0.1828886	1.933069	0.7294775	0.6041721	1.68518
MUCL1	0.03589163	0.03703794	0.373988	0.01862813	0	0	0	0.3792936	0	0.01084339	0.02810936	0	0.7483633	0.1014744	0.02420325	0.03914784	0.672686	0.02197609	1.265008	1.430618	0.02074163	0.009964852	0.1352023	1.50166	0.4699589	0.1466352	0.02679186	0.1028259	0.03378576	0.02530154	0.01617792	0.119795	1.492103	0.07054872	0.07166285	0.1385437	2.918187	0	0.03336068	0.101111	0.284985	0.0734468	0.4156509	0.07443234	0.008430884	0.00907876	13.22765	0.02277159	0.03810922
IGHV3-66	1.786176	1.734798	4.744188	3.81724	2.568755	19.23116	13.8989	1.175659	0	2.222006	4.03208	18.337	0.3894683	0.4455841	2.975809	5.73007	0.7384579	6.947943	2.001721	0	0.7286288	1.458556	10.8183	0.9419918	3.439395	7.36346	2.548991	1.20405	3.164943	0.790056	5.919906	0.7403413	21.66343	9.50012	0.04195717	20.76533	2.098207	12.10064	6.575778	0.1973283	13.39732	4.837684	0.5010257	11.2215	34.79961	1.275704	28.98006	14.19891	1.673414
MRPL45P2	8.596542	5.825796	5.966735	1.243059	1.821407	7.007814	4.185475	0.1462257	1.215678	1.266268	2.101838	0.3300477	1.624981	8.192192	1.961178	8.39682	0.841659	0.5368324	1.853691	2.036218	1.322304	1.062743	7.840618	1.374	2.091281	0.5577988	1.261056	1.000649	4.166857	1.401956	1.416917	1.09441	1.167378	0.6830414	1.409005	0.792433	0.6253118	2.153346	1.33835	0.9337589	1.458245	1.59724	1.340208	1.374763	1.295977	0.6653285	1.596387	1.098962	2.997151
GPR176	2.694672	1.399396	3.180583	3.855129	0.2736948	5.465674	1.334482	0.9626354	1.109509	1.371811	0.7502863	0.5193508	0.478348	4.031864	3.876154	4.427798	1.016637	2.989142	0.108342	1.126905	0.4499818	0.242903	2.120226	1.686419	1.202849	1.701953	0.470216	0.7728315	1.111807	6.880872	0.4850536	1.50224	2.759088	1.049013	1.079554	15.21738	0.1372755	4.705651	1.368885	0.8955004	0.4781025	0.8593619	0.3039569	0.8557736	6.584573	1.296839	1.553748	0.9214322	0.5480802
IGHV3-23	37.49097	202.7656	118.9153	96.1052	38.65868	146.9465	142.5671	180.6344	0.7136605	28.95963	91.78649	175.8226	2.598484	14.6809	145.8078	175.3497	16.9826	120.6904	8.903489	4.446152	23.88649	35.34985	174.7407	21.95818	76.40572	191.584	103.803	23.60393	46.33811	47.85525	35.95093	47.48819	310.2006	304.9252	13.89297	614.7075	21.73915	154.7362	76.19415	17.35895	70.0433	74.16936	2.900614	117.5569	434.6443	10.74425	365.5252	265.8003	43.61169
AC120053.1	14.87357	28.74718	20.89003	3.954681	3.68568	8.818871	11.3549	1.894649	4.303119	6.445629	12.57951	1.157926	5.903077	11.11599	2.055303	17.75216	2.342062	3.247146	6.271153	7.536627	4.826093	2.775536	9.261482	2.368205	4.664271	7.260497	5.437547	5.995846	5.336406	3.652567	7.08883	4.928162	3.788415	1.647495	2.896698	2.305924	3.369319	2.095077	7.932227	7.441369	6.007417	9.168376	4.816926	3.918822	1.245732	1.619004	2.874044	5.221067	3.65688
IGHV1-17	0.4029749	0.4158452	0.1555173	0.2091482	0	0.7361061	0.1813158	0.0835007	0	0	0.1051997	0.1594749	0	0.7595386	0.2717431	1.318602	0	0.3289833	0	0	0	0.186468	0.1686656	0	0.1648902	0.8864981	0.5013447	0.1282758	0.2528874	0.09469141	0.3027305	0.1494449	1.240937	0.3960445	0.4827587	0.3111011	0.1916028	0.242984	0.4994114	0.06306826	0.7528665	0	0	0.1392821	0.1262108	0.06795479	0.3166612	0.681784	0
FOSL1	0.118878	0.1226747	0.7982727	0.08637845	0.362513	1.068388	1.315813	0.4581697	0.8763203	0.2154887	0.7820568	1.270221	3.150679	3.697065	0.3527235	1.115101	1.949524	0.5095145	0.5209036	4.220688	0.9892671	0.3894583	0.7762013	8.455296	0.3307707	1.277701	0.9583734	0.4995073	1.409978	0.703938	0.6537183	1.26087	0.4991967	16.30995	1.59504	1.138011	3.527034	0.7884854	0.7292677	4.141516	1.210425	8.757567	0.7126406	0.6491957	0.7036907	4.799185	0.9715194	0.46762	3.774065
AL365205.1	3.646058	2.087984	1.298859	4.398135	22.04265	3.941216	1.838824	0.6662532	1.883511	5.519743	3.471308	7.277952	2.172075	0.7221467	2.985554	1.431226	13.43232	5.243792	9.579748	3.41217	3.66417	4.730468	1.27032	2.043033	6.299597	7.759627	11.9222	12.35869	1.923503	1.617005	7.381921	13.03864	1.261868	0.3347087	2.583959	1.948706	1.900285	2.742064	4.751358	4.778262	1.3895	2.951646	14.74564	4.206449	1.559968	1.586097	8.445759	2.046342	3.690528
TRBV3-1	1.835889	0.2368155	0.9299218	1.905691	0.06032826	0	1.084185	0.4992957	0	0.1386623	0.269591	0.5449066	0	0.1622032	0.3868806	0.2503059	0.4301061	2.739985	0	0.04234804	0.1326191	0.3822833	0.1440775	0.5143612	0.1408525	1.153927	0.2141293	1.150545	1.51215	0.5392486	1.810189	0.4680823	0.09636667	0	0.3665619	0.2657488	0.2864241	0.3459363	1.030967	0.969735	0.267964	1.526228	0.4689908	0.07931835	0.7007768	0.522435	0.9918271	0.5823935	0.2436651
SPON1	18.12345	6.179645	12.40029	15.55843	0.9616575	22.42708	12.19024	0.49197	3.900324	12.30827	2.107375	3.330344	4.208912	25.83101	1.838251	43.81305	4.099633	12.41055	0.9046587	2.239333	4.842899	2.111818	30.29818	4.178404	3.321094	15.58632	2.363061	9.039921	3.873906	127.576	4.685001	10.86277	1.070856	3.461236	3.455324	2.905562	0.2539995	14.45931	12.49445	4.10809	2.14805	3.077078	3.414477	5.917605	0.9274468	3.03174	4.989038	1.807623	0.9756992
PDXDC2P-NPIPB14P	12.71676	4.301102	3.797583	2.924927	0.7639014	7.294554	4.011546	0.1961461	0.4767499	1.897682	2.833234	0.9147506	1.645621	5.45628	0.5690574	4.338021	2.227983	2.749707	1.160337	1.435359	1.149203	1.369067	3.694808	0.7510846	1.42022	2.456004	3.538506	6.285764	2.203479	1.381156	2.096991	3.336348	2.076864	0.7464214	0.9582006	1.64852	1.072869	2.212317	3.069248	1.643426	1.134451	2.192352	2.394417	1.473571	1.127289	0.5011582	1.239747	1.392031	2.216649
IGKV2D-24	0	0.4748454	0.7991196	0.3582333	0.2116903	5.799761	2.329211	0.1430217	0	0.1737723	0.2252352	0.6828797	0.05330223	0.1626192	0.07757451	1.003791	0.1617034	0.8452341	0.1095814	0	0.6647959	0.06387726	31.48943	0.08594669	0.3294985	3.398351	1.116328	0.164785	0.7580139	3.405977	1.918535	0.04266205	1.255979	1.808942	2.848139	0.7104805	0.3281811	1.803481	1.995938	0.1620369	0.2149208	0	1.41058	0.9542608	0.9187502	0.08729577	2.531124	0.8758303	0
SLC9A5	2.947366	1.742882	1.55282	1.473853	1.353751	3.048857	1.128715	0.6639068	0.594787	2.601293	1.436202	1.779091	1.638018	1.193761	0.2568162	0.7043577	2.680534	2.194973	0.5835983	0.7455568	0.794222	0.8527773	0.8628432	8.96897	1.717548	2.945318	1.075333	4.051966	0.8338892	0.4999767	0.9665254	3.675203	0.09386814	0.256307	0.5587296	1.092959	0.7203755	0.9285315	4.014383	0.754119	0.5065652	2.41423	0.5357896	1.837115	0.460906	1.32772	0.429383	0.1260653	10.12683
MSTN	0.4292497	0.04921768	0.09203185	0.1815286	0.004179367	0.5227344	0.2360576	0.04941395	0.1291127	0.1296826	0.07470595	0.03774955	0.02209908	0.786588	521.3626	1.075109	0.01489825	0.07787416	0.1514413	0.06454249	0.02756241	0.08386437	0.3593258	0.04751128	0.0195157	0.03997035	0.01780111	0.2277327	0.01496534	0.1718449	0.1934815	0.3832328	0.04673203	0.01562472	0.2475949	0.1227354	0.05669323	0.2779994	0.1970274	0.05225145	0.1262336	0.09759939	0.1083011	0.03296968	0.007468891	0.05629989	0.02498579	0.01008664	0.08440207
KLK7	0	0.03804226	0.298767	0.009566624	0.004845593	0.02020209	0.04976129	0.01145819	0	0.06125579	0.007217892	0.6783908	0.9736307	0	0.03728931	0.1608375	55.01502	0.03385798	0	0.01360565	0	0.8648624	0.02314474	0.01377124	0.02262667	0.1911606	0.006879586	2.209094	0	0	0.2741739	0.5400237	0.1161032	0.009057713	0.4857999	0.01423004	0	0.7780013	0.9023192	0.2509775	0.1033104	6.053929	0.07533911	20.87102	0.01731899	0.1352116	1.955389	0.03508359	0.04892824
AL158071.2	1.10097	1.988233	1.529603	0.457132	2.879805	1.206672	3.343776	2.121635	0.5158416	1.446894	8.083596	0.7842643	1.351849	2.256715	0.5939448	1.020726	2.785663	0.3707622	19.97877	0.2031667	16.41516	0.2598198	0.6912185	2.632183	1.486642	0.4152012	5.21866	1.550799	0.5700052	0.297513	0.8684466	0.4695442	1.063344	2.055868	0.5495618	1.827417	1.904155	0.8962084	1.859056	0.8787769	0.591362	4.78756	4.425009	0.6849602	0.8663639	1.838031	0.3893184	1.117624	1.198219
AC005899.6	9.516721	1.247069	11.54284	0.9408146	0.6353764	3.145676	5.0976	1.126838	2.076103	0.8214689	7.216628	0.1793421	3.21967	2.989564	0.203731	12.6868	1.274026	1.664855	3.165685	0.7805157	3.92834	1.551766	9.673568	0.6771557	1.668888	0.9019908	0.7329423	2.452356	1.42196	3.443111	3.540622	2.128793	0.5708995	0.668075	1.86999	0.8163349	0.9696261	0.910849	1.82529	2.83701	2.398864	3.400315	1.029043	0.9398023	1.135473	0.993467	0.237407	0.9584001	2.245493
ABAT	2.431084	5.416571	1.881753	2.834175	2.534586	1.256548	2.392796	5.486829	3.811197	2.916998	2.064425	0.4427785	4.081198	1.301754	0.3912163	1.888289	21.28464	2.520349	1.37719	0.3041766	4.659098	2.575839	3.890906	0.877196	0.8685276	2.784023	13.75475	3.277943	0.793154	2.310999	1.701803	1.483846	3.284957	0.8552512	2.224755	1.272543	2.034334	0.9217299	1.213992	12.75259	3.038702	0.9092282	6.401703	0.7813843	2.150118	0.9142583	11.36451	2.970893	2.04841
MST1P2	1.272892	0.464793	0.2720704	1.473744	9.184115	1.416562	0.8194432	1.570367	0.4281793	3.78643	14.21725	6.695858	1.19773	0.4706089	0.409374	0.918462	2.70682	1.486815	7.592255	0.2529607	1.72017	1.043895	1.081933	0.2633548	3.613861	5.649663	6.497699	8.163008	0.442415	0.9663401	4.25456	2.360286	1.085482	0.2694462	2.095771	0.5442572	0.8449841	1.381541	6.182623	2.841127	2.844582	4.688605	1.334027	0.3858071	4.333202	2.407397	1.246465	0.5715261	1.164402
FURIN	5.921209	23.30539	12.43638	20.64046	23.89767	24.32594	7.416232	35.0621	20.10171	63.9698	30.14265	55.25866	101.7937	6.157034	50.73058	15.3801	59.73414	30.72376	48.24154	15.21677	187.7078	47.73771	4.027283	46.29451	25.82047	40.72405	104.6557	31.67093	12.94299	124.3449	49.05044	36.5421	297.4024	30.54239	36.32782	24.56308	25.28072	34.14141	50.82365	27.93937	57.49269	26.00076	28.70089	74.88692	231.7557	34.81583	67.6018	20.37908	13.4809
LYPD3	0.1781046	0.05513787	1.134122	0.3235334	0.1264163	0.4684896	0.2404108	1.262157	0.3671711	0.618792	2.817631	0.6766446	0.5611652	0.4783676	2.065779	0.3885256	0.7594088	1.319525	2.290377	10.24774	0.3808259	0.7862304	0.4696389	4.976651	0.4737019	0.8787725	0.5185007	0.8249063	0.5197294	3.624311	1.019549	0.8718706	0.8152146	3.763392	1.642926	3.011222	5.741541	0.4080922	0.6732174	1.388153	0.3161103	0.5284729	28.00254	4.586153	1.648357	10.8709	1.847421	7.627442	2.061287
AC011462.4	4.496446	2.887145	4.280362	0.4667404	0.7880295	9.089681	1.48364	0.1242282	0.6242182	2.203695	2.934579	0.4745178	3.101976	4.096264	1.078096	5.231337	1.919552	1.284794	4.473557	1.290719	0.9816474	1.026446	4.140383	0.2986121	1.962523	1.256084	1.491752	3.530583	1.975225	3.00538	4.098526	1.852806	1.04898	0.7365192	2.473885	1.697083	0.7839071	0.4217495	1.547916	1.032128	1.493437	3.169336	1.157157	1.139693	0.4224831	1.263747	0.392594	2.916183	6.577873
AC108215.1	27.66137	12.68659	18.6614	3.132598	0.02559182	28.22887	108.0535	0.02593543	0.008687971	0.1638609	0.626274	0.412776	0.1868717	6.7432	0	64.51324	1.283702	0.4513068	2.940966	0.01539809	2.137816	0.752924	18.35318	0.4571746	0.3016001	1.363626	1.006979	0.9030995	2.709878	0.00326792	2.783244	1.861869	0.09343923	0.1503479	0.4720507	0.02147298	0.2678044	7.739986	4.106314	0.7052071	0.2533281	0.5122607	0.3410578	0.2739876	0.02940095	0.1477479	0	0.02647038	0.1993469
TGM2	20.90813	21.53556	27.03791	55.49205	12.88465	36.76877	22.92459	9.984734	6.923143	25.84683	10.33419	26.04239	13.76718	62.13505	12.76273	31.00138	42.17628	64.9048	4.706573	19.78481	23.42338	14.65401	29.13457	21.961	14.45366	60.15991	15.80306	60.12623	23.47576	6.896581	36.61221	51.15894	95.70822	17.70631	31.76271	24.1667	111.4782	40.03297	34.12454	22.86301	18.38889	24.58014	15.59315	16.78417	34.26096	136.8663	26.45437	27.56833	13.99871
LINP1	1.027432	0	0	1.802886	0	0.2681128	0	0	0.06112845	0.3104024	0	2.265344	0	0.06916191	0	0.2668201	0	1.318086	5.07994	0.8486694	2.290175	0.2173359	0	0.1827656	0.3002907	1.614451	1.826054	0.02336102	0.5526569	0	0.6836362	2.213588	0	3.846713	2.110029	1.24644	1.919162	0.1770047	0.2122181	0.7810285	0	1.301538	0	1.16681	0.02298496	2.227613	0	1.05539	0.05194824
AVPI1	2.4326	1.652345	2.210331	7.78303	13.486	5.636036	4.198016	4.191999	2.673856	12.16811	14.68651	16.04885	4.979387	3.787006	3.986808	3.728046	22.1901	8.314563	46.78456	2.352452	57.81535	13.84102	2.551863	9.202253	7.547224	13.92535	27.78943	16.62892	16.17403	4.080894	20.01421	10.90561	8.456523	7.868337	6.996596	4.088798	9.410431	17.56445	22.06682	11.94202	4.559139	11.40517	26.68194	14.12316	21.43163	20.2356	4.065086	5.3725	2.615595
IGKV2OR22-4	0.1222467	0	0	0.3806839	2.313844	1.6078	0.8250612	0.07599246	0	0.1107976	0.7659225	1.161082	0	0	1.318978	0.5333493	0.05727912	0.7485043	0.1164489	0.04511739	0.1412918	0.06788047	1.227996	0	0.6002541	0.729949	0.9125293	0.1751121	0.6904447	0.02872564	0.3306114	0.09067138	1.488694	0.3604328	0.09763331	2.26502	0.3487484	0.8108294	1.212014	0.05739727	0.68517	0.1250797	0.08327674	1.647855	0.4307332	0.03092221	0.5763751	3.102396	0.2595996
IGHGP	2.13278	37.61175	10.93532	7.669476	8.970781	8.473593	6.888771	9.327978	0.07137707	4.913123	0.5667209	27.22012	1.094098	3.068781	46.71658	23.59505	2.123558	14.57455	5.586977	1.7289	4.093743	1.945599	9.468754	2.020258	8.321774	55.97925	23.75276	5.055459	3.119017	25.31765	4.772349	3.121428	42.12541	46.93766	6.889489	58.4518	9.873642	6.935288	45.73642	3.200848	49.5586	18.27597	0.7523891	37.42416	121.0061	3.631889	30.257	195.3611	51.82191
LYZ	273.4092	150.2042	268.636	232.2444	37.11421	22.1608	174.675	96.11035	4.448793	110.9542	73.58987	375.1774	5.043769	101.3881	263.7969	91.60018	929.567	238.9308	5.523797	5.040641	31.42404	210.4468	159.8693	58.79163	355.687	2279.354	32.61651	878.6806	314.898	73.20451	490.0493	171.1735	12.59183	35.88176	104.7927	78.89294	3.609713	57.67766	112.203	264.0145	72.35577	144.869	52.13308	29.0092	108.7914	91.12856	112.3801	318.9023	8.398504
SLAMF7	4.780724	13.24836	19.27031	3.608646	0.5515174	8.688763	15.55024	4.299085	0.09278674	1.01804	1.930228	3.614896	0.2064593	2.191472	14.69823	9.031625	0.8438152	5.212102	0.7869999	0.2261191	1.823959	1.878848	13.20645	4.556615	1.937195	8.235672	1.645734	5.899597	5.575035	2.508516	3.171649	15.59508	3.473238	5.893657	3.529021	8.134032	1.387029	4.282008	2.677667	3.220957	4.409479	5.432905	10.71871	3.487653	21.74882	6.276517	7.236272	14.52967	3.553273
SNORA12	292.9929	485.0207	252.2935	248.2167	0.9627898	339.5202	249.2414	0.569168	0	0.5532341	0.7170754	1.811722	0.4242422	94.05361	0.2058099	335.8858	0.4290089	0	2.325809	0.7884801	1.234621	0.08473514	276.6896	0.2280218	0.3746484	0.09591524	1.253021	0.2914565	0	0.8605967	0	0	0.6408056	0.149976	0.1218756	0.9424741	0.2176712	712.191	0.4727988	0.5731918	0.9978468	0.6245476	0	0.105488	0.1433824	0.463202	1.199148	0.3872719	0.6481161
HAGLR	22.03921	0.5917214	7.206244	11.08817	31.66022	18.29628	13.03321	2.01221	2.888827	56.91885	19.79201	28.15306	17.53106	0.9805422	15.84737	10.44063	26.89322	29.4181	12.95934	0.02730667	2.83268	40.38014	3.518717	3.669078	61.73373	32.46586	23.94892	21.31607	39.8555	0.2694798	33.34966	5.779296	6.916817	25.74588	10.20431	6.975737	6.678547	7.060009	29.04131	20.81728	6.604796	23.63818	1.014342	1.304215	0.6104614	3.212002	0.4869267	8.60213	13.01633
IGKV3-15	7.105244	39.48898	27.3816	31.87222	10.70014	49.61688	37.5414	5.110923	0	7.421098	30.92347	57.4824	1.081722	7.461349	448.472	95.32322	4.565742	62.39817	2.417237	1.610854	3.754142	9.60977	48.04985	20.70304	22.80185	110.8505	46.63572	13.27973	18.34521	51.28047	19.21585	4.592444	164.7407	381.5237	7.336525	80.79104	17.3743	39.47665	41.88954	3.764975	42.28884	25.96394	1.797798	102.6532	87.52765	7.599867	105.2065	168.7905	39.28397
SYNDIG1	0.5357901	0.2276656	0.6203212	0.6052343	0.18642	0.8463022	0.06381401	0.03918403	0.09844537	0.9521768	0.1049041	0.3367626	0.3066704	0.7128511	4.282538	0.8937863	0.2436626	0.5982251	0.01501115	0.0465278	0.1001747	0.3018857	0.7321283	0.6004494	0.1418584	0.5398138	0.08822399	0.7298697	0.08900359	4.469465	0.1775764	0.5668792	0.1521998	1.812039	0.1824923	3.223927	0.1067713	0.4370924	1.030193	0.2367663	0.4416182	0.2579796	0.06441004	1.067552	0.01110496	0.1873471	0.3095798	8.198411	0.1338575
MYADM	6.799878	3.275464	14.69945	4.346564	9.717758	11.31957	10.49698	26.10584	23.41336	27.51049	11.74092	14.76916	29.00685	11.71787	16.52242	11.42478	33.8059	25.34725	7.244896	2.910618	13.51028	27.32878	8.99816	24.68108	12.30845	42.33315	14.35278	33.16775	24.78772	7.851511	22.6821	43.6034	4.460007	31.52496	6.595907	35.99309	30.98331	4.019186	30.70923	35.13093	19.90562	32.26413	26.17985	10.78931	16.88184	40.19667	25.13414	37.91392	8.529208
NR0B2	0.3881016	1.121391	0.224666	2.316431	16.31391	0.4253623	0.2095484	0.0723769	0.09698061	9.50907	5.121569	9.307485	14.61984	0.05486286	0.05234267	0.2116557	10.69256	3.231777	0.1848475	0.0143236	0.06728471	8.727866	0.2436605	0.1449793	1.794488	10.36731	8.850469	11.35962	0.6575948	0.4924608	5.422962	0.4317871	11.84814	0.03814269	0.1239842	19.29545	0.05535928	1.146677	9.823989	0.2733322	16.83996	0.1191287	0.2115056	0.1475555	26.53796	0.09816998	5.30654	39.96354	4.635908
MARVELD1	5.058713	7.933179	9.269457	5.154573	4.226915	14.94511	9.785582	4.86968	36.33857	15.86475	10.70531	8.228509	12.98088	6.287716	6.894237	8.949899	13.99148	10.93439	7.689832	14.97039	10.96471	5.717478	8.786084	60.94762	20.48204	17.3459	12.67142	14.69557	12.28596	7.609557	11.19144	15.41212	5.586672	15.28051	8.716612	14.24798	2.954504	13.75428	40.43794	9.887177	3.441818	19.54904	37.09295	9.779479	3.702079	8.967257	9.807531	13.62151	1.452075
AC027117.1	66.63641	22.55516	35.86173	11.919	12.3766	28.48514	20.35903	0.1853985	0.02661671	16.81086	11.12829	0.8599226	19.05061	7.468435	0	72.1707	3.19414	7.043618	4.099156	0.07862337	3.619445	8.75355	44.08307	0.09549632	3.748263	4.820356	40.47085	4.882519	10.94909	0.1201403	4.858753	11.91377	3.846659	0.9212202	1.32709	0.1315705	1.382615	8.323759	3.352965	12.16277	1.134304	6.931411	2.641209	6.31756	2.031659	6.606457	1.841426	0.08109539	7.939422
ZNF117	88.14282	30.33519	67.38325	17.09089	5.265513	33.06029	45.12365	0.4565163	6.168596	24.50818	0.8397181	5.580055	13.52738	38.90356	3.398665	38.8192	8.628011	13.00918	10.95701	3.710894	5.866384	4.738455	48.95726	3.100785	10.64102	6.87107	4.286861	3.18796	5.289395	1.644802	21.91532	11.19744	1.822115	1.777576	4.534648	1.140384	27.03235	9.235861	12.81983	10.59249	1.813037	28.39013	9.044987	37.05749	0.6289056	1.563583	1.718064	3.620961	2.795989
CST7	2.122623	4.131921	7.260818	5.458242	0.6721411	2.802269	7.74901	3.41868	0.3917808	4.561802	4.023719	2.462773	1.072922	1.704878	8.06775	5.524897	5.040624	7.3549	3.216744	2.492615	2.648461	3.120713	2.847003	50.49506	2.171349	11.55253	3.943157	6.265374	8.173975	6.869505	12.3074	7.227776	1.559845	3.366236	8.861536	4.506394	3.010533	2.123454	7.383592	5.730531	4.0107	9.378287	2.76049	25.41104	17.14506	3.416738	7.27844	8.325096	6.095427
SHH	4.924591	1.065999	2.536309	5.097962	4.337953	2.43029	0.8294174	3.39343	0.005563199	5.690196	0.5056392	1.342717	5.921118	0.1384748	0.006005173	1.379266	2.123841	6.106892	5.827738	0.01971983	4.250841	3.983073	0.4472752	0.05322621	2.689169	3.201642	5.178359	4.451943	2.221424	0.008370234	3.118857	2.28866	0.2393291	0.1837936	0.6649937	0.6049943	1.051134	2.368009	5.970666	3.4662	1.484886	2.232342	0.2729884	0.06463706	0.1673459	0.1329017	2.540203	0.05649957	0.02363861
REG4	0	0	0.01487053	0.006666236	0	0	0.03467477	0	0	0	0.01508876	0	0.005951294	0.1089404	0.00866134	0.05603756	0.006018161	0.01572866	0.01223497	0.01422108	0	0.01069802	0	0	0	0	0	0	0.0483621	0.024145	0.0810517	0.04286968	0.1348389	0.0378697	0	0.00991581	0.004580255	0	0.01591787	0.01206115	0.4799263	0.1314178	0	0.06215126	0.04827303	0.01299565	0.01009303	0.02444702	0.01363771
AC015813.1	10.89964	16.65656	25.45303	0.9695474	0.4464416	31.21044	13.61859	4.846546	1.57208	2.215507	15.42823	0.6598507	1.434263	21.2678	2.181083	33.99841	1.873555	0.9547423	0.6764936	8.432884	0.8163539	2.451779	23.282	2.047371	0.8686144	1.428876	1.261919	6.38386	4.846676	8.626845	6.419533	5.945894	1.643448	1.441442	3.489433	2.473143	0.2064543	4.254254	2.984782	3.153196	2.841082	9.067116	4.243632	1.208629	1.174986	2.768772	0.9705422	1.518236	7.298749
MIR647	7.944763	20.73739	19.47854	0.9702151	18.18269	13.31739	3.784968	6.10077	20.43664	16.66042	46.11691	11.0968	14.72474	5.285123	5.35749	5.097375	10.51072	4.864498	4.896919	15.00576	4.0511	7.914791	7.628604	2.09495	5.736804	38.48	12.55868	18.07486	5.718944	11.8601	16.4307	10.39887	8.242362	2.296508	6.53177	9.741354	3.166435	0.5635878	8.977267	7.679874	3.274185	4.781693	6.048841	7.914898	5.488857	5.319586	5.141346	8.598646	14.63831
ABCA5	17.49847	9.014593	11.69285	3.7269	1.710236	11.04293	5.734696	1.064022	1.510216	1.895409	6.475641	1.040356	1.919536	7.32157	4.329564	8.579768	2.252639	2.027168	0.5683942	2.321756	0.8453185	0.7175633	10.06979	1.564128	0.9152377	3.281106	0.7559263	2.643974	2.314137	0.7827813	1.287914	1.069761	0.5612674	0.3284017	1.938895	4.793435	1.202526	2.58022	1.324742	1.248711	2.27257	1.011722	0.6643026	1.488449	3.578545	1.281638	1.154802	3.335783	5.137273
IDO1	3.246867	4.287588	11.00658	5.526745	0.5786777	4.855366	21.70931	3.600542	1.839271	1.350851	3.507205	0.3266766	0.4462284	3.014513	19.26017	3.901579	1.811415	5.534456	1.585755	3.452774	4.945299	1.16883	5.32075	0.2466915	1.10901	1.772711	2.885815	3.954638	11.97939	5.802958	5.047848	1.744944	0.5719499	3.204547	109.5655	4.599005	87.83903	4.736834	2.199493	51.74796	2.910922	5.306931	2.371153	0.8131408	9.055251	0.66817	10.83271	5.490389	18.5521
AF117829.1	12.63596	12.84149	17.09439	1.954696	0.764627	9.300658	16.23069	0.1752164	0.6406476	0.6341375	1.261089	0.2847995	1.336581	14.55616	0.8169122	9.857605	0.4074466	0.3414945	0.6569611	1.540493	0.7174038	0.1581775	7.718575	0.7616983	0.3877193	0.6596497	0.6401611	0.7502443	0.7846914	1.235878	0.9731404	0.845143	0.4658925	0.6100281	0.5412313	0.5694718	0.5154014	1.934626	0.9699169	1.089704	1.753468	2.681481	1.013169	0.8643644	2.106031	0.4444721	1.272401	0.1141471	1.050665
LINC00482	0.6534662	1.580477	1.2767	0.3709516	3.484032	3.155774	1.185279	0.7489598	0.06378561	2.239503	10.02763	5.382224	6.869364	0.2309384	0	1.715057	2.124151	0.5876628	1.770161	0.1205869	0.5664533	1.604491	0.5641123	0.2441089	2.464972	1.46322	2.888631	18.8869	0.3267854	0.01919401	13.47546	5.293628	4.141815	0.8027847	0.8154626	1.103557	0.4514918	1.625349	1.645004	2.18606	3.796087	7.939743	4.25678	0.7975701	0.4077294	2.6447	2.519356	2.785555	0.1734603
SNX30	32.87147	10.54868	13.77753	21.85121	7.653276	28.24687	16.16768	3.215765	3.272848	15.79259	9.095239	13.29545	5.968119	10.3913	3.114773	17.91205	15.3276	13.3673	2.864373	1.570286	6.21416	30.36663	22.72737	3.36408	11.39393	16.71535	4.954921	26.34183	39.24844	1.06625	24.97147	5.317095	2.483102	6.853106	5.340052	4.81337	7.109517	24.49606	15.26534	8.018014	3.945537	8.401374	1.533672	1.447813	2.021614	7.576742	2.429905	6.98705	2.857451
ZNF354B	12.14334	4.061828	5.748334	3.675951	2.865198	8.155977	5.183893	1.829534	2.922323	4.124102	1.869272	2.329439	3.680839	8.69297	1.928192	7.646878	3.352218	2.285513	2.621187	3.466159	1.811436	2.683867	7.99196	1.877076	3.221177	4.786324	1.527136	4.061621	4.324577	1.42532	3.537572	1.725936	0.6882765	1.552072	2.56553	1.893431	1.830266	3.729599	4.099657	3.274874	1.654031	4.272155	1.352903	3.010375	2.206081	2.502711	1.936672	0.8956824	5.563947
COLCA2	3.362671	0.4701383	1.080048	3.265327	2.555024	2.496638	3.309102	0.1213748	0.4607986	7.373557	5.759836	2.11204	6.292653	0.9507087	170.201	0.4259315	3.019036	5.897838	4.629125	0.168143	1.50447	3.818736	2.315482	2.463694	1.810921	0.9067886	3.862342	1.906024	2.144285	0.2141088	4.615557	4.103231	1.630708	0.4051093	4.478928	2.997984	1.624639	0.7194738	4.469869	7.150623	1.611127	2.819071	0.3842489	4.821486	3.918853	3.945617	2.864038	4.198098	0.5989119
AL590560.3	4.964519	1.517948	2.696483	0.477155	0.9022866	2.082416	3.391993	0	0.6891983	3.129325	3.096061	0.6548928	2.527487	2.772523	0.5372989	2.139226	0.8328165	1.426044	25.45522	0.4297863	6.765116	2.007945	3.694053	0.7326603	5.191337	1.598718	1.692792	13.98872	1.442357	3.557309	6.381659	2.341167	1.672923	1.505907	1.762201	0.4731684	2.098207	0.8130448	2.829429	6.992822	0.4007745	9.093055	0.5010257	0.5931539	0.273543	2.325502	0.7705999	0.7777181	10.93297
LRRC38	0	0	0.02351416	0.02108209	0	0	0	0.1515033	0	0.06749506	0	0	0	0.02871049	0.01369582	0.0664574	0	0.01243554	0.01934665	0.01499147	0	0.01127756	0	0.04552179	0.008310444	0.03191385	0	0.009697624	0	0.1622628	0.3021001	0.06025603	0.01705721	0.009980296	0.04866196	0.01567946	0.007242567	0	0.01258514	0.009535898	0	0	1.397383	0.8283364	0.004770758	0	0.1915162	0	0
IGHV4-39	13.08989	132.683	45.70964	26.29854	19.81421	127.9626	123.5414	26.11745	0.1978404	16.77536	74.24177	143.2505	0.8315148	7.013668	54.38612	86.35553	16.02575	56.10366	3.41894	4.0129	9.943783	31.59444	66.01055	31.38975	59.65196	277.479	27.93446	22.37974	71.34758	0.7193576	35.54384	21.2186	310.1677	625.4974	4.004689	386.2109	22.1725	106.0447	141.8156	1.883441	847.1156	40.71977	16.82739	67.17154	1186.697	24.43254	176.2747	359.2553	24.771
FGF7	7.959295	3.143524	7.37358	3.641258	0.1647676	5.037588	3.102116	0.2597465	0.1263064	0.9936108	0.2032091	0.7041139	0.2685529	19.22556	0.6498919	15.30453	0.9757584	2.645086	0.1733352	0.2387826	0.5725214	0.1459476	13.00673	0.5186238	0.386073	1.243267	0.2138077	0.981482	0.5709626	0.0775985	0.5467976	1.43213	0.4499789	0.8014491	0.6216809	0.619149	0.08171252	1.491387	0.922927	0.6803262	0.2990393	0.6688767	0.3030088	1.106459	0.5414155	0.2676441	0.2171327	0.2993111	0.2397212
IGHV3-38	0.3159475	0	0.4877256	0.2733	0.08305757	3.001101	1.421584	0.3273384	0	0.2227222	0.9072856	0.8752402	0	0	0.4261135	1.493316	0.09869219	0.7738059	0.100321	0.03886874	0.1217232	0.2046771	2.115842	0.1573672	0.2154668	1.224608	0.3537658	0.2514325	0.5948197	0.1979777	1.234231	0.2343408	2.167006	1.656073	0.3364453	1.870015	0.03755594	1.33356	0.6199657	0.3955831	0.09837926	0.5387823	0	2.256849	1.088494	0.1331978	3.227565	0.5345443	0.1118228
FAM160A1-DT	4.386198	1.681192	2.466556	2.926906	2.372013	6.73023	1.014964	1.402252	0.4697329	1.060108	2.944416	0.8927031	1.103267	2.125859	1.943697	3.007167	3.640584	1.304447	1.074387	0.8325293	2.534767	0.6610761	2.98981	2.99613	2.512656	2.008594	1.964487	1.136925	2.00544	0.7656426	0.7343329	1.905492	0.4209985	1.231647	1.901668	1.257729	1.295995	4.382761	0.8153798	1.941727	0.5267962	0.3846725	1.451295	4.504751	0.6181863	1.014387	1.18173	1.033626	0.6653147
SNORD69	12.81844	16.83543	11.46789	0.9072141	3.369764	15.3263	26.74055	1.086594	3.275929	1.232203	3.650566	0	4.58953	13.17849	1.17873	15.25241	0.5460113	0.7135093	2.220091	2.36544	3.703863	0.4853012	18.29036	0.8706288	2.860951	1.098666	1.739731	1.391042	2.742351	1.642957	2.101028	1.728644	0.7340137	0.5726357	0.4653432	0.8996344	0.207777	5.972567	2.166278	0.5471376	6.259221	4.173114	0.7938329	1.006931	2.052975	0.8842948	0.4578564	1.478674	1.546641
SIRPG	1.600876	0.9705527	1.644932	1.505954	0.06838727	0.3070501	2.404012	0.6966089	0.02500214	0.483648	0.6033732	0.3801222	0.0463601	0.6223338	1.551836	0.8948826	1.13452	4.337386	0.07624754	0.398812	0.2312849	0.2666776	1.130706	0.8073315	0.3602774	1.383541	0.1344373	0.7643908	2.411116	0.6912219	2.976535	0.7717986	0.1512553	0.5801704	1.030833	0.8342283	0.4781096	0.1930577	1.680186	1.296584	1.018765	2.252216	0.2044775	0.2697425	5.734656	0.5669163	1.761175	2.04406	2.868391
RPL35AP2	59.68219	27.18381	54.64317	2.27867	0.3246103	20.90181	77.41244	0	0	0.2072513	0.2686292	0.1628887	0.2542859	32.77746	0	79.46294	0.3214287	0.2520193	0.7841605	0.05063634	0.07928759	0.2666436	22.22363	0.3075157	0.1122799	0.08623572	0.1536231	0	0.5166019	0.09671844	0.4328954	0.305288	0	0.2022612	0	0	0	3.226411	0.5526107	0.193255	0	0.14038	0	0.04742122	0	0.03470474	0	0	0
AC142381.1	0.1300422	0.8051727	0.7527939	0.4724526	0.1367441	1.567799	0.1755348	0.4041918	0	0.1571506	0.4583047	2.161463	0	0	0.6138505	0.56736	0	1.751717	0.2477492	0	0.1503017	0.4332544	0.3265757	0.09715712	0.5321093	2.206885	0.8736476	0.3104645	0.8568853	0.1527871	0.3516939	0.14468	3.44029	2.428307	0.2077184	0.9035459	0.2318671	0.9409467	0.8058135	0.1221148	0.850339	0.1330558	0	0.5393648	0.5498403	0.1973643	1.7372	2.72269	0.06903845
PRRT2	0.9794107	1.17914	1.526446	0.2085433	1.51182	24.66163	4.627132	0.5151664	1.459025	0.5804081	2.365065	2.564096	0.8610704	1.029512	0.2624898	3.465017	4.424327	0.7534483	0.1196103	0.3290299	0.42087	4.249634	1.150967	1.332138	1.582478	1.227248	0.5155165	2.110429	1.063783	0.4809394	1.81679	5.238727	0.1318198	0.166598	0.4111639	2.122941	0.1298534	3.308653	1.186562	1.226274	0.2228608	4.368162	0.5731016	0.5077773	0.4896189	2.156618	0.917635	0.3266286	0.8066079
LILRA5	0.2039297	1.315268	0.6492847	0.8864238	0.3082568	0.3073243	0.688176	0.9507693	0.5732876	0.3850635	0.2794965	0.9684476	0.2244145	2.48641	4.46935	0.9731353	3.021831	0.6867527	0.3642336	0.310464	0.2357004	0.8705091	1.152293	1.21888	0.5632498	3.468807	0.3234813	2.336951	1.103796	0.4312763	1.05708	1.493656	1.616359	1.42801	0.3766372	1.279168	0.04545122	1.07594	0.4343839	0.9574908	1.309674	1.06936	0.2431113	0.6784198	2.017903	3.881686	0.7411551	0.9542071	0.8525856
AL356356.1	9.269533	5.739351	16.31261	0.7697574	0.7797801	7.721205	5.505408	0.4609791	2.084682	3.248536	36.87901	0	0.6872023	3.144866	3.750503	6.066298	2.258501	2.724308	2.119177	2.873717	2.78555	2.058854	7.449164	0.5540365	4.248079	1.864402	4.84357	3.894919	4.88637	2.091037	5.5152	2.61261	2.024098	1.63982	3.257402	0.5724946	0.7933304	1.788576	2.182689	4.52632	1.38544	2.276244	4.546497	1.794168	2.090302	1.875777	0.5827263	0.9409747	3.936903
HERC2P2	8.045343	8.136117	9.396683	1.828713	1.844057	10.41329	3.277951	1.253314	2.724271	4.115895	9.181448	2.982513	6.575115	10.20753	1.898209	12.02117	2.954772	2.19682	2.528003	2.717285	2.274432	2.743375	4.958066	0.6545028	5.426942	5.404993	6.974443	9.128593	2.352634	4.985839	1.199117	4.713161	3.126874	2.405645	1.198668	5.415437	0.4571094	4.047151	5.109078	2.101943	2.680648	1.614722	4.449453	1.29798	3.908287	1.569068	4.413828	3.943751	13.34712
IGHV4-59	5.16622	14.31011	18.15374	13.35957	14.55806	48.47653	45.38903	14.36718	0.113242	9.282598	41.4542	84.36255	0.5039483	2.049987	78.7828	45.47477	11.04156	37.79221	1.899411	0.9031681	11.88977	8.153061	36.07672	13.74626	18.5432	102.3712	29.09217	6.967577	34.38298	25.23765	8.08896	12.63831	137.739	25.29777	8.39686	140.9927	7.369158	43.7754	102.1601	3.957629	18.41481	56.93982	1.111366	27.66152	114.3918	8.574384	120.3654	501.9525	5.822243
IGHJ1	0	2.671005	0	4.477916	0.4536221	3.782453	5.823028	0.5363314	0	1.303292	1.013559	4.097278	0	0	2.327235	2.823162	0	5.282713	0	0	0.498597	0.9581589	3.250056	0.6446001	1.059102	8.13435	6.118334	0	0	6.690312	0.7777846	0.6399307	7.970636	2.543824	1.033599	5.994679	1.230679	4.161879	3.475071	0	1.611906	0	0	3.578478	5.066637	0.2182394	6.779797	3.284363	3.664349
RBPMS-AS1	10.3062	4.428106	3.459895	2.66457	1.248913	10.11992	2.275506	1.26228	0.07180375	6.481957	0.960183	1.091674	4.970626	2.599685	0.1033444	48.76765	4.811055	2.580454	8.248082	0.07070061	8.789953	7.605539	2.453501	0.9159818	2.351551	2.034861	5.719868	3.07336	18.28499	0.1530481	2.158668	0.8098866	6.354975	0.5271574	0.581381	0.2662027	4.604275	4.805176	3.857893	1.511053	0.5368433	1.607237	0.3392941	1.072627	1.943927	20.71988	3.733231	0.4861568	1.505168
CD7	0.4265002	1.083377	2.013139	2.758462	0.2199279	0.1977663	0.6864147	0.9687302	0.1127244	0.6343482	11.1127	0.7011065	4.621215	0.3478326	3.307482	0.6262223	2.544093	4.680465	0.4531501	2.51247	0.6351414	0.8653208	0.185378	4.154666	0.5168367	2.433266	0.942858	2.099126	0.8029523	1.757694	5.819023	1.837198	0.6337298	2.337652	2.535057	3.254637	1.544311	0.6923785	2.454785	2.295177	2.650952	3.608561	8.190991	0.7540754	11.27457	1.464718	4.099112	4.048513	6.810195
IZUMO4	0.5992737	0.5181301	0.39379	1.252523	2.090592	0.7100633	0.2186263	0.08054652	0.1416547	8.186367	0.2980911	1.230663	3.849883	1.969042	0.502414	0.1766599	1.305302	1.309045	0.9874194	0.7830718	0.8611147	1.137684	0.1220238	0.1089072	0.523561	1.964774	2.363632	1.624055	0.1524628	0.2131297	2.927503	0.9129986	2.883764	0.1910164	0.8343419	0.6126933	0.9125687	1.171937	2.137733	0.8517175	1.634019	1.193179	2.184617	0.5206233	0.9092876	2.54828	0.3436402	2.014093	9.707878
GZMA	9.083313	12.16991	19.17351	8.985885	0.5936665	1.540059	16.59628	7.143886	2.163188	2.440975	4.401913	1.489503	0.6743268	3.263297	17.29287	6.458956	2.398419	7.958342	2.916042	6.815855	4.089164	2.35467	4.158908	6.748834	2.690009	4.100538	2.659707	6.254089	15.58907	3.113165	13.84352	4.894682	1.58051	6.140461	8.897737	13.7149	7.605708	3.056235	4.353556	3.180926	17.25136	15.81489	2.427228	3.937393	52.81091	3.681264	15.02476	12.73579	15.50585
FHL2	5.823047	1.690911	11.54719	7.372815	0.8597323	3.992526	7.467115	2.857952	2.250313	3.293438	1.309804	1.969489	10.70139	7.724287	2.899386	15.05118	1.719532	7.84801	0.2902435	5.862551	0.4930286	8.765867	10.76354	55.65625	1.088833	2.340703	2.554951	1.176823	0.3887963	6.569453	1.669431	3.171452	7.870245	18.16023	5.45637	2.969092	19.53374	1.494282	4.965586	4.415787	7.792422	4.787177	1.249993	3.098539	0.6775499	17.34638	3.181777	0.876359	3.598262
MIR570	51.80236	92.11756	86.74979	4.320958	10.3351	102.3992	56.18922	8.0505	5.489902	8.523798	10.6859	1.09824	5.14339	55.57552	11.85211	103.4189	7.80177	4.531152	2.64351	4.950355	6.147649	4.23763	34.2652	6.911177	7.002449	8.866721	5.178839	4.85861	4.353835	24.01908	21.47327	5.831946	9.516954	4.772948	3.87866	8.926785	0.6597456	8.366665	1.003113	11.29247	4.104545	4.732397	17.95945	2.717676	8.800279	1.988904	5.451795	9.390345	16.94289
SNORD63B	48.71007	33.06959	25.22935	4.657032	10.95173	42.14733	56.23381	1.992088	5.205088	3.679007	10.29003	3.804616	10.09696	74.29372	2.161004	39.84691	8.708881	3.531871	3.66315	3.075072	2.592704	3.202988	35.41013	2.394229	2.884793	9.06399	6.458752	13.77132	9.653075	4.216924	13.86679	4.516082	3.22966	1.574748	5.630653	10.39078	3.88543	7.342744	9.730199	15.94906	6.585789	22.29635	3.929473	3.544397	9.334193	1.945448	7.050989	4.066355	5.103914
HABP2	12.5871	2.696569	0.6533683	31.42892	29.00973	6.588522	0.3808773	0.00762626	1.532808	38.77987	2.01289	13.90968	9.60096	1.508796	0.2895521	0.7359623	48.4292	47.60885	0.02337257	5.637083	0.1985117	65.40371	4.282455	0.0274973	7.575028	30.26177	6.552357	10.30977	15.24378	0.282512	14.68709	2.875401	29.787	1.380542	10.36143	2.727686	7.515994	7.856017	13.64942	4.619625	7.391761	4.69461	0.2340038	0.09752666	38.63003	3.162174	0.5205816	1.37769	20.5943
IGKV1D-39	0.2386412	0.7387887	0.6907284	0.3096431	0.1254699	1.830868	0.4831874	0.07417349	0	0.0360485	0.1868973	0.4249837	0	0	6.678423	0.9110202	0	0.5844704	0.1136616	0	0.0689549	0	1.947729	0.08914683	0.1952954	1.799941	1.825908	0	0.1123197	0.1962664	0	0.08850105	2.204644	2.755809	0.1429445	1.473869	0.3404007	0.3597369	2.587819	0	0.3901156	0	0	0.6186199	0.7847898	0.03018205	1.406447	2.952433	1.140236
AC024580.1	18.63809	8.655009	9.94157	0.6909544	1.679882	11.5999	6.469263	1.241361	0.7485061	3.539385	1.172961	0.3951381	2.960883	4.422565	0.134662	12.41521	1.902534	2.282383	1.07793	2.260154	1.03862	1.940485	6.5194	0.4973176	2.805416	3.91189	1.416113	2.034141	4.63677	0.688222	3.990473	3.258519	1.397603	0.3925188	1.594871	0.9763836	0.7833255	0.6020523	3.2379	3.156594	0.8705251	2.519966	0.2267253	0.5521687	0.7036161	0.8923855	0.6276845	0.8024113	1.802272
SPRR3	0	0	0.6848805	0	0.008184715	0.4436048	0	0	0	0	0	0	0.04327801	0.2640727	0.02099518	0.3395892	0	0	0	0	0	1.486775	0.6645962	0.1860886	0	0.009784553	0	0	0.0879227	0	0.01403359	0.06927771	0	0	0	1.586378	0	0.4317842	0.2700957	0.08770909	0	0.2548466	0	0.5703381	0	0.05512779	0	0	0
LRRC75B	0.760416	1.02823	2.595621	0.9662458	12.1216	2.069185	1.132615	3.471892	5.020688	12.4333	10.07279	7.62702	9.72571	0.4262694	0.8398994	0.8866037	3.096085	1.15596	2.472787	7.896783	1.765342	2.031118	0.7078829	2.409622	4.672595	7.803779	8.920507	9.521608	1.049017	2.56318	3.793916	4.769746	2.725203	1.649298	6.340131	1.275315	0.9911608	1.857765	11.13404	4.327456	1.70847	4.051164	11.65522	4.114587	2.029498	0.7063763	4.409444	1.971386	17.8811
SLCO4A1	0.155049	0.2285728	0.3846663	0.3908642	0.075697	4.503276	1.270688	0.05507624	3.376295	0.4316209	0.1821453	1.170217	2.930109	1.988281	1.934288	0.8334982	0.7368659	0.5153612	0.2848413	6.0044	0.4480111	2.521346	0.8343763	1.762427	0.1903299	3.292561	0.5497589	1.607579	0.802735	0.2003846	0.5940423	0.8378653	0.09766314	4.549704	1.04372	1.102946	8.91764	4.774706	0.7926353	4.71631	0.1034549	2.209659	0.1886112	0.50528	0.6477691	3.552168	0.8267637	0.3232205	0.5879602
LONRF2	2.331295	24.15056	3.821241	0.6501061	2.216116	8.321776	12.35269	0.002001667	0.44456	2.510836	0.9532528	1.666789	5.357729	2.052902	0.002171396	9.48632	2.797225	0.4593796	0.2055094	0.5217109	0.5396427	1.020945	5.389624	1.404953	1.735246	1.684902	3.207649	1.634367	1.573137	0.7256208	0.7024791	2.241434	3.645431	2.083916	0.3394637	1.160911	1.162048	2.106628	1.989318	1.802142	1.798745	4.796999	0.114064	0.6176875	0.4560955	0.9741438	0.2580926	0.04085909	0.1350494
CIBAR2	1.154602	0.2431588	0.1091235	4.182524	0.03716652	0.7747671	0.1590323	0	0.04416081	0.199327	0.249131	0.08392534	0.010918	0.0333096	0.2542358	0.4369179	0.1656101	4.357129	0.02244577	0.02608942	0.05446857	0.05233641	1.035557	0.05281388	0.01928337	0.4665289	0.03517839	1.023848	0.5545195	0.07751698	0.2655252	0.5243129	0.2473698	0.1273693	1.34556	0.3274405	0.697428	0.1562891	0.2847222	0.99571	0.06603398	0.04821875	0.0481553	1.718446	0.3929837	0.1609286	0.4073575	0.358796	0.1000767
ZNF91	28.86399	29.95506	41.89095	10.05582	1.447472	21.11691	16.23346	3.736626	2.73346	3.794978	2.139226	1.039984	2.661215	12.80385	1.728471	20.25732	1.158534	2.174464	2.396415	3.438386	2.775493	1.847384	18.56317	0.9123724	3.005187	2.293193	4.124625	2.464247	2.823062	2.818854	3.073136	2.618072	0.5055566	1.461	1.592201	0.4264113	1.564952	9.17699	3.443987	2.55687	1.364469	4.035441	2.986589	2.562333	1.141336	0.7695159	5.10666	5.565865	2.240479
PLA2G2D	1.338741	0.6907486	5.327961	2.171313	0.6070854	0.03668175	2.620254	1.456357	0	0.2477276	0.6028676	0.2384093	0.007753774	0.236559	6.161401	0.3467964	0.6743169	6.250193	0.07970299	0.01235217	0.4545211	0.2090723	0.6093603	0.225045	0.1095578	1.39891	0.2061105	0.2716709	3.812082	1.045973	1.734857	0.2668566	0.1054067	0.3864917	1.316447	1.459851	0.3580492	0.06054207	1.140642	1.084275	1.203669	1.832061	0.2849922	0.2371415	8.695037	0.0761925	6.193614	14.02521	1.501412
RGL3	4.22085	4.663738	4.064361	3.061587	7.499233	8.326951	3.474042	5.292427	0.8039065	12.15776	16.85884	7.308913	11.81541	2.750495	3.845973	5.29996	6.232147	5.6037	7.649073	16.01476	6.520431	7.862927	1.745097	3.376533	5.758392	10.84157	20.22991	15.87237	3.71155	13.23715	27.47518	18.08898	13.42727	3.025193	7.802667	13.20902	2.400926	5.406719	12.10773	12.89119	9.424363	10.38586	15.59687	9.087703	7.902745	7.184574	16.51109	20.27392	22.14585
SCN9A	3.1774	12.39184	9.001276	1.208743	0.1103855	5.109815	4.00263	0.4171007	1.341334	0.4930478	0.4458197	0.6167266	0.07020218	2.172387	0.4641447	2.247488	1.271752	0.4929989	1.950452	0.1501794	6.10151	3.220982	2.657996	0.1099627	0.1806728	0.4802333	1.625375	0.7999165	1.73998	0.1485119	2.347312	0.9439657	2.973922	0.1233786	2.119323	6.26949	2.63354	2.751161	0.3044543	1.195108	1.344551	4.446919	0.3981037	0.1600947	1.27716	0.959209	0.1530753	2.727251	1.675368
SERPINE1	2.292452	5.094168	25.97139	3.014662	5.823143	5.456692	20.31306	2.87635	5.087104	4.062022	9.703897	4.274527	3.160538	179.6279	65.59156	36.67809	32.78421	5.054844	3.978938	6.109361	3.186019	3.658725	38.58635	23.08517	4.080144	13.63987	14.05208	2.088482	3.005238	12.25089	3.321798	36.32238	2.462742	10.66386	5.3354	41.59568	19.04312	4.291041	11.80435	4.833678	3.225329	6.30284	17.25492	5.653397	15.84425	7.805172	15.42818	6.192587	3.516741
RNU6-882P	3.484625	6.292854	10.08598	0.6782086	3.091677	7.638351	7.643431	1.624616	0	2.500296	2.046798	0.5171322	4.440127	4.925939	0.2937287	10.45209	1.836825	0.5334002	2.489519	3.215162	0.7551565	0	6.016285	0.9762876	1.782308	1.642665	3.251439	2.703754	6.970363	0.3070576	1.767006	2.099967	0.7316382	1.498304	0.5218169	0.3362711	0.1553285	0.5252858	2.294222	2.045126	0.6103335	1.782689	0.8901718	0.9033051	0.6138993	0.5508956	1.369124	0.5527084	3.237434
SAA2-SAA4	0.05086683	0	0.1177841	0.1320021	0	0	0	0	0.09533128	0	0.05975629	0.06039072	0	0	0	0	0	0.1868715	0	0.01877334	0	0	0	0.2660255	0.0208138	0.01598587	0	0	0	0.04781093	1.971799	0.01886417	0.7048861	0.024996	0.4671898	0.03926976	1.523698	0	0.03151992	0.07164898	0.07127477	0.4163651	0	0.07032534	0.01194853	0.5146689	0.07994318	0.09681797	1.296232
CAVIN3	0.9928158	0.7753158	1.460114	5.097111	1.142737	2.823266	1.883429	0.6672065	1.005768	4.020874	2.868516	5.543088	5.371028	1.25174	10.04247	2.165775	9.328891	4.764552	6.03222	1.733053	8.202993	7.621145	1.044476	15.43648	3.96361	5.574041	3.885781	10.87759	0.7072378	6.93573	2.0682	6.577661	4.676118	2.597581	2.753791	9.404731	7.300902	10.88884	7.498837	3.653583	2.381225	9.609143	3.564414	7.744095	2.521197	16.29643	6.452161	3.915569	7.407595
AL355916.1	0.5918805	0.3664704	0.332841	0.2194229	0.04890159	0.5374989	0.4793627	0.05256169	0.05282208	0.1021804	0.1324414	0.4216197	0.07052047	20.34364	0.1026335	1.420271	0.07923647	0.2795676	0.01610884	0.3557522	0.06840908	0.05634104	0.8281334	27.35359	0.09687478	0.1647515	0.03787014	0.161493	0.2546985	0.0755009	0.1372044	0.2947589	0.1207217	1.786654	0.128307	0.1958307	0.1085484	0.1529526	0.1152681	0.1270399	0.04739114	0.2422388	0.1728	0.1402796	0.05164036	0.3935384	0.1461758	0.0321875	0.1167122
ZNF385B	1.225115	24.74428	2.171619	0.1666358	6.439042	18.24268	6.991143	0.1680707	0.1425122	0.08934054	5.872659	0.160496	0.003914853	1.289928	3.41284	12.94791	16.53607	0.3569562	28.7809	0.02494626	34.89653	0.4152022	1.750501	2.827986	9.362118	11.05659	4.2288	16.64949	15.95439	0.06154644	33.70781	1.10608	0.3477004	0.4193397	0.5600769	0.717505	0.1747518	6.215387	3.821924	1.146465	0.1499589	16.6846	8.978833	10.58605	0.2758693	0.2863827	0.5377873	0.2841088	2.314543
SNORD15B	472.9214	402.09	297.7815	199.8377	2.827371	759.4699	839.9519	0.5730664	0.3839369	0.9283723	2.526954	0.3648261	0.5695307	154.2097	0	638.8338	0.2879649	1.31706	0.8781523	0.3402346	0.7103299	0.9384707	268.9384	0.4591672	1.005905	0.2897166	0.9175295	1.320537	2.892617	1.083114	1.939134	0.455841	0.5161557	0.7550163	1.349814	0.9489294	0	633.3183	0.3808297	0.5771178	2.296415	1.257651	0.4186653	0.1062105	4.186569	0.6218329	1.448833	0.5848866	0.9788328
EGR3	1.506266	1.430405	7.050523	0.3836896	0.2866555	1.772416	1.085206	0.2584996	1.581773	0.3126827	0.54641	0.6363229	0.8135314	4.454526	0.6169211	4.35424	2.108638	1.567296	0.5457628	0.1909892	0.2563333	0.2360367	4.792187	0.352107	0.2609034	4.274876	1.031252	0.3485772	0.8959664	0.5016012	0.824724	2.17616	0.2716329	0.8673278	0.3837763	2.910702	0.02306732	0.5850634	0.9934909	0.5466868	0.5179349	0.9265945	0.6232119	0.7282258	0.4558408	0.9747278	0.8423426	1.342609	0.2992614
DAPK2	5.698707	6.067779	2.102591	3.094539	0.8933143	2.142149	2.633795	0.1823495	0.3623877	3.69326	4.909638	1.678704	0.7544231	2.059381	0.3133869	2.074301	3.113372	2.895945	3.911988	1.188455	8.740758	0.561859	2.193446	0.3053469	0.5529449	5.316849	1.754206	7.017406	1.262747	0.2424143	6.498147	3.334485	0.668496	0.2656202	2.778436	0.6844743	0.8380228	1.4488	6.010657	1.541327	0.9559888	0.8869246	3.648558	3.00406	0.7200193	1.329766	1.499604	0.5855168	1.784795
SCUBE2	7.11614	0.2608673	1.017051	20.92024	8.062703	5.776779	0.554496	2.443598	2.787342	16.98528	1.8338	0.2100872	42.31074	0.6879072	0.8267767	0.9857271	0.2368946	22.47449	0.3973271	0.05831132	0.8874871	0.1701984	3.705891	0.3163526	46.22931	6.603884	2.809296	2.911999	0.7614765	0.6920294	0.450083	1.357024	2.871466	0.4999975	0.8933881	0.2927392	1.942667	6.893571	2.659048	4.00881	0.6316838	0.4138431	0.5338439	0.4062901	0.1751733	0.3612832	11.53148	0.5573409	0.6475455
SFTA1P	40.61361	1.007755	6.118739	87.02867	16.59641	10.32547	12.56164	0.3213868	0.03588655	132.1061	4.858852	181.2088	2.235827	4.30389	5.190838	11.8421	90.5456	75.62194	81.64305	1.738493	40.7994	59.0746	4.32786	0.128755	11.32964	162.244	16.57339	78.50181	20.44017	0.4724467	12.84291	17.36252	0.3377152	3.556794	10.85036	0.5765263	25.54487	25.14713	14.27404	11.32806	0.8317519	31.26896	14.24427	82.31874	3.872701	51.54027	4.468937	1.676525	1.372371
MMP19	1.978188	1.625167	5.647888	0.8871487	0.9820064	5.820217	5.832999	0.716333	0.7018847	1.212686	1.026575	3.135225	0.6140252	10.19468	1.767842	7.237575	11.01916	1.722762	0.3384545	0.2835288	0.6215387	1.615663	16.31428	1.686005	0.6640547	5.257149	1.103903	2.168799	2.937814	2.951486	1.276885	8.091178	0.5000259	1.174994	0.8167909	3.18781	0.1369763	2.397178	1.910099	2.367085	0.6727777	1.807873	1.857827	1.58652	2.066216	2.934274	1.645029	1.407383	1.407072
HMGN1P1	11.59764	8.503609	7.597073	2.217635	1.765115	10.36958	24.71816	0.4743067	1.715963	1.244777	4.601234	1.087033	0.2828281	10.13881	0.8232398	5.659127	3.146065	0.6540502	1.017542	2.47808	1.410995	0.2118378	10.53873	0.4560436	2.497656	4.460059	4.04384	1.384418	1.580116	3.549962	1.100539	5.206511	0.3844834	0.4499281	1.218756	0.9424741	0	2.576402	1.276557	2.221118	0.2138243	1.249095	0.2079086	0.6329281	0.4301472	0.7334032	2.158466	1.936359	0.2430435
S100A9	13.29608	8.745961	120.4496	60.04908	20.35875	4.090556	12.48974	21.79904	171.6132	43.45812	4.871639	1201.916	5.115905	124.095	74.50783	30.87048	156.7317	55.32109	67.54924	2881.91	31.31915	247.2648	32.80473	181.8867	106.0742	583.4815	18.42811	100.0562	66.82496	15.63989	84.14901	136.0468	93.64335	38.01775	264.0472	29.41352	1818.931	37.88248	71.62139	56.22147	21.39058	248.6149	18.06211	278.8794	40.78459	539.4152	56.39569	17.56214	282.6407
CDCA7	2.315074	16.54656	4.093101	1.260737	94.0506	30.81055	7.481422	8.88287	10.09528	17.82999	21.80637	23.82962	6.23002	5.964907	19.4798	4.900944	1.041988	1.235945	0.3910836	24.23524	0.2174866	17.57591	10.29597	6.978198	59.5111	3.100179	42.36029	1.448466	23.66034	10.12426	2.729561	0.2749067	2.983509	22.73017	10.43793	18.94675	0.4676832	25.47062	2.968032	12.14412	11.39889	16.76777	5.748932	2.053638	16.42137	2.151994	4.489763	9.362746	45.37822
IGKV2D-28	0	0.1151677	0	0	4.459489	0.3669544	0	0	0	0.06743401	0.1748094	0.2649981	0	0	0.2257766	0.6086418	0	0.0683336	0	0	0	0.03098524	0.1401351	0	0.0913322	0.2455144	0.2915781	0	0	0.1048986	0.05030448	0	0.421784	0	0	4.221792	0.07959617	0.1345881	0.4840895	0	0	0	0	1.311515	0.9175403	0.02822997	0.2630966	1.911794	0
CD79A	1.88055	4.035238	2.90299	10.10108	2.652316	9.782032	3.223393	1.410234	0.1305334	1.397809	4.406698	6.87514	0.165971	6.329488	5.69654	3.90697	1.174851	21.14632	1.251109	0.2093171	1.293765	1.284558	2.923537	0.7582522	2.345105	17.66429	2.874376	1.653332	8.204792	2.34975	8.368817	1.261979	9.225554	7.231478	2.038315	8.04254	4.300418	8.099466	12.75349	6.475008	5.381601	3.878802	1.545412	9.337058	28.67791	1.200535	15.08245	35.35808	6.481484
MIR3936	28.55016	4.208857	11.33297	5.715449	4.932109	27.71506	10.46028	0.7606155	1.019178	4.559152	6.707915	1.936895	2.834709	25.94515	2.750369	25.80199	11.65734	1.997826	2.331095	3.311616	4.478307	1.245607	26.63076	2.13304	4.839776	6.408882	2.435624	3.505427	3.839291	0.7667134	5.5152	3.630152	0.1712699	1.002112	3.746013	0.9446161	2.908878	4.426726	2.527324	4.21296	0.190498	4.173114	0.555683	5.779784	1.245472	2.682361	0.9614985	4.399057	0.8661188
SERPINA4	0	0	0.04443351	0	5.241295	0.2734108	0.05180453	0	0	0.3594365	0	0	0.04445652	0.1627583	0.01294015	0.0418604	0	0.0117494	0.01827919	0.007082157	0	0.5700594	0	0	0.007851912	0	0.05729654	0	1.192184	0.2299648	0.5103172	0.1779106	0.04834821	0	0.01532567	0.01481434	0	0.3702613	0.4042854	0.144156	0.5198364	0.9031631	0	0	3.953104	0.3786052	13.60135	0.01217471	0.06112472
IGHJ2	4.313898	4.451676	0.9988996	6.716874	4.082599	17.96665	6.987634	0.5363314	0	2.867242	2.36497	32.77823	0	0	0	26.34951	0.8085168	20.07431	4.109302	0	1.994388	2.395397	17.33363	2.578401	2.118204	14.37069	4.830263	2.059813	10.55805	8.514943	3.888923	1.919792	40.21548	21.19853	1.722665	10.65721	4.922717	9.884464	21.11774	0.4050923	1.611906	9.710514	0	9.840815	5.471968	0.8729577	16.27151	18.064	3.206305
ARHGAP33	0.6908798	0.7305488	0.9875053	0.1549393	1.856573	1.738778	0.6217134	0.9755929	7.859393	3.491633	5.033365	1.437942	3.209078	1.193674	5.27433	0.8279843	1.554627	0.8251478	1.4381	3.034599	0.7344352	1.522671	0.3320083	2.039191	1.793896	3.262194	0.7258251	2.634994	0.4496204	4.956489	7.127819	1.812488	0.6697758	2.154351	3.879467	29.28909	0.459282	0.5554447	1.775854	3.820498	2.37036	4.407157	0.9935739	1.373791	2.015558	2.72708	2.198407	12.48433	15.48187
TFAP2E	1.906077	1.015202	0.9254309	1.28712	9.019392	1.34779	0.4703113	1.885613	0.3200936	27.10847	1.260041	0.8759827	5.80237	1.796314	0.9812875	0.9165495	1.363656	1.593743	1.210451	0.09077067	0.5566793	1.803825	0.5404387	0.1378131	0.7380009	6.254296	4.390854	2.769502	1.273333	1.5315	1.63516	0.9957076	0.5508176	1.228721	0.5974633	0.2531635	0.1461748	0.3213146	6.680264	1.424207	0.7562484	2.076072	1.968626	0.9846673	1.47319	0.6635914	7.859485	0.4551197	0.4678782
MYSM1	30.2527	38.18062	23.55963	4.426213	4.229171	25.1691	32.00073	4.462028	2.489791	5.242447	6.610243	2.08577	4.87252	47.69028	2.613128	19.87395	2.33075	3.300839	1.482255	7.465772	4.142293	2.663184	34.14219	2.778892	3.705238	6.775288	4.286458	5.922342	6.841825	4.984538	5.282983	5.642244	1.644099	4.217887	3.255216	5.343806	0.6336525	5.720372	5.472712	5.241454	4.845999	5.623758	3.084296	2.048944	3.167005	2.521596	4.942319	3.426693	4.66612
RAP1BL	0.243829	0.4193608	0.4704962	1.223315	0.1068313	0.178159	0.987383	0.7578596	1.370905	3.192121	0.2864405	0.4824694	0.6025469	0.3446819	1.534626	0.8865	0.6473993	0.3981175	1.161325	1.679805	0.4696928	2.595014	0.4082196	0.7286784	0.6318798	0.357597	1.789764	0.4268887	0.07650761	0.5538532	0.6594261	0.271275	1.058026	1.477753	0.681576	0.3764774	0.1739003	0.4900764	2.291532	4.312178	0.3796156	0.9147586	0.2768348	0.1685515	0.2863751	1.254086	1.405088	1.598549	0
AC108449.2	28.36544	27.09071	23.05431	2.952829	1.281975	31.62322	16.6758	3.486154	2.792585	3.683216	2.577964	0.8684449	6.89163	21.71496	1.041354	37.9422	1.332881	3.383999	0.4645298	1.019882	2.536341	2.36936	25.92194	0.607232	1.762612	2.835234	3.367184	0.5433129	4.513949	3.036644	2.234722	1.718075	1.740623	1.677449	0.64912	2.133372	0.9274684	3.773588	2.316714	1.984365	0.8351544	1.496878	0.1107339	0.9551252	0.6873003	1.418556	1.596691	2.011078	0.5177884
AC055811.4	13.07057	15.07174	35.24054	2.469236	7.645369	17.66151	18.3681	0.4452101	2.285016	2.68921	3.715996	3.188589	6.09177	11.6791	0.6037013	14.61906	2.972244	1.675771	0.4142102	1.765314	1.049498	0.6746444	10.0207	2.790082	3.275931	4.807027	3.217238	2.711343	2.696697	1.454526	4.946071	7.28514	0.5907541	1.068387	1.613844	2.507846	0.4378243	3.038362	3.185812	4.335457	1.242473	8.741174	1.568205	1.255392	0.6008327	1.332828	0.6833912	0.9250146	0.9505579
SHISA2	4.878627	0.1295033	1.943314	8.565032	46.77669	5.553328	0.6352394	0.1365207	34.39726	23.13699	0.04914223	18.71711	2.20962	0.6430848	0.338507	4.380178	1.087823	4.744837	0.2092008	54.52588	0.1087848	6.241098	15.95482	0.4922401	28.37752	3.140352	2.365365	4.696373	52.93792	2.473388	1.923249	2.007055	16.63953	0.6243932	1.678815	17.52384	7.831595	9.35477	0.8602623	2.010731	0.5714941	0.4815131	0.05343106	1.20367	0.2505682	0.2222074	0.1849036	20.89054	27.40766
C16orf89	36.16078	6.002763	6.232128	202.8186	359.1375	15.24876	18.28211	0.8230495	4.081396	224.9531	7.02054	622.7863	248.5091	1.043217	1.112389	5.32672	612.4794	239.5229	259.5218	2.93191	874.3823	218.7856	9.511695	4.978421	168.1952	509.5002	555.0449	745.3983	318.4884	0.4794277	479.2327	262.122	101.4991	5.962254	139.0873	1.156206	272.6922	63.73696	365.6508	194.0978	7.329612	82.76978	16.16105	553.9889	5.246359	34.19908	20.68904	3.15354	36.89699
IGHV1-69	3.702414	2.022703	15.63326	6.612534	1.202319	46.3075	9.848267	0.7446154	0	9.770894	5.031711	21.20242	0	0.769678	17.1097	8.432939	1.479664	15.4686	0.5186498	0.4822742	12.01958	3.234949	5.059149	4.718723	13.81289	78.09503	25.93023	0.571948	1.742591	66.47796	2.846843	1.534591	40.10292	27.55809	6.348772	37.99864	2.291095	30.20393	20.4793	0.05112815	3.255112	19.94384	0.07418098	7.376992	22.17711	0.6059852	51.42772	77.37918	1.040604
BCAR3-AS1	5.625288	5.662787	2.76461	2.264166	4.744228	5.108441	5.919582	0.2283663	0.7602108	0.5618696	0.6293676	1.035852	5.936352	5.582647	3.158561	2.479297	3.797629	1.897884	0.7217567	0.1949007	3.104876	0.0637465	6.169673	2.212885	0.2066893	2.26574	1.448255	1.490992	3.739084	0.6204532	4.626107	0.5705011	1.860829	0.03384822	3.419939	1.169893	0.736896	0.9968063	0.8109684	2.4687	1.930328	1.573994	0.8602564	0.1190384	15.21464	0.06388585	1.262971	5.273359	1.304276
AC079384.1	0.07477424	5.092717	0.4328565	0.07761721	0.4324531	0.3278126	0.201865	0	0	0.02259039	2.547411	0	3.880402	0.2114049	0	0.081558	1.331358	0.04578351	30.69923	0	53.7554	0.186841	0.2816715	0.05586535	0.214174	0.4934839	35.35967	0.3570342	0.211161	0	0.50556	0.02773033	4.081932	0.07348825	0.02985952	0	0	0.2705222	0.1390028	0.035108	4.610052	0.6120566	0.254688	0	0	0.01891408	0	0	0
IGHV3-53	2.985731	5.59461	3.001947	5.056673	2.292738	11.195	14.53004	29.01262	0.04908476	3.252067	2.369112	18.19019	0.07281215	15.43885	11.02074	14.22623	1.030823	7.120098	0.6736089	0.1159936	2.043287	4.232008	18.35058	0.4109185	2.861369	17.65529	6.744886	6.115227	8.949381	0.6277382	7.826883	4.691331	46.12588	14.40164	5.020165	10.25126	1.765195	9.759644	6.134626	2.176573	21.57866	15.83737	0.7493448	12.84534	12.36579	0.4968673	21.11592	44.46641	2.002236
SCNN1D	0.6019094	3.393228	0.9807829	0.4107445	1.65558	1.759193	0.2256875	0.3464501	0.9679026	2.155208	4.364807	1.415979	2.138181	0.551491	0.616356	2.188389	1.21167	0.689312	1.178579	0.7487133	0.3285166	0.4920533	0.419883	1.40739	1.236014	0.9668256	1.451919	8.37722	0.09443225	2.092747	3.622447	6.895034	0.6693354	0.4217586	1.882819	0.7142315	0.2265673	0.7729205	1.795813	2.543476	0.2915448	2.189718	1.252875	0.7204373	0.7095558	2.092062	0.5956115	0.6152572	4.384928
CDH3	7.467831	0.2895445	2.832031	26.52253	0.6411522	5.25152	7.108651	18.8552	5.384352	19.54018	2.713008	8.148564	24.44141	7.119152	1.028522	6.43466	15.04806	26.17501	1.33638	29.19437	0.1288868	30.84055	3.00823	37.36241	13.61819	1.297809	0.1852789	3.270333	5.939327	46.27391	3.106648	7.846847	0.1631403	19.40556	15.55989	0.9275496	2.321832	10.18145	26.96245	6.711956	0.793029	21.156	43.19731	12.97036	0.9852481	32.73689	69.01172	0.5796968	26.46134
FOXE1	0.09071398	0.06686515	0.4201033	0.07398521	0.02044051	0.3408796	1.241977	39.36877	0.4128819	0.01566059	0.3298506	0.9385158	0.01801375	0.09159658	1.074884	0.9611688	0.0121441	0.03967376	0	0.4974121	0.3295176	0.03597939	1.578402	0.6293323	0.0106053	0.7900956	0	0.03093884	0.2195782	0.08830936	0.6308547	0.01441785	0	0.1400989	0.5744206	0.5402484	0.009242536	0.07032639	0.2810572	4.14968	0	0	33.23745	3.112993	0.6118601	0.06228207	0.9063229	0	0.05503932
SPRR2F	0	0	0.5339199	0.06838521	0	0	0	0	0	0.01990343	0.05159574	0	0.03052551	0	0.4886853	0.1437145	0	0.0403379	0	0.09725746	0	0.07316338	0	0.04922057	0	0	0	0	0.1860449	0	0.02969515	0	0	0	0	0.6611851	0	0	0	0	0	0	0	0.02277054	0	3.616173	0.82831	0	0
ADHFE1	5.826409	0.7284129	4.62637	1.123897	3.708088	3.907526	2.61617	0.401605	0.1793753	5.403622	2.651649	2.059565	0.5432563	1.319167	0.1371517	1.761653	2.449698	1.728786	6.199677	0.3488236	8.241342	1.37515	2.568844	0.1519537	2.35469	2.808629	5.47447	3.164751	1.632978	0.4610504	2.626216	3.363134	0.1456936	0.1822509	0.3535367	0.8312622	0.4991635	1.110944	2.809711	2.713146	0.3241006	3.660099	1.010602	0.5417021	1.405147	1.304315	1.588823	0.273259	0.7177237
IGHV4-4	1.075888	2.88665	3.861453	4.355498	0.02828339	2.712118	3.194985	2.942749	0	0.5200666	0.379173	8.685837	0.09970201	0	1.958896	3.872538	0.4537001	4.611289	0.1024862	0.1191229	1.181328	0.1493533	5.944147	0.2411454	0.7483984	2.163958	0.7629577	0.1541155	7.899548	0.4045011	6.207355	0.5186968	3.433612	1.480339	1.202974	13.12344	1.879959	2.335443	3.600073	0	25.27639	3.852875	0.3664576	0.7809149	1.97125	0.2449306	6.340817	17.74764	0
NEIL1	5.166729	4.130601	2.186119	3.574329	4.841425	7.115678	1.457687	0.9768065	0.3514534	7.277246	1.81305	4.8213	4.011957	1.526576	0.7325861	4.901944	3.160184	3.888101	3.289337	1.508318	3.938758	2.43448	2.070517	1.19815	3.535022	5.332545	8.582432	8.262527	3.080065	0.6670617	2.943878	3.88976	2.06373	0.1366386	2.161351	0.9834646	2.760248	3.637895	5.207097	2.662702	1.23832	3.08322	4.017449	4.51032	0.6972067	3.744105	0.7063184	0.9395167	5.173555
BIRC3	55.51077	11.44196	23.85029	36.3339	1.57036	29.38017	81.85762	0.9014477	0.2274104	1.819131	3.453847	2.118399	1.462727	80.90919	2.994017	39.13873	17.0593	21.03557	1.182395	0.4955531	3.728004	17.17638	70.01699	3.718412	3.303813	8.461975	1.73062	3.650126	15.18404	1.740224	25.76352	13.21894	1.110133	2.76534	7.223002	2.285105	5.922419	17.85489	5.215842	11.58312	2.502979	9.714506	2.024496	6.781878	31.09435	7.840363	4.347078	2.226272	2.870358
MISP	1.784299	3.276865	3.974051	11.48954	10.1445	7.325236	1.347127	0.8741822	1.85149	18.91746	3.227081	1.741378	32.38339	0.7267711	11.89973	5.83853	6.872529	9.452976	39.10693	1.065923	28.03301	25.57545	1.424022	2.202981	10.07914	10.25032	23.24648	16.34632	5.138465	8.207865	14.78341	2.540311	41.27967	7.660908	7.783402	9.712534	2.79319	23.53278	30.57875	11.94169	23.64564	24.52249	5.119513	8.461547	12.00556	4.86526	18.31071	10.42834	2.713372
SIGLEC10	1.015478	3.093229	4.419456	2.139924	0.3602257	0.4693253	2.427664	0.8822337	0.107004	1.674412	1.159406	0.9877268	0.2040805	6.779715	7.771837	0.7206107	1.702582	3.27364	0.2680516	0.2212561	0.5161369	1.341736	1.41335	1.672761	0.7959874	3.733475	0.5616647	1.261839	1.796625	1.336835	3.358451	2.35031	0.3647716	0.468946	0.8549904	2.880817	0.5628168	1.047563	1.444235	1.79226	2.12005	2.466086	0.341714	0.5285908	2.123815	1.086257	3.143814	4.882509	2.4877
AC005104.1	7.815769	13.82638	9.518925	0.7902204	2.321478	9.233635	8.083733	1.009565	1.204798	2.851909	3.219539	0.4820327	2.821883	22.81451	0.8213772	11.7355	1.521914	0.9943931	0.9668947	2.697244	1.818412	0.6199851	12.61786	0.4550119	1.495203	1.786367	1.62903	1.793249	2.388699	2.289732	2.836626	3.124367	0.8950981	1.097336	1.134932	1.567236	0.1809822	1.468899	2.295748	1.858659	1.848951	2.907961	1.244629	0.4560805	1.740539	0.7189063	2.233345	1.287986	1.023862
SERPINB3	0.3906628	0	0	0.01067148	0.005405213	0.4507047	0.05550824	0.0127815	0	0.01863552	0.3542655	0	0	0.2034603	0.01386529	0	0.01926804	0	0	0.8878532	0	0.8334489	3.588666	0	0	0.006461751	0.007674112	0	0	0.004831489	0	0.02287561	0.9583891	0	0.1970564	1.111143	0	0.0619895	0.3248921	0	0.0384139	0	0.04202003	0.02842665	0.009659583	0.0260047	0	0.4304894	0.04366318
IGHV3-60	0.126736	0.1307837	2.787889	0.7893275	0.6663375	2.083555	2.56608	0.1575663	0	0.191444	0.2481405	0.7523251	0.1174456	0	1.709269	2.349976	0.05938259	0.7759918	0	0	0.07324023	0.1407465	2.22791	0	0.2592906	0.6770966	0.141906	0.1815428	0.4772	0	0.2285017	0.04700056	1.96912	0.9341727	0.2024374	0.978416	0.09038887	1.681211	1.413588	0	4.617156	0.129673	0	1.095109	1.577814	0.2244044	1.095493	1.045306	0.1345665
TRIM31	0.2919051	0.497681	4.657952	0.1053925	0.0734008	0.6537705	0.5824675	0.01577892	0.04757125	0.03450866	0.09442677	0.07533892	1.076147	5.292598	0.2139608	0.3045447	2.432183	0.2408977	10.36079	0.4965083	1.239511	1.649063	0.4780846	0.8818349	0.2700436	0.4626723	0.1184223	0.3151193	0.2628312	0.3012089	0.6178272	1.030768	0.4903114	0.06236626	0.9629379	1.038588	0.6336171	0.260191	0.1061691	0.4945907	0.9069538	1.792019	0.008645704	0.4342764	14.56623	0.4173404	0.4188706	0.3059831	3.496939
KIF12	0.814348	4.186221	0.4539537	2.418526	22.33955	6.859272	0.1424929	3.009225	0.9515183	18.24696	8.964287	18.78137	19.17375	0.3410903	1.118638	0.2960761	8.104735	2.936301	13.10115	1.363607	5.690877	3.496072	0.7006283	1.250633	5.528929	3.554506	22.29466	23.22222	8.219309	2.937672	10.27774	0.3970797	23.29155	0.9930177	5.733028	3.620764	0.8174192	6.256109	11.63886	2.966773	16.21442	1.41956	0.7396654	0.328378	3.64866	3.360667	11.00902	4.075923	9.639392
RNF157-AS1	1.473868	1.744012	1.888415	2.141868	1.126207	1.809215	0.6366307	0.1588086	0.3191907	4.81493	3.824559	1.796485	3.132294	0.3611385	0.5168236	0.4715574	1.049691	3.284862	1.553723	3.32177	0.6132546	1.276706	2.146774	1.40948	1.318736	3.192931	2.838494	1.004012	1.128412	7.356066	1.647554	2.69651	3.416395	0.8787688	4.81833	1.775034	2.36864	0.5806214	1.479531	5.093197	1.72558	1.487917	1.084349	3.409716	0.05539346	3.598895	1.806758	2.181903	1.262379
ISLR	1.84766	2.305338	6.650853	6.520892	9.197778	3.976461	3.741039	0.8770856	9.842642	13.08737	9.603066	20.20107	18.45303	2.398191	16.01619	6.35731	9.837812	13.63735	1.280022	3.35997	3.164439	4.029218	5.336046	17.04196	16.25463	15.59343	5.64224	9.183171	2.877672	55.75465	14.43808	31.62566	8.358302	4.011451	17.70778	17.03916	4.001205	3.676509	16.28378	8.249262	14.97667	11.96157	8.490237	22.8334	2.501489	18.55435	5.952819	13.90721	8.516078
THY1	2.180757	2.625474	7.276372	4.613803	6.748059	5.535468	3.004977	2.927781	4.635755	4.108592	4.821289	5.052273	9.065967	5.523288	16.31422	7.292731	6.854585	9.44879	0.7068694	2.585017	2.581764	2.726669	5.010663	12.1348	6.249388	5.068696	6.257087	4.953285	1.874611	16.06346	4.355069	17.87378	7.147951	4.271621	6.395229	20.71725	1.015284	2.91753	6.238119	3.203271	5.478305	5.671208	7.345332	9.107755	2.717804	6.901007	13.24515	7.355126	8.1163
MN1	0.7114876	0.8786461	1.330135	0.2663583	0.1747739	1.412581	1.440581	0.05437911	5.851033	0.2889503	0.2694742	0.2769511	0.5242229	1.467441	0.8415922	2.557103	0.4754621	0.6213179	0.03888694	3.467447	0.1651404	0.215346	1.662276	0.7319936	0.4056702	0.6799597	0.2568439	0.3285847	0.5489692	4.660652	0.3811579	0.6747846	0.4897877	0.2206654	0.2771311	0.3511767	0.03951356	0.4782401	0.7245566	0.1889342	0.2832832	0.4952623	0.4091959	0.3446838	0.1123314	0.4912302	0.8844669	0.3182043	0.160997
PLEKHB1	2.082704	2.44955	1.790041	4.531473	2.27372	1.94375	1.816908	1.074185	1.02269	3.357648	14.25981	5.528377	4.707085	0.4628366	53.03813	1.686381	27.07687	10.19061	15.74147	2.436888	7.295101	9.923441	1.575944	7.114253	3.367886	3.446999	19.46728	9.358306	4.700077	22.88406	8.776841	5.504468	16.24269	14.13155	16.50294	24.78508	20.20529	2.12228	4.917088	4.355584	31.00951	5.127355	4.095247	4.815796	1.593716	11.1253	3.158866	15.19875	2.723191
NBL1	4.324605	2.538676	6.251122	22.72067	2.219279	6.059566	2.079821	0.9336655	4.044357	15.15806	2.666941	7.53237	18.97605	3.184801	5.3785	6.665866	7.911097	27.02615	1.936412	6.293505	2.312108	6.121985	1.381938	6.316895	5.361635	14.84419	2.343805	21.30459	1.596658	21.94565	19.4812	15.54819	13.20681	4.937392	13.557	7.1371	1.990042	6.56592	19.92173	10.41993	12.56077	13.91038	4.013266	8.655132	2.174633	6.147486	4.955024	7.171571	6.832715
AIM2	3.952725	3.387617	5.972514	2.480351	0.1291547	2.202822	29.54122	0.2637608	0.04185276	0.2361365	0.9182064	0.185591	0.0724316	6.881971	1.129445	4.871558	0.397618	2.023681	0.08509058	0.02472586	0.3355416	11.52605	5.80448	39.34211	0.1736175	1.094837	0.2333786	0.3838695	2.774839	0.5300016	12.2502	0.7122374	0.3000846	56.64704	0.3834623	0.8964998	1.353808	0.7809998	0.7818477	0.7339651	0.4693704	1.485205	0.1977667	9.007647	2.061559	0.3219819	1.193298	1.317669	1.458261
AC124319.1	20.54288	15.17251	44.7042	0.0713175	1.481045	18.90068	62.32156	0.213547	0.3433678	0.9340591	10.73472	0.1631382	5.602856	20.68725	0.04633087	8.692859	2.510983	0.3365404	0.3926807	0.5071388	0.6352721	1.449711	10.69748	1.283277	0.2530168	1.079597	1.102651	0.5905007	0.517393	1.081677	5.047858	1.656176	1.18289	1.586806	1.207184	0.689536	1.176024	0.7871242	2.298975	2.032285	0.3850802	5.694095	0.09360663	1.139852	0.6294113	0.3301999	1.241751	0.1743613	0.7659779
AC087276.1	32.11615	27.57606	27.81635	3.181033	1.611226	26.86988	27.46687	0.4572005	0.6126207	1.333204	0.3840076	0.582127	1.931114	34.30998	0.3306455	23.79889	0.9189699	0.6004395	0.9341365	1.176257	0.1416778	0.4764615	24.01134	0.1831651	0.3009471	0.23114	0.7320181	0.585302	2.076994	1.267382	0.2210098	0.9091911	0.9265418	0.1204725	0.5874004	1.135604	1.31138	4.139137	1.519157	0.8057573	0.343521	0.2508429	1.16906	0.2542088	0.6334681	0.1860402	1.34855	0.9332618	0.3904634
ZNF124	24.77135	30.55405	20.18144	16.23311	2.313402	9.775593	10.39044	4.291126	2.277187	3.384808	2.703122	1.002323	3.723132	15.14983	2.411216	19.59775	0.7585774	1.976486	2.270715	3.464111	1.285733	2.252957	14.79134	0.5194475	3.482978	1.710549	2.038898	0.9295378	2.832933	1.55439	2.453371	0.8950813	1.409744	1.176268	1.273178	1.801958	1.264464	7.456278	1.984876	1.496967	3.590658	1.615846	1.170539	2.2177	1.500182	0.3190731	2.279044	1.562805	1.054606
IGFBP1	0	0.5881706	0.03142334	0	0	0	0.03663611	0	0.03391094	0.00819978	0.02125632	0.032223	0.03772753	1.342862	0.03660503	0.02960363	0	0	0.3102486	0.01001699	0.04705452	0	0.06816008	0.1622224	0	0.025589	0.02026003	0.0129595	0	0.03188842	0	0.04026182	0.02279454	0.0266745	0	0.335254	0	0	0.02522737	0	2.839608	0.4720945	0	0.07504774	286.0725	0	0	0.1033194	0.01440911
ZNF750	6.440291	4.114773	4.070926	4.458861	13.39511	4.383489	2.218177	0.04506744	0.6718121	6.512458	0.123021	12.58095	12.60261	4.509364	0.06518516	3.347546	4.778371	7.109823	2.865998	5.623416	0.09775884	8.044612	3.944767	0.4784589	10.52618	6.299795	2.322551	6.802208	4.708896	7.308351	25.49994	1.720729	1.522194	0.9915867	9.283553	0.195894	8.070512	1.282303	5.791473	9.162308	0.4176283	5.365592	4.025073	1.98376	0.2270639	3.765497	1.23435	0.1763219	0.9109059
VN1R83P	24.80152	14.14933	18.09243	3.819813	0.7951129	17.23778	10.34274	0.7520692	1.322641	1.614325	3.395231	0.9575662	2.102144	10.11893	2.175573	17.15467	1.13374	1.04942	0.9603763	2.679061	1.106997	0.9516994	17.34337	0.07532406	1.938911	1.932746	1.655677	1.155347	2.847115	0.8765516	1.408751	2.35552	0.5503728	1.337651	0.4831204	0.7783354	0.5392864	5.045694	2.74882	0.8993959	0.2825364	1.65049	0.8241591	1.324171	0.4025984	0.4845405	1.109144	2.302745	0.4281935
AC063965.2	41.53791	38.41109	18.84097	2.566501	0.8981536	28.28123	40.04936	0.2794512	0.1685014	0.4346048	1.58432	0.2134854	0.6248858	57.32081	0.1212588	28.53713	0.1263814	0.165151	0.5138687	0.4313729	0.25979	0.4243549	40.07751	0.06717276	0.2207347	0.1977891	0.7718096	0.2575798	1.015604	0.1267612	0.6889394	0.5668324	0.07550976	0.1767252	0.2154194	0.2776427	0	3.306984	0.3621316	0.5909964	0.2099678	1.10391	0.1837429	0.1243025	0.2534334	0.2729086	0.9184655	0.05704305	0.9546399
DEFB1	0	0	0.1086669	0.04871373	0.4688061	0.5143503	0.1266935	0	0	1.077533	0.07350773	1.114323	0.3914034	0.1326809	0.126586	0.1023741	2.946519	0.1149377	0.08940742	86.73941	0.05424067	2.605871	2.23923	0.2804955	4.262997	3.008689	5.604992	2.464881	3.26902	11.22602	0.8038192	0.9050066	21.99277	0.276734	16.9787	2.463643	58.53965	5.319892	1.512165	0.9254409	2.191923	2.88102	0.1278768	0.1297635	0.5070877	3.988576	14.16098	0.1190983	1.445041
IGHV3OR16-6	0.2492475	0.2572079	0.8657129	0.258724	0	0.8195314	0.6728832	0	0	0.07530131	0.1952039	1.035701	0	0	0.6723125	0.81558	0.05839288	0.2289176	0	0	0.1440391	0.06920036	0	0.2793267	0.3059629	0.8224732	0.1860546	0.0595057	0	0.2635577	0.2808667	0.2310861	1.622306	0.3674412	0	1.539374	0.3555296	0.3757252	0.4633428	0	0.2910387	0.1275118	0	0.2584456	0.7611215	0.1891408	1.273095	2.213904	0
ARHGEF38	15.79937	13.31685	32.35544	5.315125	0.7205044	19.76867	20.75115	0.05151725	0.8616418	4.791107	1.527582	2.157572	1.412555	16.60222	0.7784064	9.019913	3.788796	2.573397	4.330627	1.256221	4.919262	3.995342	12.36842	3.874235	1.753665	3.940207	4.056427	2.713441	5.633561	0.4242518	8.402208	4.28084	3.395568	2.370745	2.872093	0.5026985	3.856691	9.333889	3.589241	9.891756	1.18059	8.927677	2.088852	5.258255	1.076248	5.108973	1.14896	0.2140751	4.943414
ZNF486	6.696515	22.48049	11.61734	6.115019	6.822962	33.48904	1.549163	6.892129	6.189575	27.9578	9.458294	3.625144	8.840089	3.914538	4.650648	2.090151	4.755847	3.764971	2.888567	0.02331577	1.910606	1.926437	19.30253	2.761146	3.545751	6.210945	5.54103	4.655438	5.163806	0.5542073	1.224449	0.6560003	0.09284989	3.290673	0.2690931	0.357658	4.655844	28.67116	16.37956	0.2570687	2.945767	4.955633	7.61733	1.987017	1.412237	0.2876397	23.3323	0.8283492	13.53298
LINC02036	0.6937816	0.09545861	0.2677463	1.296287	2.881669	0.304156	0.1872974	1.408838	3.14947	0.4052297	0.2173404	4.17331	0.8143701	0.7845955	1.933765	0.403586	0.7368338	1.557583	0.088117	2.048423	0.2138313	0.6292239	1.277685	0	3.614778	0.4796751	1.484601	0.7067069	0.3918452	1.097704	0.0625435	0.06861112	4.661365	0.04545665	3.712431	5.391778	6.234596	0.1952222	0.4585661	2.28021	0.6264832	1.798311	2.237054	0.4955762	0.03259363	0.8774574	0.2544171	0.4988621	4.591769
MSANTD2	18.43198	10.04474	5.628664	4.766739	9.06026	6.579418	10.81369	3.199542	5.308369	5.361028	7.780564	2.459332	7.820548	8.052809	3.214271	5.498681	3.184166	4.277442	3.674655	5.527162	2.235406	2.570439	7.511241	0.6237968	5.864108	4.912419	6.02738	8.977581	5.601114	4.177189	5.087756	5.491193	1.71754	1.080251	5.009647	3.736927	2.332927	2.357908	5.795878	4.069054	3.090152	3.200862	2.807868	1.921447	1.834636	1.473026	4.019645	2.829685	9.493641
MIR331	3.637666	0.8341879	0.4679529	1.887986	0.7437768	0.8859799	1.636743	0.2512544	1.009996	1.831654	3.007195	0	2.060059	2.285458	0	2.645124	1.893823	2.227306	0.7700314	2.386751	1.868616	1.234385	2.537581	0.6039497	1.653853	2.921526	1.810261	1.736923	4.185173	0.7598061	3.279308	3.597448	1.018361	0.3972338	1.452625	1.248141	1.441336	2.68085	3.38115	2.656821	1.132691	3.721966	1.652031	0.419101	0.7595391	0.5111914	2.858509	0.5128736	0
CLCN5	5.821955	9.761742	2.465313	3.475561	5.462261	5.57056	5.605987	7.143678	1.876587	2.462202	11.94165	2.598274	0.8770096	5.052695	0.8034321	4.552932	4.646135	2.097962	0.8934511	1.185059	0.3369368	1.223437	7.73476	3.118653	3.953689	2.278445	2.869926	3.290269	3.754327	2.538533	1.871986	1.170424	0.6067588	1.019382	0.8638144	0.8154234	0.7533115	3.948671	2.022407	1.527441	1.448424	2.34298	1.732617	1.105434	6.971815	0.6700704	2.984668	1.956782	2.927096
LINC00973	0	0.04812623	0.2159783	0	0	0	3.336438	0.05798177	0.08740352	0.01408964	0.2921971	0	0.02160901	21.09654	0	3.255538	0.06555541	0.05711041	0	0.361455	0	0.01294809	0.1756787	1.045298	0.07633169	0	0.05221906	0.04453649	0	0.07671119	0.04204241	0.121068	0	20.74019	0.1117404	0	0	0	0	0.2627626	0	0.04771751	0.06353964	0	0	0.2123411	0.03664755	0	0.04951822
LINC-PINT	37.45171	25.42001	34.21436	7.715305	3.777271	25.29929	45.25531	0.1111863	0.1862285	1.939321	1.89886	1.828575	5.594078	32.43415	0.9247088	51.79611	3.687481	1.642731	14.18879	0.997519	8.062362	2.063596	32.14112	1.573881	2.00858	1.795623	3.719856	1.091267	3.806978	0.4062817	4.608826	1.868342	1.986199	1.591838	1.527696	4.295929	1.697329	6.111464	1.99807	1.646927	1.652249	4.890353	0.5686059	2.448794	1.741262	1.890152	0.7496068	5.869421	3.022783
RARRES2	5.581794	4.16942	11.30249	39.87933	5.114288	7.013585	3.940623	1.524398	5.894361	16.87753	4.984253	180.3954	9.457885	17.29977	34.66381	9.781866	41.74741	41.08361	9.254808	4.163224	12.60586	3.773779	4.633431	20.57217	8.98298	22.42275	34.31792	66.79755	3.627441	23.5048	16.67479	32.12445	20.84036	10.84535	17.2722	14.22579	2.440217	14.18094	25.21733	22.50128	8.966596	22.41446	14.47784	83.59593	7.84498	17.35645	7.432719	8.505265	20.29698
COX6CP1	30.04881	14.42757	18.84436	3.032486	0.9325626	20.58358	18.59036	0.5188695	0.6517999	1.386945	0.980559	0.2477424	6.381392	18.58397	0.1407166	31.63692	0.782193	2.810895	7.15592	0.3850717	7.838408	0.8690278	22.2717	6.547938	7.599264	1.377164	7.087382	0	9.428585	0.539374	7.806787	0.7738697	0.1752529	5.229629	7.916245	9.665839	9.450472	4.529673	2.715404	0.6858307	0.5847846	0.4270163	8.244785	0.3606218	16.12652	0.2111339	0.8198824	11.12101	0
ZMAT1	28.63593	2.076422	12.44304	2.956354	3.341735	9.90767	10.96099	0.1076374	0.9287758	3.714157	2.172078	4.047657	1.267081	3.705353	0.4388731	6.284547	6.255514	4.569821	5.937871	2.276351	5.137791	0.4310057	15.68424	1.512245	1.314411	4.218228	3.389541	5.912874	4.108563	1.266929	4.00734	10.77254	0.1579585	0.938897	3.500169	1.91295	2.546527	1.411295	2.539937	4.855501	0.2314675	8.308461	0.1382921	1.762411	0.2692856	5.344978	0.5536443	0.2954791	3.864049
EMC3-AS1	5.266812	5.522283	6.321523	0.8401216	1.314698	5.573873	4.614522	0.8860876	1.048952	1.029158	2.095525	0.9608857	2.014979	6.096248	0.6190923	6.456126	1.924418	0.7618258	0.8860338	2.144437	0.7748793	1.318049	4.125722	1.353764	1.0034	1.20723	0.7890037	0.8017408	1.080253	2.585903	1.170656	0.9452503	0.537697	3.935598	1.895766	2.172905	0.4566171	1.558744	0.6362542	5.371127	0.9478739	3.040508	3.801805	1.448799	1.171902	0.7608411	2.572453	2.306895	6.579844
B3GALT2	12.79886	24.44968	9.614332	2.688391	0.08645699	6.052618	10.04392	0.0170368	0.04280299	0.7865928	0.1448825	0.5531451	0.1904814	12.20389	0.434313	11.17997	0.1348351	1.367632	0.3393877	0.07586171	0.6018495	0.1750089	10.23791	0.04095199	1.345713	1.36086	2.869241	1.027264	0.8255531	0.06118017	0.6176664	0.8944175	5.322757	0.03366902	0.2188847	1.089646	0.2003519	1.140258	0.9043251	0.3731699	18.47784	0.1962918	0.3267226	0.08525391	0.1287551	0.2010416	0.2799721	1.773596	0.02182492
IGKV1OR2-11	0.1563224	0.6452603	0.3619706	0.1622659	0.1232841	0	0	0	0	0.1416819	0.06121376	0.556773	0	0.6629422	0.4216594	0	0	0.1914293	0	0	0	0	0.1962868	0	0.06396436	0	0.2333786	0.0746413	0	0.03673279	0	0	0.525148	0.6145359	0.06242409	0.1206827	0	0.1885172	0.2421652	0	0.07301318	0	0	0.2701522	0.5875181	0.07908327	0	1.884408	0
SNORA33	143.5665	86.18444	33.96258	11.64258	32.75152	42.74172	94.56598	4.290651	7.114647	5.734485	6.351634	5.326462	3.038227	83.91148	5.585365	33.1251	2.587254	1.690468	4.931163	9.68011	2.592704	3.641004	60.66771	1.03136	3.671554	6.615938	5.152281	9.392746	4.548083	8.758227	7.466732	6.143334	3.767937	5.935589	6.201593	5.595034	1.846019	19.76893	6.843217	4.21296	11.44454	13.77127	7.993286	6.202695	14.26765	1.484028	3.525494	4.817066	14.29096
DAW1	2.462731	0.01578501	1.61159	4.350586	0.08042397	0.704132	0.8052575	0.009508774	0.05733528	0.05545545	0.1197978	0	0	0.8000663	0.04126023	0.5839475	0.02150164	3.100104	0.101997	0.04516354	0.1591158	0.04246868	2.266433	0.3885622	0.02503617	0.07691533	0.1313103	0.2337217	0.2735806	0.01078313	0.04826348	0.2269103	0.0385401	0.9020037	0.1954664	0.01180904	0.05454767	0.2213615	0.1706138	4.345108	0.0571559	1.299029	0.04168096	0.5234119	0.03952426	5.687767	0.7933264	0.07763923	0.568455
NKG7	1.199587	3.119506	5.8887	2.091929	0.5045636	1.419937	6.995107	7.397358	0.2997582	1.072742	4.772578	1.082383	1.022719	0.7461349	13.59006	2.773844	3.19256	4.788907	5.48493	3.205361	4.797196	2.437925	1.144761	5.735907	1.158405	2.261958	2.704259	8.179329	4.878158	3.585513	14.83697	6.032459	1.390308	7.168052	8.450085	8.74233	4.602872	2.372494	4.281585	2.365566	7.776802	14.13949	3.562909	3.582305	57.07754	4.369457	12.17898	14.21702	15.53919
LOXL2	1.320701	1.49268	4.996773	1.525959	1.917819	2.007543	2.270848	1.241259	211.2834	2.638647	1.431449	1.25065	5.777039	9.512665	5.545076	6.670979	1.381293	1.944616	0.4418202	5.962302	1.71272	18.71575	2.299964	22.8532	7.523888	1.25752	2.309137	2.218404	3.071029	9.877296	2.95877	4.929944	14.15205	10.09803	3.299354	16.62306	0.7597132	2.208925	2.508725	4.742994	2.4711	6.217625	3.727273	3.869212	1.700728	43.23029	5.158205	6.069963	3.685216
LRRC36	5.171094	0.184406	1.370658	3.495383	10.19695	0.9915168	1.04023	0.2360552	0.1465211	2.09539	0.6691455	0.0530392	0.382948	0.2999771	0.2937287	0.6334602	26.67844	3.494455	1.925654	0.04946403	0.3291708	0.2914787	1.192038	0.1335094	5.182403	9.287375	1.775786	18.05169	1.188011	0.3831659	0.3171549	1.482817	0.1829096	0.131719	0.5262769	0.5087178	0.4420887	0.6128334	1.52256	0.2621957	1.168502	0.3656798	0.197816	0.208455	0.2203741	0.1723314	0.5090333	0.3117842	0.2490334
AC012645.1	1.087625	1.150421	0.9444141	0.8185087	0.3216593	1.668864	0.7340545	44.47065	1.172055	0.6489604	0.7879138	0.2259711	0.7181264	0.8840569	2.438661	0.7710938	2.369689	0.8823732	1.96848	0.2709504	2.718411	0.407653	1.19497	0.9954189	0.4561628	0.9570597	1.096031	1.635866	0.563096	0.9711704	0.18384	0.5546066	27.76855	0.2271455	0.4777524	0.6087526	2.365888	1.196856	1.314209	0.4851287	1.498584	0.5842359	0.9261383	1.870207	1.187988	0.5089608	1.025598	1.035072	0.3897534
LINC00261	17.67269	4.252826	0.8420119	14.58678	0.1848151	5.491097	0.6762767	0.416932	0.04543346	25.58264	0.05379357	3.098788	0.01123264	1.507859	0.04359375	0.6081595	1.336557	14.80872	8.990727	2.570797	13.34178	4.255972	5.600961	0.03018661	6.219555	11.94601	20.86479	9.46475	1.977733	0.001898831	0.6228441	3.188588	15.91465	0.02382544	4.501517	7.741928	11.84928	5.145378	14.38349	3.733386	0.2981678	0.2811139	0.07706699	1.840587	1.017416	4.697179	45.56092	84.67056	1.025318
SCARNA22	65.32277	71.85361	48.61844	51.04108	0.471767	25.56938	41.66493	0	0.2242192	0.4337356	0.1405468	0.4261169	0.6652118	20.29487	0	59.11324	0.336343	0.6592826	0	1.059717	0.622249	0.3985941	31.54721	0	0.2937243	0.4511853	0.5358372	0.5141293	0.3378576	1.012062	0.1617792	0.7986335	0.6028699	0.3527436	0.2866514	1.10835	0.1279906	40.03728	0.1112023	0.6740736	0.3352765	0.367234	0	0.1240539	0.08430884	0.3631504	0.8461187	0.4554317	0.7621845
LINC02038	2.006138	0.611653	0.4750864	4.969394	20.63981	1.249286	0.5538978	0.3401126	0.1708988	6.680696	3.231576	13.31615	1.394308	0.3222636	0.15373	0.4973049	3.097671	3.070845	0.5211798	0.05048196	0.3161834	1.329153	0.9732553	0	2.574566	5.50226	2.756784	2.677757	1.931351	0.05356865	2.178429	0.4396272	0.899863	0	1.620425	0.03519911	0.2438846	2.116891	1.370252	1.498512	0.1703641	0.7464105	0.8075474	0.03151776	0.1713594	0.1960606	2.328833	0.05785464	0.07261666
CCL8	0.8894636	1.909172	11.24534	1.680373	0.6921244	0.4289379	0.6723496	3.9589	0.3778475	0.3439616	1.044906	0.4223998	0.4780715	0.8550079	5.134313	1.047771	0.4167612	1.873457	0.6439319	0.4333202	0.7607459	0.3654833	1.697624	1.010095	0.4513013	0.9280427	0.3319769	0.9513362	1.473606	5.593026	1.106539	1.147917	0.3884471	4.685531	1.73332	1.428286	0.1395616	1.43735	0.4519521	1.436616	1.778082	2.912244	0.6786295	2.668487	8.07319	3.491831	2.236634	1.805836	3.116585
DPP4	8.258157	47.46203	56.98254	8.516354	7.263931	40.44483	63.8601	0.7238172	6.675321	27.31683	108.8578	37.7712	64.45941	39.83309	0.7791523	65.01519	44.46019	7.507802	0.5716434	0.148755	12.01888	104.7886	26.36207	87.26771	52.98429	21.89947	3.757493	28.53423	91.41176	1.325944	66.33544	52.01388	51.69724	22.82992	10.85888	1.19625	2.813929	71.67838	69.45147	26.96917	14.88463	81.98431	0.7382852	0.4829409	2.026088	64.40681	2.329684	0.7216988	12.31569
GTSF1	0.1777518	0.2017717	0.226375	0.110706	0.03738249	0.09740865	0.1199673	30.57429	0.1443566	0.1449938	0.1600919	0.168826	0.01647216	0.7035662	2.445257	0.3102048	0.2332014	0.2829726	0.01693215	0.01968076	0.04108881	0.08883089	0.491028	0.03984058	0.07273285	0.2457923	0.006634276	0.1867215	0.334645	0.07100605	0.1442168	2.67635	0.0447853	0.0960821	0.3407109	0.09605843	0.01901604	0.04287197	0.08260866	0.2587198	0.157742	0.2182452	11.60021	0.09215574	5.244251	0.02248108	6.062062	0.2368281	0.1792976
DCN	34.90124	11.95365	23.93565	48.26682	3.85856	27.92544	26.75139	2.648468	5.942759	33.11382	4.697383	17.39693	7.601884	30.63207	21.12156	38.73799	9.922471	50.41354	6.679799	2.089254	17.02705	4.800341	37.74184	11.85057	10.26703	44.42777	6.054341	38.47866	17.6036	36.10743	13.97324	25.99791	7.58456	4.87195	6.664528	10.30963	1.958913	26.48788	31.1623	11.27107	6.772341	9.629637	8.523832	24.05252	4.448576	11.85461	8.73484	7.33824	3.639391
IGKV1OR22-1	0.4984949	1.028832	0.288571	0.5821291	0.1965696	3.004949	1.850429	0.07747009	0	0.112952	0.1464029	0.5918291	0	0.1761708	0.1680781	1.63116	0.05839288	0.534141	0	0	0.07201956	0.2768015	1.87781	0.1862178	0.1529814	3.564051	1.767519	0.1190114	0.1173117	0.05856839	0.05617333	0	3.087615	1.469765	0	1.154531	0.222206	0.3757252	0.8880737	0	0.4074541	0.1275118	0	1.593748	1.375873	0.06304694	0.979304	1.344156	0.5954566
FAM166B	1.962006	0.6074007	0.2650142	4.005319	1.280854	1.326064	0.2206979	0.1626194	0.06128439	0.3556505	1.485371	0.1552904	0.5757573	0.1386767	0.1984596	0.5350015	0.2604697	5.305815	0.4360892	0.1086172	0.2078699	0.1271027	1.39604	0.4397564	0.0535212	0.5343849	0.6956706	1.264713	0.3078149	0.3380916	1.061234	0.5699674	0.2197048	0.1285509	1.51474	0.4039175	0.4081334	0.2366083	0.780118	0.5987807	0.7636583	0.368037	0.4900703	1.378879	0.345654	0.3391301	0.5396165	0.497921	0.8332921
RNY3P8	0.7121356	0	0	1.848029	3.931392	0	0.4806309	1.549402	7.785388	8.928584	3.904077	0.4227351	20.29292	0	0.2401116	0.7767429	2.168878	1.090084	3.391805	14.98112	0.8230807	1.28515	0	0	5.827864	6.04266	7.707976	7.820749	2.68141	2.677412	19.58042	0.9243443	4.186596	1.049832	0.2843764	1.374441	6.348742	3.220502	12.90741	1.170267	0.6652312	1.092958	0.4851201	1.476832	0.5854781	0.09006706	2.798011	0	9.451693
MIR6075	14.16775	0.9746827	7.107959	6.127674	0.3724476	11.90477	8.287088	0	0	2.140143	11.46566	0	3.063475	0.6675944	0	11.84737	3.540452	1.156636	0	0	0	0.9178153	0.5929927	0.7056675	0	0.4452487	0	0.2254953	0	0	0.4257347	2.977362	1.388187	0.4641363	0.3771729	0	0	4.556163	6.876982	0	5.95557	1.449608	0	0.1632288	0.2218654	1.194574	0.3711047	0	0
LOX	8.935166	8.246835	23.24506	3.589867	0.8649349	8.255265	11.57364	2.504318	7.934603	4.880814	1.156658	1.782631	1.14052	101.2447	15.9459	25.29074	1.42629	3.551823	0.3986053	7.204038	1.669041	1.893012	19.4615	4.088755	2.152036	6.895057	1.154505	3.326138	1.915433	8.274981	2.019281	6.803769	1.343723	3.721451	2.434414	6.860041	1.550728	3.819369	3.85893	1.837584	2.345341	2.409385	1.760645	2.186484	1.167958	5.48121	2.250178	1.874033	5.013684
LINC02861	3.250587	0.5313909	0.7452335	1.837423	0.4061122	0.5291093	3.08445	0.04001325	0.2814803	0.6028426	1.096446	0.878828	0.6114079	0.5459524	0.1736245	0.7371814	7.283611	2.04942	1.440909	0.08314676	1.692511	0.2412581	2.263071	1.130131	0.6452875	1.405908	0.2162184	2.120691	1.030054	0.6730743	0.7108304	2.697441	0.1216335	0.2055984	3.045928	0.3975429	4.269415	0.8344658	1.236467	1.752881	0.4659959	0.5598079	5.744184	3.036829	0.06803978	0.8629381	0.2781954	0.1020964	0.2904667
SLC22A31	3.025348	24.0179	13.7121	9.501417	31.09414	23.88887	5.290254	1.848597	0.7194772	66.11974	33.6693	170.4468	83.61343	1.968253	0.4057058	18.73022	214.2334	12.70361	186.2733	0	215.2342	161.5614	0.7770249	11.94363	19.8911	58.72108	172.2737	128.9099	8.867144	0.8684278	95.16924	44.01154	67.80121	12.78864	25.01336	0.7033349	18.45076	45.53272	104.2255	20.58055	34.21009	90.68288	82.29644	88.39435	4.808996	48.06351	10.91417	1.952162	3.787196
ERV3-1	75.74202	39.64736	76.99432	17.35442	4.455692	48.20436	52.53609	0.7133888	8.345718	30.4511	2.531163	12.39037	16.08856	38.68516	7.467607	44.0563	18.97169	13.53687	20.93858	3.601944	19.57849	5.076105	49.43723	3.165784	16.94903	9.746993	9.675734	1.063141	8.826844	2.542232	19.06405	17.24567	4.629603	1.802663	3.380249	1.241865	108.7983	13.36642	8.919399	16.68513	3.454286	16.66965	13.90483	75.6996	2.285592	2.548067	1.834429	7.368157	1.983988
AC139769.1	17.25234	18.58879	67.92705	8.581054	0.7503363	27.78374	6.07878	1.774291	1.756665	3.704739	0.8444729	1.054248	2.390311	3.078422	1.953255	15.75046	1.466151	2.058316	4.350206	3.136828	3.970918	1.379442	9.079327	0.2685328	2.318512	3.382029	5.484314	1.514283	1.970305	2.061762	1.324653	2.697238	0.5060613	1.381801	0.6416561	0.3101237	1.666231	30.82576	3.104964	1.479102	0.4443757	3.244881	2.750919	7.738754	0.3675103	2.010847	1.827542	5.446079	0.8193843
GDF15	67.13558	1.663779	2.314652	170.438	32.27998	5.796015	3.888343	8.51243	9.615532	117.1302	32.24933	110.4341	217.5704	6.95904	2.145472	6.635625	47.0993	194.1072	96.7976	53.37145	14.24931	37.09365	18.46318	17.04067	12.44669	215.7088	187.6521	85.29816	3.561508	5.445429	5.959164	15.01185	42.17489	5.007201	100.2233	35.76446	84.81603	35.37398	215.2379	348.3817	47.17085	9.348014	247.0779	60.39232	27.36402	58.40074	277.7826	223.4469	61.89097
C5AR1	3.846401	3.420142	7.885586	1.956869	2.661783	2.482755	7.223633	2.655667	1.272677	3.844424	3.321972	2.526956	1.225716	11.58393	8.745074	6.914881	20.92171	4.654373	0.7820346	0.5835448	1.265162	9.319889	8.170479	5.56571	3.209966	12.98629	1.49802	7.556881	7.770954	4.294089	6.962371	12.18969	2.706888	5.37154	5.306111	4.577435	1.171043	2.181778	2.882743	6.402956	2.378805	6.097752	2.982724	4.293123	5.174666	6.972124	5.077381	11.95103	1.694963
ICAM5	1.320897	0.237058	1.4761	3.868938	1.980793	2.354107	1.007774	3.441529	0.5022831	6.312124	20.9057	5.400099	1.005865	0.5845297	0.9372098	1.202699	9.768025	4.177482	6.225604	0.1992396	2.874145	6.795667	0.2307601	2.969187	3.44502	3.609713	1.187491	11.29786	0.3676126	1.233445	16.95037	1.056393	0.06270248	2.551205	1.408122	0.5586439	0.09830311	5.263616	12.45901	4.794318	0.1663078	6.945574	10.8839	3.513431	0.8121147	5.787535	7.076261	1.093106	1.951317
ACSM3	5.448902	0.9233443	1.361323	6.549138	12.03693	3.030024	2.14459	1.080342	0.1110776	2.136586	2.414469	1.109963	1.129487	0.8756736	0.7348851	1.10732	16.63548	5.180058	2.50782	2.811191	19.6425	6.099045	3.96832	0.6727839	6.24521	7.174146	9.190221	4.559923	5.652917	5.068988	3.311799	1.080568	0.6430831	0.4284153	1.605589	0.6774861	0.6320172	4.70353	2.969493	1.556565	1.979747	3.444873	0.8674111	0.3845957	1.936075	1.141809	5.327454	0.254732	0.3197287
AC004253.1	7.079036	8.443588	4.044724	1.097456	1.740124	4.836579	6.204866	0.9144011	1.26353	0.9999027	3.852076	0.545744	1.320541	7.01795	0.5579642	4.311878	2.153836	0.5066209	0.3503012	1.221498	0.8500669	0.740217	6.118275	0.9616166	1.241407	0.5489575	0.789207	1.755906	0.9519554	2.073897	3.273708	3.341277	0.9651478	0.4065948	0.9545257	1.419505	0.1967069	1.552176	1.709051	1.381298	0.5152815	3.574511	0.2505128	0.6672982	0.7558426	1.139496	1.878337	1.749866	1.952317
EGFL6	2.873946	2.965735	7.571252	3.188647	0.9138563	4.149526	3.856109	3.230744	0.849315	2.459207	2.965122	1.348471	3.899221	7.127921	4.502714	3.491321	1.507867	4.467712	1.721273	0.8256811	3.242123	2.670863	8.838025	2.352902	1.42947	3.996763	3.19226	5.226093	4.357676	44.55915	2.854562	8.207412	0.7876968	4.575045	2.302173	7.147728	0.2577487	3.507345	4.420152	3.320918	1.953208	5.176774	5.662339	1.974775	1.625055	3.639165	16.66056	1.277462	1.388714
AC130456.3	10.56053	1.023956	3.118208	1.213918	1.732793	7.379667	7.653648	0.04405882	0.2656625	2.762238	0.7493608	0.2524389	5.024556	13.22533	0.04779473	3.556084	1.793298	0.6943471	0.1350292	0.3923716	0.4505489	1.534871	20.38003	0.7413411	0.667028	1.915577	0.8994108	0.8460526	1.067481	0.1665452	0.4472569	1.130241	1.696464	0.1741428	1.160417	0.1641513	0.9351607	1.538515	1.163847	1.430942	0.8275981	0.7251856	0.2896926	0.3184638	0.5327573	0.5199132	0.05569501	0.1798704	0.827807
ARHGAP27P1-BPTFP1-KPNA2P3	11.16445	3.352677	7.061345	1.854842	3.218358	15.58674	4.325678	0.7619507	0.3597987	5.059415	5.678775	7.767026	4.447701	8.287796	0.5775956	6.604104	2.539456	2.567976	1.02692	1.073714	1.007041	2.763459	9.920623	0.8495652	4.332627	6.112276	2.188193	11.6277	21.36632	1.034104	8.653429	11.90633	1.01702	0.7474611	4.304961	1.40231	1.237566	5.414005	5.481415	7.335931	0.9587606	6.240439	9.335767	1.572112	0.8949836	2.009699	1.125652	1.714615	5.049033
UBE2Q2P2	10.25475	6.064838	2.408129	3.012636	2.142661	10.39104	2.187324	0.4510388	1.133183	3.046963	0.9944348	1.004993	1.288736	6.290863	0.8644017	11.55442	1.246554	1.569721	1.059779	0.8301357	0.9364484	2.222619	8.381816	1.120319	2.147513	3.503983	3.484386	1.039345	1.753035	1.238935	1.384498	2.3141	0.558589	0.546705	1.10102	2.389972	0.5519812	3.675018	1.348815	2.407406	0.5196334	1.064088	0.3459913	1.337508	1.579371	1.382614	0.475134	1.319647	0.9373226
ITGB1P1	0.736692	1.140331	1.449963	1.567638	0.3098634	1.130388	0.795527	7.968352	0.598286	6.743733	0.5192615	0.1749249	1.058167	1.978667	0.9935652	1.365996	0.3796975	0.8119244	3.508764	2.691708	1.447487	2.372584	0.9250296	2.14655	1.055044	0.7177106	4.344329	0.492461	0.4160808	0.5539473	0.3984709	0.573731	0.7115152	1.882458	1.088475	0.7393547	0.2889772	2.309877	7.41805	2.386652	0.4473106	0.3768822	0.5520332	0.4837899	0.6748861	1.378958	0.2315596	0.5141368	0
CYP2S1	1.170787	0.3866174	0.9759603	1.134281	4.276106	2.429509	1.306433	48.74308	0.1560328	1.91476	5.195928	6.097446	8.592898	0.2427405	0.95794	0.4597215	7.665437	5.419468	5.293765	0.1786014	0.3428071	1.698948	0.9212639	1.177954	12.11715	2.080099	1.666334	7.289759	7.0387	9.926058	5.657206	9.036961	0.3015398	2.040488	6.28359	0.9400147	0.5622414	2.776758	1.789529	12.76055	0.605166	10.68544	38.63389	1.883038	1.111064	4.311937	24.60731	0.7923308	1.872974
IGLV2-34	0.158532	0	0.1835434	1.727874	0.1667021	1.911275	1.711929	0.1970971	0	0.5747379	0.06207897	1.693928	0	0	4.062383	2.420803	0.1485614	0.5824051	0.6040529	0	0.274845	0.08802873	0.1990611	0.1184424	0.1946054	1.145899	0.4141851	0.0756963	1.790765	0.07450396	0.5002007	1.352221	1.065141	0.3116109	0	1.101496	0.7349286	1.0515	2.112057	0.1488678	0.2221355	0.3244116	0	1.150677	5.176205	0.3609048	0.9966062	1.005812	1.009962
IL6	0.6722092	6.287858	18.55278	0.5402068	0.1881139	1.021939	1.434227	1.401875	0.2167416	0.1768798	0.4839999	0.4633945	0.3817975	17.53363	1.476878	5.7946	1.219223	0.7302349	0.330492	0.3201176	0.2756863	0.1866303	7.542099	1.441861	0.1685827	1.21301	0.4127552	0.4762757	0.8572994	0.9018796	0.6744058	2.782415	8.340817	2.610627	0.4156376	2.142773	0.2165139	0.9544765	0.3426363	0.3970648	1.397661	1.752748	2.791844	0.6820267	1.522979	3.42812	1.073495	0.2751521	1.024565
GRAMD2A	9.257191	4.214765	2.833053	8.983488	2.811966	8.164091	1.736516	12.61642	0.9385553	7.052986	6.464391	4.090706	10.43353	1.551518	0.2244637	3.630615	5.597848	9.678159	15.15968	1.042558	4.096753	0.9716081	3.98757	0.4100003	4.689754	7.967216	7.467553	7.066227	4.801616	0.9301416	1.780155	5.511591	5.345529	0.9946775	5.722826	1.507118	6.060115	7.946961	7.255352	5.018043	3.521177	1.343898	32.48077	16.20014	0.3212087	1.656642	3.951777	0.3767106	6.127699
PPP1R1B	0.3940671	0.2643244	0.5817044	0.3988236	102.0996	23.00951	0.452135	0.1224824	5.914433	33.40342	0.2661871	37.97765	62.82921	0.3063839	17.65817	3.9006	17.66558	0.7540105	3.556703	45.55472	0.6091773	119.9081	0.6679957	0.02944155	86.73785	11.77748	2.371644	4.101895	98.92202	26.39976	2.29578	11.20904	26.51787	0.2517384	31.21677	2.806468	11.42824	22.21086	25.91118	14.42712	0.3405037	24.15164	8.100355	0.2008998	0.8886308	4.861841	0.3174029	3.862769	4.644405
CCL5	4.599209	8.941038	19.16936	12.15079	1.762886	4.227742	26.03417	13.50193	1.334638	5.432452	11.04993	5.178504	2.378506	2.894234	27.07258	9.094365	12.65179	19.76685	6.303105	8.300943	12.31192	4.671024	4.321944	12.12633	6.264954	9.52092	10.87533	21.50706	117.7586	15.60429	38.71947	9.969714	4.934203	17.74508	44.67079	21.07477	25.78648	7.908121	14.99429	12.37139	13.52637	33.85135	9.318348	8.009764	101.1413	8.901628	51.18029	32.47436	110.4588
ADAM19	7.611365	5.823236	13.75432	6.670607	0.6047117	4.084892	5.368917	0.8796838	9.076889	2.111252	0.8414746	1.016342	1.802479	13.46801	3.247678	6.396332	1.626269	5.993932	0.3605774	7.866379	0.622599	1.274063	7.721836	2.392986	0.7101007	2.975838	0.9520083	1.921422	3.322003	3.691998	2.803417	3.738411	0.8754682	6.971082	0.6441657	4.338482	0.3115037	1.787328	2.924761	1.722589	2.12703	3.712143	0.5157234	0.9742032	3.656502	2.807651	3.670102	6.148092	1.972489
IGKV2-30	1.380447	3.086495	3.329665	4.059977	0.9374857	18.15577	2.329211	0.7866194	0	0.5908257	3.468623	1.638911	0	0.4878575	3.335704	4.768006	0.2695056	6.409692	0.8766512	0.3821096	0.4653572	0.7345885	3.900067	0.4297334	0.9884954	2.241465	1.331006	0.4943551	1.624315	2.784251	1.037046	0.2986343	14.44376	9.892649	0.1837509	1.776201	0.4922717	24.48572	9.658915	0.4320984	0.8596834	2.471767	0	3.976087	32.99394	0.2327887	13.74039	6.568727	4.458291
HBB	11.2637	1.413662	64.85137	28.87439	2.590917	7.25692	23.31977	14.19299	2.995294	9.18561	5.051459	9.306625	29.5156	7.853719	39.20967	57.85845	10.34133	17.14843	12.07068	0.4915461	18.53816	21.32005	13.99996	38.52292	7.349337	7.199257	2.79792	58.28833	18.69823	10.42607	4.922671	68.03456	0.9108244	36.29534	2.264157	1.380737	1.696229	51.92465	36.56046	1.804533	0.5865206	2.258224	4.925265	10.83762	25.99344	5.688663	37.97606	58.49826	0.2626272
BCL2A1	4.078595	4.208857	7.774722	6.179442	2.577607	0.722452	7.562985	2.100016	1.003736	5.538692	1.822978	3.815097	0.5917575	29.29385	12.08496	4.942909	6.794808	5.045015	0.5494164	0.7298328	0.809476	6.210876	7.811276	3.447338	2.680336	11.41946	1.060972	8.635703	12.21593	1.568278	6.295127	4.002946	7.352494	9.272071	3.405466	4.102878	0.8227131	5.01795	3.944158	8.472343	4.464196	3.878045	2.525832	1.267309	6.83219	10.84824	3.010753	4.46963	5.117974
ZBTB37	17.33591	16.34349	11.40852	4.775707	1.328238	10.9313	11.11689	1.915737	2.105223	2.626725	2.899175	0.5172119	2.692469	8.908462	0.8036041	25.3222	2.401956	1.363344	1.490868	1.31944	2.319101	0.9669705	13.4121	0.4666926	1.553393	1.303903	3.218389	1.460494	1.696752	1.960705	2.143383	2.10371	0.7540133	0.699996	0.7648971	1.402235	0.5852429	2.432253	1.55257	1.25865	1.370501	1.278263	1.025347	1.294618	0.8349018	0.4454488	1.506993	0.6259145	0.7073036
IGLL5	5.317682	21.81897	20.90739	9.042782	6.054534	36.95848	19.01058	7.683078	0.09070355	2.056164	14.86771	31.73899	0.4541039	4.079294	11.07602	26.22921	3.979786	23.32514	1.625103	1.165496	5.359514	6.006323	20.80632	6.94249	9.66902	44.60292	9.530782	2.825076	7.055784	6.989824	6.348132	3.372062	97.6356	17.21266	13.81365	17.90644	25.19557	12.80384	14.81685	1.50828	25.0152	15.37569	0.6429018	27.86445	25.28924	3.787407	29.02258	77.13737	26.03437
FNDC1	2.395743	4.329829	4.418243	0.7643947	1.166684	6.112408	1.113291	0.1993832	37.51435	3.454807	0.7792206	1.88843	1.176786	10.20629	1.359535	11.00212	1.150137	2.252437	12.83225	0.4034432	7.28938	0.8159868	5.884938	3.638502	1.770424	1.606615	10.76912	0.51883	0.4436415	2.13338	0.4012615	3.073236	3.389164	2.11973	0.7345076	3.522212	0.08403238	3.145698	2.701368	0.8021465	2.344955	0.6429542	0.3522677	16.81443	0.09686783	2.069676	1.774578	1.673649	0.4517617
CYP2D6	1.212059	0.5685317	0.6803802	1.582209	4.175997	1.650469	0.4214128	0.3310633	0.5736266	4.516229	1.639617	44.69606	1.250846	0.5192097	1.708989	0.5007655	0.7572192	1.596707	0.9271582	0.1016665	0.9869893	0.8208868	0.1152974	0.2058077	1.615604	1.633307	10.05517	1.630987	0.4321756	0.7508645	1.216821	2.588013	2.521726	0.1082921	2.361383	0.6663481	0.17027	0.7972819	0.4210483	1.155417	0.5832686	0.6200738	0.287736	0.2792863	1.18198	0.2880081	0.5483782	0.4544064	3.685348
LUM	170.7925	120.8381	203.4886	218.5848	27.93275	146.8454	226.6552	18.80298	32.08988	150.8945	29.23775	116.6934	27.40156	221.8276	109.842	263.5614	73.66588	194.9209	22.17821	14.2241	56.73264	27.30976	314.5582	74.20359	85.77742	131.9629	42.6806	75.05552	84.63288	112.5868	87.51163	202.4517	55.44805	38.39077	66.77296	86.23286	13.0416	114.0096	110.6986	65.50536	73.80152	78.86741	83.38663	120.5484	27.56924	72.59537	47.40899	35.06961	19.83536
LDLRAD1	1.454556	0.03898731	0.6561193	2.058899	0.0148979	0.6625265	0.0764962	0	0	0.1483832	0.36986	0	5.706817	0.240334	0.03821566	0.4944991	0.132767	2.359538	7.071807	0	3.143995	0.1730737	2.680327	0.09879345	0.01545918	0.3977555	3.807264	1.361992	0.6401513	4.620861	0.2043527	0.7566001	1.626162	0.009282726	2.972123	3.952141	0.3368175	0.2050273	0.2750793	1.339278	1.799906	0.1352967	0.2187636	0.5092739	0.4659173	0.6402915	0.3414163	19.09218	0
AL354733.3	8.857871	6.410413	7.724823	1.850872	3.991874	8.825723	8.38516	0.7866194	1.652898	1.981004	3.063199	0.2731519	0.4797201	6.504766	0.6205961	3.889689	0.4851101	1.197415	0.8766512	1.443525	1.794949	1.4053	6.789006	0.2578401	1.647492	1.193038	3.520725	0.9337818	3.248631	1.21642	4.407446	1.279861	0.3381482	1.01753	0.6890659	1.154531	0.4512491	1.248564	1.532595	2.214504	1.182065	1.294735	0.3918278	0.6361739	1.053861	0.9311548	1.084768	2.335547	1.526812
LY6K	0	0.01143429	0.423342	0.04600674	0.01165144	0.08500944	1.181576	0.04132759	1.391333	1.094649	5.58421	0.3025651	25.52149	0.5168952	0	0.0241713	0.00519176	0.02713767	2.585948	2.690842	0.02561328	0.02461065	0.1669577	5.629306	0.01813561	0.1253602	5.624372	0.01587211	0.01043028	0.1510136	0.3396204	0.02054606	0.004652923	0.1470128	7.716721	0.444818	0.5966469	0.006681209	5.863592	0.03641729	0.04657769	0.1700577	1.864399	0.09191448	6.965006	0.03363334	3.256446	0.02109001	0
CSDC2	0.5797879	0.6410413	0.9909084	0.7737839	0.2213676	2.451029	0.7267139	0.5062968	2.569897	1.155238	0.4000178	0.8850121	0.07035894	0.3122288	0.9495121	1.460516	1.358308	1.572135	0.2103963	0.3515408	0.3988776	0.2529539	0.329339	0.4744257	0.6269885	1.422969	0.5306849	2.201528	0.1299452	0.321135	0.6782282	2.431737	0.3072318	0.2374236	0.7938039	0.7566617	0.1673724	1.215269	1.625264	0.6416662	0.3868575	0.6355973	0.9403866	0.9494895	0.1264633	0.5901194	0.3145826	0.3678487	0.2638331
LIFR	35.37658	44.28382	20.8314	21.49913	12.85489	12.94782	74.84692	18.50506	15.96267	7.660246	16.17935	1.589318	6.122119	17.10092	4.92674	19.03112	6.741956	7.374604	10.25912	1.207244	9.230936	5.665284	28.56601	4.288786	7.410264	9.79861	21.8288	7.803954	6.645947	1.512391	4.404474	5.245015	1.835694	9.9696	5.791197	7.847384	6.62932	8.087847	4.115956	8.712489	10.95958	6.651163	7.625185	0.2914702	0.6733195	3.0619	7.883628	2.665546	2.704248
PRSS3	0.1078475	0.3895216	0.4994498	0.1959088	0.1488448	1.152466	0.07278785	0.6201332	0.2863376	0.2443672	0.0211158	0.09602996	0.5371865	1.600782	1.218162	0.2940793	0.06316537	0.1981017	0	0.01990154	0.07790577	0.8533602	0.135419	0.4028751	0.06619389	0.4067175	0.06037829	0.03862149	0.05075986	2.021032	0.09722307	0.1899794	0.305692	0.1192417	0.872099	0.1040743	0.08653214	1.365617	0.08353536	0.2152053	0.5414998	0.1931068	0.1102016	0.03727581	2.425653	0.1636796	0.02118686	0.3592273	4.895341
OPN3	1.525029	14.6075	5.794894	2.976604	1.836629	1.442871	5.225499	0.8264677	8.468475	1.437332	1.245403	1.021344	1.195816	3.464043	1.555772	3.952317	2.552865	2.42618	48.74621	11.79078	31.59905	2.153213	4.206251	3.944009	2.581395	3.621149	1.877843	2.613963	1.276046	3.271118	3.019847	6.433888	10.66232	4.323466	3.065763	2.676687	0.6646812	2.169207	0.8399939	4.485909	2.015117	2.613955	9.491976	5.509803	6.604234	3.43223	0.4301882	2.629781	0.3598343
AXL	8.887601	7.590479	11.89222	13.23288	3.247174	9.750421	11.1625	10.05398	4.410209	8.289281	3.943845	5.983743	3.662279	7.457006	3.345909	10.99466	6.281143	14.64113	1.069662	2.248866	3.96401	6.609883	12.76649	3.518411	5.004398	11.12862	1.894118	8.97781	8.964305	9.274124	13.30504	10.56593	1.177023	1.997614	6.590647	6.706762	1.263392	6.492742	9.531161	13.68762	3.142811	10.3672	14.42145	12.13702	2.737911	13.41821	10.48619	4.694375	3.918876
CTHRC1	11.64558	34.04529	46.29809	5.677069	3.891546	12.84671	57.4565	75.69037	66.23366	14.54638	17.83543	9.207341	8.006139	76.17004	71.54677	30.06074	7.09	5.150645	1.467872	54.7088	1.255476	2.938678	65.311	62.88626	9.209895	10.8287	4.271084	3.522094	2.377939	36.66658	5.681856	18.86787	46.07024	16.9445	8.503911	25.68441	11.23341	9.611457	11.51313	15.69185	95.38202	16.98147	11.22004	17.42762	28.48865	13.94914	20.78374	13.22252	10.95694
RN7SL8P	7.927194	21.06011	33.78233	25.12346	33.6533	42.14733	10.24503	0.2096935	0.1053662	1.32485	3.236275	1.201458	1.641148	4.053252	0.6824224	77.26548	0.1580559	0.8261687	0	0.2489937	0	2.341366	8.89489	0.5040482	13.25072	3.02133	8.120653	3.704565	3.016586	0.07926549	0.3801203	0.5003969	0.566607	0.165763	0.06735231	0.1302102	0	31.32362	2.978632	0.8711007	0.07877738	0	0	0	0.1188565	0.08532669	0.1325374	0.2140187	2.507186
ADAMTS2	1.529141	1.915257	8.291113	1.08444	1.353254	2.104534	4.750536	1.353283	1.790224	2.704852	2.038632	2.148046	2.801643	6.831401	3.046266	5.321906	2.067413	1.215017	0.1779076	0.2046335	0.6340944	1.122942	3.678915	3.53201	3.104606	2.375297	1.762278	1.775185	0.5933495	13.60886	1.941477	6.209833	1.328361	1.325026	1.065107	8.159966	0.1352835	1.295072	3.316394	0.6056095	2.491566	1.492918	2.946125	1.046962	1.06524	2.564363	1.729038	2.517998	1.007017
VMO1	0.1117423	0.1153112	0.646859	1.65287	0.9546966	0.1837057	0.5279159	0.694626	2.862075	6.515486	2.625407	8.755828	1.889806	0.1579613	1.808462	0.6703398	2.27754	1.471002	3.246502	8.536795	10.07377	1.504655	0	1.836669	1.188797	2.510877	6.068206	8.51013	0.9466745	1.417895	3.198312	3.916089	3.777321	1.372757	2.141854	2.113525	0.9364197	1.549691	1.852217	2.334704	0.6523905	4.344611	2.435871	2.49112	5.026508	1.229533	0.8780808	3.651111	5.250103
SLC16A3	2.14472	3.978645	10.52137	5.565659	8.819079	4.056202	6.69891	15.16467	11.59733	12.54464	6.228512	18.97867	23.52415	13.1708	11.0186	7.676154	15.24434	5.900195	2.014495	27.40597	3.649098	28.74519	2.047951	65.15284	3.624614	7.718303	5.623834	7.911513	0.8169431	6.519941	16.31281	5.075621	4.771184	32.2131	21.06466	9.291438	13.39313	5.623974	6.292602	18.32251	2.949278	20.45406	9.442287	8.507588	6.597319	34.87551	4.852209	11.6168	5.105238
CCNL2	51.34206	52.44789	25.00078	18.7539	24.65413	53.54352	37.20209	26.13852	24.7173	26.04194	63.43328	21.27474	14.26624	41.16377	15.36553	31.58974	18.45283	19.1609	42.66812	45.74382	23.09588	14.28174	37.17242	13.16302	16.2272	30.34592	44.22368	66.10501	21.47369	30.90359	57.50837	47.50509	11.85387	11.77958	23.43951	21.81305	6.035179	26.76787	34.25557	32.49207	14.5674	27.12707	17.34704	22.13276	19.77719	14.75961	22.73301	16.96234	94.42117
S100P	0.2804034	1.663814	5.47834	0.1819153	0.3409254	5.800746	1.608612	7.604174	0.8977525	58.44205	0.1921538	0.7490337	179.7988	2.229661	0.5199917	0.611685	3.826558	0.08584409	547.2974	1.759296	457.8148	10.31518	1.408358	0.8117933	0.3155242	2.665694	145.0397	1.45603	0.9568233	1.803723	0.2211825	0.4289535	174.4879	1.532919	3.317206	1.840033	4.474673	16.50608	45.59945	8.623402	61.37459	1.434508	56.23034	4.324926	34.42337	0.4698967	67.7556	27.61944	1.060657
TNFRSF17	3.611636	3.10582	4.2279	3.832263	0.2004377	4.486165	4.225081	0.1496739	0.02506923	0.8486552	0.911417	0.8575699	0.0371876	1.645101	2.273114	4.070605	0.131619	2.432505	0.2293564	0.01481045	0.3246678	0.6462002	4.383797	0.08994421	0.7060681	5.019336	0.853721	0.3257378	1.775415	0.3394662	1.049105	0.1785853	2.156958	1.084576	0.3365206	1.858815	0.9301646	3.43597	3.120726	0.452196	1.274531	1.313896	0.05467364	1.289917	5.693486	0.121808	2.901122	5.677621	1.022609
AC116407.1	1.599299	0.9554816	1.559258	3.218274	2.684853	5.842813	2.499641	0.156975	0.1752808	1.322364	1.779908	3.464365	0.4160174	0.753601	0.1135237	0.9487047	3.720492	2.71437	2.619263	0.3624346	10.57188	1.74494	0.9512359	0.6079156	1.779521	2.94512	1.874509	3.255509	1.61111	0.07252371	1.631451	2.694993	0.4595045	0.2206026	1.378132	0.2599319	0.880486	8.425268	4.250931	0.4610806	0.380043	1.578945	1.013018	5.711988	0.2570392	1.12136	0.6393955	0.3026243	0.9086393
CCT8P1	8.962078	2.794051	8.996727	3.035362	1.985863	11.03919	8.844537	0.8078957	1.014873	3.378334	2.194718	1.864422	8.254929	1.990294	0.8764001	4.104971	14.33568	2.967501	1.41854	0.3397555	6.399614	4.359999	7.309521	0.8091541	7.733087	5.735118	5.285208	7.937924	16.59213	0.5153453	3.490408	2.761318	5.309676	1.21076	4.681656	3.302641	4.605578	4.065179	4.697742	9.254782	2.80746	5.097394	0.4611129	0.5708576	14.72352	1.239631	1.127648	1.391444	7.086545
AC007485.2	18.48947	14.74741	17.5116	1.634292	3.990351	23.62728	21.14315	1.974163	2.538774	4.163029	11.47686	2.268619	5.698894	10.80486	1.451905	10.80264	4.741488	2.224634	2.127864	4.469788	4.681487	3.265327	9.969178	4.242683	4.482071	3.69616	4.017976	4.741894	7.220262	3.105143	6.332389	3.363571	3.401767	1.296073	2.385896	4.217812	1.468399	2.71009	4.602853	4.877632	4.387054	7.35239	2.163397	2.679029	3.009224	1.654273	2.410956	2.031958	3.286263
SNORA55	48.18784	54.18514	30.01138	11.90131	2.358835	36.42362	32.2984	2.065869	1.453272	2.208838	5.595844	1.972764	6.159369	24.42901	1.120521	36.97296	2.802858	0.8139291	2.849116	1.839787	1.344365	0.8304044	48.40577	0.2482904	1.631802	2.193262	4.961456	0.4760456	6.256622	3.436012	4.493866	1.232459	0.2791064	0.3266144	1.194381	3.848436	0	14.42785	2.780057	1.092249	0.7761031	1.020094	1.358336	1.608106	1.795466	0.5043755	2.872625	1.05424	0.3528632
IGKV6-21	1.105038	0.7982315	1.535254	0.6882314	0.6390932	5.571199	1.044129	0.893005	0	1.769395	2.16359	5.77252	0.05120165	0.4686316	5.886874	5.664866	0.3106616	1.217887	1.157892	0.1223504	0.7663165	8.71311	10.54534	2.476789	9.404967	5.03555	1.031091	0.1055274	1.560303	3.713178	0.8467507	0.5327502	14.52419	5.918881	0.1765095	22.09533	0.7093078	1.465884	1.814569	0.05188374	1.703221	1.69597	0.07527725	8.937381	15.31472	0.7826517	10.07284	28.11394	0.5279911
ALB	0.1859945	0.8225779	0.5998722	0.04826655	0.01397	0.6552369	0.1255305	0	0.2489849	0.1364655	0.4682118	0.03154552	0.01231144	0.45073	0.5375314	1.043324	0.01244977	0.1220171	0.4555886	0.02941916	0.007677537	0.0184425	0.1000906	0.07940588	0.04892506	0.9394127	0.13388	0.1712749	0.02501167	0.7492314	0.1497068	0.2118574	0.04463058	0.02611368	0.07427302	0.05128209	0.05211346	0.9452655	0.06174245	0.3243617	0.2730265	0.08155922	4.045445	0.3168389	12422.56	0.05040768	6.503947	0.1432917	0.2045394
IGLV10-54	0.2458331	1.014738	16.36553	2.488004	7.011879	54.96474	24.88746	0.07640886	0.2303622	1.633935	7.268002	1.021513	0.854296	0.5212724	0.3315514	5.094582	2.073347	2.63412	0.8196088	0.9980214	1.065495	3.890388	1.697746	6.795675	1.458563	95.18156	20.46091	7.336319	0.2314093	0.722076	0.1108077	0.5014251	18.8913	0.2416052	2.552376	11.10247	7.057018	24.53228	8.911415	0.2885589	2.870518	0.1257651	0.3349322	1.996758	2.829543	0.1554582	24.53358	12.94549	0
SCARNA12	30.40819	71.16086	42.13136	157.0455	0.8299604	57.18508	24.89668	0.1032935	0.4152207	0.1004017	0.9109514	0.5918291	0.8469132	16.20771	1.232573	72.496	0.1557143	0.4069646	0.4748527	0.3679574	0.2880782	0.2768015	26.0807	0	0.2039752	0.4699847	0.5581638	0.5553865	0.3128311	1.444687	0.3744889	0.8627214	1.395532	0.1633072	0.265418	0.5131248	0	191.5698	0.7207554	0.3120711	1.474596	0.6800629	0.2263894	0.5743236	2.263849	0.3362504	0.5222955	0.7379681	1.235021
KIAA1671-AS1	5.109964	3.289681	7.001691	2.74945	0.9243083	9.351393	2.024978	0.3497083	1.054322	2.747672	1.174895	1.502764	2.107025	1.988134	0.09484032	2.812345	1.537618	3.214893	3.527903	1.643697	3.52196	1.470779	3.119873	0.1401012	1.342784	3.197075	2.817065	2.708535	1.632802	0.5177519	1.077683	3.025127	0.7480752	0.3916302	1.834629	1.881994	0.7188607	3.392127	1.960855	1.804925	0.8539567	0.6715355	0.159679	2.770797	0.5065578	1.114686	0.4789073	0.8625601	0.6222117
ROR2	0.8405354	1.026533	2.669455	0.960543	3.32256	1.132525	1.363577	11.29854	1.618633	0.4566226	0.2264741	1.428202	0.4966507	3.172164	0.6344097	2.16161	0.7948979	0.7648947	0.3085155	0.7086563	0.2762937	0.1198934	2.081794	1.031272	0.5679613	0.7003725	7.054277	0.6590834	0.2032488	5.79664	0.6326017	1.269742	0.4630586	0.3524101	0.7267288	2.131258	0.08249655	0.5812181	0.6785288	0.3403388	0.4358076	0.6312031	0.4202484	0.5463873	0.277141	2.570859	0.6786789	18.67462	0.5240182
TMEM161B-AS1	11.5724	7.446804	7.500635	3.215545	1.328472	9.471044	11.21422	0.2198971	1.288035	1.581684	1.207107	0.5879627	0.7633302	8.258078	1.315394	9.271045	2.339398	1.76987	1.511527	1.174993	2.622492	1.784649	6.738796	0.7173518	1.075247	1.365804	0.8412065	2.239205	2.1216	1.282462	1.990806	0.8021118	0.8148726	0.6456503	1.614392	1.365462	1.048808	1.986714	1.615802	1.87443	2.062906	1.582192	0.8537414	1.917819	1.41496	1.689868	1.183372	0.9490299	2.135542
DOC2B	0.7375374	0.2728446	0.3463926	1.325319	0.1737665	5.368643	0.3756792	0.8217981	1.417018	6.909549	0.3623744	0.4543353	4.265253	0.3344184	0.8211012	1.381224	0.241251	1.17583	0.1723256	0.01797559	0.8122305	3.23765	0.4892558	0.187142	0.2220698	1.036474	1.607491	0.9568162	1.002098	1.53851	2.524664	1.042468	2.454301	0.2222427	0.8446614	1.708161	0.5136101	8.730717	1.358123	0.6043715	7.130086	0.1637403	0.3175701	0.1779619	0.3497614	0.1900795	0.7435906	3.054811	0.4580436
AC009237.8	8.523079	0.7329408	63.45516	2.518975	1.244768	37.49519	16.45812	0.4415182	1.774822	2.718	10.19799	0.4216197	2.797312	4.518152	0.3193041	17.04326	3.161535	1.956973	1.24038	4.237821	2.189091	0.5587153	4.756458	0.6190883	5.328113	1.785694	1.988182	1.469587	12.14594	4.005521	6.456228	2.458414	0.3479625	3.199356	3.167158	1.279427	1.224185	13.06215	1.797134	11.56063	0.7740553	10.29515	0.7257601	3.682339	0.1112254	1.227669	2.046461	0	0.5656053
CRNDE	16.07148	39.07503	42.36222	8.444752	18.02674	7.758231	20.61714	7.808985	6.34042	12.38556	7.06638	7.386027	24.46501	7.04683	6.951711	18.81271	9.866061	8.546256	30.65649	7.153092	20.45355	14.90853	8.863264	13.80991	48.20343	9.098904	32.34373	11.59647	8.239972	1.682084	18.46979	9.576207	8.950943	7.397817	13.52039	0.7696872	15.3731	3.751241	13.42459	8.369747	15.45997	21.19756	6.818848	21.81281	3.007015	7.353795	13.09917	3.44104	7.283096
AC090181.2	37.72093	34.3097	43.82672	2.910645	0.3334662	69.73334	70.20215	3.444652	0.4587818	1.19003	2.457477	0.3170513	1.608585	41.43159	1.035481	60.65876	3.347163	0.6540502	0.4451744	0.3942401	0.6944743	1.353114	64.96888	0.5985573	0.3551355	1.405758	0.7226227	0.4781708	1.445447	0.7687101	1.05325	1.609349	0.8130221	1.410712	0.2666029	2.473995	0.2618856	8.977149	1.84096	1.003086	0.5301061	0.3415495	0.8641201	0.4384346	0.454791	0.06755029	1.416493	0.6353679	0.8860962
ASPN	22.92269	9.765571	26.60227	10.16251	2.850657	11.76542	23.51277	2.585682	1.316266	12.89024	1.934652	5.002992	1.498073	16.79257	8.721009	29.47975	2.382997	7.317948	0.4671628	2.849063	5.689254	2.395397	31.17773	7.246663	6.741093	15.55516	3.952342	7.328597	2.530512	2.172484	3.880736	16.41591	1.655146	1.624477	1.610238	7.333842	0.3303402	6.275676	12.5609	4.852579	2.765692	2.769123	4.640066	8.042159	0.8106619	2.559144	6.037588	2.247196	2.131108
SCT	0.4903229	2.65641	1.277281	0.381724	0.3866942	0.4030482	0.4963893	0.1524002	0.07657759	0.518468	0.960019	0	0.1703924	0.3465654	0.4133068	1.60442	0.8040987	0.2251648	0.1167671	0	0.3541946	0.2722637	0	0.9158253	0.4012628	0.6163734	0.6862669	0.4682416	0	1.036949	0.9392918	1.136489	1.338338	0.1807088	0.9790007	0.09463367	0.131138	0.3695658	0.455747	0.6906491	1.717605	1.003372	0.6680342	0.7202583	0.259146	0.7131539	0.09632498	0.6221745	2.798321
FAM184A	10.24439	6.417818	6.387008	3.093331	5.905413	5.200569	10.92885	4.513968	3.658563	3.296788	8.239603	11.48563	0.58967	2.035088	1.293108	8.265717	9.662144	1.918077	6.39049	2.17629	2.362752	3.384609	10.31096	0.6152287	1.767209	4.432008	3.576375	5.166479	1.94601	0.8010586	3.597516	1.398796	0.07496216	1.745947	1.602779	2.66738	0.2607947	3.982658	3.015207	6.30511	0.2071003	2.745653	4.440614	0.4577782	0.3828039	0.6365386	0.2760302	1.881557	1.091403
TMEM119	4.811437	2.177678	5.08189	11.56591	1.612499	5.782207	4.234797	0.4809996	0.2460856	9.269924	3.476208	7.215527	0.9321622	3.182012	4.382997	4.557427	11.4171	15.21236	1.179314	0.2596125	2.349613	1.585815	5.811849	1.019556	3.32731	17.13256	4.867524	8.517768	3.112125	2.138876	11.52214	17.8695	1.022034	1.07156	3.455053	4.985227	0.6672451	4.758951	10.78808	3.282912	2.615241	4.692626	5.136888	2.582025	1.582939	4.377107	8.67831	5.67683	3.024897
HLF	10.9613	0.1753159	6.774119	6.376791	9.202029	44.85948	2.981193	0.06758978	0.9042465	5.824503	5.918208	13.57836	1.067417	0.4130753	0.4628386	7.790136	11.23988	5.234383	2.07793	1.396978	1.65333	10.84859	7.40657	0.2233937	6.598454	8.091966	2.394304	6.995751	29.07382	0.5317463	22.68511	0.8089763	1.672229	0.4675108	3.869707	3.672394	1.706025	24.24128	9.327212	5.925073	0.8093713	15.18553	0.1342494	0.1503228	0.499634	4.508783	0.405843	0.2673126	2.211541
AL513327.1	15.66627	8.729054	11.60465	1.154109	1.160324	10.44673	16.18439	0.2083878	1.619516	1.400998	3.395526	1.114378	1.2685	49.74202	0.1582404	15.32031	1.193745	0.8620756	0.5641463	2.499178	0.4778583	0.7321622	14.63429	0.8515465	0.6401215	2.096495	1.101035	2.075511	0.9256373	0.6433041	1.213848	1.450403	0.4926941	0.6149951	0.8745902	1.043822	0.5698214	0.9635036	1.232503	0.7869788	0.7254582	1.120452	0.1979145	0.5136728	0.5879571	0.7235873	0.5619717	0.8861919	1.963598
GREM1	0.3900997	3.772007	14.92564	0.2439155	0.3940543	9.436451	6.774901	2.426894	0.2513754	0.104863	0.5304424	0.2880943	0.05835291	14.87621	3.297581	24.19267	0.4418445	0.1974778	0.002925972	0.3502976	0.01065057	0.04690426	9.40705	3.520366	1.009263	0.02702911	0.1398658	0.01466661	0.02891428	2.237516	0.1010705	0.5627324	0.7274806	3.091276	0.7016149	3.156266	0.04490977	3.009712	0.2569544	0.1413358	0.8148923	2.005129	0.403846	2.196593	0.2633569	0.7567705	0.3524046	0.5320282	0.9148327
PI15	0.463943	6.236825	3.135729	0.1692046	0.02966673	1.360541	2.039525	0.07794643	0.1527485	0.06439967	0.5352012	0.0297734	3.442373	13.68401	1.784127	13.58768	0.02056317	0.06142003	1.098877	2.508239	0.07970862	0.05918198	8.494231	0.04215663	0.07696103	0.1379217	0.05615958	0.604703	0.05901649	1.647052	0.1299931	0.2232067	0.173759	1.118344	0.08011498	1.839247	0.004471445	0.5935156	0.4059753	0.07359139	0.1171313	0.1924437	0.8072002	0.3380452	0.01767234	0.3187589	1.783439	0.7040544	0.1797354
NPW	0.03760649	0.07761514	0	0.1366271	0.9391841	0.6182551	0.1015247	0.1636418	7.141935	0.2726753	0.2061667	0.357181	1.376565	0	1.648377	0.1230548	1.039618	0.02302608	0.2507604	0.08327619	0.3911875	2.672886	0	0.2247726	0.4616372	0.04727423	0.9263741	3.357857	0.1416	5.09	0.135607	0.1255187	1.263348	0.2771979	0.2552952	0.2612936	0.02682117	0.5668947	1.153502	0.229541	2.178033	1.15434	1.537095	2.014706	31.60698	0.8275902	0.6501331	0.4533321	0.3593703
WNT2	1.746806	0.8473739	3.370663	2.820565	0.7143227	2.48723	1.712997	0.3155521	0.03730768	1.939541	0.3040114	0.8862665	1.722522	1.35074	2.144464	3.419737	1.552998	2.504762	7.096717	0.1487748	0.8196569	0.2652872	3.93684	1.483546	1.325669	3.364183	0.4179263	5.467792	0.7729687	5.048381	1.177677	2.945598	1.836948	0.5355716	0.6140827	1.406184	0.1437499	2.691718	1.521861	0.9112891	1.220328	1.145697	0.35597	2.089926	0.5225465	1.027214	0.6804615	1.060906	0.7292115
REV3L	31.38893	23.6946	13.7037	10.16489	2.071218	19.03556	18.02406	4.385961	2.794845	4.30572	2.983438	1.418961	1.301647	19.42203	1.755588	15.41889	4.293956	4.454911	0.9080483	2.907826	1.462765	2.202493	23.30449	0.9199235	1.775939	5.412862	2.126638	2.863745	2.763363	2.695607	3.251859	3.808373	1.031065	0.7399099	2.061929	5.848384	1.494941	6.287871	3.061978	3.697571	2.258226	1.474108	1.736593	2.494806	1.589485	2.161914	4.840639	4.760499	1.004489
CXCL10	9.003429	44.40774	118.903	13.60281	1.123255	2.341518	62.36186	17.81022	0.3813251	0.9912111	12.68327	0.6341026	0.512626	29.98498	55.80022	7.822911	2.699181	14.13216	1.671675	23.49952	10.20767	5.507784	21.6044	4.731453	5.494843	4.136345	4.997844	6.88566	37.77915	39.29162	20.06764	7.965396	0.2883625	9.860923	60.83116	17.22961	2.258338	3.105484	4.408848	8.54414	14.59351	29.70505	7.718607	7.621509	54.08204	5.664575	35.10505	23.88983	27.44366
ECRG4	1.28847	0	0.3878553	1.471205	0.06774368	1.977043	0.06956863	0.1121336	4.588057	2.794929	0.4742748	0.4895083	0	0.1821409	0.3823029	0.3935021	0.1931895	4.007701	0.4173031	1.673879	0.8488463	0.2432546	0.8412935	0.1155171	0.1265326	3.207018	0.1154158	2.153279	0.4123765	10.00339	0.267154	0.955669	0.0757483	0.06331555	0.391038	0.1790484	0.367578	0.7924544	1.668673	0.5444664	0.01203606	0.0263666	0.05266381	0.1157884	0.08474467	0.06518351	0.3037474	0.3433395	0.0136808
AL135999.1	2.628512	2.327006	2.002111	1.278063	2.527583	3.68448	2.577	0.2063958	0.2679153	2.210975	3.93297	0.6405551	1.685849	2.444553	0.8209551	1.358043	1.717755	1.109647	1.265103	1.664488	0.9273934	0.6606362	2.518802	0.6511594	2.971887	2.139061	2.0034	2.351604	1.119941	2.168277	3.672832	2.703771	1.121202	0.3467068	1.193276	1.409788	0.2960006	1.117791	1.993103	1.143202	2.332617	3.397169	1.168596	0.5355395	1.153625	0.9063362	1.119722	0.6144045	2.218044
GUCY1B2	3.558222	2.96486	5.769998	1.31911	6.152725	0.08477912	2.878813	0.4190254	0.0483231	2.854402	3.383854	0.8789974	2.693207	0.4373895	0.02235522	7.050951	1.071783	0.8389885	2.757888	1.341776	3.58253	1.009371	3.177477	2.584116	2.220115	0.5417558	4.029502	5.033655	2.049198	0.7660053	4.602339	0.09015772	2.909478	0.488715	0.939913	8.385989	0.01970299	0.04664175	2.006297	1.935264	1.058062	0.06783879	0.8129943	1.310052	0.1401686	0	0.8509814	0.1472301	0.4047932
COL5A2	12.70828	46.75678	53.08964	12.21853	6.129477	13.93524	29.64504	5.779728	68.48617	11.36086	6.842228	7.346587	17.32807	137.0085	9.884572	54.15926	9.996639	7.0134	1.558733	3.156124	3.608627	5.148832	59.7194	20.37571	12.88584	8.691039	8.412236	4.244895	2.201315	48.00611	5.380582	27.84968	9.348759	14.51075	4.784367	38.78875	0.6886026	10.60389	12.81833	5.157284	12.72631	13.72124	7.77731	8.061077	4.20749	11.31197	15.16909	6.746194	6.034449
SNORA38B	75.00256	36.75521	80.49148	48.52557	0.4501593	71.318	69.80522	0.2128949	0.6418488	0.5173373	1.072876	0	1.904232	14.03987	0	29.13675	0.160469	0	0.3262347	1.137578	0.3958327	0.09508447	80.41615	0.2558718	0.5605426	0.2152602	0.5112951	0	0.3223832	0.5633295	0.6174778	0.3810274	0.2876288	0	0.4102835	0.7931891	0	89.82988	0.5305452	0.1608	0.6398407	0	0	0.3551161	0.8849211	0.08662939	0.2691217	0.2172861	0
AL353804.1	46.8541	21.04429	24.99242	4.491816	1.202954	19.73417	20.94741	0.7420639	0.37287	1.412526	0.03895421	1.181034	1.106228	18.14051	0.6708217	23.65363	6.805166	1.522733	0.8528397	0.3671415	0.8623185	1.657126	31.35235	0.9661856	1.50607	1.156725	1.856421	1.139976	3.932932	0.7713885	2.600663	1.291213	0.3759582	0.6843695	0.8739372	0.5375864	0.3902154	3.179085	1.756799	1.307792	0.6504811	0.5089163	0.6776622	1.203405	0.7944847	0.9058629	1.719753	0.5680274	0.8449939
LINC01508	0.1123721	4.725411	0.2276765	0.233289	0.8788396	0.3694819	1.251386	0	0.3334505	0.1527716	2.266174	1.000588	0.06508412	0.07942576	0.01894431	0.06128341	3.435563	0.3096193	4.870437	0	7.127095	0.1949916	0.3880259	2.707563	2.1381	0.2118904	3.491582	0.5231434	2.618026	1.260852	0.835741	0.4375731	0.5780492	1.9603	1.076962	0.1084406	0.2905235	1.118	0.156672	1.068409	0.1443348	6.611132	1.913749	0.02912975	2.883764	1.520706	0.04415146	0	0.0745719
LPAR5	1.390828	1.378407	1.849405	0.6217953	2.881572	0.7244477	1.672914	0.445132	0.1720528	0.8986234	0.5554143	1.389654	0.4274976	1.031718	0.8543197	0.7810343	1.393686	2.487318	0.4459943	0.2134559	0.5411414	0.9290435	1.435159	0.9362332	0.7268731	1.293973	0.8840163	0.9271054	2.28142	0.9319169	1.69451	1.475887	0.2313037	0.162405	1.303261	0.3614553	0.6138287	0.2490996	1.297018	2.140101	0.3923394	1.056728	1.341451	0.9471581	0.4916722	1.654547	1.720545	1.109573	0.6872059
AC019080.5	10.37159	13.27152	13.31162	1.261151	0.4674045	11.62717	9.999916	0.4052597	0.4072673	1.092217	1.810213	0.3518139	0.6041389	6.367281	0.599486	12.73468	1.110776	0.6894743	1.806573	1.378017	0.8219934	0.707544	11.46035	1.815439	0.8972755	0.4842643	0.4202818	0.7640626	1.450512	0.5292045	1.121983	1.120935	0.4230841	0.6989635	0.9466691	1.052346	0.8031117	1.679596	0.7161309	1.864388	0.553627	2.122389	0.3633594	0.3892048	0.3480385	1.244282	0.4657192	0.6016271	0.5663524
SNORD9	63.4143	15.1357	29.46754	24.62854	1.360866	50.1175	39.59659	0.2681657	0	0.5213168	2.027117	0.5121598	0.5996501	18.90448	0	32.46636	0.4042584	0.5282713	0	0.477637	0	0.4790794	39.00067	0	0.176517	0.813435	0.3220176	0.6179438	0	1.723262	0.3888923	0.6399307	0.5434524	0.2119853	0	0.3330377	0	47.6015	0.6682829	0.6076384	0.2014883	1.324161	1.175483	0	0.405331	0.1091197	1.694949	0.8210909	0.2290218
IGHV1-46	5.890612	21.27561	15.06737	15.17979	5.149823	44.81773	18.21408	5.492689	0.2567395	3.807602	27.78749	27.64881	0.2221604	7.165174	22.2171	76.27852	2.599597	36.94834	1.50068	0.7331059	7.085405	7.150352	21.58765	7.778503	7.006783	44.81717	13.8561	4.709581	5.287085	12.40934	15.06646	4.470722	82.37688	15.38204	1.942009	39.5537	2.540272	26.3914	27.14269	1.73664	60.68889	6.167288	0.7465665	24.8818	47.52831	7.467453	92.63169	51.7141	2.472736
ZNF100	12.3425	11.84043	14.36832	4.497149	0.7277712	9.615736	5.064942	4.061907	1.869341	2.62393	2.667668	0.5880697	1.358191	5.7839	2.759104	6.076145	0.9092757	2.210239	1.505998	2.546819	2.486047	1.277255	9.908771	1.860488	1.160549	1.66755	2.127303	1.636137	3.289411	2.555856	2.247953	1.721193	0.6809868	2.610767	1.33853	0.8381349	1.16144	5.637924	2.278873	1.287081	0.912731	5.512398	1.890516	1.228907	0.8495276	1.076146	4.612149	1.743514	2.40272
TAPT1	20.48936	20.14423	8.938033	14.10257	9.621563	9.365774	10.48264	4.713523	4.278582	10.81846	7.558789	5.19854	3.826689	8.134282	9.020564	16.39078	5.215078	10.92769	7.839801	2.66943	9.916398	5.500845	11.7735	2.894607	10.06066	9.672271	9.163925	7.002942	8.723744	2.649045	8.230527	6.805762	5.005946	3.734495	7.291704	4.190115	4.416642	6.324164	13.24327	4.485823	8.879281	6.116266	2.873537	3.652839	1.755537	3.496737	3.931728	2.319921	3.93117
RNU6-407P	19.84393	30.2714	18.47964	1.791166	0.5670276	13.71139	12.81066	0.8044971	0.8084826	1.433621	0.1689264	0.5121598	0.5996501	44.51699	0	25.87898	0.2021292	0	0.4109302	2.06976	0.2492985	0.838389	16.79196	0.3223001	0.176517	0.4067175	0.1610088	0.2059813	3.65471	0.7095786	0.9722307	0.479948	0	1.271912	0.5167994	0.6660755	0.3076698	2.08094	2.272162	0.8101846	0.2014883	0.441387	0.5877416	0.2982065	0.2026655	0.1091197	0.6779797	0.273697	0.9160871
IGKV1OR2-6	0	0.3342775	0.187519	0.7565576	0.1277347	0.8875792	0.4372527	0.1006832	0	0.5871871	0.4439655	3.076657	0	0	1.092204	1.23662	0	0.9917007	0.1542843	0	0.5615966	0.08993549	0.8134918	0.4840319	0.4639148	2.494143	1.450823	0.3093437	0	0.1902944	0.2190152	0.0600657	2.652519	0.3979508	0.06467766	1.625513	0.4620601	1.36726	2.559258	0	0.3025961	0.6628772	0.1103342	2.015316	1.826184	0.1229074	3.690951	2.157957	0.08598652
COL27A1	3.649975	2.59819	5.098472	1.035414	14.06229	17.21789	0.9914301	0.7137793	8.054771	4.594952	4.757571	2.162876	4.045223	4.456913	9.295965	3.5858	1.35404	1.30595	0.8707444	0.8546565	2.370652	2.08729	1.506222	0.5631265	7.085617	3.157983	12.65565	6.733826	5.455647	2.233119	10.4625	2.048254	2.347553	3.421711	0.7210857	1.188536	0.2550571	5.523386	3.27235	2.227255	2.566167	3.606575	0.3146275	0.6241274	3.249428	1.207213	5.552376	0.2034922	19.04201
LAMA3	3.93502	2.698001	3.380391	3.958925	5.102494	5.963755	13.62387	5.849273	0.2715271	1.10563	6.849603	0.5632924	0.4873358	2.659368	0.1006828	3.951842	4.175682	1.944157	12.63898	5.064652	16.15982	5.851274	2.795468	6.33102	5.773968	5.975778	9.134039	7.227289	2.401757	1.292645	2.449659	3.101974	12.57001	0.1548894	0.5193728	2.03123	0.0201139	11.25142	3.552683	3.961528	1.255241	2.936487	8.285931	0.07568738	1.127745	0.458235	8.992331	0.3557534	0.6076987
ADM	0.6107388	0.4088073	2.197726	0.7367638	1.857214	1.374931	3.564944	3.622112	3.351326	0.3690263	20.27018	0.3331488	2.585099	26.95062	26.13559	4.374966	4.331127	0.7377917	0.078618	3.63693	2.403832	1.15945	1.823922	1.381218	0.7294479	1.167181	1.133578	1.88369	0.3573733	4.340267	0.7886587	5.007375	5.649133	12.24804	0.8832618	14.3488	25.19316	2.518105	1.334795	1.42602	3.924203	3.175128	0.6859148	1.603162	9.670082	14.80559	56.78666	22.35897	5.617185
RHOV	0.3947027	0.7060018	2.619988	0.9696461	1.715516	4.556691	0.5683002	1.717519	0.7561643	5.175254	0.6800651	0.6248049	10.99745	0.8927362	2.182551	0.602716	0.9493552	1.192251	3.233455	6.496984	0.3041295	17.01477	0.2973658	20.44573	3.219339	1.347933	3.545404	1.444889	4.929154	3.388379	3.985177	2.049279	14.59661	1.668032	1.4921	1.747032	8.163626	8.774121	0.4483962	3.076325	2.113914	12.89627	40.61863	2.328284	1.254743	20.3074	3.515156	0.6844832	11.09191
AC027801.1	3.695984	7.253264	2.893955	0.4435269	0.5728599	6.298684	1.960974	0.2390506	0.2135421	0.9358877	1.388736	0.2282769	4.345655	1.812042	0.1008469	4.870178	0.9109289	0.4055111	0.2849116	0.157696	0.4074249	0.4211336	3.165451	0.1276922	1.101466	1.416668	1.530963	10.70083	1.628956	0.2158663	1.107417	2.329348	2.520929	0.09448489	1.382069	0.2638928	0.1142774	1.236673	2.462336	0.7322525	4.669923	1.770592	0.3492865	0.2510615	1.299761	0.221565	0.8226154	1.206352	2.449879
TRBV29-1	2.00886	0.6910064	1.550531	2.490701	0.117355	2.079408	2.560974	0.9712668	0.06971989	0.8092081	0.3933212	0.2649981	0.05171112	0.3155297	0.9783652	0.6086418	0.9412583	3.553347	0	0.04118926	0.3869708	0.1239409	0.9809456	0.5836678	0.3653288	1.788748	0.2082701	0.4263095	2.311215	0.524493	1.408525	1.034714	0.1874595	0.2742099	0.891329	1.206226	0.03979809	0.8748229	1.694313	1.31	0.4170106	1.256086	0.3801314	0.8100535	0.7340322	0.5928295	1.666278	1.416143	0
RHOF	0.1451692	0.8239309	0.4285846	0.5349447	0.5113798	0.4216324	0.4115028	0.6001081	0.1904466	0.2587607	0.9152254	1.068567	0.7768966	0.3180821	0.2398397	0.4829353	0.8434422	0.5644238	0.2143406	0.1259068	0.6459739	0.9249853	0.01822822	2.771124	0.3207635	0.476752	0.5851644	0.5475949	0.1776472	0.8869117	0.6477973	0.5652842	0.188976	3.441975	0.4782548	0.6388117	0.2743692	1.063532	0.7241371	0.425999	0.3424095	0.6832537	1.671274	1.575511	0.89342	2.190374	0.8954904	0.3822281	0.2504752
IL2RB	2.701418	4.481985	10.59854	2.660454	0.4115414	1.569316	5.115344	2.017519	0.2146779	1.133365	2.119416	0.9632963	3.578167	1.106502	2.819421	2.717443	2.978782	9.269701	0.3364382	3.297524	1.594237	1.219104	2.708841	5.470049	1.464716	3.431888	1.824127	2.370099	4.564672	2.3866	8.033025	3.058596	2.028272	3.921458	3.163839	5.541748	1.83476	0.5525559	3.454368	3.598943	4.623428	5.869884	1.294032	0.7423439	10.96463	2.875745	5.123218	6.916264	2.832853
XCL2	0.1588125	1.065251	1.287078	0.4121268	0	0.3481195	0.9646645	0.9872295	0.198424	0.09595919	0.6840773	0.09427366	0.2207561	1.796006	2.14188	0.6928822	0.5208851	0.09723932	0.2269208	1.055028	0.5047743	0.1102307	0.4985337	1.364499	0.1299665	0.1996395	0.4149182	0.5687271	3.662616	0.8023351	1.109548	0.647859	0.1667229	0.9364874	1.23666	1.164748	1.529092	0.6224404	0.3198295	0.8575051	0.4079692	1.299943	1.190047	0.3019011	2.238288	0.8235158	1.185564	1.30987	1.812718
AC009283.1	8.903351	9.905496	9.663772	2.671476	12.3976	11.58779	7.323473	1.124217	5.648933	9.666587	19.14814	3.05549	9.282025	7.37459	3.048859	10.01456	6.094587	4.514467	6.095784	8.035162	16.03859	7.473639	11.70356	5.976293	8.196958	7.03884	20.66504	12.25541	7.529772	14.39965	10.34634	12.25294	6.221477	5.503074	8.749534	3.329345	3.720658	2.810075	8.103111	10.32012	6.010287	13.45101	4.548847	4.327462	5.4572	5.735806	9.182683	2.206549	16.54354
LINC02489	3.1684	0	0.733655	9.077267	13.79319	1.944651	0.342144	0	0	12.82675	0	0	28.598	0.5374701	0	0.9676373	7.304058	8.45831	0.4829011	0.09354849	1.098603	12.98386	2.70532	0.09468703	6.430406	10.71406	9.602309	6.535541	2.0281	0.05956107	0.2285017	3.008036	20.38305	0	3.441436	0	12.42847	3.973772	2.198915	2.023173	5.623459	0	0	0	0.2977007	1.474657	3.186888	0.4824489	15.00416
KRT6A	0	0.01581196	0.1064401	0.01590517	0.02819646	0.01679368	0.02068289	0.009525011	0	0.3286717	0.01800036	0.07276587	0.007099682	0.2382637	0.1446574	0.06685082	0	0.009381868	0.2043424	25.67408	1.142277	10.70337	0.1539189	0	0.01253946	0.1396471	0	0.02194882	0.1586592	0.118817	0.01381311	3.57994	0.006434318	0.0225886	1.407314	2.969132	0.07103306	0.01847829	0.02373682	0.02158279	0	3.182569	0.09394231	0.2806889	0.2843408	0.4069628	0.03612187	0.1166577	0.06507723
AC015982.1	24.85738	28.46666	23.51464	1.730654	0.6375229	18.27334	26.59707	0	0.5681229	0.6410787	0.4748202	0	0.7022929	21.8547	0.4088387	29.09637	1.420367	0.7424354	0	0.3356368	0.5255481	0.5891382	26.6446	0.4529623	0.496156	1.619542	1.583978	0.5789744	1.712116	1.282173	1.776292	2.135985	0.1272952	0.2979253	0.6052606	0.7020796	0.540501	4.935202	1.12705	0.996308	0.4247591	1.550819	0.8260153	0.419101	0.4272408	0.1533574	0.7146272	0.3846552	0.3218685
CXCL6	0.8015195	1.230074	0.333119	0.5653292	0	0.5405979	0.02774141	0.08942952	7.47226	0.01241799	0.1287648	0	0.04761308	34.39809	2.175853	1.210481	0.02888883	0.6795171	0	0.3337406	0.01187679	0.03423564	9.496576	0.1228372	0	0.1033407	0.05369418	0.009813125	0	0.5553668	0.04631791	0.04573027	0.1984942	0.07069415	1.255659	0.4442537	0.1172612	0.02478444	0.05094011	0.9745967	0.1343871	0.06308417	0.02800052	0.2059988	0.4489649	0.2755235	0.03229954	0.1434307	0.7310233
RNU6-1016P	174.2081	110.8183	83.43999	9.660865	2.509399	74.28093	132.0712	0.8900819	2.683474	2.595492	2.616563	0.5666449	2.653771	131.5658	0.3218517	78.08745	2.90722	1.168941	0.4546462	2.289948	2.482376	0.6625567	144.4316	0.3565873	1.757659	4.799844	1.781374	0.4557883	2.246394	3.476719	1.290791	2.832034	0.8016887	0.234537	1.143556	0	0.6808013	8.058107	5.767139	4.257778	1.114616	2.441715	0.3251337	1.484688	0.8969026	0.7243691	1.125158	2.119696	0.5067716
FST	0.6195508	4.631302	1.032207	0.4156664	0.2701259	0.5796618	0.8974798	27.60743	0.7174409	0.4428295	0.2011869	0.4305661	0.2310541	1.623453	4.667012	1.747083	0.276132	0.3978493	0.05757729	2.966959	0.1222562	0.1720103	1.935365	0.3951405	0.4390036	0.5793681	5.273322	0.9524119	0.3271609	2.794476	0.1839019	0.644457	0.3045823	0.1485111	0.3620555	3.74474	0.1239384	0.3006814	0.603953	0.4044101	0.9034059	0.2319177	0.2058778	2.564435	99.48671	0.4319215	0.4037279	1.169642	0.9466337
FPR1	2.248416	4.426277	3.844647	3.71629	0.5683392	1.895601	3.992164	1.182658	0.5942586	1.102523	0.6230871	3.449675	0.2163733	7.481484	6.29807	4.602965	14.43299	3.09224	0.3295046	0.3893766	0.3598202	2.785088	5.385855	3.036628	1.358786	11.26767	0.677801	2.122385	2.149056	1.593132	4.490402	7.902182	2.897854	3.799065	0.4696486	1.922734	0.3638901	3.566638	1.971975	1.080038	1.074397	2.371307	0.2120764	3.162323	3.160769	7.432928	1.739643	2.77622	0.4040107
ZNF682	5.535822	14.43533	6.283738	1.392048	2.212595	6.661167	1.974766	5.742892	2.002763	6.517929	4.300143	0.7612294	1.338993	4.289375	2.143605	4.67875	1.548681	0.9510585	2.357059	2.99632	2.713781	0.6594093	7.642778	0.7219314	1.511338	2.622378	4.971567	4.687152	2.601259	3.047254	0.4640406	1.51713	0.03033766	1.553194	0.1081867	0.2230977	0.8050941	2.330585	4.653014	0.8395391	1.493155	7.170229	1.771743	0.5961729	1.033072	0.095941	3.420468	0.9224601	12.58513
ISM1	4.792703	0.9105935	3.325299	2.613183	0.4321044	4.949426	3.736799	3.721433	2.529275	6.487006	0.9959688	2.649879	1.948111	2.078992	0.3500277	9.039634	0.8269134	3.570161	0.03296317	7.279681	0.3099646	0.6292883	6.713189	2.843897	1.217716	4.002029	0.9234565	3.48635	0.6840542	2.638627	1.770337	2.566633	0.8210121	0.5441475	2.121143	0.4942265	1.042731	1.763141	8.71113	3.216992	0.7677225	0.8497508	1.614759	1.943575	0.2032126	3.514387	0.6390214	0.3512779	0.2571969
MUC5AC	0.3934133	0.01326726	0.02977005	0.005338185	0.007435575	4.743024	0.01388342	0.02877156	0.0497965	0.1538135	0.4057797	0.6532914	1.143762	0.3634885	0.2323501	0.02804608	0.06264986	0.003148797	0.01469627	0.6424703	0.002971921	0.000713896	0.1000896	0	0.005260709	0.05656625	0.06046134	0	0.01694323	6.325507	0.002318019	0.002860763	1.649876	0.01010843	0.4517947	0.293794	9.70493	2.339626	0.1967773	0.2764694	0.01080886	0.002630917	0.07707203	0.0222185	0.0755001	0.002601662	0.5960688	0.04404752	0.0641597
PLEKHG4	1.518341	1.541563	2.679363	1.658687	2.670106	4.522633	1.206562	4.43381	1.744063	13.15471	11.63951	3.576172	2.774364	1.298201	3.715701	1.722868	4.979969	1.495711	8.479698	1.678856	3.760978	2.11284	0.738004	15.39194	18.97654	2.930349	4.855751	9.53293	1.048889	5.955945	8.593416	7.031727	0.2468081	7.190376	3.65991	12.10461	1.84921	6.955018	8.860293	3.072908	3.651645	6.43336	0.8424724	2.702252	1.044081	7.063357	7.052913	0.74191	3.555838
TOX3	18.0671	21.25761	5.100324	4.34138	2.428695	7.154407	0.1925963	1.003369	1.169897	12.82143	9.246867	0.7834589	31.46071	0.7185498	1.611626	7.625698	13.02401	10.24874	0.9004363	1.128885	0.09276222	15.9396	2.944926	0.0199876	1.284424	10.2937	3.701122	13.1019	7.420645	1.800009	15.02511	5.198817	12.14038	0.5521478	6.263912	6.62289	24.74079	2.833734	13.55768	6.19676	18.91387	5.830414	5.734657	0.6750101	14.71969	0.01127852	0.4204525	12.94509	2.712754
CHRDL2	0.2719063	0.369198	0.2816674	0.2376795	0.9254759	0.3450659	0.2124894	0.06227261	0.3218457	0.5188224	0.1064748	0.2888352	0.06630899	0.748515	0.5211226	1.5297	0.482789	0.7360412	1.826706	0.1795773	0.9676121	0.2185275	0.8805043	0.310066	0.05270174	0.1843959	8.610144	0.3621591	0.05388479	0.03699056	0.24512	0.3290489	19.96345	0.4571039	0.1200096	0.1436258	0.224545	0.1984692	0.6695192	0.1814193	6.129358	0.146425	0.0779906	0.6232373	3.129646	0.224435	1.473173	0.7263664	1.747433
VPS13A	24.86699	15.21928	19.49526	7.427363	3.408724	24.12334	15.28081	5.540285	0.7646611	3.46574	4.257254	2.674308	1.818784	13.17983	3.015519	19.68441	1.31462	2.361265	2.429282	1.815191	4.267255	2.080328	18.22859	0.92611	2.741485	2.94264	3.536198	1.468019	3.073942	0.7741258	2.680499	1.967321	0.9990742	2.708324	1.524911	3.659787	1.630303	8.939715	3.910057	2.402071	2.952927	3.468503	1.737266	1.048832	1.355157	1.505934	1.089279	3.980179	3.1477
LRRK2	21.42103	10.4801	52.93804	9.696243	4.224531	34.9334	107.2575	0.2754748	0.0728525	7.672513	2.261118	12.09283	0.2578221	21.79362	0.9234622	70.59477	64.73947	3.478391	1.831348	0.02705368	6.669979	51.88532	16.86055	1.110254	18.42185	10.82937	1.825587	6.874466	29.78366	0.1675495	63.24137	12.17375	0.1189286	0.6713	0.36989	0.6790853	0.05346806	36.53506	19.88159	4.45075	0.3283668	17.41055	0.7263291	1.377353	2.675154	7.961192	0.937339	1.226097	1.045421
RSPH4A	5.813434	0.8966051	1.847261	13.00362	0.01661151	1.921859	0.9382457	2.189894	0.2565888	0.4438535	0.7732548	0.03751029	0.03659836	1.071912	0.1810983	0.7409143	7.557354	11.06542	0.105337	0.3439883	0.07303392	0.1271922	5.772283	0.04721015	0.7045764	0.3624178	0.123818	0.7316687	0.5353378	0.5122672	0.277702	0.9607973	0.2189118	0.07762843	9.885184	0.5488087	0.5915061	1.962238	0.6313861	5.696396	0.1770827	0.4687406	0.0968532	1.976563	0.1447203	1.242735	2.271709	0.6514759	0.9393119
CD209	2.236619	5.109188	2.118672	0.9603217	0.312694	0.768833	3.622866	4.164742	0.1143198	0.8262156	0.2826541	0.7724758	0.7254321	2.773701	1.521958	2.683486	2.56754	3.081283	0.03873714	0.07879441	0.2702569	0.7000009	2.131844	0.4937114	0.4076731	2.070361	0.7854514	0.9951327	0.7943061	1.669856	1.150198	0.7201214	0.8367501	1.164022	0.6739199	2.660679	0.03987925	0.2697252	1.644221	0.9498969	1.253583	1.102617	0.2423951	0.7238586	3.460331	1.136645	1.21431	0.986872	0.1511243
CILP2	0.1337704	1.157436	0.6314145	0.5340634	0.3895324	0.3721725	0.333355	3.889141	0.2571321	0.9077608	1.515069	2.834264	4.181413	0.3345628	1.103302	1.97535	1.422322	0.5670435	0.06861404	0.2392567	0.1308245	0.1457017	0.4522249	2.66001	1.006309	0.3330855	0.4954344	0.3734119	0.1840394	7.926076	1.029673	5.277667	1.538286	0.8141015	2.436701	0.6990737	0.168795	0.5708266	1.029769	0.5411141	0.6776661	1.168663	6.238689	1.216354	2.405026	1.543493	3.824676	0.2480849	1.311097
IGLV2-18	4.798347	4.704017	1.24996	11.39354	1.765973	14.46232	7.934265	1.491403	0	2.500648	0.8925097	18.08718	0.05558254	1.526185	2.103223	3.532726	1.011727	23.50384	0.3428081	0.3541836	2.911593	0.4662698	22.59397	0.4481177	4.515815	4.674714	1.567037	1.947459	2.710088	0.112752	12.54438	0.7117946	8.764987	7.014787	0.6706417	2.130017	4.705538	11.06682	86.89536	0.6195529	1.736894	0.4909545	0.4903085	28.89892	3.888576	1.183394	4.524699	2.207139	0.7005372
HTR1D	0.04747571	0.1143146	0.9527423	0.02464038	0.004160203	0.3642362	0.2776978	2.124894	0.07908965	0.009562071	0.07436338	0.2066705	2.661727	0.805352	0.03201488	0.2761752	0.007414969	0.04844816	0.07537345	0.1635366	0.02743602	0.05272409	1.371099	6.325494	0	0.09449428	0.01181299	0.09823163	0.02979344	0.2491481	0.02139936	0.1701967	0.2525249	0.8709718	0.4486828	2.700014	0.02257331	0.209929	0.2549611	1.426611	1.899605	2.234493	0.194048	2.483266	0.2156046	1.797338	0.1865341	3.885628	0.2772497
UMODL1	0.1479457	2.659017	1.341748	0.204761	0.6903433	0.02702494	0.03328359	0.02299195	0.1039763	1.123001	0.05793355	0.04391147	10.87664	0.1219979	0.515458	0.3294594	0.4303647	0.1019089	0.0645925	0.08417822	0.1353706	2.197525	0.2167299	0.08289994	1.35451	0.03874565	1.065251	0.1118491	0.005802721	1.2211	0.4890275	0.1280213	3.383274	3.223063	0.3864753	0.3045753	0.1604719	0.03716985	0.1699815	0.1823416	5.456075	0.2585977	0.01679723	0.02556758	0.01592809	0.05457485	0.0678166	0.02346619	0.6839815
IGHV1OR15-2	1.52514	4.196934	0.8828801	0.7256	0.2004676	11.28307	1.54401	0	0	0.3455754	0.4479182	1.810695	0	0.3593284	0.5142333	3.881514	0.1786524	2.412389	0	0	0.6610294	0.2822904	3.830094	1.709195	0.3640351	1.877276	1.517952	0.0606857	0.9571037	0.895947	0.5155852	0.2356685	7.258349	1.186637	0.3045164	2.256732	0.3625797	7.970058	1.023817	0	1.424688	3.251009	0	5.359269	1.403157	0.1607429	3.695277	27.98067	0.06747384
PLCD3	0.3128536	0.4808338	0.2774392	0.438756	0.799694	2.195955	0.2515825	1.063432	1.921166	1.11008	1.636932	0.6559293	5.37277	0.395208	0.3276775	0.733296	0.876413	0.9129532	0.1585191	4.468717	0.2808122	1.217885	0.2674626	0.9299839	0.4630298	0.9434559	0.4968817	1.96104	0.2130408	7.812884	0.5700676	2.345147	1.039816	2.299506	0.8054097	0.9918002	0.472369	2.119224	2.922359	1.693935	0.4010634	1.314469	1.786595	1.306799	0.6598355	7.127298	1.846438	2.039814	1.01422
MIR4326	2.281248	3.923511	2.641158	1.183991	1.399309	5.833953	5.13216	0.4726989	0.4750406	2.297328	2.08438	0	2.114021	4.299761	0	1.658807	1.781478	1.396785	1.448703	2.245164	0.4394414	0.2111197	0	0	0	2.389753	1.41906	1.089257	0.7158	1.072099	1.713763	1.69202	1.277267	0	1.214625	1.174099	0	2.292561	1.649186	1.428122	0.7103316	0	0	0.2628261	0.5358613	1.15408	0	0	4.844393
AC025171.2	9.610363	2.838284	5.020074	4.013815	2.08833	13.6362	4.127567	0.7945364	0.7984725	1.603242	5.16977	1.479039	4.310503	3.705113	0.4036784	12.31752	4.245223	1.991162	0.5085873	1.600276	1.608168	0.9882201	7.902649	1.220858	1.555743	2.603305	1.702873	1.838604	3.746528	0.2014938	1.823152	1.134013	0.1766433	0.2464626	2.68768	1.323984	1.9674	4.458299	2.696846	3.357606	0.188918	2.036142	0.826611	0.9841998	0.9121043	2.525061	1.614633	0.8827788	3.521633
AC092279.1	17.36428	53.71431	34.5653	3.613398	1.415732	27.80647	14.56634	1.069236	0.4349299	1.843525	0.6815653	0.5834554	5.730659	7.728678	0.7594584	29.7495	2.09159	1.153469	2.360176	0.8464195	3.266026	1.313259	12.67586	0.8261238	1.876833	2.368157	2.644336	2.786529	3.989989	1.26065	3.636525	1.389681	1.375787	0.5836127	1.987001	0.347782	0.649884	5.494403	3.330739	1.221008	2.964848	5.007355	0.6695587	0.7785218	2.188528	0.7872955	2.156167	3.27387	1.93503
RIPPLY3	0.09673252	2.755086	0.7615586	0.07028725	1.073122	1.908353	0.02611449	5.123249	2.320509	0.1227421	0.9697062	0.04593758	1.882472	0.218789	0.3392003	0.3165252	0.1812974	0.1776851	0.2948633	0.4926726	0.1229829	0.1235401	0.48585	0.968429	6.902965	0.03040005	3.949749	0.665109	0.8013009	1.018317	0.1831265	0.2511155	3.26587	1.43554	1.653283	35.98014	0.1034853	1.236539	0.1138876	5.613646	3.930716	2.395176	3.729714	0.260786	0.6044133	0.2104283	2.462829	5.044805	2.845045
COL6A3	35.24173	30.67473	59.50415	36.28515	6.981709	35.96037	57.43482	9.6255	7.383369	18.03826	6.870564	12.90581	15.40481	92.28788	10.37234	80.56184	18.87143	24.12187	1.427968	7.579457	10.16058	9.914477	73.59355	23.70059	15.9547	18.22319	9.560115	8.995233	9.118438	43.18626	16.42883	55.81122	7.031896	19.2268	9.919208	37.65442	0.9208312	30.05189	21.02424	12.65519	7.349597	20.84665	15.17154	9.86656	8.819835	15.65824	26.51348	12.19306	8.14647
AC002553.2	30.76813	18.74277	33.26849	1.336611	2.38734	21.392	28.17572	0.67406	0.3386996	2.211265	3.025365	0.3218406	2.260916	22.03465	1.279628	21.28886	0.2540355	0.9129039	1.420254	1.25061	1.253271	1.091317	17.18962	0.5063324	1.331077	1.789066	1.669432	2.782925	5.103589	0.8599467	3.787881	1.156129	0.6830097	0.3330283	0.8118903	0.6278415	0.290009	2.942235	1.847772	1.527357	1.582688	2.912354	1.015674	1.030659	0.6686124	0.1714267	1.597656	0.8599542	2.014838
MIR559	4.67339	36.16987	27.5946	0.7276613	9.828479	18.43946	18.29401	0.2905128	0.5839041	4.094509	8.235163	0.5548398	11.90972	11.23089	0.3151465	14.78239	3.065626	1.716882	0.8903489	1.55232	2.43066	2.984266	7.041788	3.840743	7.457845	2.643664	6.453769	5.132367	6.158863	5.380971	7.37275	2.773033	2.551207	2.98546	2.79933	7.576609	1.49989	1.690764	2.171919	3.291375	4.147301	6.69437	0.6367201	2.422928	2.963983	1.536769	1.101717	3.261555	1.736749
LRP5L	3.437481	3.963995	8.119266	1.870992	3.847671	5.613476	3.16425	1.414361	2.811969	5.100321	1.565916	2.058084	3.390864	3.132784	0.9165885	2.159362	1.333742	1.417228	0.6849138	5.972542	1.092863	0.596141	1.360433	0.9272053	2.393966	3.240882	1.816024	3.499014	1.056964	1.423385	2.077735	3.831717	1.617194	0.721169	2.501513	0.7984132	0.7446218	2.132107	3.56128	2.825596	1.499728	2.408587	1.462709	2.362607	0.842163	1.131108	0.8978207	1.106084	6.426487
LAMC2	8.886512	2.55439	7.208321	26.66957	8.19085	8.897985	11.80091	5.323804	5.564357	2.574953	28.04814	4.412261	17.9094	32.21962	5.97868	27.19348	16.9765	21.01717	9.568903	22.86701	3.633669	23.32442	32.94132	22.27954	23.15273	2.499689	5.2515	11.49189	16.33004	21.5841	12.31023	49.48484	12.16244	17.52801	28.15639	1.969214	6.839176	15.71534	11.4083	37.66101	1.569287	11.25331	6.665563	5.896495	1.560738	45.9783	6.164092	1.313812	2.515424
FMO1	2.179704	0.2056521	2.393809	1.098967	0.1047789	1.597199	0.5884459	0.03097083	0.2956805	0.5794982	0.07316081	0.04436254	0.3982129	2.288948	1.058304	2.404625	0.6653092	1.006678	0.4389949	0.2206518	0.4102836	0.05187145	2.095724	0.6141776	0.1732827	0.8259309	0.2463855	0.2735742	0.1993191	1.905343	0.3536955	0.2217195	0.04707306	0.4284434	0.6465971	0.3461669	0.07550809	0.6233576	0.3820456	0.2631638	0.1221684	0.4205553	0.05939421	0.8093467	0.149214	0.1827346	0.3229909	0.2844868	0.1785378
ADGRA2	2.185725	1.416265	3.839984	3.99683	1.257756	3.440152	1.363682	1.212575	11.75714	3.269064	2.254202	2.089548	2.293407	2.811347	2.489394	3.825522	2.485894	5.55549	0.3752554	0.4760361	3.216554	1.7182	1.467995	2.962185	1.960312	5.305549	2.21732	4.031994	0.6698777	2.312709	2.021954	6.463472	2.001099	1.76097	1.623857	7.505023	0.1540746	2.003726	4.531717	1.742224	1.314682	1.462747	1.761643	1.130997	1.004458	2.238832	7.124884	2.112362	0.5363411
RND3	11.55942	2.718074	16.77951	12.38765	0.5808483	10.12443	25.2584	18.63162	7.689208	2.688973	3.827495	0.8595848	0.8791753	29.8755	16.22978	13.39784	2.140747	9.072626	0.6183391	46.30182	2.582605	1.729431	32.16416	17.33784	4.290631	4.762616	1.537513	4.500181	4.524039	15.0948	1.220996	23.51291	0.6133119	4.318508	7.84124	6.861652	1.607006	8.580837	4.40137	12.77134	6.466014	8.774685	34.7039	5.936915	2.208005	7.493008	11.3887	1.60776	6.441668
FSTL1	33.77564	15.79853	33.6524	31.40976	4.84768	30.25702	25.10648	179.6805	102.9213	26.33501	7.859153	7.763561	10.34034	58.39252	31.32181	42.25652	14.05042	28.43646	2.306521	51.97762	6.348813	7.312069	78.90159	20.77523	12.54563	26.13916	7.239436	17.43319	9.054251	32.47375	7.679275	26.98107	5.930172	6.21707	14.6249	21.51499	5.637264	19.16935	29.12577	24.13509	9.827882	9.641628	59.65076	12.88053	3.716951	14.26131	98.23877	6.960377	9.549686
RPARP-AS1	4.549867	4.997832	2.542076	2.279148	5.246949	4.917189	3.573652	1.586631	1.099308	5.517484	8.182008	4.931212	3.309164	2.185015	3.66149	4.219114	3.873738	2.572289	9.423226	2.542221	4.425004	4.121945	2.169767	2.481369	5.568956	2.518487	9.404961	5.696146	4.90968	3.106815	6.520473	2.469273	1.158341	1.090638	2.807639	3.769564	2.948194	2.896403	4.128335	2.649847	3.072875	6.350358	4.508788	5.841054	2.236195	2.6326	0.9156319	4.65691	3.421246
AC138956.2	9.006897	5.348756	5.902588	0.5733089	1.809334	7.1709	4.01436	0.5282052	1.69863	1.873976	1.76349	0.5043998	2.165403	8.648382	0.1718981	6.11685	1.990666	0.6243207	0.809408	1.06624	1.031189	1.273916	4.801219	0.6983168	0.9387497	1.682332	0.9197017	1.785171	1.83966	1.377688	2.298	1.26047	0.6779432	0.7098297	0.746488	1.639959	0.7272196	0.7172936	1.579578	1.835191	0.5953063	1.130218	0.6367201	0.6167453	0.6786223	3.266978	0.9347902	0.8625601	0.5864346
COL16A1	5.232341	3.900992	4.634446	10.3124	2.095696	8.334128	2.489283	1.131336	1.989646	5.255575	1.986366	3.413441	1.782971	7.950777	1.58957	4.566685	6.22093	8.47605	0.391911	3.07617	0.9762151	1.167798	3.707404	2.610947	2.519267	6.635257	3.587809	9.30238	0.4055093	5.65843	4.575075	11.04845	3.82119	1.241586	2.953416	4.670936	0.9786748	9.791799	5.668688	3.063475	3.022607	2.926897	3.274207	1.547495	0.6287462	4.588843	4.887539	1.94083	16.69257
SNAI1	0.4257608	1.016017	1.293948	0.6214901	0.9024013	0.641626	0.8620568	3.308331	7.746599	0.6029464	1.740163	1.074138	1.516553	2.557924	4.288684	1.248041	2.531051	3.177148	0.12674	0.6972858	0.3383125	0.6501386	0.5680209	20.02007	0.5879713	0.8780853	0.5661092	1.448466	0.6512676	1.68827	0.9715387	2.141452	2.00018	6.760396	0.9138501	5.320703	0.3131444	0.2406781	0.9481214	0.7621309	3.020173	2.123684	0.9063631	1.002512	2.494012	6.569446	1.484639	10.12971	4.760828
IGLV7-43	2.680219	3.968351	5.12682	6.531942	3.277861	5.875083	5.190814	26.368	0	2.534818	15.51491	26.28643	0.1619834	0	25.77489	7.4991	1.528832	12.91452	2.775113	0.3870721	6.599611	7.66776	2.633812	1.915383	1.430476	7.617414	8.655163	3.28286	1.316328	0.438122	6.775817	2.636182	8.220953	12.19714	1.116824	7.197075	13.46395	5.480709	3.502149	1.696127	3.483392	0.8346227	0.3969164	16.71506	12.78319	0.9137713	7.600417	4.436023	6.000966
PLEKHH2	28.92588	11.88152	14.33378	4.995597	0.1259165	41.15239	9.039282	0.3856569	1.1912	5.333492	2.868812	0.519919	5.941505	9.582542	0.9689913	13.10567	3.065047	3.907543	0.6344245	4.155094	1.220561	1.019536	26.36572	1.738159	1.457796	4.478593	2.507906	3.700668	3.130379	1.702205	2.039717	4.4408	1.681875	1.109609	2.040224	4.28591	1.547015	7.668691	2.740483	7.399988	1.634196	1.922984	0.6991944	0.2443868	0.4125433	1.161961	1.021623	2.480332	6.853654
RPS29P11	51.68605	2.707452	11.8466	25.32772	14.27716	19.26618	8.499578	0.3261899	0.4917087	68.24677	18.69848	9.34467	5.956758	7.788602	0	66.96341	12.41617	45.78351	1.749457	0.1936618	0.3032403	19.23042	8.56545	6.076581	18.78719	19.95374	3.623168	15.53412	30.87149	1.479622	14.0729	28.50872	2.423819	9.54058	8.591161	0.6076478	7.671954	11.07401	26.01223	27.10091	0.1225426	13.42229	3.038384	0.6347788	1.294215	4.446469	0.8246771	0.4993769	13.65023
AC108010.1	22.20937	11.7521	15.10892	4.18586	6.200731	18.83368	14.05943	2.267417	0.91146	2.742682	6.284612	1.299137	4.412962	18.39051	0.8745528	13.48249	2.886412	2.183712	0.5018769	1.391058	2.810519	1.113957	12.26429	1.180893	4.709672	4.419639	3.252174	0.9869238	2.289008	1.390404	2.75843	3.712407	1.191308	2.808088	0.728281	3.472979	1.141741	4.203235	2.122085	2.036074	0.605739	3.151511	0.9110792	2.101184	1.637435	1.281442	1.496822	5.091208	0.2797086
PTCSC3	7.150041	0.5675692	18.46652	8.319042	1.838321	2.239	2.121173	0.244214	0.09816951	1.542952	8.184204	20.52227	8.154961	8.774599	0.158953	11.48382	14.02656	9.717972	14.89424	0	6.538518	3.621203	1.381226	0.1174053	5.915639	10.12401	13.16719	9.379182	5.621099	0.3507949	4.072812	3.35095	0.6268897	2.355228	1.66293	0.1213167	2.43765	1.752946	2.093563	3.578433	1.211047	2.331389	0.6958202	24.33282	0.0184564	3.100452	0.3704548	0.09970047	1.084544
ALG13-AS1	31.75029	8.78464	24.50634	1.432933	1.451591	21.4339	22.36043	0.2860434	0.1437302	1.668214	1.081129	0.5463038	2.345298	29.59669	0.9308942	31.36846	1.185825	1.831341	0.6574884	0.6793059	0.9307143	0.4471408	23.11151	0.5156801	1.412136	1.012275	0.5152281	1.208423	0.6497262	0.5406313	3.837071	4.010232	0.09661377	0.2261177	0.4593773	0.7104805	0.4922717	2.08094	1.568237	0.9722215	0.2149208	2.118658	0.1567311	0.7952174	0.1621324	0.989352	1.446357	0.5838868	0.122145
EDN2	1.040179	0.05649473	1.584587	3.05449	0.5972645	0.6900265	0.4064395	0	0.5130091	0.01653964	2.015161	0.2599859	1.90249	0.2321713	2.270439	5.224887	4.501845	3.905147	0.5475727	1.555793	2.214634	3.176715	0.8936497	0.8384915	0.4592243	0.2494733	0.9092723	0.5620185	0.1288353	2.50211	0.4071624	7.400394	0.08046235	4.00845	2.503172	0.7396323	1.356826	0.9242978	2.408591	1.555119	0.06392551	1.792478	0	12.13859	0.0578691	0.3254284	0.3656706	0.1910368	0.5376912
CST1	0	0.05309338	0	0	12.32167	1.917252	0	1.695102	0	6.885925	12.24949	6.658077	6.603486	0.07273104	3.747063	1.795773	9.980361	0.1260097	0	0.151909	0.05946569	4.813869	0.2584142	8.53356	14.71569	0.06467679	2.342752	0.4421983	0.1452943	9.961999	1.345068	30.70053	1.101862	0	3.369469	4.05145	6.494938	1.644229	29.20335	3.237022	9.876624	3.000622	1.261757	15.18665	0.1450267	0.09109994	0.5660197	12.27368	4.752727
SFRP4	16.26122	6.727635	12.07101	20.78617	6.60356	8.399856	17.19715	3.418481	1.733253	32.33321	5.748933	18.03552	0.8820144	19.10031	7.097875	12.59332	7.368579	20.88825	0.5333204	0.8540775	0.8699867	0.7323033	19.84042	14.71462	13.93887	30.158	4.666844	12.16649	1.381974	1.283437	10.29066	19.42507	19.30467	0.4524235	11.75998	13.58159	1.77469	4.741265	23.34831	7.004075	4.027084	3.284331	8.085604	6.575098	0.5260535	6.785152	1.789144	5.351891	1.796608
SULF2	3.632565	3.762492	6.132946	3.553812	1.543146	4.321099	5.030704	1.533342	106.1563	2.490135	1.554417	3.288532	3.141445	11.36575	4.690129	8.732844	3.53673	4.36171	0.3402505	54.39518	2.687345	2.073204	8.504728	5.372539	1.980003	5.134037	2.1255	2.519674	2.753309	5.332125	2.551722	4.898733	5.52427	4.437776	1.235288	6.196693	6.359157	2.340706	2.411721	1.528361	2.537112	2.813419	1.27631	2.962982	3.224747	3.33447	7.085942	4.904426	25.95787
LAMA4	14.77526	6.135659	16.33898	8.123152	1.959412	11.43167	9.778461	2.527499	3.956524	3.075026	2.120344	1.877491	4.382065	19.23191	4.176759	15.65068	3.180003	4.321647	0.509518	1.052851	3.462912	2.048929	15.34045	7.781089	2.050678	4.801762	2.598174	6.272081	3.090339	4.552092	1.785511	9.517193	1.840837	3.502675	1.284669	10.10202	0.5639329	6.109243	4.344814	2.586011	1.71259	2.851417	1.959173	1.763012	1.324723	1.802026	6.213398	2.38782	1.386912
AL513477.2	3.633396	3.74944	5.212567	0.9018901	1.619623	2.423966	1.172807	0.4910076	0.296064	0.8113451	5.505574	1.781739	0.7319672	1.33989	0.7456987	5.341475	0.7031818	1.305797	1.580056	1.195214	1.825848	0.855258	2.677863	0.5901269	1.422081	0.5212858	1.297141	2.413752	1.487049	0.8537786	1.708935	1.5818	0.5638638	0.2328853	2.838757	0.3048937	0.7323408	0.5238986	0.7831146	2.707272	1.475689	2.020433	0.6994953	0.6825149	0.5380626	0.3796136	1.986194	0.5011353	1.551542
COL6A1	9.706796	6.888725	21.17375	24.33982	11.69043	20.2191	12.81916	54.22297	45.52157	36.01525	32.38455	32.40937	91.00286	25.98345	16.73798	27.26538	43.08942	29.90196	6.022978	5.324122	20.35634	9.050055	9.520846	57.96696	12.29692	50.51082	13.8209	43.72617	5.042887	152.239	59.31979	50.66196	15.49346	37.61476	24.6186	66.1797	4.144185	19.12338	42.82734	25.17289	7.114351	47.75142	13.79691	81.11217	23.18967	29.14107	43.87898	22.32728	22.20898
CPXM1	2.045268	2.11059	3.171746	13.23485	0.6363231	0.8637471	1.443702	5.750478	178.4329	1.666644	0.756813	0.6460368	2.104	3.023859	81.01914	3.847655	3.147501	14.94714	0.7149602	13.0678	0.3795259	1.015865	1.908439	3.238368	0.7831421	2.400047	1.09952	1.191607	0.3709227	28.43029	1.497016	4.439636	1.851663	2.738521	1.25882	6.95326	0.1605905	0.9277632	2.22079	1.462466	1.919321	2.342249	1.329363	3.132478	2.366889	3.028152	10.07073	2.238111	4.044423
PDCD1	0.1910033	0.7446133	2.039381	1.663226	0.06694896	0.3721619	1.088581	0.6068613	0.05303197	0.5962838	0.8809106	0.4031381	8.299414	0.1800042	1.803222	0.6481431	1.213158	1.936162	0.1010803	0.9164123	0.1349089	0.3181776	0.3730749	5.961789	0.2518332	0.7603347	0.1504983	0.4661374	0.1997739	0.7480352	2.745425	0.9129758	0.196061	0.6883005	1.423765	1.196037	0.3935379	0.4734778	1.22959	1.116016	0.7434289	2.866301	0.3036016	0.4181098	8.310244	1.191748	1.884488	2.113966	2.9632
IGKV1-16	3.20461	14.0852	12.50474	13.79861	7.80038	23.80544	17.78334	4.721987	0	3.549919	18.40494	20.99584	0.5499436	1.00669	64.67006	37.1542	3.44796	14.82514	1.922023	0.6132623	3.841043	2.504394	14.75422	11.17307	10.73298	43.56683	3.942585	2.946949	5.58627	20.0527	12.41163	2.905082	50.33884	379.3977	6.066697	40.40858	11.21611	24.26111	220.7865	1.058813	9.978468	16.63725	2.263894	25.35229	72.93384	3.272437	86.17875	283.9671	3.402609
RPL39P40	0.9218742	0.951317	0	2.232824	0.3231281	1.683969	1.244373	2.483288	0.1919685	0.1856745	0.9626492	1.459305	0	1.737575	0.4144392	2.346189	7.919034	3.574877	10.83054	1.587761	14.73935	0.170631	1.543406	1.836669	0.5029526	0.7725776	5.275795	4.548518	0.2892617	1.155322	0.4155287	2.962967	0	0.4530098	4.785704	1.186162	1.972459	1.667602	0.2856223	1.731353	0.8611555	2.200889	1.046663	0.6372632	1.94892	1.71004	0.4829444	0.5848866	3.752193
TGFBI	17.53221	18.92207	21.85454	31.9284	4.05925	8.959231	20.81199	4.785093	191.3579	15.73229	14.89148	15.50198	3.047645	80.09295	9.258285	32.61276	54.74994	30.04829	1.181964	97.48703	3.110581	14.87232	24.35864	921.8855	8.457268	51.74947	2.785101	22.75784	11.55573	10.91622	22.01419	13.33399	2.556987	28.72817	35.35429	16.329	58.64872	17.81775	16.23183	19.59755	4.681959	49.8834	14.18948	22.85705	5.294941	53.16334	15.57357	6.538449	13.48583
NR4A3	2.465631	3.974217	11.88744	0.7412603	0.3231537	2.445355	2.532104	0.5123774	1.602453	0.345618	0.7707369	0.4049258	0.5893298	11.27002	0.7283208	16.37619	2.823278	1.009355	1.671837	0.06031611	2.545893	0.6766599	12.79433	0.313214	0.2733023	4.249513	3.073702	0.284994	1.444751	0.6261271	0.7174244	3.017221	0.3699906	0.5900941	0.241184	1.618245	0.06588052	1.431017	1.135975	0.5838359	0.3584283	0.3998628	2.226604	0.48873	0.6626269	0.2210737	1.574579	0.3831931	0.3017835
IGKV3-7	0.6049152	0.8323133	3.851936	2.668637	0.2385339	3.535956	3.130041	0.5013795	0	1.005146	0.7895887	5.38631	0	0.2850403	2.0396	6.597951	0.04723918	3.271721	0.2881129	0.07441835	0.2330521	0.8957171	1.772315	0.5272684	1.072589	4.499179	3.236096	0.4813944	1.138846	1.918937	2.772059	0.1495568	11.34615	2.278961	0.4428603	3.73601	0.9347631	2.553243	3.467262	0.04733663	74.68379	1.031556	0.06867992	4.111899	2.770824	1.224102	5.387272	3.390152	1.177532
ZNF141	17.37876	9.494842	8.844017	5.906421	4.615826	12.34433	8.086548	4.238736	2.322605	2.291289	1.630211	0.9829473	2.135244	10.00346	2.254307	11.16027	1.013743	1.702535	1.2202	2.574228	1.895779	1.424728	8.532529	1.855694	2.508853	1.629891	2.967674	1.491786	3.514449	0.9286923	1.422328	1.538106	0.6854969	2.621473	1.051113	2.164745	1.136407	5.844673	2.008572	0.9388211	1.138212	2.621273	0.5161157	1.557693	1.623723	1.108371	1.871998	1.496566	2.288942
ZNF620	4.1659	3.803433	2.253809	2.296859	1.388553	4.352501	2.11967	6.284557	1.475553	1.525195	1.08754	0.6471258	1.23272	2.623451	2.861752	2.647037	0.8026698	1.160149	2.089242	2.720564	1.042482	0.9764517	3.193961	0.5235861	1.943577	1.003323	2.126415	1.666917	1.514837	3.372807	0.6902641	1.472748	1.700313	1.709128	1.44072	3.867361	0.7867519	2.950155	1.310816	2.96138	1.660865	1.566879	1.927289	0.977862	1.935787	1.352491	2.009032	1.646774	3.665409
PLEKHM1P1	9.101108	4.264021	8.506864	2.719214	4.241948	26.66163	4.841041	0.4577404	0.7413079	4.756546	6.391319	6.628989	4.926349	9.158632	1.664706	7.36131	3.847352	2.09537	0.9991588	0.8563514	1.585808	2.594462	7.669554	2.113503	5.143818	6.203199	3.080479	6.103603	6.577432	1.55477	7.22075	12.25714	1.688431	1.338043	2.733156	2.891439	1.662412	11.17673	5.020778	3.390167	1.311375	4.000158	6.055495	2.896642	1.376278	2.903777	1.569384	2.396408	3.220205
IGHV2-5	1.424271	3.551919	8.657129	6.098495	1.747285	29.39906	8.811566	3.910395	0.07414655	0.8605864	3.8576	3.38188	0.2749718	0.1677817	20.96975	11.26277	0.834184	6.976536	0.3391805	0.876089	9.053887	1.384007	8.19679	2.394229	2.234015	200.7506	8.682548	0.9634256	7.262151	3.235206	15.35404	2.244836	24.22245	14.581	2.322407	6.780578	3.132046	19.53771	13.34869	0.6129968	0.7761031	2.185917	0.08085335	5.12789	10.59437	0.6905141	9.699773	30.49766	0.1260226
MMP7	8.227419	0.7772706	3.689435	38.61147	31.79299	29.40153	9.150401	0.03601709	0.4826069	4.609491	0.3554509	22.95217	12.00918	58.37069	7.42351	18.79029	1.158306	34.13956	0.07358889	11.45452	0.7366271	4.799044	124.7212	0.2885855	34.91375	6.112026	4.87282	16.44232	292.9166	36.5373	5.62362	79.63845	1.18407	1.157843	15.64829	3.11619	0.9848613	119.2953	10.93234	40.11652	15.30791	50.88396	1.065677	185.7404	4.250828	5.373782	2.944236	2.891786	5.731559
SNORA73B	2842.301	6417.867	4794.013	5300.913	22.66332	9810.755	5081.357	1.913967	2.473006	1.860385	8.784174	45.43159	5.40077	2322.656	3.410997	8546.559	1.236555	1.885204	10.68419	2.75968	2.160587	3.663549	2718.13	3.286197	6.929159	1.451423	4.350394	5.145493	16.14761	1.653696	8.822517	3.017712	1.477622	5.727761	2.283375	2.546759	1.25481	21118.23	2.589269	2.787988	6.060452	6.075562	6.741742	7.677356	6.250839	7.955041	2.07382	0.6976589	1.284318
CDHR4	1.007076	0.02927438	0.4598159	2.120179	0.01491517	0.4663789	0.05743866	0.02645201	0.0531661	0.1799804	0.1888472	0.0168399	0	0.1403573	0	0.2630072	0.07975252	6.131488	0.02702292	0.01046986	0.0737728	0.03544249	0.7480369	0.04238913	0.01160782	0.2451706	0.05823397	0.7720879	0.240335	0.009999029	0.2173764	0.447122	0.05360644	0.03485058	1.897491	0.3723116	0.1315111	0.06842167	0.2109433	1.824772	0.006624971	0.6675926	0.01932505	2.230656	0.04664574	1.732944	0.245213	0.2699761	0.1430753
LYVE1	6.841364	1.567395	3.576146	2.444445	0.1073723	4.938172	4.048785	0.6347478	0.3508408	0.7827909	0.5997729	0.1969957	0.5500062	16.68986	0.7143918	6.752028	0.5442249	2.000668	0.7173451	0.8950315	1.836652	0.5528154	5.60939	0.3337617	0.4230383	2.583244	0.3572883	8.63586	1.18947	0.3089212	1.093103	1.481581	0.5466992	0.7965583	0.1631018	1.18245	0.04096429	2.793728	1.625325	0.3955268	0.3755765	1.305953	0.4869143	0.6440921	1.190278	0.7554871	7.020899	1.141819	0.2642709
MMP2	30.70397	11.40308	52.23761	34.82154	9.200078	29.02666	31.18206	6.105893	52.2197	65.96047	12.94566	35.50255	26.92351	51.8377	21.07297	54.79746	38.03717	82.95605	3.690625	29.05804	12.99768	12.27679	38.37082	53.63209	15.13874	70.10899	11.07955	45.45401	16.0693	58.32571	30.56931	93.03629	15.73093	24.17827	29.22153	28.93465	24.04203	18.63439	73.62388	26.10788	14.7189	30.64316	27.58251	63.37236	6.68677	25.96363	25.02079	17.32219	15.8708
IGHV3-62	0.1319545	0.1361689	0.9166372	0.6163719	0	0.723116	0.8905808	0.1640543	0	0.3189232	0.671731	0.3133213	0.06114079	0	0.2669476	0.7196294	0	0.3231777	0	0	0	0.1831774	0.6627565	0.1971718	0.5939279	2.985785	0.3447482	0	0	0.155034	0.4758212	0.04893587	1.440682	0.453898	0.1053865	0.9168333	0.04705538	1.352611	0.5723646	0	3.266481	0	0	0.6841208	0.7439016	0.03337779	1.347983	0.4185953	0
OLFML2B	2.588086	5.300818	8.243919	2.911498	2.483166	2.303807	4.397878	2.572506	148.9104	2.956927	2.59281	2.417574	7.462936	8.078577	7.069617	6.878098	3.73646	4.617231	0.4129759	1.469136	2.429474	2.516745	5.229275	4.848752	2.967347	6.023786	3.054782	3.199194	0.840934	14.97224	2.895682	13.15465	5.84775	2.905099	2.009288	16.85649	0.3654199	1.885337	4.200613	2.350128	4.8782	2.648064	1.81675	5.017554	2.295966	4.974708	10.72617	10.26889	3.919726
ACTA2	29.33166	18.67498	29.89241	54.28589	22.24412	35.10421	24.90802	6.219106	26.0552	76.91928	27.42914	23.59691	10.21195	78.25543	54.84111	51.05256	59.39754	64.38732	4.503806	4.22841	9.438916	16.96198	31.52637	51.02627	13.03905	76.6974	20.45679	69.25544	14.99822	22.3419	12.34588	62.68319	25.7233	22.26497	13.92063	51.99394	10.31705	28.95579	107.974	26.41625	24.6307	23.8696	30.21928	32.11488	20.14416	35.57122	50.43076	16.31512	11.97602
DTNA	2.798263	6.885616	1.652762	0.8091013	0.07654918	2.031639	1.677681	0.4127977	4.332555	0.6286831	0.7230917	0.3583578	0.2007377	4.046043	5.996214	9.280338	0.5640547	0.7153448	1.055395	3.889852	1.475506	0.3470425	6.010657	0.2095945	0.9459323	1.608156	0.1153085	1.302211	0.3309315	1.513673	1.181267	2.174265	0.2833259	2.661142	0.995475	5.844847	0.04685426	0.4239622	0.6865424	0.993717	0.7994464	1.329821	0.5515486	0.2332025	0.1042683	0.3898391	0.2650957	4.406881	1.093446
TRIM29	0.7508159	0.004530968	0.04575112	1.583792	0.03693615	5.962416	0.01185349	0.008188266	0.02468649	0.08489637	0.08080959	0.2554283	0.002034436	0.5399949	0.127317	0.244243	0.05143237	5.091837	0.1965773	5.182301	0.423744	0.7362951	0.7112082	0.06232775	0.064678	0.1752439	0.01802643	0.6750735	0.351315	10.84151	2.097841	0.6399307	5.629042	0.07767401	10.82167	0.4915061	0.2708747	4.977311	0.197254	0.536	0.4470682	0.184192	0.05084788	0.277719	0.03712956	0.5342145	0.2173675	0.247929	0.07459234
AC103810.3	0	3.375854	1.623212	4.365968	2.825688	9.219729	0	0.5810257	0.8758561	8.894967	9.882196	14.98067	11.90972	0	3.466611	5.607113	15.10916	2.289176	4.896919	2.5872	1.350367	8.823046	0	6.983168	8.987659	10.42779	5.407212	18.7443	2.199594	1.207973	25.90995	12.47865	10.40108	0.2296508	4.478928	1.082373	0.9999269	26.20683	5.936579	5.485625	5.893533	16.25775	11.46096	8.561012	0.76844	9.575254	2.570673	10.67418	7.939422
COL3A1	73.73568	263.6051	388.4841	103.5097	39.88997	105.0579	254.7927	53.51408	178.6001	120.9613	43.31084	76.71012	112.943	1123.503	123.0196	449.2504	59.65693	75.2998	5.044831	40.92479	23.70777	50.47349	379.3695	246.239	108.737	92.89012	49.63486	61.19957	16.40675	575.8445	71.62904	309.32	132.4476	149.58	47.62355	286.5511	3.450636	81.86364	123.025	41.80176	97.94692	133.743	105.9661	100.968	44.43513	122.8452	199.3139	70.67851	39.40452
IGFL1	0	0	0.4728211	0	0.01533703	0.5115411	1.338766	0	0.03644655	0.08812897	0.5026055	0.4155887	0.4325174	0.1649453	0	0	0	0	0	0	0	0.08098872	0.07325657	0	4.53573	0.183349	0	0.02785703	0.9336117	0.05483646	0	0.02163615	0	0	0.02329742	0	0	1.12571	0.1807579	0.4382793	0	0	0.03974326	0.3024721	0	0.01475741	0	0.1480597	0
SCARNA21	300.1728	278.4507	408.8158	651.9845	1.187902	736.8708	329.3739	0.6019259	0	0	0.126391	0.3831987	1.645083	112.6986	1.958896	753.3847	0.1512334	0.7905067	0.9223758	0.4764916	2.238306	0.9857318	151.5758	0.4822908	1.981054	0.2028711	0.361401	0.308231	0.6076576	1.592723	0.7274244	0.2393985	3.117358	0	1.41779	0.7475379	0.3452985	1088.9	0.8000163	0.4546359	2.261308	0.3302464	0	1.004033	0.6823557	0.2449306	2.282694	0.2047805	1.884899
ZNF484	22.86077	6.397337	14.58676	7.60768	6.773385	10.95419	14.72297	2.283167	1.578323	1.486225	3.900688	2.061345	1.098441	5.317901	2.776979	10.7557	4.500496	2.637294	5.682683	1.084429	6.033134	0.9888219	16.77032	1.596549	2.263412	2.640822	6.791846	1.822814	2.483015	0.8996662	1.068561	1.205248	0.8506134	3.287008	1.280011	2.311353	2.059884	6.556689	1.462099	1.238491	1.481546	1.844825	1.546704	0.7886086	0.7790882	1.168347	1.023277	1.941884	0.9808564
AC005332.3	41.94734	33.01027	130.4393	7.100408	4.945091	27.56272	56.62177	6.628383	7.289637	10.24165	51.52332	11.22618	23.11835	30.99973	1.628021	64.62466	8.813921	7.391061	6.515916	7.907784	4.999385	10.86415	34.86159	2.630431	6.503426	8.47237	7.771742	11.2874	14.10896	1.67826	8.79629	10.93048	4.055179	21.15671	16.50977	8.930788	2.977361	4.124553	12.77829	25.5517	8.926925	14.71818	9.662156	5.076197	7.86851	4.223862	2.766644	3.829303	7.850415
IGHD3-3	7.236216	19.41505	6.702294	3.755671	0	7.930949	0	1.799305	0	0.4372334	0	1.718213	0	0	0.9759374	15.78542	0	3.54453	0	0	0	0.4018086	1.817236	0	0	0.9096478	0	0	4.086987	0.3400745	0	0	7.900513	7.822943	0.5779262	5.586439	0	6.981217	0	0	0.6759607	0	0	2.000869	2.03973	0	3.411769	8.263882	0
F5	1.955537	1.571706	3.787948	1.600489	0.04283998	1.834157	1.632856	0.1363681	0.8888263	0.143912	0.1619881	0.3274159	5.5353	10.21584	0.5367792	3.466044	0.8076132	2.636486	0.02388195	0.05320423	0.03984318	0.1252915	4.627629	0.2388208	0.3846976	0.910029	0.06082254	0.08080405	0.5192	0.1546441	0.3531433	0.4067735	2.229284	0.7114747	0.3729312	3.11133	0.01117549	0.8843558	0.1961342	0.3325401	1.077307	0.4296709	0.06404561	0.2339659	0.9996805	0.2758634	0.1526828	5.646768	0.2196152
IGHV1-69D	27.72651	45.28362	11.24795	14.27703	5.997524	24.52612	2.946934	7.532129	0.1363864	5.408503	33.89708	46.39594	0.3540513	25.30686	126.0954	76.91455	2.608499	33.08444	2.183629	0.6445969	16.59078	4.697543	56.88257	12.64106	12.05985	71.59548	2.566739	8.078876	5.034983	105.9105	6.297973	2.671827	112.9464	33.3111	2.135937	23.17489	7.08464	30.34324	32.16343	3.280163	114.1041	5.137702	0.6692532	8.338173	35.76972	1.491037	33.71093	486.6665	0.6954238
C20orf197	3.267952	2.219972	0.2661782	0.3920635	0.07770686	0.5579533	0.6206683	0.02041671	0.3077679	0.4117868	0.09645872	0.2339588	0.5554592	1.392858	0.07751773	0.62691	1.331152	0.6837362	1.267085	1.387921	0.4080757	0.8343558	11.07303	0.01226911	0.100793	3.633264	2.776517	0.2665995	1.96321	0.0617412	0.3627004	0.2253343	5.18574	0.0403486	0.2688669	1.508666	2.6938	0.1881377	0.1628144	0.2852846	8.882005	0.1344195	0.01118688	0.1475751	0	0.610623	0.1548533	1.177338	2.005198
DPT	5.928349	1.996026	4.740578	9.426188	0.931119	3.469013	9.392486	0.9056974	0.4707849	3.06602	2.606726	11.63113	1.280328	3.408993	15.36418	3.835875	3.507496	10.7358	1.196437	0.8900201	1.858153	0.5788653	4.889035	4.297816	1.839889	25.37286	1.818876	20.64241	5.249467	5.51907	5.819884	14.07633	2.985236	2.814444	3.430668	5.817904	0.7524646	3.816998	9.222753	4.23419	0.5514417	3.28989	3.610695	7.067461	2.590396	3.164349	2.506931	1.227192	2.960613
COL7A1	0.3971389	0.6356435	0.8398299	0.433271	0.1310345	1.887639	0.1914535	0.9371145	0.217718	0.3599445	0.5522342	0.2934822	3.727208	4.055858	0.8307501	1.246465	0.4955826	0.3300085	0.2045929	2.240449	0.2201375	0.1710163	1.434945	0.2815722	0.08125109	0.3234833	0.1603252	0.2902455	0.07629338	7.686526	0.946184	1.753841	1.058467	0.6153338	0.8754765	1.523593	0.07803603	1.045827	0.6089457	1.314766	0.607577	3.831228	1.278156	0.4384075	1.435482	1.126542	1.681385	0.7481858	18.57743
KRT23	0.5101757	0.06381451	0.4832719	0.1604767	0.1219246	0.2033296	0.104341	0.5477899	0.009657959	0.4343708	0.06659264	0.9544315	0.05730632	0.9615936	0.2189301	0.3203864	0.05070643	0.06626146	0	6.042388	0.04467099	0.004292235	9.744942	0.01155038	1.998985	0.06316128	0.01154026	1.764256	0.05821117	0.7265548	0.01393687	0.5102686	0.194759	0.06077595	29.53438	0.2148334	0.06615643	0.08389729	0.2107555	0.3919708	4.361368	0.09490885	0.1790364	0.08549546	0.07262995	0.003910562	0.024297	0.04904287	1.452734
IGKV1D-12	0	0.1247909	0.280015	0.251053	0.1907414	0.1325388	0.1632331	0	0	0.2557403	1.041789	0.717852	0.05603199	0	1.549399	1.846596	0.2833078	0.2961737	0.1151934	0	0.06988421	0.0671486	0.303689	0.2710448	0.6927461	0.7980872	0.6318835	0.05774138	0.796834	0	0.4905703	0.08969379	0.8124931	0.5348201	0.2414517	8.215529	0.4743589	0.5104192	0.8992097	0	0.8472284	0.2474623	0	1.797277	6.107278	0.8258979	0.6651876	1.150855	0.06420018
AC022211.1	3.253774	10.39594	17.16937	0.09742746	0.8882642	7.680964	11.06457	0.3500741	1.680862	0.7561638	5.145541	0.2971527	5.189719	12.11819	0.5907348	4.572708	1.143425	0.1532503	0.9536791	1.986046	0.6508881	0.9207412	6.521265	0.6077402	0.5888825	0.4522865	1.658143	0.5079148	1.119124	1.132159	1.325597	0.8818013	1.024753	1.04544	0.2748575	2.560257	0.04462714	1.848757	1.647872	0.6757188	1.461282	1.856657	0.2131281	0.3027815	0.6614187	0.2848983	0	0.6748901	0.199316
PLAU	11.96895	7.438977	25.35512	24.30339	5.017522	6.117316	31.71675	6.334165	11.21096	7.236584	29.46123	101.3292	20.54123	73.05293	11.42475	21.46496	53.74362	21.55705	0.8402479	55.304	2.012642	32.41955	39.56769	35.20085	9.079318	25.38395	4.978064	13.47048	11.23806	25.65534	13.86091	15.25638	14.94402	70.01811	29.7826	13.06772	109.9364	10.73835	12.12387	94.36316	8.879145	90.19018	10.21515	35.90204	2.886506	160.9095	18.84646	7.613043	27.91178
MMP11	0.2253628	0.268339	2.699499	0.9987067	3.010067	1.158997	0.3510017	2.424682	5.761428	4.045845	3.787921	2.922556	27.51099	0.09802391	6.108094	3.999115	0.7513458	1.08267	0.5944833	5.195194	0.8715814	5.294309	2.862427	10.86654	6.926725	1.075989	2.872775	0.5545895	0.3916433	100.4289	0.9181344	13.0444	1.5724	1.465222	7.490263	9.903626	1.220931	2.268289	9.786057	3.170301	2.809625	2.40341	4.912684	36.1005	0.2585786	3.247112	3.630387	1.985255	2.737996
AC004386.6	117.5325	48.90573	59.25866	7.871041	0.9966908	100.4215	50.32409	0.7856122	0	0.7636189	0.7423246	0.7502059	0	38.41019	0	53.07014	1.776459	1.160709	0.601926	0	0.3651696	0.7017502	106.3211	0.4721015	0.2585602	0.1985851	0.2358438	0	1.189639	0.4454497	0.8544676	0.9373632	0	0.6210275	0.504668	0	0	12.19255	0.3915573	0.2966873	0	1.293077	0	0	0.2968621	0.3196746	0.4965485	2.004541	0.3354685
IGLC3	85.7476	367.0725	45.98397	243.083	85.87793	344.3096	340.4178	28.73436	0.3639922	81.35475	46.08839	497.2517	2.33976	19.21863	555.771	81.76984	32.03266	442.7325	53.74469	7.705601	18.85603	49.87818	30.7278	44.83738	104.3055	598.9558	49.29238	36.44531	134.4666	12.64164	89.24994	45.95312	417.613	67.33241	58.40057	418.7798	114.312	182.1047	467.4046	20.28969	129.9015	43.42025	6.28451	251.7999	934.6739	75.21418	899.9168	133.2655	996.1912
LMNTD2-AS1	1.076155	1.704082	2.277061	0.8570635	3.711897	5.938044	1.252264	1.222605	0.4984194	8.873596	2.179696	3.744824	13.2052	0.6557224	1.013474	3.298748	3.677447	1.420084	1.184186	1.575004	2.466178	3.399919	0.1863831	0.263385	1.343807	2.157498	2.022132	6.564823	0.7510276	0.8022271	19.11008	3.74325	1.340126	0.1185294	1.585592	1.002694	0.6947383	4.139504	9.864717	5.854237	1.100603	8.960631	3.172541	2.603696	2.022296	3.87199	0.3936656	3.672837	1.428308
NAMPTP1	0.3212258	1.675842	1.632251	1.018842	2.312859	0.8410466	1.493512	2.529334	0.9699218	1.628234	0.307481	0.8263008	1.314746	9.359334	0.08423963	0.3503685	2.659036	0.6228306	1.410959	0.3424902	1.27882	0.5846522	5.84855	2.453275	0.08032438	1.334801	1.685148	0.4090129	1.192715	0.9015897	0.4504592	2.733324	8.070939	22.09909	0.09264291	3.086097	1.807346	2.022998	0.7132604	0.5949088	2.984014	1.807685	0.911771	2.744828	0.3647011	3.733161	0.05609379	3.283493	0.0189485
TNFAIP6	0.9660509	2.257696	4.967295	0.530884	0.7245313	0.1245646	1.227298	1.112743	1.84601	0.7553976	1.034741	0.5397301	1.435008	12.17017	3.985335	4.989552	0.3594546	0.4175317	0.08119711	0.5557811	0.4269177	0.804635	4.423973	3.672465	1.755556	0.8750823	0.8801949	0.5698076	1.417547	7.865004	0.6659688	2.223344	1.026101	1.731325	0.8396218	5.725128	0.1114548	0.582505	0.8627155	0.6937109	1.565969	1.802447	2.458167	1.924839	0.8409527	1.703346	1.272661	0.75713	0.6637135
MCAM	2.33934	2.576238	7.586361	3.996941	6.91569	6.04214	7.718847	12.01695	13.68139	3.137453	7.318962	3.078755	9.293203	5.767919	13.64735	7.588784	5.256775	4.000968	1.704403	40.23288	8.907836	4.616901	6.019012	37.06442	3.927801	7.068767	7.770073	11.31137	2.270365	13.07775	2.427669	21.10823	7.300314	7.871619	8.569224	18.42863	0.9613956	6.575343	9.411065	5.562787	2.95603	5.145828	7.898006	4.063676	4.278202	5.2568	31.02739	4.966519	7.149973
SCTR	9.179814	0.5540556	8.414548	7.020891	23.98768	7.319808	1.962085	0.08954511	0.03272317	59.13856	6.67146	16.7754	9.526256	1.999276	0.3002446	3.485141	3.074063	9.950498	0.2370106	0.0144992	0.09838048	23.95593	11.18136	0.8414045	25.85949	14.81974	3.611935	15.8133	12.5242	0.06462011	17.58983	2.61277	0.06598839	0.1480061	1.401463	0.222414	0.0326888	4.35078	51.15028	1.506385	0.6483383	7.918684	0.4817217	0.7785053	0.5413878	1.725786	6.699057	0.3738768	1.119306
AC083843.2	14.19192	31.35609	24.36401	1.273553	0.3753464	33.3422	19.51501	1.427244	0.4975277	1.411132	2.24767	0.4685038	4.627653	8.316905	0.8321923	14.6734	2.773498	0.6501801	0.4442489	1.157186	0.8914623	0.3127462	22.34273	1.061379	1.591222	1.87603	1.266647	2.692745	2.863658	1.166685	3.981093	2.027556	1.156955	1.004837	0.4469617	1.285069	0.2814443	4.473371	5.517432	0.9533565	4.617894	10.39508	0.5571937	1.192826	1.001109	0.4609797	5.942541	1.156242	1.371274
CD19	0.5130213	0.8880362	0.8047203	1.588991	0.2827818	0.6529649	0.3797534	0.6275335	0	0.194989	0.6804414	0.2161235	0.07667971	0.187153	0.4575494	0.7761699	0.4652476	2.583872	0.1103494	0.07329288	0.1912729	0.0827035	0.9350954	0.1607339	0.1422033	0.8633433	0.2347129	0.237057	1.433184	1.104395	1.163664	0.1350204	0.6323907	0.4554049	0.1718217	0.9454291	0.3009739	0.3292966	1.394643	1.499633	0.486961	0.5926406	0.2367443	0.4404348	2.526777	0.5148872	1.573533	3.548873	0.9576507
LGALS7B	0	0.6470137	0.161313	0.1446283	0.07325574	0	0	0.08661253	0.5657704	0.0841878	3.682806	0	4.422264	0	0.09395671	0.2279572	0.03264198	0.0853109	1.924481	0.7199166	0.08051876	0.1547337	0.1749513	0.05204846	0.1425293	0.0218937	0.2340128	0.03326406	0.3934677	0.4911014	0.03140124	0.05167142	1.082404	0	0.584208	0	0.248429	0.3360524	0.5396073	2.126105	0	0	0	0.1203939	3.027394	0.01762182	0.2189748	0.04419951	21.37726
COL11A1	0.07056734	1.803723	11.07358	0.0394425	1.324258	0.1070894	3.16536	0.1181032	104.9103	0.3804698	2.106501	1.069804	1.737982	18.60824	3.261509	5.038538	1.24628	0.019942	0	0.4487611	0.003136968	0.1371448	15.21333	13.59424	2.478799	0.04776614	0.02836404	0.0881246	0.03576835	14.18652	0.07340254	2.433827	1.611574	1.605805	0.5831006	4.211628	0.108401	0.1636553	0.2556374	0.03568145	0.8975188	0.8775404	1.90808	4.112616	0.2435419	1.149262	0.1109048	0.6302481	1.85013
AC008268.1	12.06812	0.04137393	4.177703	10.88306	0.9485931	4.306385	0.920028	0.7477006	2.279261	119.2749	10.29923	0	4.514256	0.2267077	0	0.5685008	7.326506	9.672228	0.840222	0	0.7646044	0.9127769	0.05034344	0.02995461	19.37491	2.759428	1.466489	42.67181	9.171068	0.1036331	19.40917	0.4906707	0	13.51553	3.378209	0	2.702215	9.404211	32.33462	50.31833	0.3370743	0.9845415	1.556806	0.02771535	0.461476	0.2433984	0.4410806	0.356124	1.213263
SFTPB	1556.985	228.6372	331.7892	2055.298	2509.932	567.3909	156.4233	0.1899996	2.529967	5445.729	84.31952	4648.433	1778.263	163.0287	61.33256	367.1301	8170.127	6301.569	4454.593	2.582416	5671.386	7457.986	203.5025	2.740256	2269.096	4938.616	3650.709	4188.96	1914.855	1.64932	10202.56	444.3451	7369.062	188.8702	712.9103	60.9626	518.5684	725.4733	6126.136	544.7787	987.6892	2102.571	128.5933	69.12761	206.3079	6150.407	202.0168	107.7841	120.1171
PPP1R18	5.511734	4.580415	9.995512	8.014875	5.134146	6.383043	5.438371	16.48248	65.62274	7.916216	10.46308	9.554971	9.505738	7.474329	10.2623	4.75622	20.03413	18.70165	0.8549208	42.3691	3.991378	8.20654	5.352923	22.97294	9.136973	16.6564	2.672487	12.56723	9.495129	15.6977	13.11664	11.49371	5.476986	21.03979	13.76304	17.8941	6.759236	5.311622	11.43094	15.22034	7.417784	11.64824	33.93847	3.965193	12.10599	20.92023	10.29515	17.24332	16.10672
SDCBP2-AS1	12.27197	8.773465	12.92809	2.559187	1.028866	9.499941	9.580876	0.6254116	1.208673	1.763587	1.567211	0.2756424	1.367758	9.064675	0.3504044	12.15532	0.8754615	1.455415	3.654423	0.746705	2.517313	1.095815	9.620422	0.3964815	1.230486	1.956146	1.964164	1.504506	0.9886789	3.977397	1.126235	1.160328	0.7474591	0.5921798	1.214101	0.7681698	0.8791866	1.859923	1.044748	1.411933	1.466525	0.7579065	0.6326406	2.403583	1.469899	0.5201606	2.432574	0.8768015	0.2758646
AL390719.2	1.409119	1.594846	1.157792	1.462695	3.238319	3.985563	0.2454285	0.8759536	0.8802931	11.34326	2.153769	5.450584	5.560281	0.2570272	3.463737	1.586539	2.02334	3.005848	6.927942	5.938765	1.182084	2.246383	0.2853815	0.0339607	2.752736	3.914158	5.361087	18.86096	1.283654	6.462105	14.64946	2.66346	4.428376	2.054991	3.811854	2.351172	2.836672	1.781554	9.337273	3.393417	6.072004	6.325205	1.176674	4.069144	0.08541929	3.725327	3.321894	9.459322	12.5245
S100A2	1.288388	0.6204505	6.132364	6.359955	0.7752393	8.001807	6.067543	0.05339355	1.84226	6.573848	3.531608	1.563607	5.027825	1.618927	0.7336658	1.842472	4.06477	7.81855	4.990954	215.012	3.226403	12.05862	1.402066	8.770182	1.581557	1.871541	3.879007	2.843514	24.5254	233.4513	1.89706	25.28114	3.462558	5.064921	12.8394	3.05026	3.481558	25.34311	5.686076	46.96899	2.313451	15.0573	0.8581703	297.2603	0.7397872	51.78862	1.214912	8.392209	3.678379
IGHV4-55	2.682119	5.158137	2.39953	2.657546	0.6730371	14.69812	3.291277	0.8336456	0	0.441986	2.005083	6.513336	0.1129775	0.5170229	2.959636	9.5742	0.5141112	5.075998	0.2322649	0.1349844	0.845447	1.793944	12.09351	2.914714	1.396787	9.386922	3.230676	1.164242	0.6885685	1.747502	1.428756	1.039887	13.7202	7.967883	0.7789441	6.305997	0.8695017	8.527329	3.248436	0.8586195	2.961002	4.365893	0.08305045	8.469713	1.174138	1.881129	6.993508	6.419979	2.00643
IGLV2-23	37.53607	92.50263	32.17969	205.3454	22.69556	119.7953	122.446	10.83347	0.05583147	17.73931	61.6642	94.32718	0.7039717	19.07698	147.8953	57.02562	11.97636	289.1475	6.214706	2.935596	18.85133	13.34933	31.98262	57.7572	73.97962	147.1464	35.82477	13.22876	42.2322	43.07227	82.25924	17.63251	348.947	156.3894	16.7023	190.2216	59.11919	164.415	66.59399	5.329142	77.39077	27.24993	3.774659	214.654	97.99643	20.14237	197.4136	462.2927	33.40251
AC006042.1	11.72985	28.98007	13.48133	3.288363	4.659149	13.98208	9.476867	2.554739	1.016261	6.026979	16.26078	1.4231	11.22704	9.924734	1.270209	22.03934	4.051842	3.722095	2.528319	7.109864	4.106764	2.044316	16.12623	2.942526	6.971749	4.977891	10.09808	9.852509	5.561111	2.77641	6.830849	14.41554	3.811081	0.3786608	3.692552	5.882819	1.923524	3.458967	9.284541	8.924399	2.919273	8.585146	6.999061	1.598023	1.789954	0.8229792	2.691217	7.333407	7.454572
IGKV1OR22-5	0.380208	0.1307837	0	0.2631092	0.1332675	0.6945182	0.342144	0.2363494	0	0.07657761	0.09925621	0.30093	0	0.8957835	0.08546345	0.6911695	0.1187652	0.4655951	0	0.04677424	0.2197207	0.07037325	0.1591365	0.1893741	0.1555743	0.4381213	0.4730201	0	0	0	0.1142508	0.2350028	1.862681	0.6850599	0.1012187	0.3913664	0.1807777	1.069862	0.6282614	0	0	0.9077111	0	0.4380435	1.607584	0.06411553	0.7967219	0.4824489	0.06728324
CSGALNACT1	5.141013	3.166237	4.483814	2.979651	0.3423537	5.07412	3.156825	0.6781576	0.617625	1.876582	0.6034114	0.8418724	3.443583	6.438532	1.23683	8.998649	0.6932601	2.600893	0.967747	5.88592	2.001662	1.18503	7.936459	0.876186	0.4101204	2.172786	1.844994	2.129183	3.619903	0.889207	1.50285	3.481884	2.75151	1.082221	0.48465	1.105402	1.446703	3.017679	1.827317	2.224929	0.8057082	1.38829	0.4830557	0.8201132	2.02764	1.181412	2.041358	0.618605	0.9773452
NID2	1.382715	2.158422	4.071235	0.834215	20.39625	2.184733	1.970647	25.73384	18.69224	0.4898355	0.684374	0.5916439	1.902519	4.464903	1.391535	3.230677	0.5853904	0.6532316	0.08023169	0.4092893	1.703592	0.7405045	3.022945	2.076597	5.137993	0.8183557	0.9116442	0.5864924	0.2180323	4.147983	0.5441572	3.430717	0.9844266	1.572777	0.269072	5.629963	0.04255008	1.286589	0.8785536	0.6327349	0.6917176	0.7325146	0.9706196	0.7738813	0.5918898	0.7971611	3.535422	1.135551	0.1974919
[truncated: 686 more rows]
[truncated: 448 more columns]
