# Supplementary material for: Importance of metabolic and immune profile as a prognostic indicator in patients with diabetic clear cell renal cell carcinoma
Source: Front Oncol. 2023 Oct 20;13:1280618. doi: 10.3389/fonc.2023.1280618 (PMC10623455; doi:10.3389/fonc.2023.1280618)
Supplement: Supplementary file 4 [file DataSheet_4.zip › figure 4/GO code.txt]

setwd("E:\\双酚替代物与膀胱癌\\GO")                   #???霉???目录
library("org.Hs.eg.db")          #引用包
rt=read.table("1.txt",sep="\t",check.names=F,header=T)    #读取文件
genes=as.vector(rt[,1])
entrezIDs <- mget(genes, org.Hs.egSYMBOL2EG, ifnotfound=NA)    #找出基因对应的id
entrezIDs <- as.character(entrezIDs)
out=cbind(rt,entrezID=entrezIDs)
write.table(out,file="id.txt",sep="\t",quote=F,row.names=F)    #输出结果
library("clusterProfiler")
library("org.Hs.eg.db")
library("enrichplot")
library("ggplot2")
rt=read.table("id.txt",sep="\t",header=T,check.names=F)           #??取id.txt?募?
rt=rt[is.na(rt[,"entrezID"])==F,]                                 #去??????id为NA?幕???
gene=rt$entrezID
#GO????????
#GO富集分析
kk <- enrichGO(gene = gene,
OrgDb = org.Hs.eg.db,
pvalueCutoff =0.05,
qvalueCutoff = 0.05,
ont="all",
readable =T)
write.table(kk,file="GO.txt",sep="\t",quote=F,row.names = F)                 #保存富集结果
#柱状图
pdf(file="barplot.pdf",width = 10,height = 8)
barplot(kk, drop = TRUE, showCategory =10,split="ONTOLOGY") + facet_grid(ONTOLOGY~., scale='free')
dev.off()
#气泡图
pdf(file="bubble.pdf",width = 10,height = 8)
dotplot(kk,showCategory = 10,split="ONTOLOGY") + facet_grid(ONTOLOGY~., scale='free')
dev.off()
#kegg????????
rt=read.table("id.txt",sep="\t",header=T,check.names=F)       #读取id.txt文件
rt=rt[is.na(rt[,"entrezID"])==F,]                             #去除基因id为NA的基因
gene=rt$entrezID
#kegg富集分析
kk <- enrichKEGG(gene = gene, organism = "hsa", pvalueCutoff =0.05, qvalueCutoff =0.05)   #富集分析
write.table(kk,file="KEGGId.txt",sep="\t",quote=F,row.names = F)                          #保存富集结果
#柱状图
pdf(file="KEGGbarplot.pdf",width = 10,height = 7)
barplot(kk, drop = TRUE, showCategory = 15)
dev.off()
#气泡图
pdf(file="KEGGbubble.pdf",width = 10,height = 7)
dotplot(kk, showCategory = 15)
dev.off()
