# Supplementary material for: Importance of metabolic and immune profile as a prognostic indicator in patients with diabetic clear cell renal cell carcinoma
Source: Front Oncol. 2023 Oct 20;13:1280618. doi: 10.3389/fonc.2023.1280618 (PMC10623455; doi:10.3389/fonc.2023.1280618)
Supplement: Supplementary file 4 [file DataSheet_4.zip › figure 4/lasso.geneCoef.txt]

Gene	Coef
ENPP5	-0.000394409579050768
CERS4	-0.00121430845143893
DKK1	0.00607488874408204
FLNC	0.01714525146619
AC022784.1	0.019992124610579
PLEKHB1	-0.00935151782368878
IGFBP1	0.00666607519541006
ADM	0.00941174289624926
RHOV	0.00216154095754626
FAM83A	0.000140535367371495
CRISP3	0.020175604850036
C1QTNF6	0.00864349028946773
MELTF	0.0432066857749302
MT2P1	0.0550591131959292
FAM83A-AS1	0.0200511774717071
PMEPA1	7.99265191632054e-06
ZNF506	-0.17575260465541
ITGA6	0.00769516742285087
