# Supplementary material for: Importance of metabolic and immune profile as a prognostic indicator in patients with diabetic clear cell renal cell carcinoma
Source: Front Oncol. 2023 Oct 20;13:1280618. doi: 10.3389/fonc.2023.1280618 (PMC10623455; doi:10.3389/fonc.2023.1280618)
Supplement: Supplementary file 4 [file DataSheet_4.zip › figure 4/lasso.SigExp.txt]

id	futime	fustat	ENPP5	CERS4	DKK1	FLNC	AC022784.1	PLEKHB1	IGFBP1	ADM	RHOV	FAM83A	CRISP3	C1QTNF6	MELTF	MT2P1	FAM83A-AS1	PMEPA1	ZNF506	ITGA6
TCGA-44-5645	2.33424657534247	0	8.42944333333333	8.198776	0	0.641228833333333	0	4.0989859101	0	0	0	0	0	0.178890166666667	0	0	0.0967887666666667	12.9866933333333	4.65074766666667	10.49385
TCGA-44-3917	3.24109589041096	0	4.8808455	3.618117	0	1.3330745	0.667753	2.2623026	3.0678465	0	0	16.26688	0	2.4037066	0.65339735	0	6.5842105	0	6.718157	3.5455033
TCGA-44-3918	2.83835616438356	0	2.01487346666667	2.5149519	0	0	0.4627496	2.49963566666667	0	0.770343333333333	7.425945	28.29273	0	3.12918736666667	0.6207886	0.0537277666666667	8.12108266666667	13.52338	4.979318	10.2293963333333
TCGA-97-8171	1.55616438356164	0	5.431201	8.673691	0	0	2.111653	0.3952775	0	0	0	0	0	0.4829791	0	0	0	2.266691	1.363495	20.12959
TCGA-44-2666	0.265753424657534	1	6.280678	3.90512533333333	25.3569166666667	1.241707	0.608959	1.73244302333333	0	0.0886682333333333	12.4283633333333	5.98883933333333	0	2.1286876	7.43947466666667	0.0378664666666667	1.280495	11.3063566666667	4.486738	22.44663
TCGA-44-2656	3.91506849315068	0	2.409809	6.10085046666667	0	0.130222366666667	0	2.86755133333333	0	3.03100233333333	3.32874066666667	21.43259	0	1.87345769666667	0.370212	1.0820051	4.763662	8.34348	2.79052023333333	11.8090266666667
TCGA-78-7155	3.20821917808219	1	1.815331	4.682378	1.482797	11.17967	0	0	0	2.595702	0	0	0	0	2.507131	0	0	0	2.245177	43.53797
TCGA-50-6591	0.326027397260274	1	0	0	8.663927	15.29213	0	0	0	2.08038	0	0	0	1.094136	0	0	0	25.56814	0.9599308	0
TCGA-55-8087	1.26575342465753	0	6.937077	26.9848	0	0	0	2.27171	0	0	7.249579	6.029322	0	0.0482601	2.035019	0.7398286	1.38923	19.80054	3.427476	1.844387
TCGA-L9-A7SV	1.54794520547945	0	11.63648	15.77875	0	0	2.668661	10.49433	0	15.62537	0	0	0.7157287	6.97287	1.618941	0	0	0	2.096482	4.532437
TCGA-62-8397	3.53150684931507	0	8.296766	6.878412	0	0	0.4464138	4.923767	0	0	0	0	0	0.316396	0	1.381865	0	13.62648	0.6975262	5.566476
TCGA-55-A494	1.31780821917808	0	2.988292	18.81478	0	0	1.243901	4.041664	0	0.4270225	16.08132	30.16765	0	5.582377	6.956675	0	11.03813	7.297665	2.374803	1.361675
TCGA-44-2662	3.50684931506849	0	5.04276533333333	0	5.900977	7.021991	2.40948233333333	0.0703157333333333	8.47847733333333	22.3662933333333	8.57015666666667	21.93066	1.038976	1.63943633333333	3.792455	0.930187333333333	6.196032	6.87926533333333	3.184496	10.2955763333333
TCGA-91-8499	0.0986301369863014	0	6.941855	13.09074	0	0	0	18.79028	0	17.7042	0	0	1.153677	0.4087657	8.763762	2.344712	0	0	2.485384	9.721689
TCGA-44-4112	2.21369863013699	1	5.878854	7.746597	0	1.7549985	0	3.1682805	0	8.656822	2.173655	11.0244075	0	3.411994	0.253717555	1.3141635	2.88454405	23.08935	4.4767845	11.669988
TCGA-O1-A52J	4.92602739726027	1	11.245	10.93389	0	0	1.028787	14.49462	0	3.813868	0	12.90682	0	1.094247	0.5721892	2.369702	2.133389	13.95059	1.66029	2.018274
TCGA-55-6972	4.47123287671233	1	5.855961	8.985859	0	0	0.2635666	11.1023	1.132423	0	2.229191	0	0	1.330045	0	0	0	0	2.56851	0
TCGA-91-6847	2.30684931506849	0	2.494658	3.526494	19.4273	0	0	0.7143926	0	2.623023	9.828723	2.248942	0	4.783399	0.08506683	2.213833	0	19.83895	3.240953	27.41099
TCGA-78-7156	2.67397260273973	1	8.749839	2.597396	0	0	1.335551	6.495129	0	0	0	2.930677	0	0.9712573	0	0	0	0	3.47933	3.464031
TCGA-67-6215	0.476712328767123	0	8.460057	10.95987	0	0	0	8.30097	0	0	21.4869	19.26876	0	1.219427	0.3118934	0	2.384893	10.5284	0.5981495	5.148732
TCGA-44-6775	1.93150684931507	0	8.26533366666667	4.32936266666667	0.531961333333333	2.88201666666667	2.117518	2.02164366666667	0	1.62847766666667	0	5.18343266666667	1.71647466666667	3.20630933333333	0.986507	0.141624533333333	0.727695	24.2992233333333	3.79452166666667	13.4551663333333
TCGA-50-6594	1.01369863013699	1	11.29017	9.925714	0	8.476083	4.604353	6.350509	0	0	23.80518	28.42631	0	3.582154	10.04901	0	8.371858	19.79209	1.092059	0
TCGA-78-7158	0.49041095890411	1	3.194275	11.17682	8.171696	0	0	2.287106	0	0	2.184776	6.825193	0	2.37677	2.106298	1.099911	0.06278456	10.34791	2.437806	25.47583
TCGA-55-8206	2.43287671232877	0	2.355881	12.98005	0	1.072838	0	2.404876	0	0	0	0	0	0.02690167	0	0	0	25.44947	2.600864	8.917626
TCGA-MP-A5C7	6.15890410958904	0	13.31843	12.00004	0	0	1.415081	12.42062	0	0	3.174649	1.570638	0	1.994792	0	0	0	0	2.604462	0
TCGA-97-A4M1	1.64657534246575	0	6.200056	17.01307	0.9026837	0.1994202	1.846759	7.952444	0	0	0	0	0	1.495508	0	0.7492315	0	13.32323	2.498381	8.879342
TCGA-55-7725	1.21095890410959	0	4.757084	1.390336	0	0	0.05005295	4.033602	0	0	6.708773	0	0	0	0	0	0	6.090058	3.728679	17.39323
TCGA-38-4630	2.93972602739726	1	2.458722	21.90746	0	2.130792	1.732012	13.43351	0	3.82849	2.707138	0	0	5.562089	3.977201	0	0	3.973456	2.562327	23.15515
TCGA-97-A4M0	1.78630136986301	0	7.783775	14.23037	0	0	0	7.57341	0	0	4.402744	12.44533	0	1.252394	3.542555	6.078979	2.035153	6.816015	1.903603	2.993379
TCGA-55-A57B	1.4958904109589	0	6.729964	7.915035	0	1.008802	0	4.899695	0	4.83327	0	0	1.502068	4.365637	5.147286	0.7469252	0	23.1026	2.14982	14.66847
TCGA-MP-A4TE	2.45479452054795	1	0.0940091	13.265	0	0.1656095	2.616005	11.29584	0	5.699652	19.57016	36.02517	0	1.865079	0.8510853	0	6.574595	11.02272	0	0
TCGA-91-6836	1.14246575342466	0	0.1727854	3.44695	0	1.013743	0	10.43895	0	11.58399	0	26.66226	0	1.902792	2.285348	0.7967725	4.833724	5.394055	1.780713	4.878404
TCGA-78-7147	1.60547945205479	1	9.88939	7.890255	0	0	0.3851264	11.39412	0	0	0	11.50569	8.360757	3.335398	4.377936	2.865803	3.089179	7.139411	1.704696	10.3123
TCGA-86-8358	1.78904109589041	0	3.343285	13.98804	0	6.322641	0	13.93597	1.357175	12.84037	0	0	0.7901252	4.5035	4.613073	0.2066751	0	1.129653	1.625119	7.202314
TCGA-78-7163	19.8575342465753	0	10.18406	15.71009	6.294366	0	4.182846	12.65303	0	17.40247	12.49817	8.280961	0	0	0.07413333	4.512751	1.136676	16.48248	2.157307	7.451683
TCGA-55-8097	1.3041095890411	0	3.727017	23.12376	0	1.007559	0	4.278746	0	0	0	13.41524	0	2.577705	1.531064	1.708648	3.132227	17.80595	3.306784	1.405571
TCGA-78-7143	13.5917808219178	1	5.948844	6.04284	0	0	0	3.624601	0	0	1.726229	5.220723	0.1421475	1.613693	7.509199	0.72175	0	5.587305	1.672426	2.113639
TCGA-86-A4D0	0.317808219178082	1	1.654699	15.74489	0	0.9686071	0.2301189	15.35466	13.9146	3.136116	0	5.850986	0	1.469079	0	1.149443	0	9.4912	0.2424845	2.26636
TCGA-62-A472	2.49315068493151	0	4.520038	10.94489	9.001527	0	0	4.507842	2.517092	1.727543	18.03514	14.38177	0	5.234078	3.869888	0.6126869	0.5448466	5.553829	3.883875	0
TCGA-78-8662	9.20821917808219	1	12.71622	18.05321	0	0	5.936161	3.297664	0	0	32.622	0	0	3.192539	0	0	0	0	1.498065	0
TCGA-95-7948	1.3041095890411	0	6.457907	15.09502	0	0	0	4.165462	0	0	0	0	3.47454	1.578056	3.890903	0	0	8.518154	2.318007	0
TCGA-69-8255	0.353424657534247	0	1.473467	0	0	0	0	0	65.20678	9.736769	0	0	32.77855	0	0	0	0	0	1.362512	0.9003458
TCGA-05-4426	2.16712328767123	0	10.29256	3.876019	0	0	0	8.98581	0	13.09069	23.71912	27.29117	0	1.462544	4.252579	2.067781	6.184386	18.25626	0	0
TCGA-91-6840	1.01917808219178	0	10.10875	19.4414	0	1.628731	3.624517	1.965385	0	24.15659	3.085861	0	0	3.926126	3.335761	0	0	0.09060013	3.564751	13.5765
TCGA-55-8620	1.02739726027397	1	0.3549192	19.84611	0	0	0	10.88609	0	16.42497	0	0	0	2.326416	5.20059	0	0	0	2.603519	9.345736
TCGA-49-AARQ	18.4438356164384	0	4.81443	13.63141	0	0	0.1396692	1.239355	0	5.65854	16.18561	0	0	2.714995	6.02772	2.177272	0	5.147614	1.765726	0
TCGA-78-7633	4.18630136986301	1	8.440248	2.515175	0	0	0	12.30872	8.387637	0.01211434	0	2.558007	0	0.5150372	0	0	0	0	1.06804	10.07221
TCGA-55-7570	2.25753424657534	0	9.011785	0	0	2.651142	0	18.78464	0	5.397607	20.18571	0	16.47873	1.732077	2.304295	0.9347762	0	22.63267	0.9194634	29.06886
TCGA-MP-A4T6	4.9041095890411	1	10.18079	18.45026	0	0	3.442942	4.880518	0	20.1867	12.97079	2.066465	0	2.453703	2.403421	2.387728	0.1959842	7.058119	2.916768	0
TCGA-78-7539	2.16712328767123	0	11.9267	19.11371	2.17792	0	0	14.35674	0	0	0	8.214092	0	0.8312372	0	0	0	8.782664	0.981838	6.141227
TCGA-55-7913	1.53698630136986	1	4.126102	9.692646	5.392003	5.894438	0.7106741	6.369672	0	0	15.9241	26.47715	2.789754	4.147812	3.327441	0.8408899	5.53204	15.27214	0.7940756	5.475648
TCGA-62-A46R	4.72602739726027	1	8.519694	9.022024	0	7.826656	0	5.04643	0	0	3.22986	18.62961	0	4.439001	1.940348	0	1.355307	14.12552	1.887539	0
TCGA-62-A46V	6.02465753424658	0	9.368157	10.55389	6.772931	0	1.682438	9.929966	0	0	12.23139	4.368908	0	5.662187	4.12536	2.055008	1.538133	14.32785	2.97541	0
TCGA-L9-A50W	1.21095890410959	1	8.139397	17.3132	6.917108	0	4.713085	10.26903	1.739721	5.711946	10.7097	19.24718	0	4.511197	4.083429	0	1.753655	18.2275	2.265736	17.14727
TCGA-86-8668	1.15890410958904	0	9.710498	7.013748	0	0	0	8.575317	0	3.898863	0	0	0	2.138339	2.289725	0.1879598	0	21.54082	2.138211	16.56007
TCGA-55-6986	8.93424657534247	0	4.023806	5.323263	0	0.2508064	0	4.593035	0	0	12.51883	14.91549	4.060455	1.218937	0.05451804	1.443629	2.957674	15.82725	2.450509	2.955566
TCGA-44-5644	2.36438356164384	0	5.985511	11.27717	0	0.6519671	1.930152	6.145143	52.61492	4.601915	0.6079903	24.83507	0	1.249036	0.2269072	1.149915	5.225871	16.94585	2.125149	6.918841
TCGA-50-6597	3.47397260273973	1	9.204222	8.393116	0	0	8.136519	9.607655	0	0	0	6.114209	0	2.824764	4.559066	3.968114	0.4584824	3.005701	3.335223	0
TCGA-05-4427	2.16712328767123	0	7.478039	0	0	0.4015942	0	9.44225	0	3.182355	8.567212	20.10892	0	1.919735	10.04676	0.786865	0.2553978	11.52733	2.369121	0
TCGA-44-7667	3.00547945205479	0	0	11.39375	0	0.996551	0	16.51862	0	0	4.045607	15.41002	0	4.114296	0.5916308	0	1.04822	0	1.203603	6.920421
TCGA-95-8494	0.23013698630137	0	2.331831	0	0	0	0	7.572561	1.124603	3.701249	20.5658	23.9673	0	6.028486	12.83101	1.359014	5.790664	12.86406	1.431427	0
TCGA-55-8094	1.48219178082192	0	7.122366	4.725231	0	10.02807	2.455536	10.90577	54.75249	3.545341	2.244326	12.09481	0	3.644309	5.611015	2.307333	1.32252	0	1.221734	1.816893
TCGA-86-7714	1.71232876712329	1	7.262625	5.445062	25.82962	0	0	1.182552	0	0	18.60744	0	0	1.300547	1.343167	0	0	19.50976	3.031914	6.955464
TCGA-NJ-A7XG	1.69041095890411	0	9.617198	9.308934	19.24458	0	0.03310844	5.304412	0	0	16.91426	15.84016	0	1.224215	2.226799	0.8285665	1.225976	18.35493	0	0
TCGA-44-6147	2.31506849315068	0	9.85468333333333	9.95960156666666	0.330544966666667	4.51419036666667	0	3.246915	0	17.5079966666667	10.39991	6.66919106666667	0	1.39448933333333	0.5629882	2.84493363333333	2.05552866666667	14.15422	4.99314566666667	16.3735266666667
TCGA-86-8279	2.6	0	6.553569	14.65417	0	3.337128	0	7.26953	0	11.95985	9.528186	16.68482	0	5.803662	0	0	2.607446	20.11808	1.286995	0
TCGA-50-5932	3.38356164383562	1	7.607568	0.589447	0	0	0	6.207114	0	0	5.727734	21.85166	0	0.3672987	0	0	0.9254575	10.08027	1.611598	5.373742
TCGA-62-A46Y	1.13424657534247	1	7.169053	5.717853	0	0	0	4.607713	0	0	23.33038	15.99046	0	0.930894	1.519869	0	2.429124	2.453222	2.725475	0.5818779
TCGA-69-A59K	1.61917808219178	0	7.369073	7.562432	0	1.825303	2.298337	14.63824	0.6417857	16.25481	12.57871	5.857945	0	3.970059	8.528292	3.401588	0	3.229554	4.015093	5.607307
TCGA-55-8615	1.22191780821918	0	3.978718	12.00037	0	1.143632	2.374082	7.882655	1.203269	0	11.97119	23.77936	0	4.629959	5.266607	1.813873	3.895595	18.76187	2.063228	0
TCGA-55-7727	0.326027397260274	0	8.785792	10.67155	0	0	0	9.0944	0	0	15.02619	21.4683	0	1.241512	1.986505	0	3.143786	7.268162	3.132869	0.4976232
TCGA-55-7911	1.47123287671233	0	5.473472	12.53566	0	0	0	8.48319	0	0	11.64991	24.85352	0	3.224711	3.812013	0	5.457514	10.83046	1.27233	0
TCGA-67-3770	1.67123287671233	0	11.09488	11.10537	0	0	4.83154	11.49689	0	0.0690607	0	0	0.7717959	1.79554	0	0.6927287	0	7.799819	1.86773	3.326191
TCGA-50-5946	4.43013698630137	0	6.8034745	21.17454	17.60294	7.5323335	4.433	10.991975	0	14.66126	17.119585	21.074695	0	4.265408	3.5419215	1.18777045	3.984818	14.557821	5.077509	8.714268
TCGA-97-8175	1.50958904109589	0	8.546302	0	0	0	5.392045	1.559139	9.107938	10.66721	29.5086	14.56733	0	3.579079	1.927386	2.549142	2.624213	21.44406	2.726769	9.80789
TCGA-53-7624	2.85753424657534	1	4.773859	4.093111	5.715932	4.041333	2.630627	0	1.686584	15.81479	46.91341	0	0.4150648	10.93334	4.296466	3.637867	0	11.40849	1.058968	27.58012
TCGA-55-A492	1.63287671232877	0	5.664436	9.968983	0	0	0	7.392984	0	0	0.8131939	4.054637	0	2.680958	0	0	0	0	0.9358227	0
TCGA-69-7764	1.13424657534247	0	8.726663	4.545399	0	0	2.08714	3.578632	0	5.981624	0	13.45815	1.60657	1.378797	0	0	2.426124	7.620492	4.140623	3.524199
TCGA-97-8552	1.71506849315068	0	5.69224	15.17703	0	1.027792	0	9.334829	0	0	13.52106	0	10.39352	1.913665	0	1.571057	0	10.77604	1.763262	0.05063079
TCGA-91-8496	1.38356164383562	0	4.882308	10.39129	0	0	0	4.523398	0	0	0	0	0	0	0	2.474412	0	5.282611	0.8177535	0.6911948
TCGA-55-5899	2.54794520547945	0	5.555237	14.80787	0	4.828678	0	20.57722	1.567508	8.466438	0	0	0	3.543756	2.434009	0	0	0	0.5940745	36.23323
TCGA-95-7043	1.37808219178082	1	0	17.32949	16.53049	0	0.4444983	14.99213	0	3.21091	27.19491	23.91781	0	0.2711046	2.452351	0	4.810545	8.149372	0	0
TCGA-78-7167	7.34520547945205	1	4.61908	11.11666	0	0	0	8.060006	0	0	0	21.16247	0	0.381567	0	0	4.431436	8.85297	0.2533463	4.623368
TCGA-55-7903	1.55342465753425	0	6.093132	8.124474	0	0	0	3.854251	0	4.860168	7.337841	17.8243	0	2.297675	3.905838	1.934813	5.264051	9.590969	2.427553	0
TCGA-55-7994	1.65205479452055	0	0	0	0	0	0	8.346768	0	15.53313	18.92543	31.12328	0	3.860559	10.44771	0	6.914405	9.324688	0.1637393	7.775367
TCGA-64-1680	3.08493150684932	0	10.74098	8.975384	0	0	0	7.688966	0	0	6.826802	14.29011	1.302207	1.533775	0.8453044	1.797694	0.0144296	4.704678	1.276421	0
TCGA-97-A4M6	1.55616438356164	0	7.467311	11.7143	0	0.5716377	1.409215	6.056893	0	8.860402	21.90943	0	0	3.892132	0	1.264007	0	14.84685	1.438143	0.1003167
TCGA-78-7146	0.473972602739726	1	7.105907	0	4.2302	15.59424	2.558212	2.747791	0	6.075397	19.95928	42.90173	0	6.028841	10.55692	5.170935	12.43654	15.39271	0.5293608	21.36809
TCGA-4B-A93V	0.821917808219178	1	1.180715	12.79071	0	0	1.179567	8.718734	0	12.12146	18.78146	20.1884	8.460869	0.4068692	0.5863753	1.975442	8.986093	13.09315	0.4344632	0
TCGA-50-5931	1.18904109589041	1	2.52935	0	0	0	0	0	0	14.20906	22.1006	5.453638	0	5.713519	10.05107	3.8372	0	23.52874	0	29.87921
TCGA-49-4486	6.35068493150685	1	6.588085	9.728489	0	0	0	12.89305	7.895625	0	0	0	0	0	0	0	0	0	1.084879	0
TCGA-64-1678	3.25753424657534	0	1.826538	17.54169	0	0	0.06072262	6.900073	0	7.003699	0	3.131428	0	5.989658	0	3.658486	0	6.356503	2.902484	5.420142
TCGA-75-6212	4.15342465753425	1	8.200008	3.937849	0	0	0	7.287586	0	7.794913	0	0	0	2.517905	1.83013	1.165102	0	12.54743	1.560086	9.908063
TCGA-55-6968	3.54246575342466	1	1.162305	11.25627	0	0	0	10.9611	0	5.77676	0	0.8266147	0	1.071315	5.229783	0.03791935	0	4.552088	1.776938	20.8331
TCGA-86-A4P8	2.20547945205479	0	2.85099	8.670242	3.793315	2.011994	0	3.987366	0	8.024812	0	0	0	2.394364	0	1.096676	0	2.986991	2.734397	13.62027
TCGA-55-A48Z	1.78356164383562	0	3.274355	11.06294	3.526668	0	0	3.554484	0	8.360836	17.62721	16.78571	0	7.244448	4.529185	3.32583	2.578116	24.5862	2.870376	2.723904
TCGA-50-5942	5.06027397260274	0	5.532748	7.731622	36.41971	0.5398366	0	7.180114	0	0	0	2.316862	0	0	2.871035	0.8468545	0	20.80753	2.842406	14.36619
TCGA-50-8457	3.08219178082192	0	4.344409	11.59782	0	1.634193	0	6.117393	0	5.575703	0	7.075814	0	1.641708	0	0.1751474	0.7794103	13.6313	2.208403	7.22404
TCGA-78-8640	19.3479452054795	0	8.045641	9.448498	0	0.6694747	0	8.330345	0	16.14493	18.82603	4.332381	1.457592	2.786729	0.91443	2.301316	0	0	2.700424	4.256174
TCGA-62-A46O	3.98356164383562	1	5.938024	2.114062	47.93364	1.31531	7.582305	0	1.852845	10.95238	55.31548	27.56694	22.66946	8.088722	2.146357	1.991682	9.135587	11.11958	1.576209	5.638554
TCGA-L4-A4E6	1.19178082191781	0	2.008811	4.103474	2.011104	0.958328	0	5.444058	0	2.684627	0	0	0	2.091196	0	0.8248435	0	8.836194	1.7705	13.15985
TCGA-05-4244	0.003	0	9.921435	7.830018	13.04095	0	0	7.285212	0	7.312429	4.789516	19.66513	0	3.019512	4.574756	0.04291359	6.045169	16.9536	0.4926821	6.401459
TCGA-L4-A4E5	1.58356164383562	0	5.195478	6.820004	0	1.290727	0.8690817	4.802659	0	0	16.61937	22.55175	0	5.067905	4.246311	0.4836384	3.355183	19.5018	2.192959	0
TCGA-05-4422	1	0	4.107909	5.546214	0.9973552	0	1.252703	11.20539	0.4999142	0	20.55992	0	1.760911	1.845375	0	1.49328	0	0	0.6518212	9.798255
TCGA-44-A47A	1.27671232876712	0	1.783125	17.41293	4.5637	0	0	5.972775	0	0	7.529029	6.544799	9.984971	3.602038	5.828262	0.8917097	0	17.63763	1.36208	17.53436
TCGA-44-7659	1.89315068493151	0	5.277135	7.127208	0	0	1.69537	12.24882	0	0.6758979	12.02285	11.27476	0	0.09161503	0	0.9634362	1.651776	23.62616	3.061156	0.70739
TCGA-64-5774	7.33150684931507	0	2.83646	8.670281	0	5.061647	1.778574	12.76601	0	4.65599	0.2576646	28.66661	0	4.511683	3.080576	0	7.651887	20.05784	1.600935	0
TCGA-44-8117	1.05479452054795	0	6.403438	0	0	0	2.576414	7.034602	0	0	40.84358	26.78533	0	3.767014	0	0	5.819071	20.9285	2.19611	0
TCGA-55-A490	0.271232876712329	1	5.660017	16.37202	3.768638	21.01866	0.3197105	15.63669	0	2.488363	1.949022	28.47739	0	2.698837	2.84566	0	3.022724	1.166839	1.526769	0
TCGA-86-7955	2.93698630136986	0	7.023754	11.06642	13.60143	0	9.473026	18.46037	0	13.37435	41.81018	24.70393	0	6.093028	0	0	8.174945	9.807445	0.8847647	0
TCGA-73-4662	6.89041095890411	0	12.0263	15.97189	0	0	0	6.602991	0	0.8125869	0	0	0	1.836123	0.02432247	0	0	0.01329406	2.277933	6.290677
TCGA-73-7498	3.25753424657534	0	5.137298	13.3862	0	1.059827	0	13.05816	0	0	0	19.86847	0	3.689921	0	0	2.80359	15.51378	1.555041	10.79365
TCGA-91-6829	3.44657534246575	1	7.170102	4.170568	17.02846	10.30894	11.441	10.45395	0	4.549722	0	8.074492	0.07275355	5.707772	0.748329	0.4486141	0	19.22721	1.282867	9.221258
TCGA-44-2659	3.74520547945205	0	8.666036	4.906156	0.7394566	1.366179	1.123318	3.12485	0	0	0	8.334283	0	2.079832	0	0.1393638	1.073274	24.10903	2.921207	8.99911
TCGA-MN-A4N5	0.23013698630137	0	7.823379	7.005632	0	0.7308602	0	0	0	14.93721	40.52845	28.95197	0	4.818501	6.676845	0.8721167	9.885211	14.61091	2.47171	0
TCGA-55-7576	1.83561643835616	0	10.67845	8.826152	1.841059	1.789123	0	5.494141	0	2.151356	6.576362	25.63897	0	2.988416	0.9092549	1.315243	3.260254	18.19561	1.947513	9.541029
TCGA-35-3615	0.0383561643835616	0	1.126354	8.731298	0	0	0	0	0	0	6.137287	13.60651	0	2.230393	0	0	0.9721261	9.750894	0	1.278394
TCGA-05-4397	2.0027397260274	1	0	17.54459	0	0	2.743857	2.607906	3.450169	12.0626	5.241206	1.458443	0.2415557	6.186252	14.05267	2.486578	0	0	1.577052	13.93961
TCGA-35-5375	0.723287671232877	0	11.81057	13.1547	0	1.429067	0	0	0	31.58662	3.884461	0	0	0	0.7065898	0	0	0	1.155348	0
TCGA-55-7573	1.33424657534247	0	9.752084	14.53329	1.345513	0	0	8.018355	0	0	0	0	0	0.4259984	0	0	0	17.7346	2.335151	7.846615
TCGA-MP-A4TH	2.03013698630137	0	3.190513	8.638028	0	1.985085	0	3.026831	0	0	4.341563	4.440008	0	2.197414	0	0	0.3724015	13.46007	1.285363	4.067526
TCGA-62-8394	0.380821917808219	1	4.291653	7.1372	0	0	0.7757862	5.745912	0	4.076562	27.26687	6.236699	0	4.691503	5.380551	2.552923	0	18.69108	1.935337	5.219138
TCGA-78-8655	6.46575342465753	0	9.127583	10.88019	9.652185	0	0	0	0	0	40.72167	19.78071	2.285711	5.155397	2.53353	0.4347967	0	23.12233	2.171084	6.899212
TCGA-55-7910	2.84931506849315	0	4.996374	7.572544	0	0	4.667056	6.247756	0	3.400769	4.702067	20.24016	0	4.113804	0	1.571791	7.268105	21.39302	1.827719	2.645932
TCGA-99-7458	2.04657534246575	0	10.31173	9.500992	0	0.6413791	0	4.204057	0	0	5.404396	17.32492	0.4591918	2.562089	0.948636	0	1.12343	16.63475	1.483945	11.36656
TCGA-93-A4JP	1.58356164383562	0	6.224496	12.07723	20.92704	3.614314	7.559332	3.820653	0	9.261943	12.40766	2.771662	13.45767	3.036314	0	0.7423873	0	12.13065	2.242232	15.87348
TCGA-67-6217	1.15616438356164	0	11.33152	10.47737	0	0	0	14.0424	0	0	0	0	0.8123155	0.5629856	0	1.305542	0	7.838356	0.7163776	0.3979859
TCGA-78-7537	4.44383561643836	1	4.307708	13.07399	0.1406626	0	0	3.994372	0	0	5.547645	0.7691934	0	1.842548	0.1854598	0	0	31.38448	1.493772	6.016622
TCGA-55-A4DG	1.66575342465753	0	4.733138	13.93617	25.3103	0	0	7.638377	0	3.468099	0	19.14452	0	4.425734	0.5744342	1.280525	2.920119	9.368266	3.155664	4.500548
TCGA-44-A47B	0.786301369863014	0	6.388313	23.79637	7.035013	0	0	4.754607	0	9.467224	4.832063	17.61207	0	1.801089	4.878713	2.890427	5.704764	13.24894	2.84735	0
TCGA-69-7760	0.553424657534247	0	11.57053	11.76912	12.79655	0	4.925234	9.30238	0	13.43002	13.92398	18.23444	3.090507	2.234081	0	0	3.912998	26.23081	2.123421	0
TCGA-62-8402	4.1041095890411	1	0	24.37109	0	0	0	6.942273	0	4.185456	16.74712	22.42508	0	1.770387	0	3.459718	7.014569	3.939685	2.208441	5.168547
TCGA-55-7283	1.66849315068493	0	9.663802	10.56359	0	1.101482	0	9.699048	0	0	0	14.84229	0	3.125096	0.15929	0	0.3261743	0.3669897	2.213929	0
TCGA-99-AA5R	1.8027397260274	0	3.611552	11.28986	0	5.378818	0	3.457281	0	10.90098	6.187266	5.790481	0	3.033801	0	1.829218	0	8.605283	2.390619	12.73519
TCGA-55-7914	0.512328767123288	1	4.749665	0	0	0	0.7637617	10.36139	0	0	7.706843	9.266886	0	4.644745	3.975441	0	0	26.16751	0.5167306	11.47307
TCGA-44-7660	1.62191780821918	0	3.592866	0	0	0	0.07675038	6.472191	0	4.260743	16.33953	8.683543	0	3.7675	8.523346	3.588461	0.654553	18.55745	2.826511	16.31419
TCGA-78-7153	9.95890410958904	0	1.110047	11.69143	0	0	0	15.02934	3.336639	0	14.93348	0.4611297	0	1.232017	0	2.23871	0	6.349591	0	0
TCGA-91-8497	1.18904109589041	1	6.84047	12.01823	0	0.6738409	0	7.66147	2.640748	0	0	0	2.018717	1.170461	0	0.8036699	0	13.88464	1.776876	13.49024
TCGA-86-8056	0.380821917808219	0	11.06679	9.860216	16.26014	0	0.4389652	3.700873	0	1.494003	0	5.050944	0	1.308069	0.3854805	2.596212	0	5.658808	2.063049	17.99856
TCGA-50-5935	1.78904109589041	1	10.50036	11.61652	0	0	1.243677	10.47634	0	8.813427	7.83087	15.38719	0	2.79391	0	0	2.409638	21.16227	2.625958	4.52726
TCGA-64-1676	4.73424657534247	0	3.799861	0.5162576	1.548725	0.5895012	0	0	0	3.306925	10.64367	15.40467	0	1.85425	5.353991	2.92406	2.043311	14.5411	0.7443138	0
TCGA-71-8520	0.575342465753425	1	8.046929	8.62754	24.57997	0.2875032	1.458164	7.492635	0	6.824681	0	6.149213	0	8.353275	5.394226	2.697898	0	21.48586	1.598114	9.862419
TCGA-44-7669	1.57260273972603	1	1.827804	16.41365	0	0.2865088	0	12.63559	0	10.93331	0	0	0	0	0.7130578	0	0	3.123046	1.334009	16.70443
TCGA-71-6725	0.701369863013699	0	6.281635	15.34516	0	0	0	0	0	2.545097	42.75644	30.92246	0	0	1.670731	0	8.804918	19.70605	1.824273	0
TCGA-78-7161	0.797260273972603	1	7.363739	11.63723	0	1.731702	4.149055	6.386269	0.4145911	0	5.13139	27.41159	0	4.96633	0.1999277	0.5655726	9.15663	11.49945	2.737633	6.08606
TCGA-75-6206	7.0958904109589	0	11.44878	5.374968	0	0	0	9.790177	1.124119	0	0	5.069297	0	0.7287977	0.2054427	0	0	12.7487	1.172345	0
TCGA-67-3773	1.16986301369863	0	10.20589	0	13.95634	0	1.784756	1.647527	0	1.22374	0.02532691	3.550218	0	0.897973	0	0.5780175	0	12.49427	2.826737	10.28979
TCGA-NJ-A55R	1.65205479452055	0	7.540095	10.50422	0	5.366278	0	11.36985	0	5.491244	0.7011042	0	0	2.747757	0.8861604	1.114687	0	15.96608	1.588991	10.42223
TCGA-95-7567	1.55616438356164	0	7.084314	6.708034	0	0	1.955412	10.75895	0	0	15.9368	31.74437	0	3.775487	2.205919	0.08746525	7.686294	13.62359	2.361965	7.094908
TCGA-05-4384	1.16712328767123	0	4.906351	7.656756	0	0.4606864	0	6.9665	0.03506353	0	24.76645	21.17612	0	2.650253	0	0	1.94692	11.04216	0.3345432	8.895257
TCGA-05-5428	1.83561643835616	0	4.328718	2.014508	0	0	0.2057165	4.334849	0	9.216563	12.93237	17.98204	0	1.16276	0.3477498	0.4525412	1.070897	14.57661	0	0
TCGA-86-8073	2.02739726027397	0	12.38595	10.08132	2.53157	3.553792	0	5.423504	0	2.26723	2.884014	12.31217	0	4.920955	2.577213	1.529998	0	10.33736	2.458459	4.500052
TCGA-78-7536	0.668493150684932	1	7.07731	10.91369	2.834537	0	0	2.879768	0	12.16567	7.814338	28.11601	0	0	2.072213	0	6.353	1.844963	2.014625	0
TCGA-NJ-A4YF	5.92054794520548	0	1.347124	9.316106	0	0	6.650261	13.00496	0.8167493	2.988424	33.98575	32.46334	0	1.668372	2.974602	2.455925	9.827976	16.0285	1.360215	0
TCGA-86-8281	0.003	0	8.050935	5.476259	0	0	0.745263	7.555528	0	0	27.62078	11.528	0	2.419524	0	0	0.3679757	10.0464	1.84171	7.446551
TCGA-62-A46P	1.62739726027397	1	6.318391	15.69235	0	0	2.741222	10.34767	0	0.6901196	6.923893	15.86526	0	4.309808	0	0.09448707	2.953998	12.12903	1.305637	0
TCGA-55-1592	1.92054794520548	1	12.52854	18.4382	0	0	1.606745	12.67055	0	8.189608	10.85237	19.21107	4.429851	4.987204	1.279378	1.881068	2.200487	0	2.359629	7.077762
TCGA-64-5778	3.57534246575342	0	11.38661	8.425032	0	0	0	2.051747	0	3.552288	11.6473	12.58672	0.7833111	1.824629	3.280569	0.8991261	0.7900242	6.424904	1.205548	0
TCGA-97-A4LX	1.68219178082192	0	8.81427	8.337124	0	2.040725	0	7.740937	0	0.2823737	5.301189	9.478767	0	4.605731	6.618791	2.517705	0.0829402	11.43153	2.087506	10.33824
TCGA-J2-A4AD	1.50684931506849	1	12.23378	9.429965	24.12874	0.8267932	5.203987	7.068857	0	1.838635	20.53649	14.82033	12.28225	5.596373	4.427577	2.837433	1.89871	13.07705	1.717812	10.57998
TCGA-MP-A4SY	4.11232876712329	1	5.241295	2.881136	0	1.106072	6.145325	3.510528	2.037101	14.80257	20.54685	19.86086	0	4.657209	0	0.8187169	6.329555	27.38132	2.410616	6.742703
TCGA-80-5611	7.10958904109589	0	8.327569	13.78095	5.519618	0	2.812697	5.300072	0	10.22372	9.290779	5.74239	0	2.191379	1.27308	0	0	0	2.205579	0
TCGA-91-6831	0.849315068493151	0	1.717006	12.25468	0	3.322566	0	7.160114	0	3.39545	6.593904	29.09639	0	2.800782	2.323123	0.1239252	7.082088	7.175881	0.8118031	4.088277
TCGA-55-8514	1.42465753424658	0	8.564734	23.21688	0	0	10.80156	0.8360355	0	5.685095	25.27037	17.30751	0	4.417533	0	1.984771	3.252854	12.68045	1.726444	0
TCGA-86-6851	0.49041095890411	0	6.19138	9.931109	0	0	0	6.656532	0	4.990533	0	18.55922	0	3.168184	1.468028	1.821541	2.673785	14.69251	2.009895	9.741305
TCGA-05-4249	4.17260273972603	0	4.065794	24.88462	3.375533	0	0	5.121667	0	14.20416	6.293272	27.4487	0	3.255554	0	0	4.762261	19.79482	2.092418	7.714698
TCGA-97-A4M2	1.70958904109589	0	5.124062	8.652103	0	2.148687	0	7.949017	0	0	9.46417	1.980671	0.4058099	2.770016	0	0.2284518	0	4.259541	1.997016	6.893042
TCGA-NJ-A4YG	6.19452054794521	0	2.39895	15.47527	0	0	0	6.985836	0	7.731899	14.71031	24.99087	0.4939601	3.408459	0	0.4197366	5.772732	19.45658	1.303481	0
TCGA-64-1677	1.72054794520548	1	6.212639	14.12054	1.344768	0	0	3.904485	0	20.45008	6.798663	16.91318	0	2.056836	0	2.447874	4.217297	10.45759	3.63752	6.642626
TCGA-95-7947	1.30684931506849	0	9.089277	14.02124	3.362766	0	1.473536	3.71842	0	8.583387	27.8341	3.301406	17.78281	5.925948	5.418986	0	0	0	2.05797	15.79964
TCGA-69-7980	1.12602739726027	0	7.11252	5.902176	24.12436	1.048067	2.196458	10.28234	0.1918344	8.958879	0	7.366886	0	5.654552	3.242766	0	0.4647604	11.70831	4.387351	14.84475
TCGA-86-A4JF	2.01917808219178	1	5.466559	14.47738	8.182318	0	2.288771	4.881522	0	12.8841	30.62603	20.9711	0	4.905623	1.215818	2.077451	4.459193	9.06793	2.69943	0
TCGA-86-A456	2.45479452054795	0	13.7454	14.59788	0	0	5.900477	11.52878	1.111932	5.096358	0	9.73974	0	4.637944	4.981385	3.817045	1.883842	12.56593	1.779284	1.912139
TCGA-86-8669	2.56986301369863	0	3.73198	27.0781	0	0	0	10.72224	0.04905636	13.5558	0	0	0	0.0566781	1.970385	0.3801459	0	9.684966	1.761502	1.925955
TCGA-49-AAQV	1.85479452054795	1	7.717657	17.18241	0	0	2.559376	6.437488	0	7.734908	34.26803	23.66554	0.3694318	3.881166	2.530999	0	4.068299	14.12283	1.171578	0
TCGA-55-A491	1.71506849315068	0	7.924475	16.10136	41.84138	0	2.873747	11.89497	0	6.101746	12.70392	18.5586	0	6.821972	6.966715	0.6463484	3.513835	17.66304	1.756938	10.18239
TCGA-49-AAR9	0.712328767123288	1	2.991674	0	43.57249	5.183858	9.357507	0	0	20.48815	28.58347	35.88601	9.18429	5.328434	7.813583	2.207043	10.93729	42.97098	1.179069	34.92242
TCGA-91-A4BD	1.65205479452055	0	5.580809	6.774959	42.99469	0	0	9.406672	0	0	15.34128	7.957843	2.84213	0	0.5541569	1.51194	1.331875	3.167116	1.574883	0
TCGA-55-8506	0.0301369863013699	0	4.291277	13.79201	0	0	0	13.00129	0	18.79748	31.59423	32.59708	0	6.132406	3.013438	2.755163	6.647796	17.86982	0.9715345	0
TCGA-05-5423	0.413698630136986	0	11.59806	11.193	0	0	0	9.351083	0	1.949858	0	0	0	1.134676	0	0.7152595	0	11.08661	1.713599	0
TCGA-55-7815	2.11780821917808	0	13.33471	11.7403	0	0	0	10.58147	12.52748	0	0	13.29057	0	3.061795	0	0	1.146985	19.80569	2.567096	1.651629
TCGA-78-8660	0.879452054794521	1	1.419838	0	0	0	0	2.7921	10.31156	6.535218	19.00405	22.35772	0	1.407647	5.616085	1.803242	6.422568	15.80503	1.63464	0
TCGA-75-5125	5.55342465753425	1	3.091681	4.083818	0	2.089757	0	5.712076	0	1.344931	14.11106	18.01167	0	3.996423	5.879745	0.1820465	1.849072	0	1.016722	3.23339
TCGA-97-A4M3	1.47945205479452	0	2.339755	8.47252	0	0	0	6.639916	7.123856	1.49315	13.48031	9.723433	0	1.725992	0	0.2351262	1.461994	13.4994	1.832964	2.845128
TCGA-55-7995	2.43561643835616	0	9.36068	17.17131	0.1051799	1.18929	0.4581499	11.26988	0	15.85947	13.62404	0	5.114072	1.736996	10.91175	0	0	0	1.716586	4.659888
TCGA-50-5051	1.30958904109589	1	2.600032	17.12546	0	0	5.607089	11.58236	0	2.307192	9.051441	17.42061	14.64589	2.905789	0	2.794344	3.707919	10.49872	0.8630871	0
TCGA-62-A471	3.41369863013699	0	2.374693	5.506931	27.09597	0	15.40564	0	9.996657	12.64522	63.79304	50.66776	0	8.702492	2.150616	0.5748196	17.57356	18.97034	1.63821	17.38368
TCGA-44-A4SU	1.12054794520548	1	11.86153	13.72033	10.6346	2.109646	0.900062	1.80531	0	8.283833	14.84081	11.93497	7.561068	6.293333	2.219424	2.557683	2.194475	20.87617	2.396964	2.588084
TCGA-91-6828	0.884931506849315	0	7.592034	19.7734	0	0	0	3.753185	0	3.246537	0	31.68708	0	1.937046	0	1.676228	6.070536	25.68643	1.000485	8.194014
TCGA-05-5715	0.16986301369863	0	8.058531	12.80093	0	0	6.665259	4.081146	0	0	35.57025	19.98745	13.73497	3.93158	0	0.1746957	3.690387	13.67282	0.255722	10.36403
TCGA-78-7145	2.26301369863014	1	9.415937	6.687002	23.94619	5.788755	1.852074	1.081106	0	3.025009	13.66689	34.93212	0	3.781487	2.218052	2.373806	8.34816	20.12704	1.860411	0
TCGA-69-7974	0.504109589041096	0	2.433869	0	0	0	0	4.794901	0	5.808203	12.25197	47.33688	0	1.949878	5.289426	0	18.48268	18.87983	2.200906	11.44764
TCGA-50-5933	6.55616438356164	1	0	0	5.28607	20.55102	0	0	0	7.019009	2.368787	39.0541	0	6.023545	2.652949	5.970919	11.82172	29.47608	1.320367	25.87588
TCGA-44-6776	7.16712328767123	0	2.743065	7.712911	0	0	0	1.581523	0	0	0	5.029061	0	0	0	0.05766068	0	2.902099	0	0.05013528
TCGA-91-6835	0.216438356164384	0	7.649589	6.398415	0	5.095021	0	7.957983	0	1.855556	0	7.988335	1.456817	3.718559	2.241986	0	0.04110525	2.62029	2.131801	9.574953
TCGA-53-7813	1.16164383561644	0	5.170624	11.00724	0	0	0.4409916	11.18717	0	14.37259	4.274108	16.24459	0	0.7082311	0	0	4.984226	13.76869	1.896654	0
TCGA-L9-A8F4	1.3041095890411	0	2.952675	9.588797	0	2.643059	0.1237857	1.960573	0	0	38.73007	18.14173	0.1110932	4.25038	5.951366	0.1344723	2.399548	1.011972	1.520325	8.454549
TCGA-MN-A4N1	2.26575342465753	0	4.641152	13.17856	0	2.179492	4.263001	13.05271	0	2.35213	5.629506	16.94042	0	5.055589	7.42424	3.033804	1.788212	25.16002	1.949066	0
TCGA-55-8085	2.47671232876712	0	6.21391	0.3028884	0	0.2945662	0	11.33534	0	2.588047	14.72421	0	0	3.058238	1.072332	0	0	0	1.188419	0
TCGA-55-1594	3.22739726027397	0	6.167409	24.32846	0	0	0	12.13958	0	6.237072	5.336158	7.536845	0	0.2058858	1.239619	0.3587048	0	8.563151	2.108114	7.064014
TCGA-67-4679	1.22739726027397	0	5.66298	8.685816	9.487345	0	0	3.80314	0	0	0	1.737173	0	0.6591938	0	0	0	11.93795	2.749108	6.268127
TCGA-05-4424	2.5013698630137	0	5.660111	18.90638	0	1.738691	3.969628	6.23245	0	0.8071506	5.009686	18.95925	0	4.502727	0.9610275	0	1.935873	10.74037	1.501604	11.62471
TCGA-L9-A444	0.841095890410959	0	8.029055	9.446826	0	0	0	3.537174	0	4.812209	8.37684	17.80218	0	6.533599	0.4253911	2.831383	4.763706	13.95959	1.998784	3.77329
TCGA-MP-A4SW	4.87123287671233	1	4.798277	18.8439	4.620252	0.3698591	1.326931	5.451984	0	3.739021	10.66583	20.32147	0	5.620622	2.695429	2.937247	3.109052	8.406573	2.359489	3.742931
TCGA-64-5775	0.16986301369863	1	0	0	34.89286	19.79592	0	0	0	15.1955	0	12.87647	0	0.9222221	5.386791	4.784867	0	17.4344	0.4389046	28.63005
TCGA-69-7973	0.63013698630137	0	2.753279	12.50097	0	3.847133	0.9715833	12.74679	0	3.166249	9.608747	25.45409	0	3.767305	1.133428	0.02592476	5.428929	12.35976	0	0.5646879
TCGA-75-5146	6.48767123287671	0	7.629588	18.82345	0	0	2.200755	8.909617	0	0	0	1.25955	0	0	0.446755	0.4559993	0	3.053157	1.418218	0.4716041
TCGA-62-A46S	4.52876712328767	1	7.71328	7.81469	2.49548	0	4.01343	5.133704	0	0	7.676884	31.6596	0	1.792017	0	0.363704	5.916378	4.018642	1.4798	6.001713
TCGA-05-4410	0.003	0	5.831089	1.074699	0	0.9035185	0	6.138414	0	0	21.83031	14.05972	0	1.994766	0.5048794	0.7477332	0.1115071	4.252177	1.409368	5.817584
TCGA-78-7148	1.71506849315068	1	4.887938	2.867598	7.05669	18.6539	7.901766	6.837219	0.4102463	3.659914	22.24638	36.17186	30.20089	3.106397	0.1629315	0.7475129	6.956554	5.917244	1.2341	10.04021
TCGA-86-7954	1.65753424657534	0	8.356292	8.872961	0	0	0	1.391679	0	5.382403	10.10809	19.45546	0	3.010018	0	0	5.364701	7.586427	2.067709	2.861478
TCGA-86-7713	3.16986301369863	0	9.216847	11.81524	21.04741	0.5480283	0	3.610208	0.4912517	3.561708	17.53663	17.95381	0	8.721801	0	0	2.370865	13.06234	1.448458	0
TCGA-69-8254	1.12054794520548	0	7.993438	5.440985	20.67182	1.579148	5.615644	9.992998	0	0	14.99864	22.38951	9.402604	0.6721078	0	0	3.687807	10.48234	3.127692	22.29345
TCGA-55-8096	1.96986301369863	1	8.628224	7.721028	10.23195	2.219763	4.328839	6.690886	1.036603	13.20383	4.435753	7.429854	0	6.375851	1.538561	0	1.002093	27.01646	2.638034	15.86395
TCGA-S2-AA1A	1.40547945205479	0	6.062597	2.221815	2.533735	1.361032	4.090596	13.80647	0	7.20399	7.528082	0	0	2.504222	0.8960291	0	0	24.23473	2.474137	18.1279
TCGA-78-7540	3.27945205479452	1	0.7690317	0	11.52974	2.394635	2.008952	0	1.657186	18.24509	11.92192	13.06462	1.770062	1.007143	6.832848	0.2651547	2.649471	26.64288	1.767603	33.87919
TCGA-44-2665	3.56438356164384	0	8.954033	0	3.575295	1.740721	8.886443	4.423432	0	7.182285	29.30461	12.68646	0	7.881694	1.030433	3.890922	1.20433	24.19997	3.031409	1.122451
TCGA-67-6216	0.386301369863014	0	8.838688	3.312048	12.59388	0	0.5560263	4.642296	0	7.363893	26.35986	10.11596	0	2.711321	2.629059	1.49746	1.083345	7.103247	2.130806	3.609333
TCGA-55-6981	3.77808219178082	1	8.173283	7.755355	17.28833	0.5798108	3.682198	2.499759	0	3.241491	18.62261	21.93474	1.60943	4.508528	1.803978	1.251289	2.978906	20.67007	1.579045	5.357125
TCGA-55-8510	1.47671232876712	0	6.9783	5.161748	13.05881	7.892937	0	1.657268	0	0	6.401436	11.59316	0	5.263263	6.15448	2.476801	2.502581	18.38301	1.57984	0.8478573
TCGA-78-7149	10.7945205479452	0	7.736662	8.003028	0	0.6840225	1.766426	8.649121	6.877519	2.798595	23.79083	1.706961	0	2.060578	0	0.2433809	0	7.950007	0.531735	7.635659
TCGA-78-7535	2.6	1	2.364213	6.022519	0	0	0	3.982636	0	12.15501	35.30533	32.48306	0	2.684647	3.513536	0.7667432	7.338231	30.15749	0.7984486	0
TCGA-55-A4DF	1.20547945205479	1	5.665529	5.927315	0	0	0.04791578	5.424577	0	16.42866	17.00463	3.215602	0	0.8823258	10.26229	2.679326	0.813884	0	2.280618	6.097265
TCGA-05-4425	1.83287671232877	0	7.759442	3.295624	15.05772	0	0.679639	14.2938	0	16.48192	23.32556	28.89223	0	2.029714	4.51364	1.626154	5.031098	23.9906	1.864115	0
TCGA-05-4396	0.83013698630137	1	0.8287829	3.103206	5.881795	0.07539823	0.4307683	6.282426	0	1.644935	22.15678	29.1948	3.781844	0.7492711	0	0	4.049771	2.28479	2.48414	8.844216
TCGA-62-8395	3.33150684931507	0	6.989395	15.31506	0	5.941221	0.5056958	13.03218	0.2143662	0	0	17.07502	0	5.249208	0.663494	0	0.04198392	14.64892	2.653779	6.142287
TCGA-05-4382	1.66301369863014	0	6.740289	2.735374	10.11376	1.544221	13.1865	10.68125	0	17.20957	3.59545	9.835899	0	6.088768	3.190214	1.021239	0.1884692	7.602408	2.710829	12.9928
TCGA-50-8460	2.27123287671233	0	7.601013	4.361007	31.48107	0	0	9.763549	0	0	0	0	0	1.99038	2.521789	4.057465	0	11.13244	1.413869	6.805064
TCGA-44-7661	1.52602739726027	1	3.031262	0	10.0099	5.206189	0	1.352365	7.964515	9.553355	18.67631	39.8153	0	7.609469	12.51605	2.694785	11.76673	22.22136	1.598444	37.35295
TCGA-73-4666	2.19178082191781	0	5.278155	1.661451	0	0	0	0	0	22.54805	14.00721	23.35697	0	2.633681	9.212468	1.324627	2.285579	0	1.449813	3.327916
TCGA-44-6778	5.10684931506849	0	0.7553603	4.583961	0	0	0	9.024271	3.785812	6.454671	0	0	1.20807	0.2112676	0	1.418741	0	4.966035	1.960532	18.25473
TCGA-97-A4M7	1.72328767123288	0	9.508017	9.270822	7.939194	0.4688638	0.7222517	9.963486	0	4.300831	10.95483	0.4885017	1.068097	4.23371	1.086497	0.5503362	0	14.60307	1.282028	10.55265
TCGA-73-7499	4.19452054794521	1	6.183993	14.69159	0	0	1.035816	5.306431	0	5.353603	7.647371	12.45931	0	3.134632	2.547576	0.3720551	0.4475488	4.71954	1.473222	0
TCGA-75-7025	9.05479452054795	0	7.449537	5.530758	6.707739	5.05969	0	7.774774	0	0	7.19744	0	0	2.290313	1.781917	1.495575	0	19.88812	3.319709	7.857508
TCGA-55-8090	1.63835616438356	1	0.3036358	7.337138	5.371308	0	0	4.44418	0	9.71375	24.97356	31.50137	0	6.876371	5.958998	1.628322	7.42475	26.56431	0.8821923	12.83236
TCGA-49-4512	2.47945205479452	1	3.679998	10.90128	0	0	0	1.612296	0	5.787763	7.435821	8.007224	0.3721931	6.489944	1.623644	1.089054	2.626327	23.15723	1.510427	0
TCGA-97-7938	0.0493150684931507	1	9.151909	11.5901	4.307168	0	0	4.186212	0	1.023266	11.20209	22.33432	0	0	0	0	4.365615	18.94756	3.876905	10.46396
TCGA-97-7547	5.38356164383562	0	6.703033	10.73456	20.35614	2.729902	6.453673	8.395975	0	4.439354	0	20.62218	0	0.1327222	3.166944	1.020009	2.62625	12.2836	1.412506	22.37604
TCGA-55-8301	1.46301369863014	0	1.263088	7.443323	0	1.716006	1.030246	7.664081	0	2.613154	2.211158	16.23466	0	4.479834	2.471882	0.3754851	2.560064	15.66086	1.169856	10.30047
TCGA-97-7937	1.54520547945205	0	8.630537	0	0	0.6230185	1.286175	8.428277	0	17.31488	0	16.11241	0	2.677785	0	0	1.548409	29.01306	0.8786189	0
TCGA-38-4628	4.08767123287671	1	8.925601	17.31949	0	0	0	6.988751	0	0	4.109077	14.44072	0	4.639487	1.28083	0	0	16.26821	1.548865	0
TCGA-05-4405	1.67123287671233	0	6.944251	9.459019	0	3.760974	0	12.25619	0	0	7.502868	21.24406	0	6.302276	2.644748	0	3.482116	22.53679	0.740765	4.635197
TCGA-78-7162	8.68219178082192	1	8.516451	6.888263	0	0.4371332	0	7.98926	4.870374	0.01314159	0	0	0	1.157167	0	0	0	3.729461	1.307038	13.93117
TCGA-86-8674	2.20821917808219	0	2.943542	13.98332	0	0	0	5.17251	0	0	43.38325	20.53925	0	3.502674	0	0	5.40126	16.07301	0	0
TCGA-35-4123	0.498630136986301	0	0	0	0	8.25586	0	0	0	6.418157	9.332967	22.20946	0	5.816619	5.859482	6.712305	0	20.26205	1.602815	16.44751
TCGA-55-6984	2.08219178082192	1	0	0	19.91658	0.1006909	7.580652	0	10.83425	4.927865	23.58852	11.86291	0	0.8512187	8.788456	0.8815087	2.586512	31.2532	0.8214096	35.37571
TCGA-44-8120	0.712328767123288	0	8.523258	1.965261	2.496222	5.444179	0	10.34488	0	9.383785	11.88505	17.90165	0	5.76719	0	1.07255	2.739101	15.25976	2.071338	1.441118
TCGA-MP-A4TF	0.920547945205479	1	4.193125	0	32.34688	2.754873	1.776253	0	0	15.1432	19.8599	25.8825	9.594203	4.871906	3.073711	6.133215	4.712343	39.8858	1.713687	24.86473
TCGA-55-6543	1.19178082191781	0	8.451833	11.76534	16.82603	1.640887	0.3593107	4.293209	0	6.202315	32.15233	12.2778	0	1.373999	0	0.4880642	1.306261	27.02569	1.934603	6.249186
TCGA-73-4676	0.76986301369863	1	8.327931	1.679774	0	18.30418	6.684098	5.241596	5.017489	10.51709	12.80281	31.20909	0	2.951675	10.51176	1.158003	5.7101	4.920154	0.8848207	10.7738
TCGA-NJ-A4YQ	3.92328767123288	0	4.603826	14.55948	19.134	0	6.295586	1.131142	0	0	44.35581	38.85708	0.7190867	5.219754	0.8602639	0.3474169	9.958206	6.200136	2.480411	8.13159
TCGA-44-2668	2.08493150684932	1	0	0.2225224	5.19708916333333	6.105051	1.19598666666667	0	0.915851433333333	14.16888	10.072887	44.6968433333333	0	4.56855466666667	11.0562646666667	1.78414643333333	16.0860733333333	17.3154933333333	3.193001	22.0636966666667
TCGA-44-3919	2.81095890410959	1	7.120845	10.31501	0	0	0	7.427887	0	7.337361	13.11943	14.36589	0	2.116177	4.157748	0.3620133	1.856994	18.92089	1.912886	1.541756
TCGA-67-3771	1.67123287671233	0	8.814153	19.67084	0	1.722685	0	9.53994	0	10.97438	14.88836	3.415834	0	3.39453	3.462878	0.8483635	0	8.567026	2.281897	13.93237
TCGA-99-8025	2.9041095890411	0	6.792885	5.308185	0	1.112488	1.066948	6.751921	0	2.596208	21.5307	37.42789	0	4.503463	0.7154174	0	7.80853	19.07734	1.710045	0.4656794
TCGA-44-A479	1.33150684931507	0	6.405954	14.35034	0	0	0.02696664	8.638205	0	0	6.819962	7.861563	4.608344	5.915258	0.2333216	3.055644	0.8094475	15.5192	2.577635	11.17308
TCGA-55-8302	1.30958904109589	0	5.351991	1.852805	22.28164	4.435502	0.9619444	0.2910612	0	0.7970542	17.67086	34.1922	0	6.525322	11.47727	3.23511	8.221739	11.85782	1.653799	10.52456
TCGA-49-4510	2.45479452054795	1	5.106093	10.58344	0	0	0	6.094303	1.162495	1.304409	5.671043	6.963851	0	0.2338016	0	3.40298	0.2118225	10.76169	1.01281	0
TCGA-44-5643	2.77534246575342	0	0.03112689	18.05771	5.701615	0	0	0	0	14.01601	40.09264	18.27213	0	0	8.933629	0.8886468	3.593906	0	2.237841	28.76259
TCGA-44-2655	3.62739726027397	0	9.577275	6.014046	0	4.277666	0.6184038	11.15244	0	0	16.91665	15.98895	0	1.145448	0	0.1559117	0.3617862	11.7571	0.9141414	7.139588
TCGA-55-7227	2.60821917808219	1	4.685239	4.22209	0	0.1935075	0	2.021405	0	0	25.0576	26.88767	0	2.622468	1.389725	3.380847	7.951343	24.55002	1.626526	4.327402
TCGA-86-8074	0.0657534246575342	0	8.884274	1.941707	13.69067	2.781628	0	15.28363	0	8.20264	3.716661	16.41018	0	5.390264	8.108776	4.379166	1.981493	24.55955	1.947769	8.188456
TCGA-55-8203	1.4986301369863	0	7.307533	6.548725	0	2.178048	0	8.70707	0	0.725804	23.70033	30.51193	0	3.200685	0	1.278748	7.779232	17.25444	2.714355	2.731139
TCGA-55-8512	1.66301369863014	1	7.717859	11.63623	0	7.805523	0	10.87164	0	0.502261	13.95844	0.2571801	6.869573	0	0.1450366	0.378522	0	0.3273942	1.086401	8.473799
TCGA-44-6777	2.7041095890411	1	5.53734	1.878863	2.772061	5.733431	0	9.856342	0	8.80154	0	4.087271	0	4.540326	3.12673	0	0	14.49177	0.6012117	12.69727
TCGA-78-7152	3.32876712328767	1	7.067741	8.473931	0	5.36819	0	1.07151	0	0	8.234649	23.55896	0	0.7237071	1.21228	0	0	26.39172	0.5233653	5.891333
TCGA-55-6970	1.27123287671233	1	0.8615341	2.761867	13.97089	4.516843	2.413609	0.9666807	10.10034	0.93984	39.91796	39.32674	0	2.098624	0	0	10.32784	9.99338	0.6857644	16.18354
TCGA-73-A9RS	0.931506849315068	1	0	0	22.45591	0	7.821697	5.037984	0	5.855982	43.74173	38.3792	4.975	3.473404	0.488463	3.263737	6.156196	0	0.2004331	9.163394
TCGA-78-7159	5.40821917808219	0	2.675487	11.62043	0	4.027543	0	7.852603	0	2.348853	11.25575	25.5169	0.2806962	2.274625	1.655832	2.116833	4.316763	17.36266	0.3623441	4.47813
TCGA-86-7953	2.73150684931507	0	12.7925	6.135485	0	2.173476	7.648458	13.4315	0	5.877326	1.009648	11.73577	0	2.446622	3.956598	1.617743	0.3583166	7.510737	1.043708	8.45647
TCGA-95-7039	3.48493150684931	0	6.845203	3.47488	0	0.3843943	0	0.6624705	0.005673737	0	14.47317	19.65733	0	2.062633	1.54446	1.9926	0.7693199	22.31787	1.322355	0
TCGA-86-8671	2.2986301369863	0	3.897562	9.120558	0	3.20752	0	1.378511	0	2.965855	0	0	0	4.84219	0.7067465	3.981287	0	12.09392	2.198781	13.35635
TCGA-05-4420	2.4986301369863	0	4.10596	16.15602	0	0	8.299382	10.87983	0	5.343938	10.06139	24.1547	0	2.906371	2.610266	2.628108	4.935286	0	1.617666	0.8961442
TCGA-86-8280	1.92054794520548	0	7.684928	9.49579	0	2.687422	0.2809614	5.377629	0	7.081727	11.04109	0	7.645143	3.324616	0.6728092	0.384424	0	18.1031	1.514581	6.815776
TCGA-69-7765	0.452054794520548	0	7.154401	5.054575	0	0	0.4313006	4.84564	0	10.98563	0	13.99649	0	6.328426	2.12676	0	0	20.46675	1.495366	8.176651
TCGA-95-7562	0.238356164383562	1	2.632015	10.54555	12.31841	0	0	0.3403122	0	21.02094	20.54215	19.1173	0.3460717	1.862778	2.129915	2.99594	0	14.94824	1.900468	1.986723
TCGA-55-8507	1.14520547945205	0	4.658098	13.44843	0	1.341134	1.105492	8.066733	0	2.067258	9.319734	26.18081	0	1.47369	0	2.844367	6.218717	11.40106	0.01237789	0
TCGA-97-8177	1.36712328767123	0	8.04557	11.09635	6.371542	1.204429	0.5072675	6.998677	0	8.051831	0	0	0.1354748	3.334472	0	0.1490225	0	11.64146	1.764524	11.5678
TCGA-49-AAR0	13.0547945205479	0	3.137569	13.09926	0	0	0	7.454676	0	0.678113	11.17301	9.049701	0	1.09982	0.7113924	1.384357	0.5336531	9.010698	1.917761	0
TCGA-MP-A4T9	3.46575342465753	1	4.851874	8.615934	0	7.168583	0	3.734712	0.2559238	8.104436	17.99306	21.35708	0	6.108201	8.547463	1.615469	6.140112	27.67177	2.247085	10.12155
TCGA-05-4433	2	0	0.4292533	0	1.897647	0.01093988	0	4.598854	7.141138	2.335375	0	0	9.678082	0	4.505789	0.07512453	0	4.921058	1.13031	33.40418
TCGA-38-4631	0.96986301369863	1	2.342542	4.090589	13.86161	1.893896	5.689639	0.05337154	0	10.28946	13.91805	0	0	4.921057	0.6801942	0	0	24.12739	0.930851	14.55832
TCGA-75-5147	3.65205479452055	0	8.032478	17.00325	12.07401	0	0.3739162	10.55007	0	4.834592	8.047775	9.739708	0.03892336	3.299361	3.734938	1.370393	0	10.79188	2.697314	7.117747
TCGA-95-A4VK	1.78356164383562	0	4.241924	6.029495	11.09792	0	20.34089	7.393221	1.271511	3.506815	44.54033	30.17412	0	6.882461	0	0.5769294	6.389093	19.75657	2.341242	7.15449
TCGA-97-8174	0.449315068493151	1	3.559798	2.353803	0	0.7453932	0	5.312259	2.885217	4.372491	0	0	0	2.992386	0	0	0	3.209299	0.9940519	11.08382
TCGA-49-4501	3.89315068493151	1	8.67955	11.88488	3.303386	1.250389	0	9.079876	0	0	0	5.399935	0.3841306	1.128299	0.1908416	0	0.4615665	12.3687	1.748548	6.192956
TCGA-64-1679	6.81643835616438	0	6.337628	9.453076	0	6.275293	5.759942	3.12668	0.1813669	14.96047	10.4007	26.82326	0	6.379737	7.032477	0.1431547	4.481706	26.40217	0.8409936	8.544464
TCGA-93-8067	0.50958904109589	0	2.663837	6.986777	10.54209	0	0	3.754678	0	5.848855	12.10323	37.65587	7.677249	2.722993	0.5163584	0	4.202473	16.05327	2.486586	10.60534
TCGA-MN-A4N4	3.21917808219178	0	7.582944	8.448024	10.27762	4.464394	3.294621	0	3.340559	19.45714	22.51929	30.93104	2.724661	8.27216	3.031931	5.087058	9.707494	29.50473	3.385333	5.289797
TCGA-73-4677	0.104109589041096	1	7.495961	7.546942	0.6047741	0	0	2.210783	0	2.942706	13.99693	13.16877	0.6335051	0.05545712	0	0	0	1.33744	0.3783881	4.520105
TCGA-MP-A4T7	0.457534246575342	1	2.951077	0.5682334	17.82434	11.67639	11.16028	3.068586	27.27286	2.980328	53.01188	35.91381	0	5.262557	0.3988191	0.8009819	8.163051	19.71027	0.7102407	8.059407
TCGA-91-A4BC	0.120547945205479	0	3.050906	5.7287	0	2.022856	0	8.352629	8.968507	3.665675	0	15.87542	0	6.056969	0.6971036	1.883364	3.58907	11.25658	2.324457	3.953878
TCGA-50-7109	0.843835616438356	1	4.393088	11.39917	0	0	0.2592733	4.101034	0	6.879255	6.534971	3.611009	0	3.48061	2.003371	2.365281	0	9.52694	1.338395	3.680072
TCGA-97-A4M5	1.73698630136986	0	4.084817	7.701229	1.418831	7.532311	0.04397644	4.879528	0	2.317577	16.49006	15.24789	4.235369	6.176921	0	0.7451173	0.2332212	17.06773	2.517608	8.076875
TCGA-55-8091	1.64383561643836	0	6.027458	4.38542	0	2.669599	0.6501726	5.77606	0	12.13926	21.06248	0	2.129469	4.047314	0.5254844	2.302591	0	24.62677	1.996875	13.9408
TCGA-MP-A4SV	7.17808219178082	1	3.027297	11.42673	0	0	0	2.236147	0	12.68947	11.6596	23.63823	0	4.190679	1.475654	0.9828823	6.893491	10.52987	2.739243	2.0344
TCGA-44-2661	3.17534246575342	0	9.197209	13.33911	2.331079	0	0	8.50209	0	0	0	1.987583	2.050531	0.9142827	0	0.7826155	0	8.030325	1.979955	7.458964
TCGA-05-4432	2.08493150684932	0	5.270076	15.05765	0	0	2.518232	16.34759	0	7.198297	13.01806	12.13659	0	1.665915	3.373263	0	0	13.59928	0.9598733	1.650447
TCGA-05-4389	3.75068493150685	0	11.07717	11.89782	26.82507	3.396237	0	13.4893	7.64709	0	2.552695	17.24128	0	0.8306172	4.363269	0	0.248532	0	0	0
TCGA-55-7816	1.28219178082192	1	5.708804	2.982968	0.9210765	18.16781	3.363566	2.364549	5.386016	0	0	0.4301858	0	4.144997	5.989717	3.074384	0	0.03665066	2.670389	16.92807
TCGA-55-7284	0.665753424657534	1	0.2473424	0.8068291	11.54351	3.714612	0	1.920411	1.403858	6.537277	11.39165	9.682617	0	1.313892	7.626496	0	0	35.93732	1.688296	27.54541
TCGA-78-7166	0.706849315068493	1	0	0	29.50003	4.135567	12.42232	4.417227	2.017105	16.58855	56.59383	38.78786	1.480196	4.180742	0	0	13.89668	19.09081	0.1429839	4.977836
TCGA-J2-A4AE	2.95616438356164	0	4.75157	10.53752	0	0	0.03452345	3.099458	1.421332	6.346759	2.026498	0	2.435002	3.597325	4.791132	1.975109	0	9.915213	2.83708	9.250712
TCGA-05-4390	3.08493150684932	0	0.1172839	14.18612	17.99437	0.07363535	0	2.960631	0	8.629797	0	31.89621	0	5.422624	0.1443251	0.0263948	7.188113	15.84253	0.9767715	0
TCGA-86-A4P7	1.13698630136986	0	4.109159	16.48789	12.45342	2.467045	0	3.295149	0	16.53514	15.56477	5.783511	0	4.707609	0.02507558	1.504627	0	12.95382	2.683731	12.79799
TCGA-69-7978	0.367123287671233	0	2.464315	1.214488	0	0.6513376	0	2.348811	26.98719	14.82874	25.13651	26.16288	0	4.910296	14.97418	1.875362	8.104811	25.16217	1.962791	15.57683
TCGA-44-A4SS	1.13698630136986	0	5.479512	0	5.916572	3.042208	5.053672	4.836439	2.107361	8.917823	15.9961	15.24347	0	4.517033	13.51466	1.700715	3.004326	26.69404	1.352252	24.29563
TCGA-86-8076	2.72054794520548	0	3.853467	6.964167	0	0.1398953	0.6526338	6.763102	0	0	28.36363	18.26149	0	2.687115	0	0	1.63999	12.98582	0.8644628	7.127644
TCGA-69-8253	1.16712328767123	0	2.353761	0	1.778603	0.2359058	0.6704996	2.794785	0.06589255	0.6328925	8.720618	20.48507	0	0	0	0.8946122	0	8.842101	0	3.703284
TCGA-05-4402	0.668493150684932	1	9.931361	10.76288	15.98231	0	3.706551	8.502544	0	10.05871	21.4915	24.16575	4.983729	4.585422	0.6180119	1.9034	3.623412	16.49827	0.1931027	11.53397
TCGA-62-8398	1.21643835616438	1	1.805866	0	35.85515	7.285143	2.800104	5.947892	33.66407	10.67077	24.27166	35.71596	12.80183	9.228459	0.2247441	0.8000256	8.8216	9.13499	0.963482	22.48755
TCGA-49-4488	2.38082191780822	1	12.56585	13.21211	0	0.7406235	0	5.915306	3.447542	11.15205	21.31326	28.90498	0	2.387868	5.82325	1.282817	2.866924	7.604885	1.684375	0
TCGA-MP-A4TA	2.6027397260274	1	3.253869	3.032064	34.36476	3.778146	11.46149	4.87761	0	10.48584	52.42718	31.30249	17.65501	6.307798	3.546597	2.529013	6.485188	7.882883	1.429932	8.729369
TCGA-97-7554	2.12328767123288	0	6.367921	1.880292	0	2.006356	0	8.330696	0	10.47771	0	20.6198	0	5.385804	1.098371	0	0.4891961	16.07771	2.646925	7.357475
TCGA-50-5066	3.95068493150685	0	4.602506	10.1527765	13.4083045	9.049807	0.16829335	1.101139	14.803935	10.910945	2.194518	11.565038	0	2.483794	3.7863565	2.750954	0.712471	5.9709529	1.500862	5.639607
TCGA-73-4675	2.52602739726027	1	0	13.19684	0	0	0.5298433	8.825236	0	21.75776	9.619231	15.54404	0	5.136926	2.049669	0.3003242	1.319862	15.94424	0	5.099485
TCGA-91-6849	0.0958904109589041	0	0.2254715	2.874896	3.322149	0	0	5.175277	0	6.828399	1.327057	10.46474	0	0.7104293	0	3.367121	1.934782	12.27594	0.364929	8.335725
TCGA-05-4415	0.249315068493151	1	0	0	45.05027	10.94426	9.172717	0	22.71367	18.33558	55.13675	27.57451	31.30836	8.799897	0	2.485238	5.101563	21.19602	0	27.16513
TCGA-50-6593	0.920547945205479	1	6.764341	5.662768	2.259568	5.611526	0	10.71484	0	0	18.12713	26.24126	0	5.655724	8.810306	0.368116	5.829587	22.6544	1.016841	3.940697
TCGA-J2-A4AG	2.70684931506849	0	5.903984	11.37165	2.849916	0.1940719	1.040392	8.275211	0.6955871	10.67199	0	14.18181	0	1.656703	0	1.165006	2.555912	14.92435	1.266289	2.656826
TCGA-55-6980	5.77808219178082	0	5.688079	3.466978	3.38473	5.965455	2.036891	3.47652	0	2.332394	11.81154	15.9527	0	1.996087	2.492002	5.613427	2.91928	26.26701	1.149644	8.031895
TCGA-93-A4JO	0.0904109589041096	1	2.562539	5.583458	8.764775	0	3.774708	6.415053	0	15.7271	19.95218	19.65993	0	5.446917	1.56838	2.662815	6.041036	17.96585	3.17237	3.407306
TCGA-44-7671	2.43561643835616	0	8.555196	10.04039	0	4.489073	0	6.355228	1.739099	2.640356	8.77253	20.40275	0.2059381	1.951137	0.1400343	0	2.889428	15.48254	0.6274673	7.41941
TCGA-53-7626	2.54520547945205	1	4.336981	9.5404	0	2.929215	0	4.787594	0	17.46029	13.19088	12.22064	0	3.246117	0.8441086	0.4423146	0	15.04467	1.682358	8.419796
TCGA-55-6975	0.323287671232877	1	0	2.280191	28.84318	4.014446	9.415438	0.211547	2.129958	9.258004	48.43853	32.4146	14.3142	9.08375	0	5.04025	7.966747	35.03523	0.8538424	17.49924
TCGA-49-4494	2.96164383561644	1	2.018337	5.187731	1.696874	0	7.636871	6.856405	1.893377	18.15265	28.14148	25.09687	0	2.766355	1.534694	3.609133	3.415491	11.02973	0.4981541	0
TCGA-L9-A443	0.528767123287671	1	7.289949	6.500903	9.562019	0.5989912	5.575492	9.168999	0.3781369	2.458291	12.94572	15.04258	0	6.776893	0	0	4.6528	28.21168	0.2911253	4.424789
TCGA-J2-8192	2.02465753424658	0	8.276658	3.901208	1.415589	2.019153	0	3.907897	0	16.2825	23.53626	10.11218	9.559782	7.294449	0.755085	4.095282	1.123475	26.32779	1.9713	12.45107
TCGA-75-6214	3.05479452054795	1	3.070406	6.68179	14.32515	3.197623	4.37028	0	0	10.53873	32.03027	44.22617	0	4.694832	9.251028	0.8705005	9.508521	32.36609	1.900893	50.80669
TCGA-78-7220	2.21095890410959	1	2.126421	7.622306	39.8378	6.072091	22.52825	0	33.86412	11.27299	43.97958	29.59635	0	3.252062	4.851386	1.838725	9.400205	18.23796	1.549641	20.9979
TCGA-80-5608	7.75890410958904	0	4.289089	14.28498	0	0	0	5.528122	1.217141	4.316331	13.37508	33.82916	0	0.8522223	0	2.055995	7.996429	5.673727	1.473364	0
TCGA-55-8621	1.41095890410959	0	3.911062	9.06476	2.913431	7.409597	0	8.663783	0	7.76512	7.711493	18.30626	0.6589666	2.359134	1.254202	3.46691	2.993557	10.44081	1.614114	10.77848
TCGA-95-A4VN	1.51506849315069	0	0	7.739676	0	1.59079	0	3.230709	0.9898364	4.358158	16.9921	36.1641	0	4.910828	8.655723	2.078343	11.51399	11.87511	1.665544	0
TCGA-49-6744	4.61095890410959	0	6.977868	7.427893	0	1.28715	0.4185049	5.829151	0	4.347903	0.6122229	11.14054	0	3.125152	0.6780874	4.204702	0.1857501	17.54267	1.191014	11.74446
TCGA-91-7771	1.34794520547945	0	5.222762	11.25805	0	2.120074	1.036072	9.968421	6.09218	9.002173	0	6.401134	0	0.6510408	0.9294505	0.1442158	0.1744216	6.147526	2.627123	14.56222
TCGA-49-6745	1.43013698630137	0	0.822296	0.8475166	3.419768	1.956939	0	1.797274	0	0	11.14189	25.98402	0	5.40733	7.992642	2.260331	3.341499	13.61457	1.75563	16.09925
TCGA-64-5815	2.37260273972603	0	4.294744	5.228728	0	2.019475	0.4436779	0.1694647	4.317602	16.24813	27.17229	30.1191	0	8.607279	10.57618	3.815336	4.508486	24.44309	1.095282	21.18231
TCGA-MP-A4T4	7.16986301369863	1	4.591161	2.67363	0	11.59544	0	1.98555	0	0	11.41463	20.43519	0.1279147	5.196514	4.865212	2.101875	2.877139	14.38129	1.599681	7.442059
TCGA-86-8673	2.36164383561644	0	5.494765	4.701056	0	0	10.50009	10.67744	0	0	16.02367	22.2321	0	4.375878	6.828762	3.628259	4.43946	15.33343	1.259767	0
TCGA-55-1596	5.65753424657534	0	9.657405	17.62829	24.32726	0	5.250827	14.28578	0	8.729851	19.38246	27.59784	2.895323	8.28374	2.849044	0	4.795047	0	1.443689	12.659
TCGA-86-8055	0.33972602739726	1	6.554886	2.026585	23.39064	5.671444	0.7711571	2.418436	0	14.87524	3.662217	9.776613	7.488762	5.325896	4.124312	4.692453	0	29.25197	0.4529499	19.42874
TCGA-49-6767	1.85479452054795	0	4.607974	4.534701	19.33016	21.56311	2.142987	6.162199	0	3.954904	17.32319	24.13221	0	4.496035	8.151587	3.122538	3.330266	29.26718	1.38	19.58894
TCGA-86-7701	2.59452054794521	0	1.448968	8.34461	0	1.91285	2.467702	10.79692	0.4652338	1.61763	5.388694	24.64892	0	4.816437	0	0	4.54498	20.25995	2.547583	14.10295
TCGA-44-8119	0.780821917808219	0	2.68577	10.23785	0	9.253189	0	8.526375	0	19.74686	16.20507	25.20579	0	5.123153	0.7158702	3.323681	5.968754	12.61821	1.153993	1.938664
TCGA-38-4625	8.14520547945206	0	0	13.14687	37.75785	0	9.467446	0	0	0	0	30.21976	0	2.95022	2.04799	1.110967	4.146131	1.762155	1.0132	4.522017
TCGA-05-4395	0.003	1	0	3.671519	37.0124	12.12451	7.663589	0	2.926332	29.43318	25.65717	53.72834	14.08256	5.239763	10.63749	9.891127	18.45465	25.10968	0.9532957	8.509902
TCGA-73-4668	1.27945205479452	0	5.783542	0	0	3.875981	0	3.23221	2.841322	9.940409	2.86816	26.85981	0	3.065349	6.56323	2.666216	4.311666	15.08143	0.4238882	0
TCGA-62-8399	7.38630136986301	0	0	5.087098	0	2.21814	0	5.954143	4.24375	6.850516	3.443647	10.41373	0	1.405195	0	1.684715	0	0.9737406	3.812632	4.420623
TCGA-55-8092	0.421917808219178	1	3.53496	0	11.21672	13.56388	8.313007	1.759485	0	1.103804	6.93195	15.20135	8.291939	4.047751	0	3.437952	1.565233	14.16989	2.230826	11.5416
TCGA-44-7670	2.41643835616438	0	9.355979	12.05744	21.27872	13.05883	1.060466	12.23524	3.428532	7.156496	10.61263	0	0	6.047497	9.455737	1.836814	0	20.50369	0.3122263	22.45215
TCGA-78-7150	1.82465753424658	1	2.647397	2.36298	26.39238	5.941291	3.600364	0.6729793	41.17531	20.70289	51.05383	32.89994	1.976309	5.985168	0	0.2548644	8.581316	27.93329	0	21.78234
TCGA-44-3398	3.18630136986301	0	6.316161	5.03233	0	0	0	5.68551	9.257326	19.17534	31.19867	7.185276	0	5.386655	0	3.783137	0	20.95559	2.354969	11.18761
TCGA-44-2657	3.7013698630137	0	6.059502	7.899143	0.4294467	0.3624351	0	6.608025	0	1.754744	0	3.089812	0.1605258	1.682268	0	1.346036	0	10.93734	2.777884	12.85106
TCGA-55-7281	2.38904109589041	0	5.701957	9.323621	0	1.745899	1.082697	5.513682	0	7.954968	0.491913	20.54994	0	4.537668	1.017182	1.477848	6.023375	30.32246	1.228928	0
TCGA-67-3774	1.05479452054795	0	6.421431	5.933079	1.886518	0	7.021892	7.361202	1.14565	0	0.3460915	10.39963	0.3667337	0.8893478	0.5909576	1.977686	0.6573945	11.27279	0.7712696	3.618612
TCGA-MP-A4TD	0.841095890410959	1	3.946998	16.30825	0	3.057085	0.6285425	10.96343	1.733012	2.411627	9.083289	21.68431	0	7.576758	1.849519	2.359251	4.444388	12.95017	2.125153	3.468985
TCGA-49-AARR	13.6767123287671	0	7.975195	15.84309	0	9.240904	0	13.38084	0	7.098512	20.64152	0	4.244857	1.616536	0.5852189	0	0	8.709923	2.053159	11.41899
TCGA-50-6673	0.0602739726027397	1	8.834985	11.40109	37.59292	1.069952	13.67223	5.888393	7.026355	0	11.91017	21.44431	0	5.024176	6.903428	0.1757043	3.03622	17.30985	1.082794	30.98171
TCGA-91-6830	0.164383561643836	0	11.98184	6.076651	0	8.550505	20.52381	7.905718	9.926646	17.98054	31.37365	17.54118	0.3352107	5.920705	8.500401	0	5.588518	13.77735	3.601896	17.19293
TCGA-05-4403	1.58356164383562	0	1.172012	0	15.91094	1.290176	1.394225	5.360065	8.464838	8.21132	5.011217	16.35641	5.3936	0.841164	3.985613	0	1.324941	22.73041	1.648406	27.44879
TCGA-55-7724	1.93150684931507	0	1.091613	10.18518	7.763478	0	0	4.688059	0	4.639786	15.19941	11.02185	0	0.1936387	0.005936198	0	1.310028	22.25888	1.805257	31.84624
TCGA-73-4659	1.94794520547945	1	2.512873	12.63537	0	5.29594	1.375525	10.83581	0	3.613076	17.31829	22.24151	0	4.047782	0.3728081	0	4.214626	7.875341	0.7459753	1.771616
TCGA-55-A48X	1.88767123287671	0	6.650085	9.423872	3.504707	3.621563	0	5.562657	0	2.773014	10.54562	25.02587	0	5.893428	1.760673	0.9382788	6.572466	18.72721	2.588118	12.26475
TCGA-50-5941	4.03835616438356	0	7.398421	5.27447	0.1410061	3.59149	0	3.100489	0	2.250341	18.32733	15.73788	0	3.171503	1.916953	1.027361	0	12.60374	1.059283	7.114946
TCGA-75-7027	8.38082191780822	0	0	0	19.57206	13.74149	5.247566	2.905308	0	11.97712	7.124032	24.89111	0	5.866593	0.8082944	1.498781	4.656316	22.15157	1.482898	19.72392
TCGA-50-6590	3.52876712328767	1	0	1.254739	35.08693	9.872419	0.08786672	0	0	6.752395	23.21417	19.3678	0	6.250799	8.49045	2.248775	1.773358	25.54926	1.869412	30.8153
TCGA-69-7763	1.89041095890411	0	5.649662	6.284163	0.4943371	17.51184	0	0.4893156	0	0	16.80761	24.82166	0.3201545	3.20621	0	2.105137	3.147108	23.50644	0.6862606	15.35155
TCGA-78-7542	0.879452054794521	1	0	0	36.31162	10.90039	0	0	0.3154308	16.94903	18.3941	36.33489	0	3.859192	15.98852	7.147543	4.675069	28.48581	0.7486185	38.13946
TCGA-55-A493	0.0767123287671233	0	1.499499	1.337258	0	18.25113	0	3.945013	5.913932	14.34982	13.09851	31.24828	0	4.955436	10.81042	3.840231	7.130208	24.19526	1.347568	22.46772
TCGA-44-7662	0.597260273972603	0	5.802332	1.848456	18.94577	9.901846	0.6643924	2.105572	3.827117	9.780513	1.178296	31.98574	0	8.54523	4.093364	1.037011	5.894994	21.19751	1.393273	8.863369
TCGA-55-7907	0.93972602739726	1	8.920064	4.479118	15.20994	0	4.44686	2.344446	0	0	11.67618	42.93292	0	8.47634	0	4.335181	11.61409	23.85706	0.1219811	4.325921
TCGA-49-AAR4	2.40821917808219	1	6.326261	8.728252	3.676328	1.417154	1.925968	3.648794	5.294632	4.523877	20.25827	25.3321	0	6.126289	9.524584	0.4166123	6.910565	19.31186	1.590312	1.131247
TCGA-78-7160	1.90958904109589	1	5.224225	3.102186	11.43982	4.098507	7.138925	1.438869	0	3.625075	15.60815	32.28817	0	4.435011	0	0	4.51214	15.87347	1.883313	13.89196
TCGA-55-8616	0.131506849315068	0	5.719305	16.88277	4.763854	5.370116	0	5.206787	0	11.8056	14.7533	30.81905	0	2.885248	0.2920489	4.084247	3.576664	15.88596	1.876443	0
TCGA-49-4490	1.05479452054795	1	7.09933	4.960307	2.547488	1.337886	0	1.519919	0	8.034984	8.994282	6.351485	0.801839	8.353354	2.185604	6.511116	0.3136684	21.34383	2.033812	6.071166
TCGA-49-4487	2.34246575342466	1	4.548839	3.695287	2.851932	0.7757908	5.044913	5.306547	0	6.042065	27.19919	3.050524	0	5.130207	2.807878	2.678658	0	10.07573	1.79698	5.256908
TCGA-MP-A4TK	1.59452054794521	1	2.853701	4.067956	7.320957	5.916122	0.7837493	0.6103244	9.630478	5.419094	4.240451	31.16225	0	7.026127	9.372658	7.097448	9.576185	30.82218	2.013052	13.8296
TCGA-97-7553	5.12328767123288	0	5.102825	6.566855	3.321108	1.828691	0	5.403359	0	0.1780126	6.159882	14.65795	0	2.386996	0.003701094	2.692267	0.6691306	6.642285	1.855287	13.3963
TCGA-05-4250	0.331506849315069	1	5.639736	0	7.078947	6.641528	1.936138	1.049867	42.08997	2.334845	19.71779	29.24487	0	5.993624	11.6958	2.659242	7.41393	28.93532	1.321899	26.33538
TCGA-86-7711	2.86575342465753	1	7.143435	3.324255	0	0.6722028	8.005073	0	0	9.468284	46.98491	30.14151	0	5.245863	0.07584477	1.607587	3.750426	0.4199348	0	0
TCGA-38-4629	2.36712328767123	1	0.3828	0.290595	21.38075	15.97126	0	0.1570821	0	21.91572	9.311704	35.62196	0	6.050252	7.921493	2.575294	6.698654	21.24659	0.4483514	8.394083
TCGA-91-6848	0.613698630136986	0	0	0	38.70763	15.92407	0	0	0	7.871523	0	9.989709	0	6.766837	4.898379	3.811407	0	12.33157	1.201518	25.18236
TCGA-49-6761	0.96986301369863	0	0	1.971925	0	0.5178594	0	1.993327	1.20134	5.253466	10.16526	43.69097	0	5.678913	6.992823	4.47293	8.704028	18.88411	1.048163	1.193975
TCGA-05-5429	0.753424657534247	1	0	0	27.89867	0	7.918375	0.7871612	7.267661	24.85823	16.8197	0	0	2.181905	3.217393	0	0	20.72612	1.84161	30.0417
TCGA-55-6979	0.649315068493151	1	3.039989	3.516899	0	0	4.830606	0	3.891096	1.776592	6.737105	22.529	0	5.435499	3.942299	1.586436	4.247603	17.39161	2.415567	5.875515
TCGA-93-7348	1.45479452054795	0	10.65821	10.82843	2.042873	1.076946	3.829637	9.552012	0	3.670878	11.24973	7.892412	1.41064	4.425271	2.51523	0.5640747	0	24.99293	1.713924	15.30173
TCGA-55-6971	3.83561643835616	0	4.088589	4.83437	0	5.218293	5.801261	4.007211	0	3.99346	4.942865	21.98324	0	3.627744	2.205	2.461478	5.090733	8.125442	2.735975	11.68893
TCGA-86-8359	1.21643835616438	1	1.171173	12.31417	0	0	21.91338	8.888903	1.422722	11.58703	36.38862	27.59164	0	4.877129	0.9258626	2.394071	6.531125	20.65281	1.630115	4.299793
TCGA-97-7552	5.29315068493151	0	6.371417	4.120982	10.83884	3.229087	0	8.415233	0	6.753391	13.03473	0.1287552	0	0.3690189	2.511764	1.275741	0	11.30293	1.956668	30.03446
TCGA-64-1681	3.1972602739726	1	6.326372	9.428915	4.475724	0	4.026433	6.473544	0	5.633541	5.594301	0	0	0.7236274	0.9025507	3.505946	0	11.71206	1.344791	2.761299
TCGA-38-4632	3.71780821917808	1	0	9.176441	0	14.68663	5.046466	0	16.89192	0	12.55164	31.04739	0	4.477993	6.997434	4.062192	3.69664	14.61282	1.369915	1.727585
TCGA-49-4514	4.65753424657534	0	0.1165043	2.508115	9.850871	0	5.615609	7.303284	2.432097	0	9.87585	20.97732	0	2.04102	1.37161	0	6.405236	0.7195135	1.595922	10.17879
TCGA-50-5068	4.10684931506849	1	8.520122	15.90281	13.77396	0	0	6.215793	0	1.960822	3.719388	4.895025	0	0.5392319	0	0	0.4766112	4.036364	0.348525	0
TCGA-99-8032	0.120547945205479	0	1.955951	15.72533	2.143744	5.344552	1.325895	8.647794	5.558578	10.27571	15.53482	17.76766	2.043329	4.391689	0.4138076	1.08503	4.210793	17.45818	1.837336	8.820471
TCGA-93-7347	1.87123287671233	0	6.220809	13.51374	13.45918	0.001317737	0.94814	8.454873	0	0	0	14.28469	0	2.793734	2.112904	0.4017423	1.18019	25.32394	1.953553	7.017372
TCGA-05-4418	0.750684931506849	1	1.184558	2.523542	29.11273	5.284567	4.708529	0	70.50393	23.85513	56.00893	46.58574	4.998221	5.537867	0	4.936038	13.37915	18.80532	0	12.07332
TCGA-49-AAR3	5.18630136986301	0	0	1.952581	18.80079	15.75732	0	0.3902874	0	5.749736	0	22.65896	0	9.063089	9.944476	3.484027	5.051166	29.12469	1.517788	15.79111
TCGA-49-AARO	10.2986301369863	0	4.179971	6.344388	16.57698	2.453314	0	5.655826	0	14.51674	18.44371	20.90711	0	6.753433	4.007099	1.810177	6.323002	31.23352	2.132672	2.196072
TCGA-J2-8194	1.98356164383562	0	7.12968	9.251667	0	1.326359	0	6.896917	3.4778	6.59796	0	28.35645	0	3.677967	0	3.852626	5.496077	5.302963	0.6241975	6.769481
TCGA-50-5939	1.26027397260274	1	1.148089	0	32.92547	15.28085	0	0	0	12.7805	24.69196	47.93253	0	8.132134	17.57865	3.784206	8.319855	24.29243	0.6547504	23.67635
TCGA-55-6978	0.482191780821918	1	0	0	19.37442	7.814969	0	0	0	9.701453	11.75138	20.02693	0	6.850427	8.896237	1.758673	3.987492	15.11985	1.841692	19.45137
TCGA-49-AARE	3.36712328767123	1	9.125572	18.23228	1.415734	3.263114	7.930471	6.212892	0	8.538525	39.88094	18.4059	14.56805	5.039566	3.525685	0	0.6497501	9.469543	0.7322401	0
TCGA-55-6982	2.72602739726027	1	7.013097	5.359738	1.687328	6.052901	1.738192	6.904533	0	8.481735	17.45538	8.734251	0	5.254682	0.1586599	3.002282	0.9484797	18.89151	1.570083	10.50024
TCGA-05-4398	3.92054794520548	0	2.444007	5.826217	0	3.872032	1.701295	0	19.43751	13.68238	29.97752	32.82582	0	6.158341	1.158507	2.848148	6.178023	15.15474	2.296413	0.4199368
TCGA-55-8614	1.46849315068493	0	4.439618	10.16383	10.21147	1.755555	0	0	0	27.72755	27.408	5.266448	0	7.516837	2.188147	6.208328	0	30.38981	1.205764	20.75071
TCGA-55-8505	1.20547945205479	0	4.157572	0	29.70699	6.944077	10.44442	5.075032	33.78003	8.969366	48.83056	31.81273	28.92652	6.709781	5.258439	0	7.483714	33.39812	1.045376	20.36622
TCGA-73-4658	4.38356164383562	1	0.9656463	5.269663	0	3.3124	0	0.3040208	0	12.03172	3.066845	26.59106	0	4.148402	2.528919	1.053691	6.575076	17.15139	1.222669	6.610515
TCGA-44-6774	1.8027397260274	0	4.229376	6.229506	0	10.21044	0	3.498628	0	3.418331	0	12.01682	0	8.607988	2.169067	1.56984	1.449492	19.27694	0.750369	8.060391
TCGA-78-7154	1.62465753424658	1	1.755208	6.863318	28.63772	0	9.263245	9.495674	13.55553	5.299399	1.540282	0	0	1.634201	4.718153	3.274603	0	0	1.383795	31.97397
TCGA-55-6712	0.468493150684932	1	3.5991	0	19.02942	13.94904	0.6198144	0	0	10.31153	0.2193016	28.73779	0	2.949285	9.637627	5.266702	1.868374	26.19482	2.001125	17.13399
TCGA-MP-A4TI	1.17534246575342	1	1.834997	0	13.87268	4.237188	0.891207	0	0.3251993	1.891168	18.49351	19.19867	0	10.65435	8.611215	7.705491	2.188965	29.95524	1.91282	23.08874
TCGA-49-6743	4.44109589041096	0	6.515091	4.063476	24.40185	3.599223	11.95239	2.585097	2.884795	3.051339	36.86326	29.73666	0	4.530676	6.278065	0	3.617053	16.02135	1.432828	15.13814
TCGA-05-4417	1.24657534246575	0	8.000795	12.66944	0	4.999855	0.9619309	7.069306	0	0	0	22.72729	0	6.596131	0	0	4.878146	20.12197	1.718192	5.98315
TCGA-49-AARN	3.10958904109589	1	4.164439	7.268534	34.25204	2.118659	2.99883	8.12281	22.36304	8.553473	21.48365	17.15918	18.2927	4.572211	3.900856	3.026489	2.178984	24.95063	2.464651	15.30923
TCGA-55-6642	6.70958904109589	0	5.033619	9.599532	0	7.218028	1.513721	2.340408	0	6.325389	9.717387	20.04149	0	6.431363	0	0	2.951477	22.77347	1.651483	16.10386
TCGA-86-8075	1.9013698630137	1	6.240876	1.958288	16.98117	4.884911	0	1.620549	0	8.281252	0	1.819109	3.033675	4.702907	0.9672935	1.044602	0	21.50789	1.144253	11.23872
TCGA-55-A48Y	1.72602739726027	0	5.770233	2.071932	0	5.264024	2.331551	5.096155	0	4.878474	17.75105	26.31395	0	5.610159	0.4680978	0.05115811	4.470868	16.01062	2.060037	7.334291
TCGA-L9-A5IP	0.158904109589041	1	0	0	12.82284	18.43321	12.35011	0	38.54016	30.4427	59.46172	59.11867	6.111056	8.161718	7.176994	7.592486	18.88815	25.40456	0.2870995	14.43397
TCGA-86-6562	1.03013698630137	1	3.12176	8.910814	0	1.943729	0	1.252456	0.1596824	19.90093	31.8165	26.6024	0	5.834424	1.141762	0.5448861	5.070818	27.93181	2.002823	2.227951
TCGA-38-6178	1.22739726027397	0	7.609461	4.565924	12.20178	4.248863	0	6.021893	0	12.73573	0	10.61517	0.3557722	4.030028	0.8455629	4.174455	0.5729876	18.87084	1.915466	6.348799
TCGA-55-7574	2.72602739726027	1	0.6529214	6.009949	0	3.167872	0	4.839745	0.5111119	3.310545	2.519637	35.39279	0	5.641348	0.6006492	4.846943	13.42072	15.88942	2.876732	14.1154
TCGA-78-8648	3.31232876712329	1	1.589502	5.918678	0	9.384627	0	2.699746	0	16.91671	0	0	0	7.796778	2.935972	2.260956	0	18.31188	1.455184	14.98249
TCGA-73-4670	0.358904109589041	0	0	0	32.62291	7.433991	2.456302	2.143822	2.980834	23.21406	57.37638	56.1059	0	5.362936	6.079856	2.231696	10.73339	25.52989	1.516992	0
TCGA-49-4505	1.17260273972603	1	9.355185	7.927873	22.84743	0	0	8.765087	0	0	16.56126	15.25166	0	3.727615	2.002677	1.214201	1.865482	19.71988	1.149962	0
TCGA-50-6592	2.12876712328767	1	0.477733	6.273478	18.50285	2.642238	5.569139	5.429312	32.96215	14.91793	15.70311	12.49265	10.87282	4.470602	10.31602	0.8223301	0.001642686	25.50865	0	21.05474
TCGA-55-8089	1.92328767123288	1	0	0	32.69401	1.561328	0	0	13.42578	4.344817	16.16099	43.16907	0	6.293267	11.23104	5.807438	6.603682	21.15929	1.324521	32.8988
TCGA-55-8204	1.41095890410959	0	4.319453	8.81611	13.91942	0.7469459	3.176238	5.189421	0	16.23398	34.21471	31.17497	0	7.460017	0	3.864714	6.653953	21.68705	1.09367	31.12783
TCGA-67-3772	1.56986301369863	0	9.695541	13.92185	2.936154	0	0	4.53096	0	13.05582	0	4.335113	1.643288	2.445821	0	1.8815	0	13.8283	0.3039997	8.731306
TCGA-35-4122	0.616438356164384	0	5.808593	0.6620902	6.781077	5.802716	0	4.691122	0.183651	10.45578	0	13.61548	0	2.261483	6.582232	1.266589	0	10.90092	0.6711383	16.86986
TCGA-55-6987	5.85479452054795	0	2.641773	0	6.015386	1.241862	1.045529	4.222098	0	7.285651	22.90369	19.23761	0	2.420546	0	1.945457	3.126821	11.92625	2.091132	9.177151
TCGA-50-5044	1.70958904109589	1	0	0	22.87914	19.60429	0	0.4919663	0.01898775	5.021558	2.002559	15.08009	0	5.981462	3.70428	10.57733	2.454934	29.51623	0.7691042	22.47988
TCGA-38-4626	10.0657534246575	0	6.529871	7.384782	3.133011	2.513512	0	8.581921	0	11.47861	0	0	0	1.923723	0.1922385	0.834032	0	8.412107	0.8035387	9.788715
TCGA-55-8205	1.64109589041096	0	1.206512	0	16.44813	4.821115	0	0	11.05629	0	7.869589	22.32635	0	3.074634	8.59884	2.825341	2.353194	10.27681	0.5585558	23.85572
TCGA-50-5049	8.47671232876712	0	2.679326	6.02105	0	0.3209779	0	6.295101	0	10.95375	0	2.186107	0	4.606151	0.4060545	0	0	10.91988	2.287536	9.243775
TCGA-05-4430	2.08493150684932	0	4.045737	10.7109	1.291316	2.407006	0	6.031948	0.538182	7.619656	2.993682	19.87954	0	6.523088	2.756338	0.7983602	2.387655	25.14434	1.559922	4.267089
TCGA-83-5908	2.25753424657534	0	1.070894	0	12.5981	0.3063267	0.5059557	0	5.037271	9.03744	25.30995	30.11394	0	3.646079	10.15812	3.232908	7.762359	14.72822	2.852341	27.26499
TCGA-49-4506	2.73698630136986	1	0	0	37.3591	5.093891	8.810076	0	8.858928	9.660869	54.3799	40.601	1.152102	6.066154	0	0.7466788	13.20821	18.92004	0	7.372362
TCGA-44-7672	1.96986301369863	0	1.145779	8.584985	3.713706	2.690061	0	3.730031	14.36577	0	6.657903	21.1187	0	5.835087	1.498822	2.202495	1.134417	20.97191	1.508104	14.66915
TCGA-50-5072	0.684931506849315	1	1.135119	5.808419	23.75358	7.585139	11.40797	0.7843589	5.908811	16.56029	53.43683	35.4261	25.24195	10.01981	2.477712	2.288275	8.438275	16.72694	0.4357614	15.27356
TCGA-86-8672	0.0520547945205479	1	0.1545704	1.355466	12.00766	12.11706	1.262739	4.225701	0	19.64786	28.26542	35.0235	0	7.007165	11.26076	3.166401	6.01372	21.19017	0.68627	7.570363
TCGA-44-3396	3.0958904109589	0	2.859017	0	0	0.4979942	0	3.908796	0.5998591	23.88074	32.5915	31.78203	2.855848	7.169518	3.006987	2.340687	8.412927	13.43921	0.5403866	6.835643
TCGA-86-8585	0.967123287671233	0	2.073033	2.464316	17.05066	6.309212	2.824583	0	0	15.43313	49.37159	48.64137	0.8452188	4.623059	7.877096	3.158019	17.9929	21.22117	1.450785	0
TCGA-L9-A743	1.81917808219178	0	4.74302	7.27398	2.445406	5.333163	1.538228	8.243185	3.888134	11.50307	19.1406	22.16295	2.142816	5.107411	2.646562	1.822548	3.184378	19.07743	2.075218	7.713885
TCGA-NJ-A4YP	0.136986301369863	0	0	0	0	11.98765	1.750199	0	0	12.83048	42.5667	28.10285	0	7.553473	0	2.148235	7.872411	23.87834	0.1566279	4.773904
TCGA-38-4627	3.14246575342466	1	7.866777	5.058791	4.116322	7.526196	0	5.716472	0	7.951157	1.899758	4.843276	2.702926	7.175275	1.926965	0	0	24.07326	1.082326	9.929854
TCGA-05-5425	2.41643835616438	0	3.883507	0.02785193	30.79126	0.5105371	0	0	0.9840423	3.11975	20.1581	21.62446	0	3.57725	0	2.687579	1.984903	6.053032	1.99779	13.84003
TCGA-MP-A4T8	0.441095890410959	1	0	9.967846	19.17857	3.274091	4.222254	7.486013	0	8.092401	32.61341	47.43123	0	7.44694	1.128085	1.579611	13.02979	22.70821	0.9467682	0
TCGA-05-5420	1.25205479452055	0	2.519582	0	42.45372	0	5.302028	0	45.08752	3.77363	22.73384	13.83839	45.31739	4.828292	0	1.446421	1.193593	0	2.091855	4.941387
TCGA-55-8208	1.84657534246575	0	3.863636	2.739518	0	2.215346	0	2.601249	4.249309	7.368562	16.44145	14.07393	0	5.455695	4.822524	3.154637	2.122225	13.41557	1.840831	11.41638
TCGA-50-5045	5.95616438356164	1	3.431712	6.337758	0	1.967005	0	5.162832	2.550696	7.87277	9.620221	9.655321	0	5.001932	2.168404	6.380528	0.3992919	23.3613	1.407324	7.424479
TCGA-44-A47G	0.961643835616438	0	6.694598	3.949348	2.154903	3.130271	0	4.782586	2.614191	12.31612	4.05878	14.44807	0	3.369207	6.008609	7.066169	2.071343	9.834483	1.3067	5.583394
TCGA-99-8028	3.06301369863014	0	4.139941	7.026927	0	5.037426	0.02592382	5.996319	0	2.798408	17.03717	25.5486	0	5.316765	4.601345	3.647904	8.01624	19.35309	1.348597	7.804655
TCGA-05-4434	1.25205479452055	1	4.639733	8.978935	19.12907	13.96342	6.465361	4.289362	2.314528	12.70403	34.59602	36.58589	0	9.772207	10.62884	3.438911	8.24905	27.62572	2.382143	22.19144
TCGA-44-6779	1.36986301369863	1	0	0	31.83262	7.47691	1.565904	0	0	21.69963	27.03391	45.92387	0	8.435723	11.85326	5.626881	5.662777	25.33863	0.04616636	13.19086
TCGA-55-6985	3.37808219178082	0	8.8757	10.31825	8.305609	3.209216	0	6.513969	0	9.423248	18.67781	15.66775	4.191187	4.221162	3.478267	4.360321	3.370085	19.33099	1.828558	6.175104
TCGA-38-7271	2.19178082191781	1	4.163832	11.30988	10.97555	1.689274	0	4.055714	0	9.162721	15.21486	14.67901	0	0.7260531	0	2.613168	0.9551269	15.15761	1.086024	12.65984
TCGA-49-4507	0.734246575342466	1	1.424012	0.3144603	44.15464	0	8.486415	0	0	20.9308	45.97513	42.95849	6.071268	9.992293	10.89042	9.647175	10.91176	20.09138	0.4457751	9.231542
TCGA-55-8511	1.51232876712329	0	2.883197	16.07546	15.74032	3.148157	0	0	0	4.639312	24.39502	48.7012	0.8057359	7.85911	6.392089	5.853859	13.41381	15.81473	2.199419	2.481227
TCGA-MP-A4TC	0.202739726027397	1	2.779278	0.245538	20.3213	6.583916	0.02583715	3.591429	21.20237	12.46746	31.39884	33.41165	0	7.253054	4.644589	4.735528	4.893086	19.91821	1.39902	7.763764
TCGA-64-5781	4.27123287671233	0	0.5235142	0	38.31178	3.750028	5.889161	0	0	19.97657	40.91092	32.25632	0.09677806	4.74111	5.043311	2.787071	7.432643	34.01271	0	13.27666
TCGA-99-8033	1.7972602739726	1	2.194979	0	26.4265	20.1607	7.177023	3.895267	0	16.6149	43.99963	43.10296	0	5.439431	1.909608	6.740314	8.816526	21.52983	0.1194829	9.145942
TCGA-55-8299	1.28493150684932	1	2.995641	3.210442	23.59573	5.916245	1.754705	3.641075	8.504345	11.0251	51.85057	31.9263	3.452567	8.32223	0	0.9856693	7.103873	27.04965	1.47241	6.898591
TCGA-95-7944	1.03287671232877	0	1.081211	1.316888	32.55393	13.06238	8.49262	0	0.2196395	4.005951	7.607242	30.74738	0	4.618331	0.2397961	2.586142	3.904451	25.08992	1.821056	18.28411
TCGA-44-6145	1.63013698630137	0	2.216283	0	8.79175	5.421264	2.185901	0	4.133782	16.26303	34.39548	25.31202	0.5238453	5.138414	5.453123	0.3990434	3.728449	19.76122	0.7791853	17.67405
TCGA-50-5930	0.772602739726027	1	7.302166	5.282898	41.43295	2.728772	7.167879	7.025427	13.26515	15.05033	40.53473	41.40612	1.444857	3.579989	0	3.382423	11.76175	15.05553	0.7668097	14.89064
TCGA-55-7726	1.78630136986301	0	0	0	16.74557	2.108445	0	0	0	6.920586	24.94664	25.9311	0	6.423248	4.376571	0	6.048949	56.65116	1.691798	49.54497
TCGA-50-5055	5.01369863013699	1	5.975216	11.75211	20.02591	0.8550562	4.700459	6.108764	0	0	3.937479	0	0	3.93185	0.9111339	0.7630669	0	17.93641	1.338533	11.96667
TCGA-50-6595	0.517808219178082	1	0	0	33.29725	15.34538	10.31445	0	4.299603	16.08029	8.963747	22.25154	0	8.484782	9.779072	7.180995	0	40.16839	1.226943	39.97793
