# Supplementary material for: Importance of metabolic and immune profile as a prognostic indicator in patients with diabetic clear cell renal cell carcinoma
Source: Front Oncol. 2023 Oct 20;13:1280618. doi: 10.3389/fonc.2023.1280618 (PMC10623455; doi:10.3389/fonc.2023.1280618)
Supplement: Supplementary file 4 [file DataSheet_4.zip › figure 4/MF.CSV]

term	genes	logFC
G protein-coupled receptor binding	CXCL1	2.010820776
G protein-coupled receptor binding	CCL7	1.956162375
G protein-coupled receptor binding	CCL19	1.439526165
G protein-coupled receptor binding	CCL18	1.422334343
G protein-coupled receptor binding	CXCL5	1.385610565
G protein-coupled receptor binding	CCL11	1.266485464
G protein-coupled receptor binding	SAA1	1.130909473
G protein-coupled receptor binding	WNT10A	1.058990638
G protein-coupled receptor binding	DEFB4A	1.031630574
G protein-coupled receptor binding	CCL24	0.942885238
G protein-coupled receptor binding	RSPO3	0.923985951
G protein-coupled receptor binding	CCL4	0.908939197
G protein-coupled receptor binding	DEFB1	0.837041105
G protein-coupled receptor binding	CCL8	0.817764699
G protein-coupled receptor binding	PPP1R1B	0.726468238
G protein-coupled receptor binding	CCL5	0.726437419
antigen binding	IGHV2-70	0.515218615
antigen binding	IGKV3-20	0.494834422
antigen binding	IGLV3-21	0.463948159
antigen binding	CD48	4.514593715
antigen binding	IGKV1-17	3.677857006
antigen binding	IGHV4-28	3.125238899
antigen binding	IGHV3-48	2.446933531
antigen binding	IGHV3-35	2.422164627
antigen binding	IGHV3-74	2.415187769
antigen binding	IGKV5-2	2.288171702
antigen binding	IGKV4-1	2.236571901
chemokine receptor binding	CXCL1	0.515218615
chemokine receptor binding	CCL7	0.494834422
chemokine receptor binding	CCL19	0.463948159
chemokine receptor binding	CCL18	4.514593715
chemokine receptor binding	CXCL5	3.677857006
chemokine receptor binding	CCL11	3.125238899
chemokine receptor binding	DEFB4A	2.446933531
chemokine receptor binding	CCL24	2.422164627
chemokine receptor binding	CCL4	2.415187769
chemokine receptor binding	DEFB1	0.515218615
chemokine receptor binding	CCL8	0.494834422
chemokine receptor binding	CCL5	0.463948159
chemokine receptor binding	CXCL10	4.514593715
growth factor binding	HTRA3	3.677857006
growth factor binding	IL1R2	3.125238899
growth factor binding	LRP2	2.446933531
growth factor binding	CD109	2.422164627
growth factor binding	PDGFRB	3.677857006
growth factor binding	ACVR2B	3.125238899
growth factor binding	TGFB3	2.446933531
growth factor binding	LRRC32	2.422164627
growth factor binding	CCN2	2.415187769
growth factor binding	PDGFB	0.515218615
growth factor binding	IGFBP3	0.494834422
growth factor binding	COL5A1	0.463948159
growth factor binding	FURIN	4.514593715
