# Supplementary material for: Importance of metabolic and immune profile as a prognostic indicator in patients with diabetic clear cell renal cell carcinoma
Source: Front Oncol. 2023 Oct 20;13:1280618. doi: 10.3389/fonc.2023.1280618 (PMC10623455; doi:10.3389/fonc.2023.1280618)
Supplement: Supplementary file 4 [file DataSheet_4.zip › figure 4/multiCox.txt]

id	coef
AC022784.1	0.0423737993775888
CRISP3	0.0415322046890524
MELTF	0.0661848418476596
MT2P1	0.111843227536117
`FAM83A-AS1`	0.045295939710361
ZNF506	-0.309489953363417
ITGA6	0.01813978449589
