# Supplementary material for: Importance of metabolic and immune profile as a prognostic indicator in patients with diabetic clear cell renal cell carcinoma
Source: Front Oncol. 2023 Oct 20;13:1280618. doi: 10.3389/fonc.2023.1280618 (PMC10623455; doi:10.3389/fonc.2023.1280618)
Supplement: Supplementary file 4 [file DataSheet_4.zip › figure 4/risk.TCGA.txt]

id	futime	fustat	AC022784.1	CRISP3	MELTF	MT2P1	FAM83A-AS1	ZNF506	ITGA6	riskScore	risk
TCGA-44-5645	2.33424657534247	0	0	0	0	0	0.0967887666666667	4.65074766666667	10.49385	0.212073942803034	low
TCGA-44-3917	3.24109589041096	0	0.667753	0	0.65339735	0	6.5842105	6.718157	3.5455033	0.142087798582245	low
TCGA-44-3918	2.83835616438356	0	0.4627496	0	0.6207886	0.0537277666666667	8.12108266666667	4.979318	10.2293963333333	0.293131385907036	low
TCGA-97-8171	1.55616438356164	0	2.111653	0	0	0	0	1.363495	20.12959	0.760663854418176	low
TCGA-44-2666	0.265753424657534	1	0.608959	0	7.43947466666667	0.0378664666666667	1.280495	4.486738	22.44663	0.493020991797334	low
TCGA-44-2656	3.91506849315068	0	0	0	0.370212	1.0820051	4.763662	2.79052023333333	11.8090266666667	0.551930149461465	low
TCGA-78-7155	3.20821917808219	1	0	0	2.507131	0	0	2.245177	43.53797	0.95565608093343	high
TCGA-50-6591	0.326027397260274	1	0	0	0	0	0	0.9599308	0	0.547009092588885	low
TCGA-55-8087	1.26575342465753	0	0	0	2.035019	0.7398286	1.38923	3.427476	1.844387	0.348835500639786	low
TCGA-L9-A7SV	1.54794520547945	0	2.668661	0.7157287	1.618941	0	0	2.096482	4.532437	0.536404278772514	low
TCGA-62-8397	3.53150684931507	0	0.4464138	0	0	1.381865	0	0.6975262	5.566476	0.780644747666102	low
TCGA-55-A494	1.31780821917808	0	1.243901	0	6.956675	0	11.03813	2.374803	1.361675	0.996645262634174	high
TCGA-44-2662	3.50684931506849	0	2.40948233333333	1.038976	3.792455	0.930187333333333	6.196032	3.184496	10.2955763333333	0.723201255891397	low
TCGA-91-8499	0.0986301369863014	0	0	1.153677	8.763762	2.344712	0	2.485384	9.721689	0.991169379608825	high
TCGA-44-4112	2.21369863013699	1	0	0	0.253717555	1.3141635	2.88454405	4.4767845	11.669988	0.305563093209499	low
TCGA-O1-A52J	4.92602739726027	1	1.028787	0	0.5721892	2.369702	2.133389	1.66029	2.018274	0.711556759914866	low
TCGA-55-6972	4.47123287671233	1	0.2635666	0	0	0	0	2.56851	0	0.33622972831992	low
TCGA-91-6847	2.30684931506849	0	0	0	0.08506683	2.213833	0	3.240953	27.41099	0.571905509578123	low
TCGA-78-7156	2.67397260273973	1	1.335551	0	0	0	0	3.47933	3.464031	0.282637689972797	low
TCGA-67-6215	0.476712328767123	0	0	0	0.3118934	0	2.384893	0.5981495	5.148732	0.763947123276615	low
TCGA-44-6775	1.93150684931507	0	2.117518	1.71647466666667	0.986507	0.141624533333333	0.727695	3.79452166666667	13.4551663333333	0.382363333387515	low
TCGA-50-6594	1.01369863013699	1	4.604353	0	10.04901	0	8.371858	1.092059	0	1.81343899279433	high
TCGA-78-7158	0.49041095890411	1	0	0	2.106298	1.099911	0.06278456	2.437806	25.47583	0.716566063553273	low
TCGA-55-8206	2.43287671232877	0	0	0	0	0	0	2.600864	8.917626	0.386981504248086	low
TCGA-MP-A5C7	6.15890410958904	0	1.415081	0	0	0	0	2.604462	0	0.349136128422087	low
TCGA-97-A4M1	1.64657534246575	0	1.846759	0	0	0.7492315	0	2.498381	8.879342	0.469397782422355	low
TCGA-55-7725	1.21095890410959	0	0.05005295	0	0	0	0	3.728679	17.39323	0.319001578544695	low
TCGA-38-4630	2.93972602739726	1	1.732012	0	3.977201	0	0	2.562327	23.15515	0.709947965189283	low
TCGA-97-A4M0	1.78630136986301	0	0	0	3.542555	6.078979	2.035153	1.903603	2.993379	1.17997419812402	high
TCGA-55-A57B	1.4958904109589	0	0	1.502068	5.147286	0.7469252	0	2.14982	14.66847	0.803425600957636	low
TCGA-MP-A4TE	2.45479452054795	1	2.616005	0	0.8510853	0	6.574595	0	0	1.17208071734112	high
TCGA-91-6836	1.14246575342466	0	0	0	2.285348	0.7967725	4.833724	1.780713	4.878404	0.733811256794962	low
TCGA-78-7147	1.60547945205479	1	0.3851264	8.360757	4.377936	2.865803	3.089179	1.704696	10.3123	1.59525972983405	high
TCGA-86-8358	1.78904109589041	0	0	0.7901252	4.613073	0.2066751	0	1.625119	7.202314	0.728138401790261	low
TCGA-78-7163	19.8575342465753	0	4.182846	0	0.07413333	4.512751	1.136676	2.157307	7.451683	0.904532710910096	high
TCGA-55-8097	1.3041095890411	0	0	0	1.531064	1.708648	3.132227	3.306784	1.405571	0.41903137326247	low
TCGA-78-7143	13.5917808219178	1	0	0.1421475	7.509199	0.72175	0	1.672426	2.113639	0.817227873932926	low
TCGA-86-A4D0	0.317808219178082	1	0.2301189	0	0	1.149443	0	0.2424845	2.26636	0.81723570669753	low
TCGA-62-A472	2.49315068493151	0	0	0	3.869888	0.6126869	0.5448466	3.883875	0	0.313834637554106	low
TCGA-78-8662	9.20821917808219	1	5.936161	0	0	0	0	1.498065	0	0.595532516952257	low
TCGA-95-7948	1.3041095890411	0	0	3.47454	3.890903	0	0	2.318007	0	0.536989526884624	low
TCGA-69-8255	0.353424657534247	0	0	32.77855	0	0	0	1.362512	0.9003458	1.91518234214814	high
TCGA-05-4426	2.16712328767123	0	0	0	4.252579	2.067781	6.184386	0	0	1.62685748279425	high
TCGA-91-6840	1.01917808219178	0	3.624517	0	3.335761	0	0	3.564751	13.5765	0.454380929205524	low
TCGA-55-8620	1.02739726027397	1	0	0	5.20059	0	0	2.603519	9.345736	0.549781679591886	low
TCGA-49-AARQ	18.4438356164384	0	0.1396692	0	6.02772	2.177272	0	1.765726	0	0.815217577060421	low
TCGA-78-7633	4.18630136986301	1	0	0	0	0	0	1.06804	10.07221	0.635056792857211	low
TCGA-55-7570	2.25753424657534	0	0	16.47873	2.304295	0.9347762	0	0.9194634	29.06886	2.40606595617504	high
TCGA-MP-A4T6	4.9041095890411	1	3.442942	0	2.403421	2.387728	0.1959842	2.916768	0	0.533646181569456	low
TCGA-78-7539	2.16712328767123	0	0	0	0	0	0	0.981838	6.141227	0.607338259916711	low
TCGA-55-7913	1.53698630136986	1	0.7106741	2.789754	3.327441	0.8408899	5.53204	0.7940756	5.475648	1.29459678240804	high
TCGA-62-A46R	4.72602739726027	1	0	0	1.940348	0	1.355307	1.887539	0	0.496305436228072	low
TCGA-62-A46V	6.02465753424658	0	1.682438	0	4.12536	2.055008	1.538133	2.97541	0	0.558096762992684	low
TCGA-L9-A50W	1.21095890410959	1	4.713085	0	4.083429	0	1.753655	2.265736	17.14727	0.863320057875608	low
TCGA-86-8668	1.15890410958904	0	0	0	2.289725	0.1879598	0	2.138211	16.56007	0.609575467220097	low
TCGA-55-6986	8.93424657534247	0	0	4.060455	0.05451804	1.443629	2.957674	2.450509	2.955566	0.580818574327727	low
TCGA-44-5644	2.36438356164384	0	1.930152	0	0.2269072	1.149915	5.225871	2.125149	6.918841	0.686409931311092	low
TCGA-50-6597	3.47397260273973	1	8.136519	0	4.559066	3.968114	0.4584824	3.335223	0	0.7966589792955	low
TCGA-05-4427	2.16712328767123	0	0	0	10.04676	0.786865	0.2553978	2.369121	0	0.759645929071026	low
TCGA-44-7667	3.00547945205479	0	0	0	0.5916308	0	1.04822	1.203603	6.920421	0.62717359825602	low
TCGA-95-8494	0.23013698630137	0	0	0	12.83101	1.359014	5.790664	1.431427	0	1.67245943071083	high
TCGA-55-8094	1.48219178082192	0	2.455536	0	5.611015	2.307333	1.32252	1.221734	1.816893	1.15260156679752	high
TCGA-86-7714	1.71232876712329	1	0	0	1.343167	0	0	3.031914	6.955464	0.357192679436544	low
TCGA-NJ-A7XG	1.69041095890411	0	0.03310844	0	2.226799	0.8285665	1.225976	0	0	0.990825981542085	high
TCGA-44-6147	2.31506849315068	0	0	0	0.5629882	2.84493363333333	2.05552866666667	4.99314566666667	16.3735266666667	0.330892363380103	low
TCGA-86-8279	2.6	0	0	0	0	0	2.607446	1.286995	0	0.556322998284838	low
TCGA-50-5932	3.38356164383562	1	0	0	0	0	0.9254575	1.611598	5.373742	0.513977228804562	low
TCGA-62-A46Y	1.13424657534247	1	0	0	1.519869	0	2.429124	2.725475	0.5818779	0.395133671363724	low
TCGA-69-A59K	1.61917808219178	0	2.298337	0	8.528292	3.401588	0	4.015093	5.607307	0.667084195162391	low
TCGA-55-8615	1.22191780821918	0	2.374082	0	5.266607	1.813873	3.895595	2.063228	0	0.890246596100075	high
TCGA-55-7727	0.326027397260274	0	0	0	1.986505	0	3.143786	3.132869	0.4976232	0.370504992890864	low
TCGA-55-7911	1.47123287671233	0	0	0	3.812013	0	5.457514	1.27233	0	0.818343122435972	low
TCGA-67-3770	1.67123287671233	0	4.83154	0.7717959	0	0.6927287	0	1.86773	3.326191	0.600708136232635	low
TCGA-50-5946	4.43013698630137	0	4.433	0	3.5419215	1.18777045	3.984818	5.077509	8.714268	0.373828077891042	low
TCGA-97-8175	1.50958904109589	0	5.392045	0	1.927386	2.549142	2.624213	2.726769	9.80789	0.808819192472918	low
TCGA-53-7624	2.85753424657534	1	2.630627	0.4150648	4.296466	3.637867	0	1.058968	27.58012	1.98634543793528	high
TCGA-55-A492	1.63287671232877	0	0	0	0	0	0	0.9358227	0	0.55110570875769	low
TCGA-69-7764	1.13424657534247	0	2.08714	1.60657	0	0	2.426124	4.140623	3.524199	0.284024177569875	low
TCGA-97-8552	1.71506849315068	0	0	10.39352	0	1.571057	0	1.763262	0.05063079	0.783788180985602	low
TCGA-91-8496	1.38356164383562	0	0	0	0	2.474412	0	0.8177535	0.6911948	0.763377159122541	low
TCGA-55-5899	2.54794520547945	0	0	0	2.434009	0	0	0.5940745	36.23323	1.38860060313708	high
TCGA-95-7043	1.37808219178082	1	0.4444983	0	2.452351	0	4.810545	0	0	1.09728701751644	high
TCGA-78-7167	7.34520547945205	1	0	0	0	0	4.431436	0.2533463	4.623368	0.904822856563213	high
TCGA-55-7903	1.55342465753425	0	0	0	3.905838	1.934813	5.264051	2.427553	0	0.708814769453714	low
TCGA-55-7994	1.65205479452055	0	0	0	10.44771	0	6.914405	0.1637393	7.775367	2.20084505813351	high
TCGA-64-1680	3.08493150684932	0	0	1.302207	0.8453044	1.797694	0.0144296	1.276421	0	0.677397503368027	low
TCGA-97-A4M6	1.55616438356164	0	1.409215	0	0	1.264007	0	1.438143	0.1003167	0.57788084273058	low
TCGA-78-7146	0.473972602739726	1	2.558212	0	10.55692	5.170935	12.43654	0.5293608	21.36809	6.46464339469333	high
TCGA-4B-A93V	0.821917808219178	1	1.179567	8.460869	0.5863753	1.975442	8.986093	0.4344632	0	1.87292402594837	high
TCGA-50-5931	1.18904109589041	1	0	0	10.05107	3.8372	0	0	29.87921	3.78178010426115	high
TCGA-49-4486	6.35068493150685	1	0	0	0	0	0	1.084879	0	0.526259907983669	low
TCGA-64-1678	3.25753424657534	0	0.06072262	0	0	3.658486	0	2.902484	5.420142	0.499363787763116	low
TCGA-75-6212	4.15342465753425	1	0	0	1.83013	1.165102	0	1.560086	9.908063	0.699166688125274	low
TCGA-55-6968	3.54246575342466	1	0	0	5.229783	0.03791935	0	1.776938	20.8331	0.879973006289728	high
TCGA-86-A4P8	2.20547945205479	0	0	0	0	1.096676	0	2.734397	13.62027	0.457149517623094	low
TCGA-55-A48Z	1.78356164383562	0	0	0	4.529185	3.32583	2.578116	2.870376	2.723904	0.700031967523444	low
TCGA-50-5942	5.06027397260274	0	0	0	2.871035	0.8468545	0	2.842406	14.36619	0.526995385139202	low
TCGA-50-8457	3.08219178082192	0	0	0	0	0.1751474	0.7794103	2.208403	7.22404	0.447649931132457	low
TCGA-78-8640	19.3479452054795	0	0	1.457592	0.91443	2.301316	0	2.700424	4.256174	0.50343336913574	low
TCGA-62-A46O	3.98356164383562	1	7.582305	22.66946	2.146357	1.991682	9.135587	1.576209	5.638554	3.85619733863986	high
TCGA-L4-A4E6	1.19178082191781	0	0	0	0	0.8248435	0	1.7705	13.15985	0.592631271223485	low
TCGA-05-4244	0.003	0	0	0	4.574756	0.04291359	6.045169	0.4926821	6.401459	1.26977626843814	high
TCGA-L4-A4E5	1.58356164383562	0	0.8690817	0	4.246311	0.4836384	3.355183	2.192959	0	0.630675297995839	low
TCGA-05-4422	1	0	1.252703	1.760911	0	1.49328	0	0.6518212	9.798255	0.963709635558296	high
TCGA-44-A47A	1.27671232876712	0	0	9.984971	5.828262	0.8917097	0	1.36208	17.53436	1.63311734417976	high
TCGA-44-7659	1.89315068493151	0	1.69537	0	0	0.9634362	1.651776	3.061156	0.70739	0.372933853116377	low
TCGA-64-5774	7.33150684931507	0	1.778574	0	3.080576	0	7.651887	1.600935	0	0.838766911148087	low
TCGA-44-8117	1.05479452054795	0	2.576414	0	0	0	5.819071	2.19611	0	0.541657087385026	low
TCGA-55-A490	0.271232876712329	1	0.3197105	0	2.84566	0	3.022724	1.526769	0	0.644090166600584	low
TCGA-86-7955	2.93698630136986	0	9.473026	0	0	0	8.174945	0.8847647	0	1.21127462931049	high
TCGA-73-4662	6.89041095890411	0	0	0	0.02432247	0	0	2.277933	6.290677	0.408412743575393	low
TCGA-73-7498	3.25753424657534	0	0	0	0	0	2.80359	1.555041	10.79365	0.628333153762698	low
TCGA-91-6829	3.44657534246575	1	11.441	0.07275355	0.748329	0.4486141	0	1.282867	9.221258	1.05291131545098	high
TCGA-44-2659	3.74520547945205	0	1.123318	0	0	0.1393638	1.073274	2.921207	8.99911	0.392490826304327	low
TCGA-MN-A4N5	0.23013698630137	0	0	0	6.676845	0.8721167	9.885211	2.47171	0	0.919464236878293	high
TCGA-55-7576	1.83561643835616	0	0	0	0.9092549	1.315243	3.260254	1.947513	9.541029	0.683240587289924	low
TCGA-35-3615	0.0383561643835616	0	0	0	0	0	0.9721261	0	1.278394	0.787432395738928	low
TCGA-05-4397	2.0027397260274	1	2.743857	0.2415557	14.05267	2.486578	0	1.577052	13.93961	2.2101480257021	high
TCGA-35-5375	0.723287671232877	0	0	0	0.7065898	0	0	1.155348	0	0.539558546632831	low
TCGA-55-7573	1.33424657534247	0	0	0	0	0	0	2.335151	7.846615	0.412066397148509	low
TCGA-MP-A4TH	2.03013698630137	0	0	0	0	0	0.3724015	1.285363	4.067526	0.541530694743716	low
TCGA-62-8394	0.380821917808219	1	0.7757862	0	5.380551	2.552923	0	1.935337	5.219138	0.872857330352428	high
TCGA-78-8655	6.46575342465753	0	0	2.285711	2.53353	0.4347967	0	2.171084	6.899212	0.581736073051978	low
TCGA-55-7910	2.84931506849315	0	4.667056	0	0	1.571791	7.268105	1.827719	2.645932	0.885950474001763	high
TCGA-99-7458	2.04657534246575	0	0	0.4591918	0.948636	0	1.12343	1.483945	11.36656	0.652765943549587	low
TCGA-93-A4JP	1.58356164383562	0	7.559332	13.45767	0	0.7423873	0	2.242232	15.87348	1.28411225589088	high
TCGA-67-6217	1.15616438356164	0	0	0.8123155	0	1.305542	0	0.7163776	0.3979859	0.711101628131516	low
TCGA-78-7537	4.44383561643836	1	0	0	0.1854598	0	0	1.493772	6.016622	0.52356531621489	low
TCGA-55-A4DG	1.66575342465753	0	0	0	0.5744342	1.280525	2.920119	3.155664	4.500548	0.41160059514533	low
TCGA-44-A47B	0.786301369863014	0	0	0	4.878713	2.890427	5.704764	2.84735	0	0.753630597273784	low
TCGA-69-7760	0.553424657534247	0	4.925234	3.090507	0	0	3.912998	2.123421	0	0.63821566900245	low
TCGA-62-8402	4.1041095890411	1	0	0	0	3.459718	7.014569	2.208441	5.168547	0.82591999634155	low
TCGA-55-7283	1.66849315068493	0	0	0	0.15929	0	0.3261743	2.213929	0	0.380574721585615	low
TCGA-99-AA5R	1.8027397260274	0	0	0	0	1.829218	0	2.390619	12.73519	0.543093256204933	low
TCGA-55-7914	0.512328767123288	1	0.7637617	0	3.975441	0	0	0.5167306	11.47307	1.03818354152737	high
TCGA-44-7660	1.62191780821918	0	0.07675038	0	8.523346	3.588461	0.654553	2.826511	16.31419	1.11999070180002	high
TCGA-78-7153	9.95890410958904	0	0	0	0	2.23871	0	0	0	0.945712787229633	high
TCGA-91-8497	1.18904109589041	1	0	2.018717	0	0.8036699	0	1.776876	13.49024	0.645526293259784	low
TCGA-86-8056	0.380821917808219	0	0.4389652	0	0.3854805	2.596212	0	2.063049	17.99856	0.752976292312134	low
TCGA-50-5935	1.78904109589041	1	1.243677	0	0	0	2.409638	2.625958	4.52726	0.41688750053852	low
TCGA-64-1676	4.73424657534247	0	0	0	5.353991	2.92406	2.043311	0.7443138	0	1.26792852811739	high
TCGA-71-8520	0.575342465753425	1	1.458164	0	5.394226	2.697898	0	1.598114	9.862419	1.10367616474778	high
TCGA-44-7669	1.57260273972603	1	0	0	0.7130578	0	0	1.334009	16.70443	0.691525729259837	low
TCGA-71-6725	0.701369863013699	0	0	0	1.670731	0	8.804918	1.824273	0	0.696706547349942	low
TCGA-78-7161	0.797260273972603	1	4.149055	0	0.1999277	0.5655726	9.15663	2.737633	6.08606	0.686592737573704	low
TCGA-75-6206	7.0958904109589	0	0	0	0.2054427	0	0	1.172345	0	0.519217337052027	low
TCGA-67-3773	1.16986301369863	0	1.784756	0	0	0.5780175	0	2.826737	10.28979	0.425658111854615	low
TCGA-NJ-A55R	1.65205479452055	0	0	0	0.8861604	1.114687	0	1.588991	10.42223	0.653377587241769	low
TCGA-95-7567	1.55616438356164	0	1.955412	0	2.205919	0.08746525	7.686294	2.361965	7.094908	0.72490960861439	low
TCGA-05-4384	1.16712328767123	0	0	0	0	0	1.94692	0.3345432	8.895257	0.851979290873258	low
TCGA-05-5428	1.83561643835616	0	0.2057165	0	0.3477498	0.4525412	1.070897	0	0	0.83916560688073	low
TCGA-86-8073	2.02739726027397	0	0	0	2.577213	1.529998	0	2.458459	4.500052	0.525320380458273	low
TCGA-78-7536	0.668493150684932	1	0	0	2.072213	0	6.353	2.014625	0	0.603630563412609	low
TCGA-NJ-A4YF	5.92054794520548	0	6.650261	0	2.974602	2.455925	9.827976	1.360215	0	1.60214376067694	high
TCGA-86-8281	0.003	0	0.745263	0	0	0	0.3679757	1.84171	7.446551	0.500140911537762	low
TCGA-62-A46P	1.62739726027397	1	2.741222	0	0	0.09448707	2.953998	1.305637	0	0.637784641897388	low
TCGA-55-1592	1.92054794520548	1	1.606745	4.429851	1.279378	1.881068	2.200487	2.359629	7.077762	0.770053978126416	low
TCGA-64-5778	3.57534246575342	0	0	0.7833111	3.280569	0.8991261	0.7900242	1.205548	0	0.745795922207399	low
TCGA-97-A4LX	1.68219178082192	0	0	0	6.618791	2.517705	0.0829402	2.087506	10.33824	0.959521207228286	high
TCGA-J2-A4AD	1.50684931506849	1	5.203987	12.28225	4.427577	2.837433	1.89871	1.717812	10.57998	2.18383762995511	high
TCGA-MP-A4SY	4.11232876712329	1	6.145325	0	0	0.8187169	6.329555	2.410616	6.742703	0.747306912042088	low
TCGA-80-5611	7.10958904109589	0	2.812697	0	1.27308	0	0	2.205579	0	0.455954524904484	low
TCGA-91-6831	0.849315068493151	0	0	0	2.323123	0.1239252	7.082088	0.8118031	4.088277	1.00513332903179	high
TCGA-55-8514	1.42465753424658	0	10.80156	0	0	1.984771	3.252854	1.726444	0	0.986600011097483	high
TCGA-86-6851	0.49041095890411	0	0	0	1.468028	1.821541	2.673785	2.009895	9.741305	0.719255793088818	low
TCGA-05-4249	4.17260273972603	0	0	0	0	0	4.762261	2.092418	7.714698	0.549839303748205	low
TCGA-97-A4M2	1.70958904109589	0	0	0.4058099	0	0.2284518	0	1.997016	6.893042	0.469158768915742	low
TCGA-NJ-A4YG	6.19452054794521	0	0	0.4939601	0	0.4197366	5.772732	1.303481	0	0.683400696078763	low
TCGA-64-1677	1.72054794520548	1	0	0	0	2.447874	4.217297	3.63752	6.642626	0.428837831297882	low
TCGA-95-7947	1.30684931506849	0	1.473536	17.78281	5.418986	0	0	2.05797	15.79964	1.65389558355235	high
TCGA-69-7980	1.12602739726027	0	2.196458	0	3.242766	0	0.4647604	4.387351	14.84475	0.344377988367111	low
TCGA-86-A4JF	2.01917808219178	1	2.288771	0	1.215818	2.077451	4.459193	2.69943	0	0.588685865487673	low
TCGA-86-A456	2.45479452054795	0	5.900477	0	4.981385	3.817045	1.883842	1.779284	1.912139	1.30966736460931	high
TCGA-86-8669	2.56986301369863	0	0	0	1.970385	0.3801459	0	1.761502	1.925955	0.525447333851895	low
TCGA-49-AAQV	1.85479452054795	1	2.559376	0.3694318	2.530999	0	4.068299	1.171578	0	0.824310879683794	low
TCGA-55-A491	1.71506849315068	0	2.873747	0	6.966715	0.6463484	3.513835	1.756938	10.18239	1.16074895059078	high
TCGA-49-AAR9	0.712328767123288	1	9.357507	9.18429	7.813583	2.207043	10.93729	1.179069	34.92242	7.38705822058168	high
TCGA-91-A4BD	1.65205479452055	0	0	2.84213	0.5541569	1.51194	1.331875	1.574883	0	0.664004806446684	low
TCGA-55-8506	0.0301369863013699	0	0	0	3.013438	2.755163	6.647796	0.9715345	0	1.22363669712506	high
TCGA-05-5423	0.413698630136986	0	0	0	0	0.7152595	0	1.713599	0	0.469284699693721	low
TCGA-55-7815	2.11780821917808	0	0	0	0	0	1.146985	2.567096	1.651629	0.361036080626782	low
TCGA-78-8660	0.879452054794521	1	0	0	5.616085	1.803242	6.422568	1.63464	0	1.05357672772077	high
TCGA-75-5125	5.55342465753425	1	0	0	5.879745	0.1820465	1.849072	1.016722	3.23339	0.933376103634262	high
TCGA-97-A4M3	1.47945205479452	0	0	0	0	0.2351262	1.461994	1.832964	2.845128	0.482219832707132	low
TCGA-55-7995	2.43561643835616	0	0.4581499	5.114072	10.91175	0	0	1.716586	4.659888	1.22270670578752	high
TCGA-50-5051	1.30958904109589	1	5.607089	14.64589	0	2.794344	3.707919	0.8630871	0	2.12343315405474	high
TCGA-62-A471	3.41369863013699	0	15.40564	0	2.150616	0.5748196	17.57356	1.63821	17.38368	3.18215941918587	high
TCGA-44-A4SU	1.12054794520548	1	0.900062	7.561068	2.219424	2.557683	2.194475	2.396964	2.588084	0.88996736972388	high
TCGA-91-6828	0.884931506849315	0	0	0	0	1.676228	6.070536	1.000485	8.194014	0.99525335994358	high
TCGA-05-5715	0.16986301369863	0	6.665259	13.73497	0	0.1746957	3.690387	0.255722	10.36403	2.3215405057459	high
TCGA-78-7145	2.26301369863014	1	1.852074	0	2.218052	2.373806	8.34816	1.860411	0	0.98701827938146	high
TCGA-69-7974	0.504109589041096	0	0	0	5.289426	0	18.48268	2.200906	11.44764	1.50315869997829	high
TCGA-50-5933	6.55616438356164	1	0	0	2.652949	5.970919	11.82172	1.320367	25.87588	3.10622893318913	high
TCGA-44-6776	7.16712328767123	0	0	0	0	0.05766068	0	0	0.05013528	0.74167620252354	low
TCGA-91-6835	0.216438356164384	0	0	1.456817	2.241986	0	0.04110525	2.131801	9.574953	0.559041196357029	low
TCGA-53-7813	1.16164383561644	0	0.4409916	0	0	0	4.984226	1.896654	0	0.522701573180774	low
TCGA-L9-A8F4	1.3041095890411	0	0.1237857	0.1110932	5.951366	0.1344723	2.399548	1.520325	8.454549	0.908569857392941	high
TCGA-MN-A4N1	2.26575342465753	0	4.263001	0	7.42424	3.033804	1.788212	1.949066	0	1.2006986700462	high
TCGA-55-8085	2.47671232876712	0	0	0	1.072332	0	0	1.188419	0	0.547149867882032	low
TCGA-55-1594	3.22739726027397	0	0	0	1.239619	0.3587048	0	2.108114	7.064014	0.492461675617356	low
TCGA-67-4679	1.22739726027397	0	0	0	0	0	0	2.749108	6.268127	0.352283246550407	low
TCGA-05-4424	2.5013698630137	0	3.969628	0	0.9610275	0	1.935873	1.501604	11.62471	0.786186157526122	low
TCGA-L9-A444	0.841095890410959	0	0	0	0.4253911	2.831383	4.763706	1.998784	3.77329	0.743969068606596	low
TCGA-MP-A4SW	4.87123287671233	1	1.326931	0	2.695429	2.937247	3.109052	2.359489	3.742931	0.767527608779775	low
TCGA-64-5775	0.16986301369863	1	0	0	5.386791	4.784867	0	0.4389046	28.63005	2.63526655536565	high
TCGA-69-7973	0.63013698630137	0	0.9715833	0	1.133428	0.02592476	5.428929	0	0.5646879	1.07147454534373	high
TCGA-75-5146	6.48767123287671	0	2.200755	0	0.446755	0.4559993	0	1.418218	0.4716041	0.56964202137272	low
TCGA-62-A46S	4.52876712328767	1	4.01343	0	0	0.363704	5.916378	1.4798	6.001713	0.838128071662739	low
TCGA-05-4410	0.003	0	0	0	0.5048794	0.7477332	0.1115071	1.409368	5.817584	0.597643201848505	low
TCGA-78-7148	1.71506849315068	1	7.901766	30.20089	0.1629315	0.7475129	6.956554	1.2341	10.04021	4.44870780318562	high
TCGA-86-7954	1.65753424657534	0	0	0	0	0	5.364701	2.067709	2.861478	0.521403893463736	low
TCGA-86-7713	3.16986301369863	0	0	0	0	0	2.370865	1.448458	0	0.523565280530138	low
TCGA-69-8254	1.12054794520548	0	5.615644	9.402604	0	0	3.687807	3.127692	22.29345	0.928409791159227	high
TCGA-55-8096	1.96986301369863	1	4.328839	0	1.538561	0	1.002093	2.638034	15.86395	0.603971791465926	low
TCGA-S2-AA1A	1.40547945205479	0	4.090596	0	0.8960291	0	0	2.474137	18.1279	0.600226843694161	low
TCGA-78-7540	3.27945205479452	1	2.008952	1.770062	6.832848	0.2651547	2.649471	1.767603	33.87919	1.68513120393915	high
TCGA-44-2665	3.56438356164384	0	8.886443	0	1.030433	3.890922	1.20433	3.031409	1.122451	0.748596922394041	low
TCGA-67-6216	0.386301369863014	0	0.5560263	0	2.629059	1.49746	1.083345	2.130806	3.609333	0.615035830450117	low
TCGA-55-6981	3.77808219178082	1	3.682198	1.60943	1.803978	1.251289	2.978906	1.579045	5.357125	0.922586680520866	high
TCGA-55-8510	1.47671232876712	0	0	0	6.15448	2.476801	2.502581	1.57984	0.8478573	1.01809973680361	high
TCGA-78-7149	10.7945205479452	0	1.766426	0	0	0.2433809	0	0.531735	7.635659	0.794384513667849	low
TCGA-78-7535	2.6	1	0	0	3.513536	0.7667432	7.338231	0.7984486	0	1.10227606506371	high
TCGA-55-A4DF	1.20547945205479	1	0.04791578	0	10.26229	2.679326	0.813884	2.280618	6.097265	1.1233803635476	high
TCGA-05-4425	1.83287671232877	0	0.679639	0	4.51364	1.626154	5.031098	1.864115	0	0.864304864287363	high
TCGA-05-4396	0.83013698630137	1	0.4307683	3.781844	0	0	4.049771	2.48414	8.844216	0.573598660867816	low
TCGA-62-8395	3.33150684931507	0	0.5056958	0	0.663494	0	0.04198392	2.653779	6.142287	0.387183749766358	low
TCGA-05-4382	1.66301369863014	0	13.1865	0	3.190214	1.021239	0.1884692	2.710829	12.9928	0.98331359204491	high
TCGA-50-8460	2.27123287671233	0	0	0	2.521789	4.057465	0	1.413869	6.805064	1.00036748290164	high
TCGA-44-7661	1.52602739726027	1	0	0	12.51605	2.694785	11.76673	1.598444	37.35295	4.66189735565756	high
TCGA-73-4666	2.19178082191781	0	0	0	9.212468	1.324627	2.285579	1.449813	3.327916	1.18159822606486	high
TCGA-44-6778	5.10684931506849	0	0	1.20807	0	1.418741	0	1.960532	18.25473	0.688679955599521	low
TCGA-97-A4M7	1.72328767123288	0	0.7222517	1.068097	1.086497	0.5503362	0	1.282028	10.55265	0.738505356532621	low
TCGA-73-7499	4.19452054794521	1	1.035816	0	2.547576	0.3720551	0.4475488	1.473222	0	0.613999010192349	low
TCGA-75-7025	9.05479452054795	0	0	0	1.781917	1.495575	0	3.319709	7.857508	0.404186785521422	low
TCGA-55-8090	1.63835616438356	1	0	0	5.958998	1.628322	7.42475	0.8821923	12.83236	1.76185782055253	high
TCGA-49-4512	2.47945205479452	1	0	0.3721931	1.623644	1.089054	2.626327	1.510427	0	0.66366417886012	low
TCGA-97-7938	0.0493150684931507	1	0	0	0	0	4.365615	3.876905	10.46396	0.326767800687847	low
TCGA-97-7547	5.38356164383562	0	6.453673	0	3.166944	1.020009	2.62625	1.412506	22.37604	1.46031053009675	high
TCGA-55-8301	1.46301369863014	0	1.030246	0	2.471882	0.3754851	2.560064	1.169856	10.30047	0.890298248448282	high
TCGA-97-7937	1.54520547945205	0	1.286175	0	0	0	1.548409	0.8786189	0	0.635408057788212	low
TCGA-38-4628	4.08767123287671	1	0	0	1.28083	0	0	1.548865	0	0.496194376382178	low
TCGA-05-4405	1.67123287671233	0	0	0	2.644748	0	3.482116	0.740765	4.635197	0.888153383583475	high
TCGA-78-7162	8.68219178082192	1	0	0	0	0	0	1.307038	13.93117	0.632542653927934	low
TCGA-86-8674	2.20821917808219	0	0	0	0	0	5.40126	0	0	0.940309908457503	high
TCGA-35-4123	0.498630136986301	0	0	0	5.859482	6.712305	0	1.602815	16.44751	1.88632968736037	high
TCGA-55-6984	2.08219178082192	1	7.580652	0	8.788456	0.8815087	2.586512	0.8214096	35.37571	3.31985693002253	high
TCGA-44-8120	0.712328767123288	0	0	0	0	1.07255	2.739101	2.071338	1.441118	0.50809337504962	low
TCGA-MP-A4TF	0.920547945205479	1	1.776253	9.594203	3.073711	6.133215	4.712343	1.713687	24.86473	3.29052672655505	high
TCGA-55-6543	1.19178082191781	0	0.3593107	0	0	0.4880642	1.306261	1.934603	6.249186	0.515508304492778	low
TCGA-73-4676	0.76986301369863	1	6.684098	0	10.51176	1.158003	5.7101	0.8848207	10.7738	2.6711238906373	high
TCGA-NJ-A4YQ	3.92328767123288	0	6.295586	0.7190867	0.8602639	0.3474169	9.958206	2.480411	8.13159	0.920474666887977	high
TCGA-44-2668	2.08493150684932	1	1.19598666666667	0	11.0562646666667	1.78414643333333	16.0860733333333	3.193001	22.0636966666667	2.26243617773063	high
TCGA-44-3919	2.81095890410959	1	0	0	4.157748	0.3620133	1.856994	1.912886	1.541756	0.62470866438973	low
TCGA-67-3771	1.67123287671233	0	0	0	3.462878	0.8483635	0	2.281897	13.93237	0.64686272562545	low
TCGA-99-8025	2.9041095890411	0	1.066948	0	0.7154174	0	7.80853	1.710045	0.4656794	0.683355397656504	low
TCGA-44-A479	1.33150684931507	0	0.02696664	4.608344	0.2333216	3.055644	0.8094475	2.577635	11.17308	0.72987769694053	low
TCGA-55-8302	1.30958904109589	0	0.9619444	0	11.47727	3.23511	8.221739	1.653799	10.52456	2.47811263485291	high
TCGA-49-4510	2.45479452054795	1	0	0	0	3.40298	0.2118225	1.01281	0	0.794962393228901	low
TCGA-44-5643	2.77534246575342	0	0	0	8.933629	0.8886468	3.593906	2.237841	28.76259	1.45703895039006	high
TCGA-44-2655	3.62739726027397	0	0.6184038	0	0	0.1559117	0.3617862	0.9141414	7.139588	0.670602528218996	low
TCGA-55-7227	2.60821917808219	1	0	0	1.389725	3.380847	7.951343	1.626526	4.327402	1.10425499074614	high
TCGA-86-8074	0.0657534246575342	0	0	0	8.108776	4.379166	1.981493	1.947769	8.188456	1.42722596929825	high
TCGA-55-8203	1.4986301369863	0	0	0	0	1.278748	7.779232	2.714355	2.731139	0.548078191053382	low
TCGA-55-8512	1.66301369863014	1	0	6.869573	0.1450366	0.378522	0	1.086401	8.473799	0.859439055102005	low
TCGA-44-6777	2.7041095890411	1	0	0	3.12673	0	0	0.6012117	12.69727	0.94648323181186	high
TCGA-78-7152	3.32876712328767	1	0	0	1.21228	0	0	0.5233653	5.891333	0.754971599704658	low
TCGA-55-6970	1.27123287671233	1	2.413609	0	0	0	10.32784	0.6857644	16.18354	1.4122876293064	high
TCGA-73-A9RS	0.931506849315068	1	7.821697	4.975	0.488463	3.263737	6.156196	0.2004331	9.163394	2.75179435902055	high
TCGA-78-7159	5.40821917808219	0	0	0.2806962	1.655832	2.116833	4.316763	0.3623441	4.47813	1.24162837226091	high
TCGA-86-7953	2.73150684931507	0	7.648458	0	3.956598	1.617743	0.3583166	1.043708	8.45647	1.35975618903049	high
TCGA-95-7039	3.48493150684931	0	0	0	1.54446	1.9926	0.7693199	1.322355	0	0.700801373843737	low
TCGA-86-8671	2.2986301369863	0	0	0	0.7067465	3.981287	0	2.198781	13.35635	0.776961607630948	low
TCGA-05-4420	2.4986301369863	0	8.299382	0	2.610266	2.628108	4.935286	1.617666	0.8961442	1.28572718447678	high
TCGA-86-8280	1.92054794520548	0	0.2809614	7.645143	0.6728092	0.384424	0	1.514581	6.815776	0.791075574004865	low
TCGA-69-7765	0.452054794520548	0	0.4313006	0	2.12676	0	0	1.495366	8.176651	0.630246754327568	low
TCGA-95-7562	0.238356164383562	1	0	0.3460717	2.129915	2.99594	0	1.900468	1.986723	0.692171768402589	low
TCGA-55-8507	1.14520547945205	0	1.105492	0	0	2.844367	6.218717	0.01237789	0	1.40020403317176	high
TCGA-97-8177	1.36712328767123	0	0.5072675	0.1354748	0	0.1490225	0	1.764524	11.5678	0.549537979461513	low
TCGA-49-AAR0	13.0547945205479	0	0	0	0.7113924	1.384357	0.5336531	1.917761	0	0.509848319162937	low
TCGA-MP-A4T9	3.46575342465753	1	0	0	8.547463	1.615469	6.140112	2.247085	10.12155	1.22932530350693	high
TCGA-05-4433	2	0	0	9.678082	4.505789	0.07512453	0	1.13031	33.40418	1.93187939064249	high
TCGA-38-4631	0.96986301369863	1	5.689639	0	0.6801942	0	0	0.930851	14.55832	0.956863057277738	high
TCGA-75-5147	3.65205479452055	0	0.3739162	0.03892336	3.734938	1.370393	0	2.697314	7.117747	0.552141004182994	low
TCGA-95-A4VK	1.78356164383562	0	20.34089	0	0	0.5769294	6.389093	2.341242	7.15449	1.3700339538569	high
TCGA-97-8174	0.449315068493151	1	0	0	0	0	0	0.9940519	11.08382	0.661799998668872	low
TCGA-49-4501	3.89315068493151	1	0	0.3841306	0.1908416	0	0.4615665	1.748548	6.192956	0.503823955238731	low
TCGA-64-1679	6.81643835616438	0	5.759942	0	7.032477	0.1431547	4.481706	0.8409936	8.544464	1.67706077628703	high
TCGA-93-8067	0.50958904109589	0	0	7.677249	0.5163584	0	4.202473	2.486586	10.60534	0.711761369464339	low
TCGA-MN-A4N4	3.21917808219178	0	3.294621	2.724661	3.031931	5.087058	9.707494	3.385333	5.289797	1.22645270068094	high
TCGA-73-4677	0.104109589041096	1	0	0.6335051	0	0	0	0.3783881	4.520105	0.729786220130898	low
TCGA-MP-A4T7	0.457534246575342	1	11.16028	0	0.3988191	0.8009819	8.163051	0.7102407	8.059407	1.78393097295437	high
TCGA-91-A4BC	0.120547945205479	0	0	0	0.6971036	1.883364	3.58907	2.324457	3.953878	0.585947542711858	low
TCGA-50-7109	0.843835616438356	1	0.2592733	0	2.003371	2.365281	0	1.338395	3.680072	0.782277955337883	low
TCGA-97-A4M5	1.73698630136986	0	0.04397644	4.235369	0	0.7451173	0.2332212	2.517608	8.076875	0.513146157026247	low
TCGA-55-8091	1.64383561643836	0	0.6501726	2.129469	0.5254844	2.302591	0	1.996875	13.9408	0.768718511228075	low
TCGA-MP-A4SV	7.17808219178082	1	0	0	1.475654	0.9828823	6.893491	2.739243	2.0344	0.550337408855119	low
TCGA-44-2661	3.17534246575342	0	0	2.050531	0	0.7826155	0	1.979955	7.458964	0.542818765495727	low
TCGA-05-4432	2.08493150684932	0	2.518232	0	3.373263	0	0	0.9598733	1.650447	0.783983449053642	low
TCGA-05-4389	3.75068493150685	0	0	0	4.363269	0	0.248532	0	0	0.993857784670695	high
TCGA-55-7816	1.28219178082192	1	3.363566	0	5.989717	3.074384	0	2.670389	16.92807	1.05888517355477	high
TCGA-55-7284	0.665753424657534	1	0	0	7.626496	0	0	1.688296	27.54541	1.19209786529874	high
TCGA-78-7166	0.706849315068493	1	12.42232	1.480196	0	0	13.89668	0.1429839	4.977836	2.60429955553539	high
TCGA-J2-A4AE	2.95616438356164	0	0.03452345	2.435002	4.791132	1.975109	0	2.83708	9.250712	0.686708091618231	low
TCGA-05-4390	3.08493150684932	0	0	0	0.1443251	0.0263948	7.188113	0.9767715	0	0.763070132697123	low
TCGA-86-A4P7	1.13698630136986	0	0	0	0.02507558	1.504627	0	2.683731	12.79799	0.479652232276093	low
TCGA-69-7978	0.367123287671233	0	0	0	14.97418	1.875362	8.104811	1.962791	15.57683	2.55185522319008	high
TCGA-44-A4SS	1.13698630136986	0	5.053672	0	13.51466	1.700715	3.004326	1.352252	24.29563	3.16108179975932	high
TCGA-86-8076	2.72054794520548	0	0.6526338	0	0	0	1.63999	0.8644628	7.127644	0.709985963269917	low
TCGA-69-8253	1.16712328767123	0	0.6704996	0	0	0.8946122	0	0	3.703284	0.895336001522917	high
TCGA-05-4402	0.668493150684932	1	3.706551	4.983729	0.6180119	1.9034	3.623412	0.1931027	11.53397	1.86865074011822	high
TCGA-62-8398	1.21643835616438	1	2.800104	12.80183	0.2247441	0.8000256	8.8216	0.963482	22.48755	2.6059685878092	high
TCGA-49-4488	2.38082191780822	1	0	0	5.82325	1.282817	2.866924	1.684375	0	0.844717721225348	low
TCGA-MP-A4TA	2.6027397260274	1	11.46149	17.65501	3.546597	2.529013	6.485188	1.429932	8.729369	4.22007693305657	high
TCGA-97-7554	2.12328767123288	0	0	0	1.098371	0	0.4891961	2.646925	7.357475	0.407758377742123	low
TCGA-50-5066	3.95068493150685	0	0.16829335	0	3.7863565	2.750954	0.712471	1.500862	5.639607	0.931719832975941	high
TCGA-73-4675	2.52602739726027	1	0.5298433	0	2.049669	0.3003242	1.319862	0	5.099485	1.03850767329152	high
TCGA-91-6849	0.0958904109589041	0	0	0	0	3.367121	1.934782	0.364929	8.335725	1.21688331399296	high
TCGA-05-4415	0.249315068493151	1	9.172717	31.30836	0	2.485238	5.101563	0	27.16513	10.8546537336619	high
TCGA-50-6593	0.920547945205479	1	0	0	8.810306	0.368116	5.829587	1.016841	3.940697	1.40342688012438	high
TCGA-J2-A4AG	2.70684931506849	0	1.040392	0	0	1.165006	2.555912	1.266289	2.656826	0.697847585379332	low
TCGA-55-6980	5.77808219178082	0	2.036891	0	2.492002	5.613427	2.91928	1.149644	8.031895	1.64048438324067	high
TCGA-93-A4JO	0.0904109589041096	1	3.774708	0	1.56838	2.662815	6.041036	3.17237	3.407306	0.67637620991934	low
TCGA-44-7671	2.43561643835616	0	0	0.2059381	0.1400343	0	2.889428	0.6274673	7.41941	0.804842498578394	low
TCGA-53-7626	2.54520547945205	1	0	0	0.8441086	0.4423146	0	1.682358	8.419796	0.566202527183456	low
TCGA-55-6975	0.323287671232877	1	9.415438	14.3142	0	5.04025	7.966747	0.8538424	17.49924	5.28579570423133	high
TCGA-49-4494	2.96164383561644	1	7.636871	0	1.534694	3.609133	3.415491	0.4981541	0	1.68736319752202	high
TCGA-L9-A443	0.528767123287671	1	5.575492	0	0	0	4.6528	0.2911253	4.424789	1.13993492287336	high
TCGA-J2-8192	2.02465753424658	0	0	9.559782	0.755085	4.095282	1.123475	1.9713	12.45107	1.30407461568198	high
TCGA-75-6214	3.05479452054795	1	4.37028	0	9.251028	0.8705005	9.508521	1.900893	50.80669	3.86760084689865	high
TCGA-78-7220	2.21095890410959	1	22.52825	0	4.851386	1.838725	9.400205	1.549641	20.9979	4.4917121893566	high
TCGA-80-5608	7.75890410958904	0	0	0	0	2.055995	7.996429	1.473364	0	0.843633273661698	low
TCGA-55-8621	1.41095890410959	0	0	0.6589666	1.254202	3.46691	2.993557	1.614114	10.77848	1.02376826816038	high
TCGA-95-A4VN	1.51506849315069	0	0	0	8.655723	2.078343	11.51399	1.665544	0	1.65730566994365	high
TCGA-49-6744	4.61095890410959	0	0.4185049	0	0.6780874	4.204702	0.1857501	1.191014	11.74446	1.08277599422129	high
TCGA-91-7771	1.34794520547945	0	1.036072	0	0.9294505	0.1442158	0.1744216	2.627123	14.56222	0.484002326496704	low
TCGA-49-6745	1.43013698630137	0	0	0	7.992642	2.260331	3.341499	1.75563	16.09925	1.45591848335108	high
TCGA-64-5815	2.37260273972603	0	0.4436779	0	10.57618	3.815336	4.508486	1.095282	21.18231	2.97065233256352	high
TCGA-MP-A4T4	7.16986301369863	1	0	0.1279147	4.865212	2.101875	2.877139	1.599681	7.442059	1.02678267564527	high
TCGA-86-8673	2.36164383561644	0	10.50009	0	6.828762	3.628259	4.43946	1.259767	0	2.24271862960577	high
TCGA-55-1596	5.65753424657534	0	5.250827	2.895323	2.849044	0	4.795047	1.443689	12.659	1.25248515153595	high
TCGA-86-8055	0.33972602739726	1	0.7711571	7.488762	4.124312	4.692453	0	0.4529499	19.42874	2.85061989088072	high
TCGA-49-6767	1.85479452054795	0	2.142987	0	8.151587	3.122538	3.330266	1.38	19.58894	2.12217679613528	high
TCGA-86-7701	2.59452054794521	0	2.467702	0	0	0	4.54498	2.547583	14.10295	0.589551773880436	low
TCGA-44-8119	0.780821917808219	0	0	0	0.7158702	3.323681	5.968754	1.153993	1.938664	1.0632051577199	high
TCGA-38-4625	8.14520547945206	0	9.467446	0	2.04799	1.110967	4.146131	1.0132	4.522017	1.36482588543719	high
TCGA-05-4395	0.003	1	7.663589	14.08256	10.63749	9.891127	18.45465	0.9532957	8.509902	22.397815977362	high
TCGA-73-4668	1.27945205479452	0	0	0	6.56323	2.666216	4.311666	0.4238882	0	1.63312515257961	high
TCGA-62-8399	7.38630136986301	0	0	0	0	1.684715	0	3.812632	4.420623	0.295951673330949	low
TCGA-55-8092	0.421917808219178	1	8.313007	8.291939	0	3.437952	1.565233	2.230826	11.5416	1.44021085876348	high
TCGA-44-7670	2.41643835616438	0	1.060466	0	9.455737	1.836814	0	0.3122263	22.45215	2.41245036877403	high
TCGA-78-7150	1.82465753424658	1	3.600364	1.976309	0	0.2548644	8.581316	0	21.78234	2.09755260495764	high
TCGA-44-3398	3.18630136986301	0	0	0	0	3.783137	0	2.354969	11.18761	0.664326804725978	low
TCGA-44-2657	3.7013698630137	0	0	0.1605258	0	1.346036	0	2.777884	12.85106	0.46042714457859	low
TCGA-55-7281	2.38904109589041	0	1.082697	0	1.017182	1.477848	6.023375	1.228928	0	0.873523672800832	high
TCGA-67-3774	1.05479452054795	0	7.021892	0.3667337	0.5909576	1.977686	0.6573945	0.7712696	3.618612	1.13155835508944	high
TCGA-MP-A4TD	0.841095890410959	1	0.6285425	0	1.849519	2.359251	4.444388	2.125153	3.468985	0.750688161514487	low
TCGA-49-AARR	13.6767123287671	0	0	4.244857	0.5852189	0	0	2.053159	11.41899	0.594839242401431	low
TCGA-50-6673	0.0602739726027397	1	13.67223	0	6.903428	0.1757043	3.03622	1.082794	30.98171	3.0468648933642	high
TCGA-91-6830	0.164383561643836	0	20.52381	0.3352107	8.500401	0	5.588518	3.601896	17.19293	1.80444528189701	high
TCGA-05-4403	1.58356164383562	0	1.394225	5.3936	3.985613	0	1.324941	1.648406	27.44879	1.33434087996515	high
TCGA-55-7724	1.93150684931507	0	0	0	0.005936198	0	1.310028	1.805257	31.84624	0.796527157612131	low
TCGA-73-4659	1.94794520547945	1	1.375525	0	0.3728081	0	4.214626	0.7459753	1.771616	0.793683800531401	low
TCGA-55-A48X	1.88767123287671	0	0	0	1.760673	0.9382788	6.572466	2.588118	12.26475	0.693820848138457	low
TCGA-50-5941	4.03835616438356	0	0	0	1.916953	1.027361	0	1.059283	7.114946	0.768589568182991	low
TCGA-75-7027	8.38082191780822	0	5.247566	0	0.8082944	1.498781	4.656316	1.482898	19.72392	1.28023232962333	high
TCGA-50-6590	3.52876712328767	1	0.08786672	0	8.49045	2.248775	1.773358	1.869412	30.8153	1.77130446538824	high
TCGA-69-7763	1.89041095890411	0	0	0.3201545	0	2.105137	3.147108	0.6862606	15.35155	1.16320064814453	high
TCGA-78-7542	0.879452054794521	1	0	0	15.98852	7.147543	4.675069	0.7486185	38.13946	9.23789784880138	high
TCGA-55-A493	0.0767123287671233	0	0	0	10.81042	3.840231	7.130208	1.347568	22.46772	3.16533585451173	high
TCGA-44-7662	0.597260273972603	0	0.6643924	0	4.093364	1.037011	5.894994	1.393273	8.863369	1.11120845523022	high
TCGA-55-7907	0.93972602739726	1	4.44686	0	0	4.335181	11.61409	0.1219811	4.325921	2.54436355761433	high
TCGA-49-AAR4	2.40821917808219	1	1.925968	0	9.524584	0.4166123	6.910565	1.590312	1.131247	1.34143983625677	high
TCGA-78-7160	1.90958904109589	1	7.138925	0	0	0	4.51214	1.883313	13.89196	0.877932813651277	high
TCGA-55-8616	0.131506849315068	0	0	0	0.2920489	4.084247	3.576664	1.876443	0	0.779729481235199	low
TCGA-49-4490	1.05479452054795	1	0	0.801839	2.185604	6.511116	0.3136684	2.033812	6.071166	1.09951863130134	high
TCGA-49-4487	2.34246575342466	1	5.044913	0	2.807878	2.678658	0	1.79698	5.256908	0.934458422481086	high
TCGA-MP-A4TK	1.59452054794521	1	0.7837493	0	9.372658	7.097448	9.576185	2.013052	13.8296	3.32925245754818	high
TCGA-97-7553	5.12328767123288	0	0	0	0.003701094	2.692267	0.6691306	1.855287	13.3963	0.736591421376742	low
TCGA-05-4250	0.331506849315069	1	1.936138	0	11.6958	2.659242	7.41393	1.321899	26.33538	3.49651959831029	high
TCGA-86-7711	2.86575342465753	1	8.005073	0	0.07584477	1.607587	3.750426	0	0	1.47358912189153	high
TCGA-38-4629	2.36712328767123	1	0	0	7.921493	2.575294	6.698654	0.4483514	8.394083	2.27741145035351	high
TCGA-91-6848	0.613698630136986	0	0	0	4.898379	3.811407	0	1.201518	25.18236	1.69761176282703	high
TCGA-49-6761	0.96986301369863	0	0	0	6.992823	4.47293	8.704028	1.048163	1.193975	2.11362515301893	high
TCGA-05-5429	0.753424657534247	1	7.918375	0	3.217393	0	0	1.84161	30.0417	1.24267154750956	high
TCGA-55-6979	0.649315068493151	1	4.830606	0	3.942299	1.586436	4.247603	2.415567	5.875515	0.894248837754895	high
TCGA-93-7348	1.45479452054795	0	3.829637	1.41064	2.51523	0.5640747	0	1.713924	15.30173	0.89704271715573	high
TCGA-55-6971	3.83561643835616	0	5.801261	0	2.205	2.461478	5.090733	2.735975	11.68893	0.957648197556848	high
TCGA-86-8359	1.21643835616438	1	21.91338	0	0.9258626	2.394071	6.531125	1.630115	4.299793	2.27212949877415	high
TCGA-97-7552	5.29315068493151	0	0	0	2.511764	1.275741	0	1.956668	30.03446	0.943623829734425	high
TCGA-64-1681	3.1972602739726	1	4.026433	0	0.9025507	3.505946	0	1.344791	2.761299	0.951377737566446	high
TCGA-38-4632	3.71780821917808	1	5.046466	0	6.997434	4.062192	3.69664	1.369915	1.727585	1.82192862085842	high
TCGA-49-4514	4.65753424657534	0	5.615609	0	1.37161	0	6.405236	1.595922	10.17879	1.00338971203814	high
TCGA-50-5068	4.10684931506849	1	0	0	0	0	0.4766112	0.348525	0	0.675381644018699	low
TCGA-99-8032	0.120547945205479	0	1.325895	2.043329	0.4138076	1.08503	4.210793	1.837336	8.820471	0.791111417368274	low
TCGA-93-7347	1.87123287671233	0	0.94814	0	2.112904	0.4017423	1.18019	1.953553	7.017372	0.603442907763253	low
TCGA-05-4418	0.750684931506849	1	4.708529	4.998221	0	4.936038	13.37915	0	12.07332	4.38414884624585	high
TCGA-49-AAR3	5.18630136986301	0	0	0	9.944476	3.484027	5.051166	1.517788	15.79111	2.19710807860562	high
TCGA-49-AARO	10.2986301369863	0	0	0	4.007099	1.810177	6.323002	2.132672	2.196072	0.84169830927237	low
TCGA-J2-8194	1.98356164383562	0	0	0	0	3.852626	5.496077	0.6241975	6.769481	1.35425739288207	high
TCGA-50-5939	1.26027397260274	1	0	0	17.57865	3.784206	8.319855	0.6547504	23.67635	6.58094224681253	high
TCGA-55-6978	0.482191780821918	1	0	0	8.896237	1.758673	3.987492	1.841692	19.45137	1.55700868963382	high
TCGA-49-AARE	3.36712328767123	1	7.930471	14.56805	3.525685	0	0.6497501	0.7322401	0	1.95627762615927	high
TCGA-55-6982	2.72602739726027	1	1.738192	0	0.1586599	3.002282	0.9484797	1.570083	10.50024	0.870443983556136	high
TCGA-05-4398	3.92054794520548	0	1.701295	0	1.158507	2.848148	6.178023	2.296413	0.4199368	0.769396569763569	low
TCGA-55-8614	1.46849315068493	0	0	0	2.188147	6.208328	0	1.205764	20.75071	1.70953645042292	high
TCGA-55-8505	1.20547945205479	0	10.44442	28.92652	5.258439	0	7.483714	1.045376	20.36622	7.93011292517663	high
TCGA-73-4658	4.38356164383562	1	0	0	2.528919	1.053691	6.575076	1.222669	6.610515	1.01852671145096	high
TCGA-44-6774	1.8027397260274	0	0	0	2.169067	1.56984	1.449492	0.750369	8.060391	0.992600119201897	high
TCGA-78-7154	1.62465753424658	1	9.263245	0	4.718153	3.274603	0	1.383795	31.97397	2.50067482010233	high
TCGA-55-6712	0.468493150684932	1	0.6198144	0	9.637627	5.266702	1.868374	2.001125	17.13399	2.06077330623286	high
TCGA-MP-A4TI	1.17534246575342	1	0.891207	0	8.611215	7.705491	2.188965	1.91282	23.08874	2.97213104514452	high
TCGA-49-6743	4.44109589041096	0	11.95239	0	6.278065	0	3.617053	1.432828	15.13814	1.84185743970231	high
TCGA-05-4417	1.24657534246575	0	0.9619309	0	0	0	4.878146	1.718192	5.98315	0.62643506843423	low
TCGA-49-AARN	3.10958904109589	1	2.99883	18.2927	3.900856	3.026489	2.178984	2.464651	15.30923	2.20537472796528	high
TCGA-55-6642	6.70958904109589	0	1.513721	0	0	0	2.951477	1.651483	16.10386	0.72082007072496	low
TCGA-86-8075	1.9013698630137	1	0	3.033675	0.9672935	1.044602	0	1.144253	11.23872	0.861034481830068	low
TCGA-55-A48Y	1.72602739726027	0	2.331551	0	0.4680978	0.05115811	4.470868	2.060037	7.334291	0.623312236401665	low
TCGA-L9-A5IP	0.158904109589041	1	12.35011	6.111056	7.176994	7.592486	18.88815	0.2870995	14.43397	16.8379176579637	high
TCGA-86-6562	1.03013698630137	1	0	0	1.141762	0.5448861	5.070818	2.002823	2.227951	0.594851587387809	low
TCGA-38-6178	1.22739726027397	0	0	0.3557722	0.8455629	4.174455	0.5729876	1.915466	6.348799	0.802298480594552	low
TCGA-55-7574	2.72602739726027	1	0	0	0.6006492	4.846943	13.42072	2.876732	14.1154	1.28310829682232	high
TCGA-78-8648	3.31232876712329	1	0	0	2.935972	2.260956	0	1.455184	14.98249	0.963100852587389	high
TCGA-73-4670	0.358904109589041	0	2.456302	0	6.079856	2.231696	10.73339	1.516992	0	1.59450210393852	high
TCGA-49-4505	1.17260273972603	1	0	0	2.002677	1.214201	1.865482	1.149962	0	0.73399224058188	low
TCGA-50-6592	2.12876712328767	1	5.569139	10.87282	10.31602	0.8223301	0.001642686	0	21.05474	4.65571690717994	high
TCGA-55-8089	1.92328767123288	1	0	0	11.23104	5.807438	6.603682	1.324521	32.8988	4.81924598745828	high
TCGA-55-8204	1.41095890410959	0	3.176238	0	0	3.864714	6.653953	1.09367	31.12783	2.19943332618741	high
TCGA-67-3772	1.56986301369863	0	0	1.643288	0	1.8815	0	0.3039997	8.731306	1.03746542461491	high
TCGA-35-4122	0.616438356164384	0	0	0	6.582232	1.266589	0	0.6711383	16.86986	1.44687713491902	high
TCGA-55-6987	5.85479452054795	0	1.045529	0	0	1.945457	3.126821	2.091132	9.177151	0.681545546230221	low
TCGA-50-5044	1.70958904109589	1	0	0	3.70428	10.57733	2.454934	0.7691042	22.47988	4.06704907916152	high
TCGA-38-4626	10.0657534246575	0	0	0	0.1922385	0.834032	0	0.8035387	9.788715	0.762373425019513	low
TCGA-55-8205	1.64109589041096	0	0	0	8.59884	2.825341	2.353194	0.5585558	23.85572	2.57375919286043	high
TCGA-50-5049	8.47671232876712	0	0	0	0.4060545	0	0	2.287536	9.243775	0.440600995062678	low
TCGA-05-4430	2.08493150684932	0	0	0	2.756338	0.7983602	2.387655	1.559922	4.267089	0.717697595649546	low
TCGA-83-5908	2.25753424657534	0	0.5059557	0	10.15812	3.232908	7.762359	2.852341	27.26499	2.03917290232723	high
TCGA-49-4506	2.73698630136986	1	8.810076	1.152102	0	0.7466788	13.20821	0	7.372362	2.53574409395316	high
TCGA-44-7672	1.96986301369863	0	0	0	1.498822	2.202495	1.134417	1.508104	14.66915	0.895896127446798	high
TCGA-50-5072	0.684931506849315	1	11.40797	25.24195	2.477712	2.288275	8.438275	0.4357614	15.27356	8.75724971559821	high
TCGA-86-8672	0.0520547945205479	1	1.262739	0	11.26076	3.166401	6.01372	0.68627	7.570363	2.84074528590665	high
TCGA-44-3396	3.0958904109589	0	0	2.855848	3.006987	2.340687	8.412927	0.5403866	6.835643	1.84234643828655	high
TCGA-86-8585	0.967123287671233	0	2.824583	0.8452188	7.877096	3.158019	17.9929	1.450785	0	2.97171884242071	high
TCGA-L9-A743	1.81917808219178	0	1.538228	2.142816	2.646562	1.822548	3.184378	2.075218	7.713885	0.877117727555131	high
TCGA-NJ-A4YP	0.136986301369863	0	1.750199	0	0	2.148235	7.872411	0.1566279	4.773904	1.49621454844648	high
TCGA-38-4627	3.14246575342466	1	0	2.702926	1.926965	0	0	1.082326	9.929854	0.801516133909412	low
TCGA-05-5425	2.41643835616438	0	0	0	0	2.687579	1.984903	1.99779	13.84003	0.753560379857258	low
TCGA-MP-A4T8	0.441095890410959	1	4.222254	0	1.128085	1.579611	13.02979	0.9467682	0	1.52382601050818	high
TCGA-05-5420	1.25205479452055	0	5.302028	45.31739	0	1.446421	1.193593	2.091855	4.941387	4.30020274322425	high
TCGA-55-8208	1.84657534246575	0	0	0	4.822524	3.154637	2.122225	1.840831	11.41638	1.10439978317007	high
TCGA-50-5045	5.95616438356164	1	0	0	2.168404	6.380528	0.3992919	1.407324	7.424479	1.30753739500901	high
TCGA-44-A47G	0.961643835616438	0	0	0	6.008609	7.066169	2.071343	1.3067	5.583394	1.95908110169365	high
TCGA-99-8028	3.06301369863014	0	0.02592382	0	4.601345	3.647904	8.01624	1.348597	7.804655	1.64005681463849	high
TCGA-05-4434	1.25205479452055	1	6.465361	0	10.62884	3.438911	8.24905	2.382143	22.19144	2.98857019988219	high
TCGA-44-6779	1.36986301369863	1	1.565904	0	11.85326	5.626881	5.662777	0.04616636	13.19086	5.23558819194408	high
TCGA-55-6985	3.37808219178082	0	0	4.191187	3.478267	4.360321	3.370085	1.828558	6.175104	1.3290908519321	high
TCGA-38-7271	2.19178082191781	1	0	0	0	2.613168	0.9551269	1.086024	12.65984	0.925761025374276	high
TCGA-49-4507	0.734246575342466	1	8.486415	6.071268	10.89042	9.647175	10.91176	0.4457751	9.231542	13.860727492312	high
TCGA-55-8511	1.51232876712329	0	0	0.8057359	6.392089	5.853859	13.41381	2.199419	2.481227	2.17480482485697	high
TCGA-MP-A4TC	0.202739726027397	1	0.02583715	0	4.644589	4.735528	4.893086	1.39902	7.763764	1.58632389939011	high
TCGA-64-5781	4.27123287671233	0	5.889161	0.09677806	5.043311	2.787071	7.432643	0	13.27666	3.22320006404803	high
TCGA-99-8033	1.7972602739726	1	7.177023	0	1.909608	6.740314	8.816526	0.1194829	9.145942	4.08140741233516	high
TCGA-55-8299	1.28493150684932	1	1.754705	3.452567	0	0.9856693	7.103873	1.47241	6.898591	1.01309014777946	high
TCGA-95-7944	1.03287671232877	0	8.49262	0	0.2397961	2.586142	3.904451	1.821056	18.28411	1.35486802536104	high
TCGA-44-6145	1.63013698630137	0	2.185901	0.5238453	5.453123	0.3990434	3.728449	0.7791853	17.67405	1.58734353671049	high
TCGA-50-5930	0.772602739726027	1	7.167879	1.444857	0	3.382423	11.76175	0.7668097	14.89064	2.72206606384932	high
TCGA-55-7726	1.78630136986301	0	0	0	4.376571	0	6.048949	1.691798	49.54497	1.88248962181135	high
TCGA-50-5055	5.01369863013699	1	4.700459	0	0.9111339	0.7630669	0	1.338533	11.96667	0.853365622783354	low
TCGA-50-6595	0.517808219178082	1	10.31445	0	9.779072	7.180995	0	1.226943	39.97793	6.86679869153078	high
