# Supplementary material for: Importance of metabolic and immune profile as a prognostic indicator in patients with diabetic clear cell renal cell carcinoma
Source: Front Oncol. 2023 Oct 20;13:1280618. doi: 10.3389/fonc.2023.1280618 (PMC10623455; doi:10.3389/fonc.2023.1280618)
Supplement: Supplementary file 5 [file DataSheet_5.zip]

Archive with 6 entries (6 files):
- figure 5/cliBarplot.R
- figure 5/indep.R
- figure 5/multiCox.txt
- figure 5/ROC.R
- figure 5/survival.R
- figure 5/uniCox.txt
