# Supplementary material for: Importance of metabolic and immune profile as a prognostic indicator in patients with diabetic clear cell renal cell carcinoma
Source: Front Oncol. 2023 Oct 20;13:1280618. doi: 10.3389/fonc.2023.1280618 (PMC10623455; doi:10.3389/fonc.2023.1280618)
Supplement: Supplementary file 5 [file DataSheet_5.zip › figure 5/multiCox.txt]

id	HR	HR.95L	HR.95H	pvalue
age	1.01091174284089	0.9956307280769	1.02642729176059	0.162563699305785
gender	1.04340739702068	0.765657849271474	1.42191319163432	0.787871037086368
stage	1.42007270573971	1.16350917472976	1.73321064705424	0.000561604759949808
T	1.096868600099	0.905427911997808	1.3287868751787	0.344766800535611
M	1.00832815681813	0.837295304092137	1.21429759233471	0.930310512594729
N	1.0439682271309	0.86225199102361	1.26398044957253	0.659213067053457
riskScore	1.33909322576118	1.25973356163371	1.42345232507259	7.41368543170633e-21
