# Supplementary material for: Importance of metabolic and immune profile as a prognostic indicator in patients with diabetic clear cell renal cell carcinoma
Source: Front Oncol. 2023 Oct 20;13:1280618. doi: 10.3389/fonc.2023.1280618 (PMC10623455; doi:10.3389/fonc.2023.1280618)
Supplement: Supplementary file 5 [file DataSheet_5.zip › figure 5/uniCox.txt]

id	HR	HR.95L	HR.95H	pvalue
age	1.0093584424522	0.993842633399221	1.025116483346	0.238587346662106
gender	1.12392248358686	0.832516261046743	1.5173298207098	0.445512611522404
stage	1.61585706731217	1.40437242658947	1.85918920974796	2.01648418914848e-11
T	1.52965788081527	1.29372656949226	1.80861496356109	6.59085779442143e-07
M	0.978696174789994	0.822692851764522	1.16428166416442	0.80795273522622
N	1.36987463301948	1.1991709169574	1.56487827018984	3.57304456082258e-06
riskScore	1.39819093703132	1.31941127765715	1.48167438728268	9.55839558497816e-30
