# Supplementary material for: Importance of metabolic and immune profile as a prognostic indicator in patients with diabetic clear cell renal cell carcinoma
Source: Front Oncol. 2023 Oct 20;13:1280618. doi: 10.3389/fonc.2023.1280618 (PMC10623455; doi:10.3389/fonc.2023.1280618)
Supplement: Supplementary file 6 [file DataSheet_6.zip › figure 6/Nomo.R]

######Video source: https://ke.biowolf.cn
######ÉúÐÅ×ÔÑ§Íø: https://www.biowolf.cn/
######Î¢ÐÅ¹«ÖÚºÅ£ºbiowolf_cn
######ºÏ×÷ÓÊÏä£ºbiowolf@foxmail.com
######´ðÒÉÎ¢ÐÅ: 18520221056

#install.packages("survival")
#install.packages("regplot")
#install.packages("rms")


#ÒýÓÃ°ü
library(survival)
library(regplot)
library(rms)

riskFile="risk.TCGA.txt"     #·çÏÕÎÄ¼þ
cliFile="clinical.txt"       #ÁÙ´²Êý¾ÝÎÄ¼þ
setwd("C:\\biowolf\\immWGCNA\\25.Nomo")     #ÉèÖÃ¹¤×÷Ä¿Â¼

#¶ÁÈ¡·çÏÕÊäÈëÎÄ¼þ
risk=read.table(riskFile, header=T, sep="\t", check.names=F, row.names=1)

#¶ÁÈ¡ÁÙ´²Êý¾ÝÎÄ¼þ
cli=read.table(cliFile, header=T, sep="\t", check.names=F, row.names=1)
cli=cli[apply(cli,1,function(x)any(is.na(match('unknow',x)))),,drop=F]
cli$Age=as.numeric(cli$Age)

#ºÏ²¢Êý¾Ý
samSample=intersect(row.names(risk), row.names(cli))
risk1=risk[samSample,,drop=F]
cli=cli[samSample,,drop=F]
rt=cbind(risk1[,c("futime", "fustat", "risk")], cli)

#»æÖÆÁÐÏßÍ¼
res.cox=coxph(Surv(futime, fustat) ~ . , data = rt)
nom1=regplot(res.cox,
              plots = c("density", "boxes"),
              clickable=F,
              title="",
              points=TRUE,
              droplines=TRUE,
              observation=rt[9,],
              rank="sd",
              failtime = c(1,3,5),
              prfail = F)

#Êä³öÁÐÏßÍ¼µÄ·çÏÕ´ò·ÖÎÄ¼þ
nomoRisk=predict(res.cox, data=rt, type="risk")
rt=cbind(risk1, Nomogram=nomoRisk)
outTab=rbind(ID=colnames(rt), rt)
write.table(outTab, file="nomoRisk.txt", sep="\t", col.names=F, quote=F)

#Ð£×¼ÇúÏß
pdf(file="calibration.pdf", width=5, height=5)
#1ÄêÐ£×¼ÇúÏß
f <- cph(Surv(futime, fustat) ~ Nomogram, x=T, y=T, surv=T, data=rt, time.inc=1)
cal <- calibrate(f, cmethod="KM", method="boot", u=1, m=(nrow(rt)/3), B=1000)
plot(cal, xlim=c(0,1), ylim=c(0,1),
	 xlab="Nomogram-predicted OS (%)", ylab="Observed OS (%)", lwd=1.5, col="green", sub=F)
#3ÄêÐ£×¼ÇúÏß
f <- cph(Surv(futime, fustat) ~ Nomogram, x=T, y=T, surv=T, data=rt, time.inc=3)
cal <- calibrate(f, cmethod="KM", method="boot", u=3, m=(nrow(rt)/3), B=1000)
plot(cal, xlim=c(0,1), ylim=c(0,1), xlab="", ylab="", lwd=1.5, col="blue", sub=F, add=T)
#5ÄêÐ£×¼ÇúÏß
f <- cph(Surv(futime, fustat) ~ Nomogram, x=T, y=T, surv=T, data=rt, time.inc=5)
cal <- calibrate(f, cmethod="KM", method="boot", u=5, m=(nrow(rt)/3), B=1000)
plot(cal, xlim=c(0,1), ylim=c(0,1), xlab="", ylab="",  lwd=1.5, col="red", sub=F, add=T)
legend('bottomright', c('1-year', '3-year', '5-year'),
	   col=c("green","blue","red"), lwd=1.5, bty = 'n')
dev.off()


######Video source: https://ke.biowolf.cn
######ÉúÐÅ×ÔÑ§Íø: https://www.biowolf.cn/
######Î¢ÐÅ¹«ÖÚºÅ£ºbiowolf_cn
######ºÏ×÷ÓÊÏä£ºbiowolf@foxmail.com
######´ðÒÉÎ¢ÐÅ: 18520221056
