# Supplementary material for: Importance of metabolic and immune profile as a prognostic indicator in patients with diabetic clear cell renal cell carcinoma
Source: Front Oncol. 2023 Oct 20;13:1280618. doi: 10.3389/fonc.2023.1280618 (PMC10623455; doi:10.3389/fonc.2023.1280618)
Supplement: Supplementary file 7 [file DataSheet_7.zip]

Archive with 9 entries (9 files):
- figure 7/checkpoint.R
- figure 7/commonGenes.gct
- figure 7/corResult.txt
- figure 7/estimate.R
- figure 7/estimateScore.gct
- figure 7/gene.txt
- figure 7/infiltration_estimation_for_tcga.csv
- figure 7/risk.TCGA.txt
- figure 7/TMEscores.txt
