# Supplementary material for: Importance of metabolic and immune profile as a prognostic indicator in patients with diabetic clear cell renal cell carcinoma
Source: Front Oncol. 2023 Oct 20;13:1280618. doi: 10.3389/fonc.2023.1280618 (PMC10623455; doi:10.3389/fonc.2023.1280618)
Supplement: Supplementary file 7 [file DataSheet_7.zip › figure 7/commonGenes.gct]

#1.2
9907	497
NAME	Description	TCGA.MP.A4T8.01A.11R.A24X.07	TCGA.MP.A4T6.01A.32R.A262.07	TCGA.49.4510.01A.01R.1206.07	TCGA.67.3772.01A.01R.0946.07	TCGA.69.7763.01A.11R.2170.07	TCGA.05.4410.01A.21R.1858.07	TCGA.95.7039.01A.11R.1949.07	TCGA.MP.A4TC.01A.11R.A24X.07	TCGA.62.A46S.01A.11R.A24H.07	TCGA.95.A4VK.01A.11R.A262.07	TCGA.49.AARO.01A.12R.A41B.07	TCGA.55.7994.01A.11R.2187.07	TCGA.49.6743.01A.11R.1858.07	TCGA.78.7149.01A.11R.2039.07	TCGA.44.7660.01A.11R.2066.07	TCGA.53.7626.01A.12R.2066.07	TCGA.44.8119.01A.11R.2241.07	TCGA.44.2656.01A.02R.0946.07	TCGA.78.7153.01A.11R.2039.07	TCGA.55.6987.01A.11R.1949.07	TCGA.78.7539.01A.11R.2066.07	TCGA.83.5908.01A.21R.2287.07	TCGA.95.7567.01A.11R.2066.07	TCGA.55.7574.01A.11R.2039.07	TCGA.44.7667.01A.31R.2066.07	TCGA.75.6205.01A.11R.1755.07	TCGA.69.8254.01A.11R.2287.07	TCGA.44.A47G.01A.21R.A24H.07	TCGA.44.2668.01A.01R.A278.07	TCGA.44.6775.01C.02R.A277.07	TCGA.78.7163.01A.12R.2066.07	TCGA.91.A4BC.01A.11R.A24H.07	TCGA.55.5899.01A.11R.1628.07	TCGA.J2.A4AD.01A.11R.A24H.07	TCGA.69.7974.01A.11R.2187.07	TCGA.69.7980.01A.11R.2187.07	TCGA.05.4417.01A.22R.1858.07	TCGA.75.5122.01A.01R.1755.07	TCGA.05.5425.01A.02R.1628.07	TCGA.67.3770.01A.01R.0946.07	TCGA.MP.A4T4.01A.11R.A262.07	TCGA.05.4403.01A.01R.1206.07	TCGA.97.7938.01A.11R.2170.07	TCGA.62.A46P.01A.11R.A24H.07	TCGA.NJ.A4YF.01A.12R.A262.07	TCGA.50.5055.01A.01R.1628.07	TCGA.44.6776.01A.11R.1858.07	TCGA.62.8399.01A.21R.2326.07
A2M	A2M	100.5555	65.19	114.9745	151.0171	434.7672	184.3619	167.3738	89.31805	163.4855	149.8975	136.2728	84.63081	186.8744	186.4817	39.1609	425.6902	94.27467	216.1934	105.4487	175.1415	151.7154	107.6148	108.0958	354.7961	46.3658	205.63	219.7891	207.8584	69.42425	247.698	15.31968	219.3828	94.30622	150.7333	215.1772	267.9134	257.0825	132.5472	145.2451	96.95807	128.2567	223.403	372.8556	124.6226	51.96817	322.7708	208.253	424.1732
A4GALT	A4GALT	11.59178	19.25606	2.970053	5.292925	3.03246	5.994229	2.735921	8.364634	7.305876	2.286477	10.38885	0.83783	41.97477	4.181	8.123684	5.868328	13.85978	1.875897	2.361813	5.969501	2.609108	8.418705	2.881519	6.491088	3.172424	4.971692	7.990577	7.045018	11.68295	1.512202	9.323138	8.732464	15.66453	19.16225	2.29776	3.336413	10.15176	1.629773	6.29232	2.054631	10.55428	5.20738	1.665005	12.95158	2.388428	14.13036	1.821301	4.293204
A4GNT	A4GNT	0.07744994	0.05036072	0	0.03281955	0.02823115	0.02114872	0	0.1995795	0.02193443	0.06332677	0.2371009	0.111041	0.02845881	0	0.1021159	0.05404814	0.02524034	0.04165676	0.02565227	0.09011314	0.03941587	0.009936063	0	0.103321	0	0.04641474	0.07526797	0.0988547	0.0197301	0.5407584	0	0	0.03192016	0.05228788	0.03803143	0	0	0.02912164	0.01444255	0.04089019	0.07806596	0.02884495	0.0307429	0.07168224	0.01514895	0.02134677	0	0.02148895
AAAS	AAAS	9.792682	20.75182	10.99727	7.107408	6.240609	5.919567	5.071398	7.742793	7.589872	13.11779	11.29549	8.645681	9.884013	8.342549	13.46084	6.44385	10.66474	7.984175	6.3622	8.468677	8.805818	8.207289	9.161715	9.259625	15.14086	7.449297	7.669504	8.268247	4.652742	2.736393	9.21344	10.59163	8.347075	10.70583	5.885714	19.09887	6.568786	10.22639	10.87271	7.350156	8.954154	6.498508	6.394537	10.82965	14.62681	8.249888	8.635556	9.868313
AACS	AACS	4.184631	3.516791	1.230423	1.714257	1.616977	3.36517	2.103621	2.914477	1.634066	2.437596	2.351435	3.025628	5.295596	2.054731	4.885819	1.72138	3.998172	2.08035	2.474186	2.657526	2.651863	2.609885	2.672436	2.344401	8.524842	1.202822	5.901327	1.485634	3.215429	1.855175	2.031913	3.253668	6.798495	2.009231	1.410351	1.87448	3.707363	1.14884	2.453837	1.444371	1.895627	2.788788	2.295351	3.39775	5.949543	1.501024	1.246062	1.529939
AADAC	AADAC	0.1762125	1.924939	0.2542477	0.4530004	1.588645	0.1796373	0.7601934	0.1620439	9.129247	0.2689489	0.1416049	0.09069065	0.2417293	0.2177212	0.1843167	0.5902524	0.03349868	0.08108667	0.9805072	3.061686	0	0.06329773	0	1.799099	0.06790593	2.045157	107.0139	0.8696606	0.04189689	1.215848	0.6714138	0	0	0.2331701	0.734914	0.6695393	0.1216115	0.2009794	0.7360506	0.3256139	0.04144329	2.909483	6.805709	3.120455	0.3216881	0.5212938	11.15485	0.1026716
AAK1	AAK1	1.517255	1.601077	0.8642497	0.5843201	1.473999	2.189387	1.157466	1.658352	3.666071	1.711159	2.199978	3.000706	2.724123	1.388079	1.543575	2.82253	1.710262	2.189557	1.078601	2.377834	2.33237	2.394884	1.87742	2.675585	1.555181	2.966572	1.790841	2.373049	2.73965	12.6924	1.29777	1.814331	1.47265	2.220906	2.639597	1.956119	2.567883	1.611154	0.8732495	0.7729992	2.621657	0.9650814	2.190926	1.01767	1.729643	0.9015711	1.411857	1.491939
AAMP	AAMP	49.75465	33.51114	40.01497	48.23258	33.88357	37.16811	45.01611	38.5437	27.65604	33.7098	30.17236	34.40715	34.83095	45.12615	36.28463	34.50771	18.88033	26.43965	35.14327	27.3523	40.10927	41.83435	42.44075	26.16519	52.07297	34.28075	39.60073	38.49506	39.83834	4.754328	70.35409	29.17445	40.72364	43.399	31.43314	38.58284	28.50762	27.54468	48.51628	49.87285	39.54645	50.72648	34.10657	30.75689	38.94446	36.92622	38.10416	42.3959
AANAT	AANAT	0.107369	0.2280628	0.1237184	0.04423397	0.05707462	0.188127	0.08684949	0.1708889	0.1241649	0.245812	0.1198361	0.6562027	0.0920558	0.01950895	0.181673	0.224781	0.04592532	0.1459762	0.01037218	0.2429077	0.08287412	0.2249815	0.1605733	0.5013192	0.03694295	0.1313707	0.1470962	0.6395312	0.4467471	0.2829577	0.02922161	0.4545245	0.07743918	0.06765431	0.04305713	0.1457001	0.0132321	0.2237246	0.1051141	0.04960036	0.2630419	0.01399573	0.01243052	0.08695154	0.20826	0.1208383	0.02813252	0.06082157
AARSD1	AARSD1	2.60806	4.44981	1.965477	0.5178383	0.6816596	1.051635	1.566175	1.543644	2.637618	3.021798	2.423187	1.727539	1.238242	1.932065	3.300559	0.760497	1.855487	1.15521	1.257179	1.321303	1.571755	1.572497	1.0845	2.015563	1.345505	0.9986563	0.9236922	2.241739	0.5377145	2.55512	1.015045	2.337214	2.151948	3.620072	1.65111	1.523211	0.9231745	1.218348	0.7250715	1.212156	2.637691	0.4716756	0.9260467	2.50197	2.129499	0.7756993	1.205924	1.80832
AASDHPPT	AASDHPPT	9.646883	6.295004	3.358951	7.54862	5.850412	7.92945	7.044459	7.730814	3.722494	6.058333	6.2395	10.53986	7.556414	7.404076	7.446822	6.039816	8.370075	9.243144	7.26677	7.308859	12.32858	10.12319	8.544314	6.676473	7.57888	7.611158	5.680809	4.582986	7.335391	12.46407	17.60829	11.084	7.01261	8.387033	9.902066	5.322512	5.230434	8.166158	4.401542	7.039032	5.575211	4.745735	7.277914	8.803088	6.903542	6.401743	6.581523	8.734074
AASS	AASS	0.9944667	4.592516	1.552382	0.7469576	4.111088	1.941656	1.325727	2.5678	2.098405	2.799518	1.995032	3.466307	3.551422	1.833314	2.016854	5.003838	1.141614	0.8730983	2.360073	5.214236	0.9001276	1.513989	1.137167	10.36271	0.8776023	1.154854	1.483203	3.230467	2.747564	13.06818	0.9722661	4.132671	1.157455	1.702373	3.749857	1.276308	3.225421	0.9043216	3.058634	0.7176982	1.992564	1.065974	4.927505	0.8295529	0.26297	0.8564003	1.395657	2.213287
AATF	AATF	15.71245	13.7624	5.882575	7.040407	9.497803	16.43099	28.23014	13.836	9.773273	11.15331	14.95925	29.23073	19.8972	15.73396	17.24072	12.27601	13.50075	10.30292	16.56168	12.76317	18.70859	15.93937	18.8389	11.84683	28.64458	15.53684	9.86645	15.62477	15.21764	6.477131	13.19887	13.40547	16.70495	12.88647	24.16959	14.05766	15.37435	12.38486	12.59897	6.083357	15.40727	10.72621	11.05892	10.68458	12.37858	12.18201	11.48167	13.04221
AATK	AATK	0.5004946	2.799598	2.571761	0.5664506	5.702511	0.6257439	1.767056	0.7448194	0.8798825	0.4251856	0.8178885	0.7338818	0.5141261	5.017137	0.3253797	2.064856	0.3967407	0.5273813	0.0766292	0.8823404	7.979695	0.1639538	10.01192	3.55087	9.258918	2.673992	1.395452	2.406608	0.5388647	0.144795	0.02827103	3.784418	0.7310383	0.9609764	4.472932	2.339245	0.5306868	0.7663668	3.58705	0.3024626	1.088271	2.184525	3.660323	9.972399	1.930811	1.032429	1.598402	0.6755486
ABAT	ABAT	0.5892125	5.360117	2.063701	2.334322	0.826106	3.344141	1.099612	0.5483796	4.730155	1.510089	0.8511019	0.8010709	1.458637	1.552186	0.2115823	1.786456	0.8853884	1.666934	13.30408	0.8803348	1.193514	0.6013674	2.902425	1.400905	2.045875	1.261184	2.566172	1.989218	0.9897366	3.890906	2.034334	2.10813	2.694834	1.693519	0.9635776	5.970308	2.590321	1.720206	2.790349	2.047491	0.9199015	2.237564	2.698815	0.6155944	0.29461	1.303625	0.7018406	0.4276717
ABCA1	ABCA1	5.588412	1.106413	3.216446	1.179539	4.215637	10.61923	1.87966	6.570842	8.896904	3.942602	4.929729	17.5902	8.503705	2.156933	1.653915	7.451524	6.513101	6.036262	1.875245	10.22691	3.895578	7.404596	4.25657	5.771576	2.54049	8.144006	3.425467	7.963613	31.95577	26.48457	1.248896	4.79699	3.977065	2.090272	7.886609	6.680686	6.140334	7.872482	4.581461	1.598268	3.28279	2.098286	8.224414	2.457894	2.668696	2.62804	1.598609	7.950041
ABCA12	ABCA12	1.125829	0.2519566	0.07506463	1.24074	1.330113	3.496432	0.6531237	1.187959	0.02475311	1.345916	0.09476418	0.6522561	1.284636	0.2087225	7.855406	1.729604	0.07358326	1.714554	0.6995937	0.8432053	3.468035	1.401612	0.1896058	0.4353001	0.003436919	0.9733811	6.809378	1.407756	1.89999	8.214422	1.124812	0.08969724	0.02101286	0.7670925	3.792577	2.207299	3.631519	0.4655719	5.294292	0.5345103	1.50011	0.1323767	1.127539	0.01348229	0.04273915	0.694593	0.9814713	0.05860508
ABCA2	ABCA2	3.766143	7.031929	3.453012	1.196392	4.741804	7.872122	5.955119	6.628933	6.84543	4.036448	4.412766	8.487208	5.73211	3.447207	2.505222	5.200559	5.081913	3.05203	5.691594	5.075272	4.041371	5.504912	7.711746	9.039421	3.920881	4.390595	3.759687	7.089927	3.153096	0.9589651	3.005512	9.829334	9.758083	6.120375	5.20391	3.796631	3.168635	5.552066	2.694617	1.301913	9.267819	3.063999	3.23676	4.975321	12.28429	3.257138	4.138919	10.33559
ABCA3	ABCA3	39.25244	44.84813	36.32764	24.39188	44.31148	32.52542	24.97741	13.03064	16.61054	19.3808	10.85882	60.71815	15.54512	31.7615	0.4240779	57.86119	10.11979	34.42446	54.79679	30.36968	45.35927	1.368688	16.98451	94.63737	5.579588	8.036774	46.63663	11.92185	3.559571	6.937118	7.372091	3.87678	20.05445	5.873643	53.92435	13.64516	61.76267	12.8936	23.72596	28.65018	9.681734	37.38247	141.7827	9.21537	8.859275	9.073426	55.40499	40.26602
ABCA4	ABCA4	0.2413216	11.90635	0.1766806	1.159964	0.05791672	1.566498	0.1507502	1.886217	0.06157742	0.3364141	1.692858	37.32827	0.8911206	0.309976	1.629632	19.55503	0.2602677	0.8935776	0.03877712	0.2643299	0.5192215	5.181831	0.9169638	0.3346815	0.09667963	19.9362	0.2885096	13.13792	0.2513813	1.366971	0.3628561	0.2721776	0.2102406	0.6729751	5.285796	0.3059572	0.1872759	0.9150198	0.1871315	7.187789	0.7361452	0.07848597	9.111899	0.06965878	0.08178511	0.2904187	0.1051754	0.310915
ABCA5	ABCA5	1.276241	3.253583	0.7305515	0.9143905	0.5129689	0.8055625	0.4047432	0.4787825	1.763977	0.6580112	1.799071	0.5115978	0.7277781	0.5065387	2.204582	0.9508949	1.245931	0.5438585	0.5437948	1.288682	2.189977	0.7850207	0.3402376	1.343366	0.4242628	0.5122695	1.228346	1.073931	0.7409044	10.06979	1.202526	1.877507	1.793702	1.106324	1.220331	0.5235825	0.4162408	0.4977923	0.4432079	0.7182214	1.143542	0.8991599	1.541345	1.975441	0.933849	0.8562038	1.182291	1.511228
ABCA6	ABCA6	0.3364812	0.2344587	0.3904238	0.7146829	0.701327	0.4261293	0.2128123	0.1395796	0.4007843	0.33445	0.6287012	0.342075	0.2902724	0.1403924	0.1162963	0.7189308	0.2527066	0.3684101	0.06902329	0.2744234	0.1884369	0.736152	0.2341656	1.039624	0.04230778	1.411541	0.423106	0.4948673	0.6592831	5.322519	0.03165623	0.7289982	0.3016084	0.2800762	0.3312709	0.2172852	0.411606	1.157153	0.2729307	0.3300732	0.5471182	0.29024	0.6733087	0.1054098	0.1516715	0.6892604	0.2351037	0.3173427
ABCA7	ABCA7	11.36065	13.5185	4.492702	1.312935	3.642094	6.011861	6.183161	7.772889	3.326529	3.334928	8.16776	5.622755	6.020718	3.163366	3.724151	3.332336	4.259303	2.279265	2.155585	4.034106	2.910023	3.781402	7.591061	7.033209	1.775328	4.504474	5.426033	7.649242	2.451411	0.9358753	4.20096	7.303939	2.425539	10.55176	7.029188	2.868862	1.81136	3.07585	2.320249	1.653108	7.209894	2.62657	1.57474	9.695299	9.084015	2.783311	10.70282	3.00198
ABCA8	ABCA8	0.3137126	0.2697163	0.8989916	1.033949	1.305188	0.86282	0.5977421	0.05547848	0.3800628	0.4867921	0.3594763	0.1278203	0.3519028	2.278163	0.07560098	2.453155	0.4184597	0.6725828	0.6768259	0.6162841	0.3650773	1.469658	0.1672156	1.249932	0.04173702	0.6945698	1.078917	0.7007227	0.08080514	3.231844	0.05834315	0.09926748	0.3670492	0.5518387	1.049574	0.5121411	0.6649826	0.3600989	0.4640988	0.7954676	0.5410666	0.6379302	1.97095	0.1693711	0.04295279	1.02894	0.5562072	0.7886919
ABCB1	ABCB1	0.3712421	0.1536149	0.2455042	0.4338068	0.3659814	0.8515292	0.3603521	0.211281	0.5620141	0.5794956	0.4203757	0.7972654	0.4383789	0.9676686	0.09344499	1.048055	1.818899	0.8322779	0.5125174	1.456819	0.497752	1.360825	0.2865314	2.426727	0.1950863	0.9485763	0.5108363	0.5772257	1.041159	1.038197	0.2783124	1.698862	9.936183	0.1786325	0.4431467	0.4796291	0.6638155	1.669995	1.127783	0.2369814	1.226339	0.1742113	1.083099	0.5411633	0.2402854	1.998997	0.3926246	0.8750602
ABCB11	ABCB11	0.02662858	0.01385189	0.02515659	0.007522608	0	0.02908514	0	0.008072795	0.007541424	0	0.08151925	0.0646085	0.009784615	0	0.0491528	0.01061866	0.04772928	0.06683737	0.00440984	0.04905548	0	0.02732948	0	0.0284188	0.01256534	0.04787449	0.06900904	0.01942166	0	0.02187315	0.05901335	0	0.005487342	0.01797745	0.03661236	0.01407861	0.0562576	0.005006253	0.004965591	0	0.04026057	0.009917375	0	0.01232278	0	0.05137564	0	0.00738826
ABCB4	ABCB4	4.086833	0.2142246	2.585847	0.1913146	0.2668661	0.1049562	0.05076071	0.2136301	1.85832	0.7452836	0.2521451	0.431975	0.06389181	0.0855176	0.08204971	0.3667614	0.924553	0.1082887	0.5122564	0.200535	0.04843723	0.1221019	0.08663068	0.4053234	0.1338701	0.3729407	0.263848	0.216929	0.1865066	0.6164149	0.429112	0.1851534	0.07543448	0.1037971	0.1420053	0.3696588	0.7424382	0.2649606	0.04095718	0.05314798	0.1137672	0.05180697	0.1779982	0.05929042	0.2148021	0.7768869	0.1233191	0.08125311
ABCB6	ABCB6	1.396673	1.429078	1.018456	1.265576	0.6627893	1.453561	1.784461	1.282241	1.705338	0.7584515	0.8974929	1.025918	1.433099	6.131656	7.292955	0.5648316	0.9382412	1.039405	2.688279	0.8738378	1.156049	0.8012361	2.03203	0.9210597	2.860044	1.342371	0.9838474	1.970067	0.5303398	0.5519788	3.568615	3.204733	7.287614	2.654408	2.052313	0.6659759	1.280501	0.5747005	0.8206505	1.446939	1.863762	0.4279116	0.8629717	1.798753	1.443239	0.5447426	5.220002	1.444043
ABCB7	ABCB7	6.881284	8.37234	6.929262	6.88218	6.220212	5.838848	3.906473	7.308521	5.231768	8.322638	4.992565	10.72656	12.88863	3.524419	5.547199	7.03967	10.15924	9.215556	5.858503	9.954248	10.71291	9.396792	5.432856	7.220685	7.169768	6.504081	6.051592	7.124129	7.553121	10.12879	8.538097	6.916369	10.06892	6.048739	8.082439	4.990865	7.31775	8.109513	7.966137	8.460787	5.446402	5.748285	8.304339	3.836261	12.8182	5.842612	6.824836	3.594265
ABCB8	ABCB8	6.596676	7.92726	3.034623	6.229882	5.593643	5.520269	3.935344	4.75692	5.228132	6.703155	5.220148	3.399407	3.994902	4.919552	4.929907	3.072882	3.031993	4.080124	4.615522	4.310558	4.76436	4.482124	5.870198	4.429501	3.77141	4.838173	4.39287	5.301549	3.31979	2.03349	3.291962	6.856019	6.969443	3.140289	3.040149	3.251545	3.398803	3.016242	6.087594	4.743221	7.957253	3.29838	2.54558	3.30427	4.790444	3.514873	6.661903	7.600379
ABCB9	ABCB9	0.5646544	1.995693	0.174606	1.064131	0.3253911	0.7045065	1.128142	0.3785674	0.3463424	0.3425897	0.6377884	1.435212	1.501664	0.2507349	1.681793	0.635817	0.9786989	2.425649	0.3896651	0.428264	0.3109236	0.750686	0.7408289	0.5975019	0.7122032	0.7638073	0.7739286	0.3951659	0.4627036	0.3560365	0.6728874	1.078012	0.3572771	0.6214795	0.3415572	0.5783618	0.3117821	0.2619271	0.3502485	1.021601	0.5738512	0.7064414	0.9073595	0.4035517	0.7912787	0.5489723	0.162242	0.4853396
ABCC1	ABCC1	8.784694	14.66347	5.480294	7.916041	10.65291	9.85928	11.24882	10.90489	10.36403	14.62488	14.90804	9.180163	57.5032	8.953833	20.29547	13.76444	9.162895	10.02159	7.337797	14.012	9.611504	8.170011	8.907894	12.07316	5.897792	15.15419	8.844112	14.77833	15.2361	16.79989	14.32397	10.69176	8.35832	10.5181	8.688844	11.62792	10.1491	13.64424	5.936066	4.751289	11.47104	6.499689	11.50367	4.332196	8.935846	6.592816	8.165897	16.9435
ABCC10	ABCC10	5.255673	10.27277	3.825668	2.00624	6.293743	6.487212	8.192681	4.956723	6.250039	5.097679	6.604046	7.510263	3.448163	7.791172	4.058602	3.139834	3.199223	3.681253	1.776065	2.99779	5.100474	6.672534	5.828074	5.202172	5.707295	4.622062	4.091229	4.870236	4.448265	2.265081	2.070367	12.05362	6.217457	5.535718	4.406361	7.896964	3.983036	3.445526	4.442803	2.306972	6.465461	3.406469	5.200056	5.312456	3.511674	2.404038	5.110684	8.265363
ABCC2	ABCC2	0.5470958	0.180324	0.1342089	0.05906853	0.0762155	0.1322202	0.1017332	0.1968385	0.2088153	0.5398831	0.2653046	0.2136062	21.50839	0.5141759	1.581542	0.06801983	0.2080101	20.50926	4.443146	0.2582161	0.04256433	0.2089475	0.07595997	0.2290205	0.01557864	0.4154872	0.4670049	0.1444751	0.2410954	0.3525414	0.09755385	0.2855696	26.98629	0.927207	0.1945388	0.2978955	0.111598	0.08275741	3.209533	0.1975419	0.1626875	0.03442787	0.1397835	0.07129692	0.06888007	0.2001876	0.182893	0.1312939
ABCC3	ABCC3	5.333855	48.80988	10.16396	16.33752	21.70938	49.78075	72.63582	25.43464	23.1059	83.02539	22.51522	55.73022	13.49397	26.64176	25.80092	15.16193	1.607577	29.95779	18.17396	4.210813	79.03401	19.8316	26.28652	14.84179	2.416885	34.17896	59.76805	46.22498	9.754977	15.50453	29.78605	11.57423	11.39844	53.66167	40.95725	38.55406	4.937221	17.94966	12.92988	30.90545	30.75525	25.77387	53.40931	6.457061	0.6139311	7.577542	51.94638	18.22093
ABCC4	ABCC4	3.190206	3.999182	9.262606	8.194321	3.261115	3.784239	4.285327	2.80003	9.332649	0.8089725	2.376368	4.945021	10.66153	2.447962	2.009927	11.84314	3.098574	6.063713	8.18661	4.427396	0.8641991	1.210776	5.863983	6.126686	0.3476672	3.511315	4.357226	2.562118	3.05223	9.337417	11.85538	1.759143	4.312636	3.723496	4.651615	5.292147	5.937233	5.715466	5.947099	1.671721	2.180768	1.931263	8.874665	6.534988	3.084676	5.231507	14.49444	13.15857
ABCC5	ABCC5	3.308908	9.890988	1.665962	2.821246	1.612536	2.173736	1.712319	2.987606	2.667025	2.003654	3.991324	6.998363	4.528605	2.315291	9.673848	6.740877	1.761106	2.200994	2.261383	3.828997	1.189763	4.106579	3.798315	4.61892	2.237423	4.878432	2.333121	4.647476	4.724699	9.227383	1.23197	6.506818	2.34453	6.073631	2.609137	4.112427	1.823649	2.918839	1.748257	2.234336	4.839704	1.405591	4.468533	8.837958	3.826989	1.602613	1.265484	3.534261
ABCC6	ABCC6	1.169106	7.789717	2.560494	1.965898	1.326164	3.200891	1.417466	1.760358	5.038812	4.445119	3.412879	3.037848	1.390199	3.993243	0.4976349	1.696836	0.6002269	3.18006	3.702207	1.372321	1.893125	0.3189254	2.669615	2.256102	0.2354692	0.3642965	2.246936	2.855383	0.5454633	3.651781	2.232936	1.943355	0.411322	2.178146	3.39486	3.877782	1.387768	0.6004165	1.48885	4.229647	2.853254	1.390815	5.016723	5.899051	1.093169	0.7351971	2.885305	1.00693
ABCC8	ABCC8	0.0375823	0.05526603	0.06778188	0.01143374	0.05163494	0.02762938	0.009353811	0	0.283693	0.02647429	0.02710368	0.004463618	0.02974361	0.1859509	0.0373541	0.02017436	0.3248018	0.0217687	0.1709161	0.0627876	0.03089651	0.005192319	0.001995458	0.09178772	0.9787865	0	0.2343592	0.03320923	0	0.02493404	0.05192893	0.7476446	4.674742	0.01912696	0.02186162	0.05777548	0.1838398	0.04565454	0.03773644	0.08547245	0.006799194	0.03165454	0.07229434	0.06087121	0.01187465	0.02231049	0.07726275	0.3621528
ABCC9	ABCC9	1.173528	0.3685941	0.9613075	1.47586	1.950252	0.714916	1.373919	0.347708	1.472749	0.4045749	1.229367	0.5774853	1.372434	3.815698	0.2169343	1.363706	1.884543	1.027063	0.5747885	3.765835	0.4498455	1.097005	0.5305399	2.822988	0.444868	0.8564802	0.7596166	0.7511174	1.750007	6.047269	0.06443798	2.411316	0.6682104	0.4540498	1.365827	0.4000256	2.240419	0.3951284	1.655018	0.2536259	1.093513	0.4651762	1.518339	3.601397	0.718817	1.310816	1.113958	1.519478
ABCD1	ABCD1	24.77476	7.551448	5.538031	7.54291	2.48038	4.096712	7.571171	5.658348	3.546877	4.403405	5.108703	4.913749	8.590597	5.354452	4.524384	5.391497	6.652825	3.703521	3.734869	6.817685	7.407662	6.489146	7.345729	4.651267	7.442578	9.26285	2.558609	5.347098	4.573086	0.7186517	5.537039	10.28266	11.51846	8.833598	7.338414	7.50373	6.749963	8.35815	7.039473	3.532722	6.325383	4.238328	2.93258	5.158344	8.568987	4.938871	3.51497	6.194477
ABCD2	ABCD2	0.02512964	0.08292646	0.05854191	0.1925645	0.1562919	0.6064272	0.09655358	0.09665807	0.2241827	0.1725964	0.1935282	0.5262267	0.2464278	0.06849085	0.0405877	0.6685837	0.2221417	0.5952706	0.08739372	1.155525	0.2417119	0.6629113	0.2363335	0.610134	0.08300616	0.639103	0.3134114	0.3007002	0.5937564	2.194491	0.07694212	1.170193	0.1132787	0.09500669	0.3347168	0.2418073	0.6596533	0.9011881	0.3813292	0.08706701	0.5097564	0.1261141	0.1614692	0.05087738	0.01290259	0.9151291	0.08395109	0.103714
ABCD3	ABCD3	7.779037	7.351941	3.658283	13.81388	4.804243	12.82186	9.106549	14.52556	10.85194	9.119504	7.308838	10.12571	9.102799	5.12536	3.768953	9.871452	6.640593	15.27517	10.06908	7.435806	4.209312	5.782898	6.491888	6.51715	6.860629	6.909259	18.09623	9.017524	4.349743	27.99858	5.45139	4.408848	12.49553	10.17524	9.751455	5.364414	6.204954	4.928344	11.89252	11.20583	5.733802	12.46299	20.45967	5.884002	6.576068	9.573211	13.31105	18.73237
ABCD4	ABCD4	3.870254	9.078567	4.634678	3.420195	4.609747	4.151632	2.638961	3.419012	2.381076	6.08016	7.395276	5.139004	2.551927	3.057325	5.01769	2.769454	3.006295	4.106976	1.74851	2.801188	5.064462	6.419439	3.053932	5.508852	1.72531	4.213608	5.3521	4.899942	3.287394	3.276371	2.957476	7.147974	4.125851	4.82387	3.161451	3.514716	3.423595	5.643249	2.630989	5.991355	5.578647	5.427098	3.461451	5.34927	1.924428	4.250868	3.354873	6.559818
ABCE1	ABCE1	15.46631	8.706767	5.981266	10.7124	7.393865	16.27906	18.65067	13.90192	8.193907	7.547192	6.781996	17.66973	12.62628	8.067548	13.41704	15.29369	10.71496	21.32365	15.24974	13.38199	5.88305	18.10234	12.79984	9.568196	24.09976	18.44099	9.22175	11.06199	16.88259	22.04816	13.17956	9.022689	20.31583	12.948	13.86421	8.595779	12.8078	13.80531	13.59112	9.247123	17.61379	7.333648	12.88794	5.562262	5.746885	11.68851	9.194822	14.40575
ABCF1	ABCF1	26.52646	32.73741	12.75162	15.5407	26.65126	25.13245	24.57228	21.37068	15.54093	23.09487	34.74457	17.4416	33.18993	21.93378	23.28663	21.91557	18.36749	17.24604	13.0726	20.48541	36.63902	32.49741	12.58925	18.22938	50.01339	20.65463	17.66079	19.3922	24.38138	9.602863	16.86899	19.70023	32.43354	26.23889	25.17833	28.84724	21.29645	18.575	33.18945	12.04807	21.75356	14.70526	29.75673	16.19494	24.04685	15.83085	36.83945	48.67551
ABCF2	ABCF2	24.59046	13.23797	8.241863	12.79726	15.16332	18.09565	22.92696	20.66995	11.59787	13.081	10.92718	20.86792	16.78696	12.06912	19.77203	12.72732	18.72744	19.82846	16.59713	21.08198	12.65539	21.07814	20.86556	10.10348	27.52737	18.49881	11.4879	15.51332	13.95166	5.509313	13.80115	21.00894	18.82235	9.572465	14.98498	9.462677	11.51183	13.5835	12.3116	11.47789	26.58587	9.826396	12.43633	9.768071	15.07913	11.95009	14.45375	25.09464
ABCF3	ABCF3	11.44757	9.341961	8.130946	5.276168	10.20688	13.14896	10.72701	9.49133	13.52929	7.379139	11.57724	11.44345	15.65156	11.17551	17.69225	8.435081	6.917139	8.621386	9.859053	13.49331	9.250202	17.76912	15.37724	10.94305	14.61791	11.8399	9.668294	12.93501	14.53512	4.154479	11.55898	11.85817	9.499573	13.75067	7.546404	12.93001	7.81362	7.428618	11.06716	6.105408	17.92241	8.372465	8.652543	13.18985	28.35906	9.351452	7.519358	9.103111
ABCG1	ABCG1	6.114382	14.30285	3.695127	13.78782	4.864145	5.825286	1.843689	3.328811	7.507707	3.488594	5.470916	4.490463	3.310083	2.111451	2.724083	10.27407	19.38902	5.831463	3.365885	23.34801	4.944889	4.619834	2.952081	5.345057	1.871615	9.434056	3.244835	4.825534	5.936887	5.273576	33.12419	4.858945	4.756291	1.12859	4.733792	4.703482	6.244464	11.49703	6.756941	3.839105	5.217589	10.76269	3.531274	17.67044	4.216516	9.072985	3.608441	2.595779
ABCG2	ABCG2	0.7154055	0.117741	0.3717743	1.338789	1.402566	0.8652828	0.8238878	0.4331559	1.3181	0.7819158	0.6658467	0.7301495	6.887451	1.383614	0.3208098	1.187465	0.1844086	2.678269	0.5997382	0.5294441	0.6306686	0.5190466	0.5328622	1.268189	0.1368444	1.136022	1.221271	0.5881121	0.4252431	1.847598	0.04620124	0.5288637	1.463406	0.9435913	0.6890968	0.5205567	1.016153	1.48936	1.37702	0.7842137	0.5180753	0.7017782	1.437509	0.6219152	0.1715537	1.910532	0.4765642	1.507205
ABCG4	ABCG4	0.04687012	0.01422243	0.02817767	0.01235814	0.02391837	0.01194527	0.03538518	0.03647047	0.04026442	0.02503786	0.05021994	0.009648987	0.05224104	0.06131738	0.1182385	0.01308325	0.04633299	0.0176465	0.007244485	0.02332821	0.008905183	0.0308666	0.01294073	0.0641938	0.2012628	0.0327701	0.01062826	0.01595295	0.022288	0.04491652	0.007653722	0.2934138	0.03605843	0.0413467	0.03436959	0.009251338	0.050831	0.02056068	0.04078737	0.01154784	0.02204669	0.01466304	0.008682135	0.02024386	0.0684517	0.02411426	0.02456156	0.0364123
ABCG5	ABCG5	0.036872	0.06713138	0.003166705	0.02083277	0.04704054	0.01006838	0	0.02235643	0.00522122	0.03014831	0.02821947	0.008132903	0.04741987	0.02297021	0.04375336	0.02940684	0.3875258	0.003305293	0.01831862	0.01787527	0.02251791	0.01892126	0.007271621	0.02951315	0.01739894	0.02209691	0.04180542	0.02016955	0	0.2120108	0.05160913	0.0324343	0.0227946	0.01991437	0.01810582	0.04288754	0	0	0.04125445	0.03893362	0.01238842	0.008239419	0.007317966	0.01706307	0.01442408	0.02032534	0	0.02046071
ABHD10	ABHD10	5.078701	8.691557	5.599565	8.869547	6.777201	7.922328	6.327421	6.634555	7.451568	5.509207	7.653444	14.5163	13.78049	10.4584	10.51201	6.712615	7.43901	9.377446	6.864903	10.06795	5.933815	8.026596	7.18569	8.746286	12.63522	8.66629	7.331992	6.705824	10.62949	12.32604	9.913873	6.979333	10.35739	9.888564	5.930511	13.1211	9.304516	9.287151	12.56451	9.061056	9.05376	7.450442	7.416217	6.387384	8.960691	11.28773	4.588646	5.398011
ABHD11	ABHD11	37.10092	38.55109	34.29571	12.4254	11.03044	34.77089	69.82601	30.91927	35.6469	38.43242	68.86067	25.99843	13.31024	18.7865	15.43798	12.12695	8.670636	28.38913	22.47692	18.04601	35.7292	20.73328	44.30409	16.14778	17.59482	18.18897	10.09404	21.21882	9.342293	8.047758	22.41514	23.2324	15.7688	54.95427	17.66084	23.11481	11.83692	9.936355	29.29877	16.34038	38.72624	10.81052	14.86612	14.5168	56.51744	18.96037	10.76631	17.41574
ABHD14A	ABHD14A	5.809234	10.06656	14.86636	8.310331	7.505913	7.780684	5.665487	4.345403	10.28321	4.942598	7.085246	4.293886	3.348733	37.93649	4.555403	4.122955	6.344183	4.214039	13.5832	5.721228	10.0217	2.02015	5.64783	5.663347	6.450631	3.594976	4.909513	6.447131	1.528162	0.6159344	6.337636	9.716378	5.491408	4.70408	6.12924	5.196478	4.472259	6.38716	4.205595	16.21607	5.813911	7.858147	4.418845	22.27484	3.63283	7.01096	9.508391	6.449513
ABHD2	ABHD2	10.37608	22.03641	10.56284	19.79399	24.7522	17.6356	11.83735	13.66068	15.89883	29.57032	11.88278	20.22614	18.76196	20.76345	27.51779	20.88072	22.03057	18.05547	14.43709	12.38387	20.89104	21.92239	13.04539	13.7046	6.312863	30.47259	22.57309	17.83234	24.75495	46.83181	18.95579	8.968985	97.36979	20.12803	23.52983	33.85712	13.99474	10.95302	12.40935	13.37028	24.80434	159.9305	44.61177	9.488981	10.63037	8.284605	34.58987	10.74018
ABHD3	ABHD3	4.384827	2.27977	5.129192	5.311784	4.01376	8.973268	6.120741	3.976383	11.73117	5.301904	3.041575	3.045536	5.997042	3.493513	7.083113	2.931524	6.158369	5.111469	5.020627	5.461627	12.0265	7.258767	4.175903	5.825568	9.14305	7.079109	11.66804	9.721112	5.234098	15.81902	3.202698	7.095356	7.457999	5.327893	5.621547	4.617559	8.137284	8.741426	24.4881	6.924852	5.420205	14.55075	5.543083	6.396893	2.35351	7.8537	4.318078	2.850347
ABHD4	ABHD4	13.43233	14.25268	4.668641	11.68657	10.44785	7.849776	10.67833	11.24375	4.719726	11.6726	11.13601	9.905157	14.25952	19.45176	14.56553	11.34587	4.725418	19.07493	12.52399	12.149	11.7383	10.69641	7.826015	10.93393	9.811975	12.7744	17.90428	9.549364	3.751758	3.847896	12.67328	9.856999	23.25811	13.39655	10.5118	11.66005	14.82378	12.27268	9.904312	10.79131	13.0725	13.71371	9.484516	8.967545	7.949759	6.762196	22.04798	9.827476
ABHD5	ABHD5	6.591327	3.587798	4.597672	5.808678	3.877476	4.853011	9.583973	5.276527	4.935337	5.05602	3.714881	5.546322	7.76982	2.687124	3.780003	5.992153	8.716062	11.89643	2.234271	5.219893	6.13549	5.353367	5.381091	6.160916	5.682739	5.571598	3.530002	5.74794	7.898303	9.57257	5.447269	2.548526	7.404938	8.60041	9.393839	4.791919	6.011259	5.81269	6.612157	10.86705	4.503887	5.607688	8.238941	2.871566	3.197125	3.55168	3.554436	5.404995
ABHD6	ABHD6	2.904556	1.182889	1.956246	1.77064	2.033886	2.233279	1.395545	1.384554	3.025194	1.437442	2.917636	3.772316	2.920957	1.232097	1.058175	3.223281	1.619137	2.086396	2.734164	2.630936	1.054182	1.71604	1.062722	2.508412	1.902588	2.416315	2.039668	2.006952	1.57721	2.778259	1.948033	2.958399	3.024206	1.81643	1.944229	1.361877	1.509875	3.973342	1.981225	2.068179	1.759163	4.549059	2.078311	1.061153	3.56571	2.296327	1.004235	1.484528
ABHD8	ABHD8	7.837934	7.143179	7.915616	4.620068	3.925133	5.897794	10.6145	5.964616	2.513557	3.410224	6.72134	4.586074	12.57733	4.697772	5.040809	6.787591	4.444781	7.299522	3.813256	5.229413	5.995061	2.890329	8.92909	7.749805	5.754876	9.466077	5.0113	7.548339	3.652309	0.7137378	5.226767	8.844437	7.302935	7.667935	12.16023	4.987727	5.02203	10.17486	4.710474	5.554119	5.776257	4.165343	5.11198	4.092821	10.44016	7.287324	6.174961	12.29531
ABI1	ABI1	18.58211	7.933535	20.29826	21.45524	22.6695	21.71076	19.17937	14.31941	28.1674	14.92165	12.7674	17.84206	21.19141	14.28711	13.17552	16.93549	15.87254	15.58095	16.34969	17.24671	13.89821	16.04068	23.88557	16.00763	11.85764	16.58431	15.81445	17.78822	25.77159	26.84494	10.61658	15.37515	18.0595	22.68284	15.98092	13.38282	18.38452	21.27536	22.06067	14.30132	17.48671	21.83864	17.12238	11.61745	14.39392	20.30973	12.91215	12.77136
ABI2	ABI2	1.951001	2.296715	1.756595	1.558694	2.082956	4.063137	2.220132	2.568302	2.576572	2.871691	1.951632	2.820424	2.784549	1.073105	2.919166	3.601553	2.720147	1.553101	1.753455	1.630265	2.36425	2.38636	2.872463	2.572455	5.67941	2.050521	1.801153	3.927715	1.569552	8.825249	2.156629	3.34982	2.439943	3.022826	2.487908	2.943527	2.23445	1.697705	1.187292	1.494516	3.177216	0.8928986	4.083834	1.301813	2.141151	1.495613	1.293944	2.537291
ABL1	ABL1	18.43338	13.82455	12.60978	7.214492	21.87186	16.14907	10.50103	21.33479	13.63567	27.09082	13.95002	11.80818	17.013	10.0106	10.90097	21.73358	15.98817	12.07234	18.94733	13.76751	16.18562	20.07254	25.52033	15.88989	24.49583	16.26721	14.74204	15.61745	15.08252	7.423274	12.85566	27.2369	18.59583	9.156899	14.71349	21.86429	19.31424	15.43288	10.94676	4.563534	19.33423	8.403367	18.65172	9.891361	10.44339	11.51141	13.90549	43.49926
ABL2	ABL2	3.655278	3.756736	1.802077	1.364997	4.261675	3.121905	3.978948	5.693074	4.136	3.877977	4.270086	3.261186	3.385509	2.968194	3.379034	3.33577	4.001546	4.297045	5.654354	3.42587	3.734334	5.620028	5.751048	5.314014	3.429784	3.732723	3.039972	4.23346	10.25303	17.49903	1.418015	3.952228	2.238709	3.859981	4.448583	3.163985	4.463579	4.067365	1.981471	1.013296	5.379531	0.7583473	5.224024	3.105023	2.784673	3.145437	2.925521	4.723744
ABLIM1	ABLIM1	23.10646	8.628846	8.487527	7.150362	22.65609	12.5746	10.54635	7.806021	21.1604	19.84441	7.444381	20.18901	34.15351	20.68708	11.67418	18.18191	11.46951	9.187823	33.97483	11.99905	16.48007	9.305554	17.52345	11.88981	26.09846	17.05883	22.82879	10.79867	10.9665	31.49722	11.24991	20.642	13.02306	15.2088	11.24358	15.59256	10.26908	7.414051	15.71305	7.871841	8.749181	21.75137	13.861	22.63506	14.92149	11.31358	23.89261	28.06173
ABLIM3	ABLIM3	1.109244	0.4962479	1.094045	1.136994	3.965189	0.7879677	1.50493	1.151086	2.647972	1.170414	6.614604	2.240291	1.499809	2.45112	0.3529336	2.956272	0.8615315	1.718844	7.674397	1.553567	0.3671431	4.172078	0.4249445	4.660014	0.4546361	7.736518	2.312371	3.454702	1.460552	5.832257	0.2856539	1.795222	5.985593	2.389063	4.016049	1.694283	1.379728	8.551716	1.125775	0.9872704	1.69988	6.677385	3.112258	0.6720843	0.3379128	2.124413	1.543453	1.200966
ABO	ABO	5.967265	41.14141	3.602269	1.677048	3.112049	1.562073	2.32986	3.314727	6.355097	6.340084	7.983924	1.885543	0.4719598	3.066165	0.9392442	6.987734	3.684602	8.89957	11.54344	1.033963	4.849253	2.797094	6.060165	7.89061	0.03055904	0.6727143	10.2674	3.07019	0.07148978	7.500602	13.2392	1.101357	0.449291	1.011421	2.736971	2.782517	9.025502	0.08116842	1.135179	1.686756	2.614671	9.880819	15.59508	9.140586	6.603749	2.766665	31.28508	4.776581
ABR	ABR	6.680552	15.54654	7.013355	5.821113	7.173591	11.81625	13.0087	12.53278	7.0466	6.095597	12.54266	16.11165	8.953211	5.996914	5.464492	11.662	13.65376	11.49971	9.777438	8.061979	6.872644	19.77589	4.995863	9.895285	18.27325	10.7621	18.94644	13.22601	16.17437	5.181659	11.94754	8.630033	14.42836	4.316516	15.21598	37.95956	10.06531	9.359948	8.386115	3.398487	13.13985	14.01778	5.28461	7.269577	10.02671	8.633609	12.04159	6.867733
ABT1	ABT1	13.60143	17.57162	27.23534	18.14592	16.83533	8.420569	19.49946	9.983296	9.405207	11.5004	13.89184	12.95738	10.15189	16.66824	11.68853	11.09143	9.712424	15.70212	10.14438	10.05219	15.34348	13.1215	25.86256	9.493446	18.76537	7.567799	9.288933	8.37067	12.66633	4.22173	9.754458	13.40959	12.69015	10.23676	9.437278	13.43654	10.76	11.87488	27.98896	18.30672	10.04055	14.36738	11.91749	14.25973	13.08233	20.26786	11.6159	14.07293
ABTB2	ABTB2	3.420132	3.371708	0.9759539	1.449287	1.678979	2.899646	2.435034	2.884803	1.882537	2.246191	2.443398	2.150599	4.474531	0.7818093	2.996543	2.054014	4.869611	6.379022	2.658391	1.155289	1.900596	1.564	2.744207	2.288649	0.6605159	1.652936	2.890436	2.539749	4.117437	1.642565	8.541503	1.467859	2.108672	2.91976	3.274907	3.059415	1.829717	2.468271	1.409271	0.7717829	2.608669	3.036507	1.19336	0.4658805	2.400726	1.444395	1.276061	5.697442
ACAA1	ACAA1	7.641048	8.364121	9.981458	5.052196	6.536386	5.750455	5.223864	5.152519	10.29093	10.99737	7.973687	7.467804	3.120777	10.29936	2.649338	4.441318	3.511699	6.533707	7.703821	4.871631	6.793905	5.806983	5.814739	7.25643	4.686254	5.945829	6.296683	9.471229	4.105907	2.07706	7.200149	7.560077	6.08583	8.045648	5.053894	5.772123	3.841479	7.069164	6.050691	16.24939	8.784414	14.69557	6.443682	6.936117	5.240411	6.953463	6.181831	6.507059
ACAA2	ACAA2	5.118919	8.662149	5.29549	18.09481	8.856987	6.49101	3.287507	8.009968	8.175862	16.17267	6.49376	3.957767	8.068858	4.510847	12.18009	9.996818	12.87391	4.99876	14.83736	8.094366	6.573168	7.774912	2.314646	7.864742	2.159808	7.835951	13.90508	8.875874	5.380463	7.819273	11.96443	7.511239	38.95953	11.82718	8.246574	9.402296	7.221719	16.16785	11.00368	10.8582	4.470384	19.54139	13.01028	6.670342	6.643722	12.91725	6.122152	13.76487
ACACA	ACACA	8.306113	6.111849	6.40989	2.877575	6.668622	17.01975	11.4708	5.84201	9.612921	12.37393	3.546828	19.81491	14.05504	7.376955	10.6523	7.954529	3.546361	5.334937	7.11418	7.843746	5.257952	8.051657	8.879562	5.902448	15.24185	8.079132	4.153657	5.177781	6.089601	17.82101	5.291126	3.962954	6.833823	7.043377	18.05211	6.096763	7.309177	3.249172	6.071965	2.995087	9.32646	3.201415	8.588754	4.628358	5.717205	2.420947	16.52744	9.422073
ACACB	ACACB	0.2661277	0.9567586	0.3378517	0.2871777	1.142649	0.6971861	0.3649715	0.8227723	0.7699545	2.143292	1.402219	0.9167052	0.8895237	0.5876288	1.282949	1.213283	0.474588	0.4840288	0.3116375	0.6940705	0.8556649	0.8564852	0.3645887	1.872076	0.8165806	1.042737	2.049349	0.5189991	0.7250978	1.856449	0.1014748	1.773858	0.2786582	0.6613961	0.8432557	1.256895	0.6153267	0.4302313	0.3650187	0.5841251	0.8197114	0.4831975	1.495801	0.6432796	3.366315	0.7532357	0.3822765	0.7700591
ACAD10	ACAD10	4.346363	4.000565	2.047115	1.496852	2.284059	3.904382	3.013476	2.390869	4.282137	6.735884	4.398995	8.616288	2.277082	6.946154	4.122774	3.146393	3.546121	4.733241	3.609081	2.932048	3.943999	1.887549	2.386714	3.499411	4.542134	2.544893	3.777394	3.304454	2.085331	2.844785	4.206164	5.886874	4.83273	4.37969	3.541516	2.244343	2.3816	1.931659	1.724086	1.402761	3.217328	1.300705	2.984118	2.956606	9.808083	1.401131	1.917774	4.646857
ACAD8	ACAD8	4.042425	40.98659	5.771843	8.196479	4.972557	11.71037	7.529539	10.07694	3.146007	9.486152	12.02824	10.28793	5.399055	4.383231	5.427433	19.07409	4.984739	15.89493	4.296678	4.460255	17.21104	5.074953	4.477612	5.09614	2.223931	3.700971	5.136078	6.334486	3.253591	18.15513	20.43007	6.462491	3.132271	11.10861	6.940037	3.604718	7.513189	4.640547	2.898623	13.49104	7.339286	3.056234	16.71165	3.99039	5.329108	6.639876	7.347024	7.835249
ACADL	ACADL	0.05364773	1.241277	0.9568174	2.020109	1.100786	0.1709075	0.3543927	0	0.8907165	0.1995855	0.1856188	0.02415934	0.1897351	1.291583	0.02888274	0.9359466	0.1121851	0.5077617	0.06219051	0.9740001	0.3280843	0.04416255	0.009257505	3.047605	0.1365954	0.06564038	1.272271	1.380898	0.05580517	3.418874	1.82145	0.1720505	0	2.188809	0.9589022	0.2514916	0.07272672	0	1.097107	0.5534916	0.08937302	0.6969763	0.6397335	0.8834023	0.02448441	0.4398955	3.514158	0.9551133
ACADM	ACADM	10.03708	5.836527	10.66937	11.54853	9.120365	12.61531	9.086513	7.60717	11.3094	8.652306	6.255128	12.90066	12.70815	10.13849	8.571621	5.992281	13.31066	11.20314	12.60419	40.72063	9.086537	9.480843	5.500009	8.821982	11.77631	7.604793	13.61887	7.974204	6.019697	16.70124	3.502148	5.637994	7.587841	13.1962	7.733771	4.933652	6.870454	7.742093	14.25681	15.19339	6.190586	8.86474	11.88971	12.03005	9.580508	11.01036	14.45258	12.34483
ACADS	ACADS	8.006651	23.22009	7.39373	12.20416	4.163301	12.54609	12.35441	6.25786	11.49386	13.77331	8.840536	13.39626	3.606837	18.08696	5.402196	10.77203	3.232694	3.858654	9.779152	6.398481	12.2845	3.654918	9.873203	7.974346	4.234683	5.634212	22.72838	9.841643	4.433729	0.2765657	11.06868	7.222021	7.909587	2.930526	7.813838	10.3575	9.608361	5.453488	14.67244	15.34202	7.205122	14.71184	8.286104	16.88741	13.64742	8.851655	13.47142	12.90601
ACADSB	ACADSB	6.428233	3.168307	10.04373	5.587779	6.198715	3.658614	6.948168	2.416532	6.641993	3.069604	3.679629	4.065359	3.48493	12.19922	8.399059	7.751981	7.532291	16.39032	7.909425	4.913581	6.260734	2.326543	2.99263	4.715687	4.609842	3.094839	4.793173	4.886093	2.217742	12.05941	4.529805	3.211696	6.263102	4.722619	5.99776	3.320451	7.73681	3.359964	7.151959	19.83785	2.821827	3.877677	10.93266	4.358489	3.152543	4.889585	18.26637	3.291574
ACADVL	ACADVL	80.26028	71.58573	77.8797	21.00329	29.41264	41.0343	35.86375	49.98076	52.89507	65.49752	73.0789	41.27098	24.21091	79.00756	31.43359	23.46113	44.01153	45.38411	52.41978	35.22579	33.02453	38.55374	30.85362	56.38764	23.89734	26.29065	62.29095	78.13065	23.77349	10.08575	59.77282	146.0082	66.84903	58.63704	30.22539	33.42578	34.7263	50.91185	43.87388	42.17723	59.83937	37.5578	19.95968	80.33813	75.92023	45.4361	76.47773	57.9537
ACAN	ACAN	0.3574782	0.06050581	0.1360743	0.06394217	0.2795966	0.1201782	0.5521647	0.3659667	0.0890307	0.3105044	0.3296152	0.1428403	1.656454	0.5033104	0.1641353	0.1353879	0.5009767	0.09243183	0.27488	0.4523288	0.005119582	0.4000732	0.2070692	0.6038994	0.9182294	0.2223061	0.05091813	0.2086479	0.7111409	0.2427312	0.005866825	0.5447642	2.881464	0.7080118	1.022531	0.2313585	1.524894	0.6643019	0.1524161	0.02323596	0.2936288	0.1676587	0.08485299	0.261859	0.03443372	0.2183465	0.0903707	0.6698689
ACAT1	ACAT1	15.39795	4.258192	8.326688	7.282777	6.545143	12.66366	11.05301	11.52021	8.584493	7.624067	7.15791	10.31868	5.207936	16.59939	5.34704	5.977556	9.29996	19.83957	37.78661	8.828819	12.29847	5.880295	6.723853	10.93826	8.496191	7.448685	8.745	6.852734	4.430326	8.514712	24.47672	15.12516	12.01174	6.381301	10.71338	4.129839	9.050526	10.71388	10.32913	8.28692	8.814239	3.952088	8.585138	25.38871	50.65952	8.605001	13.99029	8.341991
ACBD3	ACBD3	26.25971	30.81975	14.43051	34.89355	24.70524	48.81213	28.10302	32.21576	28.26043	26.8813	16.11467	20.27248	53.76012	22.09666	14.43543	31.26946	28.77182	38.19292	25.02595	33.93935	25.14793	22.39678	52.98951	31.13447	28.15171	21.94005	60.36916	26.32436	54.97165	45.89561	14.88097	17.99886	19.17269	40.52948	30.10396	11.9257	36.93153	14.79629	29.774	17.23384	20.13157	19.55427	54.63588	23.06233	17.53844	13.51391	39.0531	25.14437
ACBD4	ACBD4	6.201225	11.98947	5.55002	3.417214	2.886501	1.934217	2.678051	2.659504	3.400043	7.146107	5.859052	7.166992	2.936473	6.483366	2.270169	3.356982	2.749397	2.220778	3.218371	2.345674	4.385028	1.384068	4.599146	3.401828	2.464005	3.200073	3.906732	5.206051	1.286266	0.8653045	4.749653	8.387737	4.034692	7.038328	3.303469	5.047133	2.125791	2.950231	3.732348	7.230146	4.869674	2.976316	2.645863	4.294959	5.250655	3.263897	2.480073	2.428951
ACD	ACD	4.663121	13.03934	2.543897	3.456508	3.063754	3.893025	10.34703	7.49603	3.78455	5.595406	9.698023	5.993619	2.18147	4.348019	4.730195	5.214262	4.812635	4.238445	4.545836	4.836072	4.929486	8.506287	4.813348	5.552464	10.81914	6.172052	4.959616	5.082751	5.29063	0.3495768	14.26641	7.842801	6.638794	9.188354	5.471048	8.086659	3.254775	6.584819	4.706054	2.909693	4.983121	5.322414	3.133624	4.578917	3.787496	6.369279	2.599749	7.834555
ACE	ACE	3.726884	3.535567	4.576864	0.8731833	10.24154	3.510369	8.272713	3.594081	8.277678	3.6575	10.63882	9.07632	2.660113	15.09789	1.945756	11.2058	2.874949	7.459727	5.001935	7.419887	3.154391	7.768663	3.193341	4.121186	1.740934	5.57175	3.796608	4.750899	5.50133	1.016913	1.063401	5.63973	7.045206	2.045764	12.41111	3.030797	8.279512	14.37178	5.690402	2.194572	5.440391	5.104165	1.431924	7.136627	2.091138	2.973793	4.481748	6.314765
ACE2	ACE2	1.48234	1.917356	4.167758	3.938062	1.369006	1.011249	0.492538	0.3813008	0.9300847	43.84372	0.434505	0.8130003	3.530349	6.894047	0.2717775	0.6060385	0.3785778	2.038842	0.4628647	5.071039	1.685574	0.3585689	0.3307236	0.2796457	0.04945801	0.4815618	1.881564	1.191267	0.2759048	2.109308	3.125599	0.01536622	0.1727884	2.740788	0.367134	0.724081	1.631228	0.1642079	2.097819	3.818192	0.8158184	0.8119375	1.352128	0.2101809	2.528439	0.8088719	4.056608	1.197155
ACHE	ACHE	0.1890684	16.30308	0.4167727	2.637962	1.078743	0.4517414	0.5607624	1.460029	110.2021	1.358686	1.709278	0.3973373	1.479191	0.3721654	0.353842	10.84845	7.3922	0.655814	5.187149	1.432934	9.145251	0.3678767	2.117053	1.991168	1.435517	0.9033023	6.139188	1.494849	0.7023989	0.0905939	1.307865	2.158607	0.2651529	0.8041542	0.5921201	3.805737	28.02296	0.6358679	6.108224	1.281021	9.307156	11.12602	0.6566752	17.41256	0.2157233	4.326666	0.4788787	0.2448047
ACIN1	ACIN1	32.87888	70.21932	12.28575	5.893159	15.52333	13.8758	12.27986	14.34179	19.83442	28.32723	28.14831	30.84388	15.36083	17.12736	25.97371	14.93803	12.48281	14.30538	12.83614	14.26708	14.52813	30.6543	15.01284	22.80942	22.31417	13.68354	22.34463	16.18116	16.34335	17.80312	10.74784	30.05132	14.16057	16.91432	19.27157	22.32882	12.79371	10.37999	8.554932	5.258346	27.72178	8.691637	10.64111	22.10115	13.59109	8.710535	14.01278	21.14018
ACLY	ACLY	48.85751	27.03189	22.3545	19.0291	25.866	63.37164	50.93156	32.77538	33.95757	28.24323	25.09212	69.95859	78.46043	25.15813	50.11863	35.73582	42.18372	34.71876	44.42438	41.02944	27.61445	43.89916	50.42207	28.99926	190.3014	44.46422	34.13827	28.553	62.32898	21.58564	17.84803	35.06112	61.25503	46.47309	66.26144	31.25945	37.62123	33.64645	24.2344	16.26839	43.10801	21.99263	29.21615	17.75148	26.26825	22.03669	33.84606	62.84463
ACO1	ACO1	9.456356	4.134207	3.099791	11.71701	11.19068	23.70706	60.5679	16.66346	10.35804	10.34379	10.78596	15.97416	9.342948	4.82949	4.08133	11.30314	8.623586	21.15737	6.834068	8.639638	29.85144	13.73503	9.475707	15.07448	5.099535	8.051406	14.25332	7.531211	17.76007	13.04152	15.3466	15.47522	6.696875	3.490801	20.64383	15.43871	20.39795	9.768761	6.083816	6.508382	11.47091	5.608127	22.04491	7.120416	25.73859	5.889695	12.56669	17.28555
ACOT11	ACOT11	1.356072	1.638051	0.5294311	0.2638007	1.55346	0.6250066	0.8989474	0.8812115	0.5070485	1.630379	1.711455	1.116576	1.326059	1.113166	2.588292	0.482964	0.07779596	0.6419739	0.5232283	0.5568563	1.829465	0.7800369	1.236488	0.9778496	0.7620051	1.110818	2.085649	1.20084	1.971032	1.862815	0.8828184	0.574374	0.3501332	1.177431	1.199789	0.9517738	0.5221314	0.6256724	0.4477679	0.3966303	0.9034874	2.840811	0.5936183	0.6108328	0.7525684	0.5379723	0.6118133	2.413623
ACOT7	ACOT7	12.46771	6.609144	6.301405	6.614758	6.292104	8.419063	3.897171	7.718662	5.317288	5.351953	11.38475	9.107865	4.381328	3.335916	4.288763	5.908678	7.479012	4.689893	5.981712	5.088781	8.602124	15.33957	9.720839	8.235056	64.83391	15.66673	3.911069	9.672971	7.600141	1.051829	6.463155	8.360169	17.62812	6.179443	11.26263	7.385536	6.485684	18.41497	6.915422	7.875561	11.0463	9.560363	3.122309	5.479381	7.624476	11.47721	4.877725	9.348124
ACOT8	ACOT8	5.120796	10.41983	6.159899	5.913975	2.735436	4.15172	6.124817	5.502612	3.388526	2.635419	6.721431	4.807814	4.438311	4.822108	5.92808	3.693619	5.275907	4.80387	4.140799	3.497629	5.3253	5.258564	6.796316	4.013172	7.401094	2.838873	3.918094	4.108019	2.380336	2.754538	8.726635	7.188359	5.098891	5.165305	4.812117	5.363612	3.597352	4.517199	6.386851	4.623795	5.463904	6.193665	4.503754	12.15856	10.80029	6.667271	3.831445	11.94642
ACOT9	ACOT9	8.745059	8.169457	5.735991	7.003378	7.272705	6.47992	5.905284	12.89682	7.694501	9.739373	9.783028	5.68694	14.56782	3.941399	5.970897	5.040423	6.320632	9.844348	4.857229	6.72076	13.0785	11.76954	7.647134	9.268743	6.198553	7.38762	5.932791	9.342906	10.28317	10.76224	8.436958	7.789053	4.7725	10.42734	11.40981	6.015938	7.023474	11.04363	8.875675	6.501127	8.521055	6.11069	7.466588	7.660731	8.815325	7.889181	6.172011	7.104563
ACOX1	ACOX1	10.39414	10.28956	8.505563	10.71405	13.60292	10.70757	9.687378	10.6976	11.28878	19.41739	9.516275	12.2721	13.86432	14.0852	10.03497	15.35924	6.543906	13.86893	8.995409	7.960367	23.04274	6.158453	12.53222	7.079951	8.264311	8.649876	14.11745	9.691763	19.59095	21.99645	11.78195	4.817252	11.92067	16.48077	19.46037	9.729109	11.04814	7.560839	13.25684	15.31329	9.198492	9.812884	18.35742	8.117889	5.703334	8.121499	12.49731	8.629291
ACOX2	ACOX2	2.589626	5.579214	4.008118	4.418124	2.040577	2.038202	2.817601	1.373887	2.546776	13.32801	3.760816	2.489187	2.527211	7.467669	0.3046144	2.806414	1.372642	2.077426	4.332289	0.9373884	3.483944	1.646135	3.241986	3.584712	5.03167	1.0757	2.613717	3.00071	1.829045	2.189724	6.558733	5.39339	0.6372327	2.121275	1.598755	5.374556	2.06505	2.706354	1.908887	4.109671	2.239162	1.231109	6.123198	7.763675	1.04284	2.184645	3.991334	3.436859
ACOX3	ACOX3	8.23839	14.92046	4.824161	2.785774	5.316933	3.749334	3.667844	6.09797	5.534982	5.377217	4.333075	3.878164	3.164777	5.54331	2.811925	5.407807	3.396714	8.548796	5.53407	3.997367	4.130976	4.854438	4.103985	4.253393	5.60824	5.15089	5.984502	5.917659	5.58745	4.174539	17.06792	4.807715	6.180738	4.083534	3.302886	7.436678	4.754368	4.874493	2.959465	7.286843	6.177011	5.41925	4.551295	6.758414	9.389378	3.922061	5.430542	3.690908
ACP1	ACP1	30.08938	17.27605	12.98364	20.45498	18.094	16.9175	26.40402	20.29169	20.07659	32.44851	16.54136	25.96351	33.07536	21.53176	25.52293	16.8692	20.00246	21.93421	19.40611	20.28767	15.94452	20.60006	17.91116	17.04895	53.05505	16.12395	16.41945	24.55332	15.7071	25.17439	28.20948	19.88932	28.86322	24.06757	17.90701	23.92427	22.06112	13.36472	26.0389	25.28486	17.61419	18.77352	24.10791	20.21728	22.04346	20.05671	19.41611	26.65814
ACP2	ACP2	18.20002	33.93989	9.528256	12.92929	13.10207	19.28621	15.48608	23.87082	16.41807	13.82904	20.79039	20.46774	30.20561	15.9972	19.52257	18.74509	18.34728	21.54922	10.56212	27.44964	24.3037	22.9455	19.00285	18.26664	13.55694	24.43129	14.57406	15.44835	21.59304	5.546116	40.02922	26.45835	26.24519	12.73674	20.63527	18.65427	25.94239	37.57797	21.67209	11.141	24.02131	17.72705	13.50203	16.94357	27.0521	16.11384	20.0357	18.01259
ACP5	ACP5	17.23426	37.9005	25.82924	36.19461	36.84064	50.77771	41.15151	37.39364	17.06927	13.25574	38.91849	41.69925	40.14671	11.12904	21.51015	39.88059	28.57331	98.96849	11.23646	73.84032	72.35065	41.10915	31.97699	37.81878	16.24426	49.84903	21.87316	60.40142	35.52561	6.646407	8.607758	37.18499	54.59201	14.00545	38.416	34.28027	41.73739	61.70052	79.3056	71.37429	64.7138	60.42627	33.15304	16.88371	33.64563	78.10911	13.04893	18.50102
ACP6	ACP6	6.504305	5.539253	0.8431273	1.60698	1.304279	3.05961	1.134417	1.814909	2.728306	3.235145	2.747292	0.9524065	1.689851	2.970359	2.330147	0.8792177	0.9502625	0.9972256	1.941038	2.364055	1.687939	7.47127	1.764159	1.909372	0.5925822	2.147798	3.797812	3.092821	1.901944	4.465294	1.722951	2.862544	2.20734	5.693929	2.219968	2.644879	0.6033106	0.677022	1.028671	1.350241	2.718472	2.803662	2.483287	2.57932	2.689608	1.226454	2.027059	1.769202
ACRV1	ACRV1	0.04429212	0.04838454	0.01065112	0.008758805	0.04520558	0.05079709	0.1146476	0.3853756	0.02634214	0.3346299	0.2135596	0.1504514	0.6265891	0.009657457	1.087372	0.0370909	0.4294253	0.05002766	0.1437664	0.05411066	0.05049223	0.1909233	0.03057237	0.1489	0.2413985	0.1486447	0.02008734	0.06783971	0.2053554	0.6621573	0.01446549	0.5590958	0.153338	0.3935159	0.1035273	0.1508079	0.02620099	0.05828935	0.02312636	0.01636902	0.09375326	0.009237685	0.04922755	0.08608674	0.04851499	0.05127279	0.02785272	0.1032285
ACSBG1	ACSBG1	0.03571355	0.106203	0.06870557	0.03531193	0.05163762	0.1183249	0.0385177	0.03284195	0.08024057	0.05178329	0.2869951	0.06065584	0.01224801	0.07786985	0.06811985	0.02824557	0.05838784	0.04482025	0.01380017	0.03555071	0.04919465	0.07269625	0.004930212	0.04891365	0.003932202	0.03495769	0.3185369	0.1094008	0.02547412	0.2464198	0.03110344	0.1026232	0.03434423	0.09676498	0.1424002	0.07930381	0.0316895	0.02193323	0.04351016	0.02199773	0.08399442	0.05958812	0.06946288	0.05013184	0.2542704	0.2113045	0.0411733	0.04392962
ACSBG2	ACSBG2	0.01705382	0.3260166	0.03075755	0.005620678	0.0145046	0.04346317	1.544999	0.06031762	0.03380842	0.03253603	0.1065905	0.1097128	0.07310785	0.03098679	0.05771161	0.1190094	0.01620998	0.04280483	0.02635925	0.05015653	0.05670305	0.05615447	0.03531388	0.1061686	0.00469423	0.03577046	0.02900339	0.0798122	0.04054773	0.3105169	0.02784827	0.07875692	0.02459991	0.05372894	0.05861937	0.122022	0.02522044	0.01496212	0.08904355	0.02100857	0.04010873	0.002963992	0.1658484	0.04603614	0.03891614	0.04387019	0.03574716	0.07728415
ACSL1	ACSL1	22.07693	43.65484	11.229	19.99419	8.413784	26.06429	14.22064	30.43616	15.29665	62.82209	19.15686	31.60728	17.2921	8.66526	26.25508	38.93355	18.44151	74.33374	7.113826	23.18683	12.28595	10.81456	12.5868	25.7234	5.06236	23.23826	38.06236	40.79089	53.18035	43.76577	41.29297	9.960231	17.91095	24.25567	13.76441	17.02879	15.87719	31.72516	12.77667	21.67656	30.85285	13.6832	24.61059	14.20199	42.59988	12.65185	20.86845	8.115258
ACSL3	ACSL3	15.27802	9.532365	15.21168	14.49339	21.26269	15.39044	9.785863	24.41276	55.86777	35.37426	7.45637	18.00638	36.61001	16.50267	26.19037	17.97852	17.11467	9.889198	13.60709	14.52441	9.759273	18.57869	16.64125	12.26279	21.16941	17.40516	14.59115	9.91428	24.54145	24.05101	15.82868	5.95362	19.26257	14.3277	21.03592	13.1736	18.89192	8.387966	20.81196	9.587189	12.75611	13.97201	16.58938	18.45937	12.53245	8.239848	30.08604	9.490577
ACSL4	ACSL4	25.43205	3.105968	9.984199	17.59257	9.383762	12.83316	7.140545	15.25249	9.137713	77.35408	10.66537	19.99196	64.96682	7.342769	30.51427	14.31792	8.626562	10.07614	6.741936	31.2526	5.305871	21.70862	5.751643	18.47785	2.681281	19.18866	14.08667	18.00815	28.29131	44.30344	4.928089	14.30846	12.39443	7.454339	23.82104	12.53	17.10239	24.03054	27.56736	10.39118	10.23351	13.43404	31.3731	3.631362	1.78998	16.28302	7.37594	39.22563
ACSL5	ACSL5	53.05315	50.36348	81.39867	43.08946	74.11083	33.6612	48.71004	33.22907	60.85946	141.0686	43.58528	49.7562	5.853888	32.69904	5.930047	52.51776	11.50757	48.05652	84.88127	27.29852	149.4787	35.66295	54.6245	39.53368	1.669288	53.41287	44.08967	19.24183	31.32902	41.91826	21.06362	17.93029	34.95128	2.806911	54.3663	70.51593	29.57345	27.44304	43.57156	50.98732	22.7868	58.19714	285.9105	81.561	28.65284	23.72192	75.50743	39.67857
ACSL6	ACSL6	0.03209418	0.05234587	0.01527487	0.04627767	0.02559068	0.06645834	0.0540846	0.03689201	0.0450679	0.06582302	0.03582079	0.06194172	0.08083075	0.02332606	0.02098139	0.2454316	0.09380638	0.1099253	0.023253	0.1188968	0.1105226	0.06364763	0.08861125	0.3296739	0.2837999	0.1234158	0.07732522	0.349901	0.1263855	0.3844558	0.06005157	0.1317471	0.590267	0.2540499	0.03677262	0.04454176	0.08701595	0.1355091	0.08553267	0.1927417	0.09120748	0.0341655	0.1709207	0.1061304	0.01098565	0.3354035	0.04204615	0.03895816
ACSM1	ACSM1	0.01365018	0.9878806	0.2256732	1.255191	0.1567316	0.1956864	0.1104147	0.07966086	0.06088695	1.304726	0.9049691	0.1528	0.184328	0.7887159	0.6236111	0.1857517	0.01167728	0.3297694	0.1265905	0.1435998	0.3744357	0.1593577	0.2214159	0.1784564	0.0281801	0.543995	0.4875115	1.341545	0.2555842	0.9026047	0.2396202	0.1050641	0	2.657747	0.154836	0.05051824	0.04037379	0.1437114	0.1603621	1.980041	0.25683	0.4519484	0.2465321	0.3647967	0	0.07900759	0.1824058	0.1193007
ACSM3	ACSM3	1.144827	1.566677	1.228918	3.871428	0.9459998	4.017416	3.619044	0.9648822	2.165278	10.72481	1.261542	2.852547	1.008398	4.437961	4.168595	1.162533	0.09857915	3.17374	7.564919	0.8093094	1.727735	0.3554448	1.341801	2.545179	0.167561	1.003599	3.030569	1.381287	0.433313	3.96832	0.6320172	1.669773	0.04697634	0.8902656	3.316879	1.589075	1.478182	1.559365	4.473328	3.184772	0.8189473	1.609204	6.424617	0.6938226	0.7477213	1.101965	2.047898	4.617236
ACTA1	ACTA1	6.985984	0.4534015	0.06303755	0.1295952	0.317709	0.0751593	0.1272243	0.5841086	0.1039355	0.4050965	0.4388646	0.09106675	0.1685637	0.2714941	0.2419361	0.2286652	0.1046503	0.3454307	0.2582986	0.08895785	0.1680935	0.6944544	0.1357045	0.2692705	0.1190576	0.2199345	0.1783272	0.2174803	0.09349032	0.03768181	0.2247327	0.3228243	0.170159	0.4088108	0.1621894	0.1552245	0.5815042	0.2069876	0.08554435	0.1453175	0.3853256	0.1025105	0.218511	0.1061449	0.1615111	0.2781649	0.144238	0.1527368
ACTA2	ACTA2	96.85428	14.36096	70.15548	72.45427	128.0656	29.57251	77.15044	155.6648	36.85674	64.26771	99.28889	14.43756	142.7183	58.14468	53.8001	49.96248	152.3063	53.56566	32.81568	72.73919	26.41402	48.44198	56.92923	150.4354	44.45368	47.82131	34.11389	41.87377	75.56339	31.52637	10.31705	189.0151	40.63779	64.12073	29.93199	61.43146	168.346	30.44714	53.81723	35.96903	98.4348	52.41087	61.28061	23.0874	24.74594	123.5193	31.9958	53.5588
ACTB	ACTB	1751.03	1538.371	1339.716	1743.887	1690.905	1893.103	2151.126	3074.592	1483.224	1269.043	3161.874	1762.523	1454.898	1120.425	1590.111	1627.887	1401.532	2430.336	1220.203	1674.416	1768.562	2334.895	1937.662	1882.731	1368.493	3492.966	1202.855	1916.471	2160.159	654.4711	2048.125	1955.382	1749.419	2432.561	1827.481	1879.403	2087.523	2587.013	1813.444	1030.668	1647.034	1631.202	1162.43	1294.475	1127.617	2742.254	1093.364	1639.23
ACTC1	ACTC1	0.004223935	0.00769035	0.005078742	0.04176434	0.03233285	0.1291809	0.1230009	0.04481889	0.008373761	0.02417584	0.2093192	0	0.03802585	0.05525922	0.01169523	0.04126719	0.08190461	0.02385454	0.009793095	0.03440189	0	0.01137967	0.002915545	0.2208874	0.05929666	0.008859723	0.01197273	0.0161739	0	0.1214363	0.003448767	0.01300448	0.02437189	0.04790782	0.0116152	0.02501192	2.198827	0.1111757	0.01654091	0.02341556	0.1440465	0.02863105	0.1291016	0	0	0.06519532	0.006640464	0.02461107
ACTG1	ACTG1	2131.261	720.1759	1280.196	1110.237	985.5748	1237.631	2045.496	1464.263	669.8956	1193.217	1379.112	794.3101	1107.144	911.3862	846.4391	1056.349	1458.167	1686.827	1291.226	1152.101	1635.898	1113.362	1240.475	1449.305	2178.179	1332.388	707.4635	1199.357	1671.839	235.332	1221.706	1145.286	1169.8	1197.389	1922.309	1708.83	1209.707	1041.566	653.0751	1230.193	1721.271	1061.045	748.0791	906.7636	934.1034	1155.699	610.3056	1102.155
ACTG2	ACTG2	5.347318	0.3838092	3.34765	4.026394	7.668188	1.199012	7.369787	23.26289	2.456535	4.891003	8.62867	0.5160157	9.713777	2.107642	3.748866	3.932538	8.465676	2.061649	1.79408	4.110852	0.3846538	1.366739	1.880967	7.816686	3.795808	1.434357	2.127803	3.583204	7.921777	1.832971	0.1553285	9.767056	3.626799	5.097839	1.371463	6.774269	18.85756	1.312705	1.832256	2.622273	7.962984	5.195569	3.864485	0.9077321	0.6406244	9.176003	1.519643	3.165585
ACTL6A	ACTL6A	10.39726	6.474988	11.66795	17.01264	13.60473	18.68133	14.27581	9.442445	11.4635	6.396462	8.926566	17.00832	25.97514	9.759808	52.00526	11.32631	15.48102	11.50609	13.47453	14.89872	9.144047	26.15335	27.24917	14.65844	25.77514	12.00016	11.5889	12.69908	26.5274	10.97561	9.773435	11.54846	17.94366	17.58301	10.8499	16.02323	8.941872	11.52179	25.98144	16.78881	18.25841	13.30557	15.08182	11.54634	18.6743	14.53569	7.854256	11.77952
ACTL6B	ACTL6B	0.008202107	0.4255976	0.004930993	0	0	0.01567785	0	0	0	0	0.03295618	0.02532809	0.01054846	0.01788388	0.007569996	0	0	0.02058717	0	0	0	0.02209724	0	0	0.155782	0.01720396	0.009299538	0	0	0	0	0.01262616	8.045376	0.03876175	0.02255459	0.01214214	0	0.01079414	0	0	0	0	0.01139508	0.01328477	0	0	0	0
ACTL7A	ACTL7A	0	0	0.02365491	0	0	0	0	0	0	0	0	0	0	0.01429873	0.0121049	0	0	0	0	0.01780348	0.00934478	0	0.009053022	0	0	0	0.007435274	0	0	0.1131211	0.01070872	0.04038005	0	0	0	0	0	0.01726051	0	0	0	0	0	0	0.01795769	0	0	0
ACTL7B	ACTL7B	0	0.007498011	0.009903441	0	0	0	0	0.01747918	0.008164329	0.009428475	0.01103157	0	0.0105928	0.01795905	0.007601816	0	0.00469742	0.01550528	0	0	0.01173695	0	0.005685252	0	0	0	0.004669314	0	0.01468769	0	0	0	0	0	0	0	0	0.01083952	0	0	0.009685779	0	0	0.01334061	0	0	0.01294877	0.007998513
ACTL8	ACTL8	16.60936	0	0.006319819	0	0.01341131	0.08037422	0.01700647	0.01115423	0.01042003	0	4.632141	0	0.3650254	0.6647066	0.1067231	0	0	0.0263856	0.1096758	0.3424686	0	0	0.1306083	0.07853284	0.1388928	0	0.01191878	0	0.03749142	0	0	0.1294588	0.1061465	0	0	2.233147	8.379452	0	0.01372197	0	0	0	0.01460452	0	0	0	0	3.38919
ACTN1	ACTN1	30.31427	7.510462	8.466493	12.92179	18.56669	13.70437	13.90495	34.49007	15.6228	18.39854	34.96003	16.84406	23.25085	9.788539	24.01255	14.34592	30.5019	9.830996	11.40885	14.66842	12.77074	32.33029	14.89607	25.47896	10.92135	32.15768	26.93339	12.9382	72.42262	16.59386	11.27266	25.29839	29.18566	15.31861	17.04061	16.32461	27.06658	15.0025	14.65678	7.397717	23.45448	25.33836	16.08366	9.70697	9.927611	19.38998	5.664708	20.67953
ACTN2	ACTN2	0.06378065	0.07418963	0.1107717	0.04904931	0.3028774	0.1557777	0.09171809	0.08647452	0.05619657	0.1216836	0.2847461	0.02188383	0.05924115	0.08884861	1.206738	0.4970181	0.07881217	0.06225665	0.02875327	0.06974263	0.0656399	0.04454878	0.02445789	0.1323555	0.1345979	0.0445934	0.1305677	0.06783971	0.03159313	0.5602869	0.005786196	0.08727349	0.0153338	0.9410891	0.116925	0.1180236	0.1938873	0.02797889	0.03700218	0.04583325	0.1208375	0.05357857	0.3396701	0.08034763	0.02910899	0.1367274	0.09469926	0.1754885
ACTN3	ACTN3	0.05571463	0.04564683	0.02679589	0.05508808	0.01421591	0	0.009013382	0.05320539	0.005522587	0.02551077	0.05969657	0.03440933	0.02149583	0.006074011	0.03085252	0.02721617	0.03812964	0.02447251	0.006458653	0.1020979	0.02381763	0.03502342	0.011537	0.07283882	0.2438424	0.05843084	0.003158459	0.05688994	0	0.01601772	0	0.2744512	0.01607353	0.03159573	0.01915088	0.02474345	0.03295796	0.02932864	0.01454521	0	0.04586218	0.005809997	0.007740357	0	0.02288495	0.07524479	0.008758917	0.02705212
ACTN4	ACTN4	55.12453	84.97365	53.64041	56.04873	113.9248	123.4619	96.35822	113.2587	58.04904	103.8093	53.09503	97.466	124.774	74.0674	87.39861	101.7939	75.66783	55.37294	50.0976	52.37023	62.28007	204.8964	115.002	73.76874	110.7357	113.3189	123.113	62.03753	101.8005	15.9543	106.637	53.40267	48.78059	60.64828	110.4322	129.8063	76.32819	74.98504	94.81975	37.27112	148.1777	110.2411	72.49452	35.44815	41.37828	59.07595	123.0032	141.6744
ACTR10	ACTR10	12.0509	11.94631	12.4043	20.73199	12.20535	10.10777	15.79902	10.47038	10.02645	10.89029	12.78092	10.45309	13.77623	10.97469	13.80421	14.96068	10.5637	14.00351	12.547	13.37493	14.32404	14.27695	19.99147	14.13474	17.15051	10.66429	12.51093	10.28522	17.34556	13.69653	8.548026	16.9826	21.89703	21.57423	13.54744	11.90754	12.86409	10.80905	16.75631	28.40901	10.56565	13.19417	17.3083	13.79815	8.794582	18.44861	14.72757	9.747435
ACTR1A	ACTR1A	50.16676	20.66163	25.09032	28.6565	48.7899	17.13882	31.41435	34.3898	37.41396	34.49306	40.46699	23.61899	27.32602	36.52375	17.20284	31.88957	17.99596	30.42238	24.67319	27.50816	37.31134	21.03316	37.8656	23.24166	46.60221	38.56414	22.79679	27.33382	29.59613	9.282727	32.41917	33.92829	36.45682	29.75158	31.32482	28.48467	34.13505	30.08408	33.34508	28.30052	24.85839	28.93169	25.22846	26.60301	19.61781	33.26188	37.95287	32.2213
ACTR1B	ACTR1B	21.24129	29.45205	36.45245	29.53067	25.87174	29.61901	16.29945	28.21804	33.40584	30.22512	32.8505	15.47243	20.19856	28.11373	26.60805	24.0953	16.2063	23.49871	19.21985	15.50194	26.71533	21.32056	35.50603	24.66328	23.24202	16.13029	31.14318	31.479	22.5214	5.804849	47.76968	24.07271	18.57965	27.41552	22.89838	19.18793	20.90204	26.56296	29.38081	46.13674	32.1734	33.75244	13.23489	29.45468	14.27715	29.72644	26.66155	28.12159
ACTR2	ACTR2	57.42319	35.44985	41.91747	74.33791	85.33598	66.29262	46.65678	69.64932	70.64999	66.10423	67.26749	79.79798	103.5432	56.63195	72.75075	105.0996	73.99463	87.86312	47.30088	82.29777	73.06535	103.4028	87.66032	80.92944	69.65615	108.069	68.36446	103.1018	129.7123	145.5983	57.07243	47.48368	91.11609	83.40343	96.30628	75.42169	96.6143	119.8598	87.34802	59.15599	62.73997	78.38817	88.3881	40.18453	27.31636	85.35072	53.55285	59.21717
ACTR3	ACTR3	18.83862	10.42227	14.98304	24.72421	15.79509	21.4518	16.08287	25.35909	18.52828	11.83974	16.36853	25.00778	33.18765	14.00277	19.57965	23.38309	25.87751	26.74968	13.82436	22.97917	19.1787	34.07046	24.06229	20.15545	20.18564	29.18531	20.68251	25.66201	59.50494	38.53493	25.51129	18.60303	23.29676	18.74017	24.58473	17.44812	30.6546	33.76157	32.07993	16.96671	21.86252	25.37303	19.97486	15.02182	11.38481	32.25783	14.40418	11.61701
ACTR3B	ACTR3B	2.511157	1.495364	0.6883483	1.116026	1.207606	2.698407	2.257525	1.201102	1.134939	0.8601276	1.324404	0.9190829	0.9788951	1.712814	3.329342	0.8285318	1.619508	1.149149	2.209668	2.128225	0.7300377	1.26192	0.9991236	0.6864844	1.584794	1.01659	0.8685273	0.8677191	0.672854	1.898384	1.365106	2.959307	2.261599	0.7163422	0.6395467	0.5585787	0.5243416	0.4965664	1.036018	0.7873976	2.134412	0.4969365	0.8947744	0.9746685	1.968513	0.8786054	0.8846754	3.490447
ACTR5	ACTR5	5.668369	10.2854	2.94848	4.864391	3.508587	5.884646	6.117557	3.785428	3.150075	4.346152	6.251519	4.912654	3.772673	4.147533	6.839056	3.801049	6.46983	3.250088	4.587296	3.893839	5.823929	8.561702	6.912888	5.364604	7.46913	3.525168	3.395285	3.646717	1.716449	2.503747	6.661501	7.949628	5.102079	7.574216	5.997495	4.026002	2.575848	3.59915	6.013017	2.075094	8.210844	2.569157	4.19221	2.746855	5.020592	4.171093	3.783084	8.635139
ACTR6	ACTR6	6.83481	2.718002	2.823774	7.245739	3.6649	4.282746	4.614093	4.073233	3.963033	3.894279	3.964491	6.64121	7.144374	3.619209	14.93068	5.511989	7.473554	5.559341	3.973501	7.617479	3.983655	7.125468	5.980465	4.846875	8.330272	4.936773	4.862248	4.381547	3.720549	5.643773	5.786097	6.795381	8.739782	16.69407	3.688288	4.477041	4.917114	3.158307	6.117733	6.647203	5.112491	3.780755	5.49026	4.594544	3.356237	5.106122	4.322249	5.025351
ACTR8	ACTR8	4.554136	4.09751	3.917057	4.074072	5.047693	5.600656	4.685622	4.474311	4.958438	4.815959	5.454075	5.930339	4.821892	4.071761	3.193514	5.340531	4.518437	5.41603	4.061453	5.387058	5.390784	5.353468	5.638278	4.986314	5.181426	4.5184	3.688196	5.068479	6.780434	8.479241	5.638545	5.059464	4.852233	6.549997	6.380873	5.329232	5.031646	6.151892	4.051175	3.944973	5.395088	4.661169	6.139532	5.66682	4.862965	4.992955	3.136576	6.074507
ACVR1	ACVR1	10.73542	15.14646	10.0146	26.48816	11.65352	22.92321	33.66245	13.84015	8.294909	15.24589	14.50332	11.98044	14.36226	10.1404	10.6514	17.51255	12.57276	17.21396	5.983347	7.419553	29.48277	10.79621	12.44388	11.5017	5.170624	14.67866	16.58449	17.08093	8.643549	17.40857	40.19355	8.467059	12.78668	15.29439	15.60107	17.06285	16.6607	10.56694	9.295176	12.20554	14.66864	12.14247	20.97318	5.066834	5.459894	16.2022	16.993	7.873682
ACVR1B	ACVR1B	12.92088	18.85035	29.7961	9.122008	11.41416	26.9224	13.08672	3.445759	10.11426	32.03715	7.57343	23.0311	5.288072	10.00912	16.78796	18.51421	14.01118	18.22312	11.56114	6.565456	12.50856	5.900638	24.27645	12.098	9.432762	7.945568	16.65854	10.54034	9.389513	7.395734	7.830711	10.13062	4.714195	5.627718	16.88221	20.22118	13.01731	4.826604	11.2695	7.248017	5.965124	9.796713	18.77371	15.93001	12.08003	8.477918	13.37234	18.68735
ACVR2A	ACVR2A	1.328512	2.078877	1.694809	4.435811	3.194071	1.399699	1.353223	2.026939	2.633716	2.329177	1.581624	1.275869	2.024956	2.133074	2.786169	2.524775	1.089454	1.394843	1.489734	1.683517	1.17133	1.429575	1.220666	2.286593	2.915928	0.892428	2.300419	1.695672	2.02323	6.931533	4.0387	1.158436	2.271244	2.401903	1.128199	2.935035	1.879094	1.340782	1.586803	1.829132	1.204879	2.873403	2.653925	2.456477	0.9075026	2.211349	2.912152	1.523401
ACVR2B	ACVR2B	1.481063	0.9460452	1.019838	0.2571942	1.113064	1.279882	0.926196	0.7633052	1.473005	1.387649	0.6917748	1.267326	0.7683011	0.8887388	1.237122	0.4403461	1.498397	0.753642	1.26243	1.242576	1.433886	0.6337251	1.523133	1.538793	2.985635	0.7857709	0.4861292	0.6894337	0.5637239	3.660442	0.7306377	1.09781	0.9012437	1.205753	1.353576	1.512653	0.9350211	0.4569761	0.4240215	0.5220577	0.7244678	0.3926075	1.125639	0.8143975	1.201365	0.3313712	0.3776287	1.876982
ACVRL1	ACVRL1	4.960914	3.16408	8.589688	4.524555	12.20174	4.079853	9.554048	5.800164	6.851981	5.678793	12.34618	4.649213	5.010055	13.16918	2.945944	13.24008	7.820396	8.614301	2.442773	10.31479	3.553987	6.616245	5.404719	10.53596	4.629567	7.225164	4.500624	7.617206	9.86557	2.749651	0.5936074	9.222732	6.505506	3.042632	9.758262	4.964093	11.62581	7.664531	5.993519	3.599274	6.739008	6.82747	2.263168	6.322274	5.658532	11.47656	6.014332	9.786067
ACY1	ACY1	3.322473	2.057995	3.421083	0.7667221	0.753385	1.265582	2.113338	1.113942	2.459648	2.437635	1.941345	1.782108	0.6904185	3.693694	1.057007	0.782571	1.6329	1.354959	2.060607	0.9473401	2.027228	1.098124	1.655141	1.102902	2.975139	1.126034	1.220729	1.51508	0.6913943	0.4458727	1.855572	1.3498	0.8174135	3.066995	1.258909	0.7858977	0.9350681	1.554297	2.071137	1.96197	1.809728	2.740052	0.8784233	4.308932	2.809468	0.5639122	0.7689556	0.8109543
ACYP1	ACYP1	1.87327	4.117899	1.798055	1.641726	1.561569	1.017229	1.566923	2.14578	1.624732	2.168713	3.962988	3.672927	3.01144	2.854495	7.347839	1.842041	3.259675	0.981785	3.121628	2.318872	1.531854	4.482827	0.9624135	3.478736	4.139738	1.875297	1.954964	3.178922	1.97391	10.61814	1.677227	5.013663	5.327571	3.289603	1.617073	1.394443	1.652754	2.017033	2.709214	2.183117	2.190349	0.9434381	1.937095	3.7409	3.36635	1.663344	1.372091	2.925071
ACYP2	ACYP2	1.298691	1.55236	3.160989	2.650135	1.455403	0.9205147	0.7280031	0.8879522	1.357728	3.239838	1.781681	1.493217	1.370684	2.909128	0.8634325	1.757479	1.343991	1.411874	1.084503	1.371714	2.249976	1.609374	0.8555434	1.562936	2.020997	1.217111	1.351614	1.718068	0.9713934	3.915257	6.384707	1.592051	2.841335	1.540877	1.061051	2.688051	1.144187	2.254563	1.468506	6.017691	1.350797	2.375157	1.530051	3.772162	1.102553	2.680783	2.736715	0.9008237
ADA	ADA	5.874328	2.608117	1.210232	2.547486	2.252687	1.103145	0.9781226	2.879606	1.709382	2.320109	4.04888	1.697302	1.873232	2.217125	5.903533	1.524681	2.582199	2.694532	1.34602	5.861533	1.101419	4.251113	3.376561	4.83759	1.157408	4.827695	1.129525	3.05174	6.272899	0.8493601	0.4543847	13.41088	2.834459	1.902688	2.106573	2.669876	3.749295	5.208076	10.21496	1.828187	3.070175	2.819314	0.6872525	1.357627	1.853181	6.482016	0.5940677	17.36047
ADAM10	ADAM10	4.9181	3.484146	3.501693	5.972439	8.03242	8.761287	4.648742	8.430787	6.138744	6.735484	7.181093	6.340737	8.287349	5.933824	9.920422	7.342852	9.236373	7.389733	4.190939	8.48885	6.049695	10.66167	7.410091	7.793238	3.691969	8.1626	3.690857	6.707348	12.4938	20.45638	4.479633	5.964497	8.690426	12.51912	7.187778	11.55782	9.180282	6.748248	8.588672	3.516018	5.715011	18.13483	9.129281	6.224581	1.027154	6.736553	6.00936	7.095658
ADAM11	ADAM11	0.1150221	0.280468	0.07408895	0.02030868	0.03144489	0.04711243	0.09968574	0.1002524	0.05700653	0.1927975	0.1870649	0.158566	0.1320769	0.04030622	0.4511702	0.1032014	0.1124545	0.1134193	0.02857243	0.0334571	0.01756113	0.07009195	0.06238045	0.1764602	3.06659	0.06893124	0.08849378	0.08389179	0.1098805	0.04724051	0.02012432	0.1644154	0.05925639	0.2950834	0.2005077	0.1185844	0.05467602	0.06487348	0.0375355	0.1897708	0.1207677	0.01713523	0.04565675	0.0532282	0.04499587	0.1188841	0.006458095	0.05185954
ADAM12	ADAM12	4.077951	0.4956946	0.1385899	1.58965	3.222447	2.241185	1.520703	10.22705	0.2541135	0.8030335	4.003157	1.014105	6.389522	0.335817	4.161687	1.947114	12.39695	2.923032	0.1750858	3.563538	1.146906	4.320667	2.422468	6.547249	1.649282	6.08167	0.58358	6.285535	12.52738	11.6668	0.08599777	5.726858	5.598593	2.120638	2.18592	2.777195	15.01228	0.3086096	1.483821	0.1615785	3.531153	0.4963373	0.9773715	0.3090043	1.733259	4.259787	0.09060327	1.14055
ADAM15	ADAM15	77.00139	59.20004	46.77704	40.50867	25.33661	40.80503	48.26749	49.71135	29.27011	15.93699	40.2112	34.10972	32.18164	56.17012	35.1861	26.60068	13.99611	44.60922	32.67881	40.07131	47.08479	80.97346	48.3284	32.96113	19.99033	40.68825	39.71082	34.76135	54.24396	6.066376	30.42548	39.4458	23.53009	40.2728	21.85311	22.27336	18.57797	40.05556	39.06591	45.84327	90.33949	41.2865	22.3563	14.35024	43.6416	21.52665	38.91812	17.29729
ADAM17	ADAM17	5.898791	4.20037	2.469303	4.932712	5.97765	6.316292	7.447293	5.952324	4.350795	6.809576	8.278053	20.46621	35.96237	4.532339	8.708068	8.643795	6.571589	9.368996	3.582455	5.800688	4.886767	7.415575	8.007735	6.704768	13.64969	9.146696	3.872024	10.26645	16.52602	21.1446	5.404813	5.713068	6.027803	16.04132	7.256679	9.59083	6.206241	9.120153	9.157872	6.033612	7.918619	3.684105	8.512403	1.791762	5.203544	4.991572	3.680232	17.16062
ADAM18	ADAM18	0	0	0	0.005065223	0.01307121	0	0	0.005435682	0.02538946	0	0	0	0	0	0.02836819	0	0.3505933	0	0	0	0	0.004600462	0	0	0.00846066	0	0.01452065	0	0	0.01472792	0	0	0.0369481	0	0	0	0.04545614	0	0	0.009466213	0.006024175	0	0	0.008297337	0.01402812	0	0.008053624	0
ADAM19	ADAM19	4.679971	2.662699	1.388418	1.111568	5.370304	3.777526	1.789918	7.014157	2.74049	4.553616	10.44109	3.984046	5.122486	1.147974	3.598634	4.907724	7.511031	3.464945	1.530261	11.36405	2.241677	6.783801	2.233135	9.153826	1.963817	9.949633	2.752563	7.424509	17.82931	7.721836	0.3115037	15.12893	2.748015	1.596252	5.644278	3.334139	7.195674	6.366468	2.64609	0.6673902	5.509375	3.491828	1.989415	0.7250476	1.776049	7.866255	0.6637654	2.059935
ADAM2	ADAM2	0	0.02456147	0	0	0.008605399	0.02578615	0	0.007157137	0.0534883	0	0	0.005207298	0	0	0.006225377	0	0.2231185	0	0.007819306	0.3158846	0	0	0	0	0	0	0	0	0	0.09696094	0	0.1557516	0.7881202	0.03825205	0	0.03994158	0.09975315	0	0	0	0	0	0	0	0.8588906	0	0	0
ADAM20	ADAM20	0.0280427	0.07020231	0.00421472	0	0.01788815	0	0.02268341	0.01487763	0.01389835	0.0240755	0.03755864	0.02706118	0	0.0382152	0.1423484	0	0.01199481	0.008798346	0.008127043	0.02379105	0.02497514	0.0125916	0	0.01309349	0	0	0.01192304	0.01789641	0.1250161	3.083774	0.02289636	0.02158419	0.01011281	0.0397575	0	0.03113514	0.03110371	0.009226192	0	0	0.02473252	0.007310826	0.04869917	0.01135503	0.009598851	0.01352599	0	0
ADAM22	ADAM22	0.4320855	0.2778241	0.1979612	0.5161657	0.5840335	0.2824661	0.1091403	0.3613242	0.3120662	0.2905151	0.4905038	1.166874	0.1280775	0.1365898	0.09043102	0.5873654	2.224223	0.177395	0.6424054	0.8285425	0.1018557	0.2322387	0.2150907	0.8159845	0.8462567	0.6704607	0.1748335	0.7339672	0.2119607	2.216613	0.1954116	0.2769372	0.3336506	0.3461467	1.55147	0.2936663	0.3515687	0.7271743	0.1593499	0.1602792	0.2568879	0.09966462	0.5288804	0.2809763	0.03518818	0.784056	0.09848343	1.773536
ADAM23	ADAM23	0.1586873	0.05556072	0.1834627	0.3349271	0.4087933	0.3324871	0.1826666	0.1878066	0.133096	0.2235698	0.3392401	0.06596505	0.3335965	0.1763279	0.8364993	0.2874964	0.3968131	0.1646829	0.0884406	0.6400019	0.09566866	0.2027972	0.1474482	1.270982	0.1108806	0.2432346	0.349459	0.3700316	0.2339988	1.096681	0.01245821	0.4556764	0.2333065	0.210557	0.1384626	0.2303981	0.5415659	0.05622503	0.1872223	0.03947327	0.2619686	0.7462571	0.1611069	0.07908379	0.1337052	1.5838	0.1679145	0.337836
ADAM28	ADAM28	3.891307	3.424104	0.7432664	3.431091	0.5934882	3.600844	0.7763143	3.93106	7.901279	3.303024	3.45487	1.336228	2.002332	0.5391404	2.291776	3.183477	9.034779	3.85925	1.000814	3.662222	5.786892	5.737626	0.6884828	4.895944	0.2214918	5.230382	11.24729	5.961697	1.943091	20.26011	17.2153	2.299953	11.29282	7.019161	2.855202	7.781573	4.524468	2.923157	3.112768	0.9757762	3.383308	12.27315	1.50219	1.520513	0.3471589	6.197762	0.7148657	0.6287878
ADAM29	ADAM29	0.05263007	0.09582148	0.2115956	0.03902866	0.01678609	0	0.005321482	0.003490261	0.006521047	0.1016651	0.004405591	0.2590187	0.01269109	0.0215165	0	0.06656895	0.06941094	0.03715333	0.00762635	0.104929	0.002343646	0.005907929	0.01135237	0.06757753	0.04617714	0	0.007458988	0.008396925	0.01759712	0.321532	0.03491435	0.005063606	0.2799484	0.0683982	0.01130664	0.02434747	0.009729156	0	0.004293732	0.01215654	0.08896706	0	0.00913978	0.02131094	0.04503741	0.03807803	0	0.04472024
ADAM30	ADAM30	0	0	0	0	0	0	0	0.02105111	0	0	0	0	0	0	0.006103517	0	0	0	0	0	0	0	0.004564703	0	0	0	0	0	0.01179278	0	0	0	0	0	0	0	0	0	0	0	0	0	0	0	0.009054603	0	0	0.006422026
ADAM7	ADAM7	0	0	0	0	0	0.01670952	0	0	0	0	0	0	0	0	0	0	0	0.07131115	0	0	0	0	0	0	0	0	0	0.01673672	0.007794336	0.07539724	0	0	0.006304997	0.01652498	0.003004848	0.003235286	0	0	0	0.01615359	0	0	0.01821738	0	0	0	0	0
ADAM8	ADAM8	29.20778	30.10776	4.808171	5.070601	8.001671	18.74286	28.19847	44.61905	4.70539	7.437676	80.85709	8.620605	8.709384	2.971951	6.064813	26.24127	15.55872	13.75677	2.452089	16.87162	9.203228	41.68372	16.13405	17.62441	4.370227	26.17347	16.92505	17.81064	85.90763	2.262801	8.052968	14.41304	4.263448	7.563129	5.915286	13.6724	6.753518	15.19179	13.38819	6.635657	9.24109	18.66184	2.830491	4.793795	23.7867	22.20854	3.705636	5.238799
ADAM9	ADAM9	13.12369	20.62194	10.6691	34.25356	18.66313	21.72062	28.30216	29.39921	54.6444	9.305688	15.1474	26.06833	68.4523	22.04522	23.03428	25.41582	60.83536	21.02166	15.60779	18.67236	22.84305	104.089	10.06027	18.43314	7.607159	63.65694	37.55097	36.26901	46.36526	51.77084	25.26533	12.69737	36.7453	93.76722	44.21198	32.79664	36.36853	27.25693	43.24502	21.3227	12.12288	54.28262	20.19365	18.61635	29.14958	23.57557	41.71368	15.35104
ADAMDEC1	ADAMDEC1	1.703899	6.884881	3.730218	1.279447	0.6254798	8.480238	2.275435	3.334483	1.720818	2.11607	1.582397	18.04344	7.710995	0.4468733	2.892962	5.547073	8.768697	13.64226	0.6521968	24.06729	0.7387129	9.18814	6.013672	12.21878	2.482239	15.02064	2.050342	7.509227	2.49381	3.211841	0.4856085	10.86296	17.62234	0.2430893	3.900876	3.545634	5.17045	11.93108	17.97158	1.633679	16.10515	0.8255641	1.32876	0.7289949	2.28892	7.799829	0.1010832	1.45172
ADAMTS1	ADAMTS1	4.050468	0.9016117	3.914483	6.185678	13.66203	1.765866	10.46645	4.091769	10.05384	3.429813	3.719432	3.276882	5.862106	5.084244	0.9781061	32.47303	14.4361	2.907235	2.865516	3.826132	1.035766	3.296124	5.300552	33.6429	2.648344	10.0263	11.77357	6.752729	5.733794	21.68667	0.2129251	13.73455	7.123352	3.285575	6.183224	5.291839	17.74884	3.034004	4.494124	4.090924	8.893355	1.278737	28.42923	5.365192	1.371258	7.659514	5.517268	37.3807
ADAMTS12	ADAMTS12	4.997905	0.4287048	1.287888	1.955677	6.647227	1.398123	2.972894	9.013612	0.9614136	2.069152	3.400622	0.9282389	8.783242	0.7165916	1.760754	1.80262	4.098397	3.024251	0.9454939	2.301313	0.7396043	5.335899	2.242215	4.524947	2.651052	7.284387	0.5407599	2.18181	12.63601	8.705373	0.06053965	5.697762	3.058364	2.032354	2.544533	1.925334	10.9328	1.300173	1.901721	0.5369399	3.473573	1.882882	1.520113	0.3927403	1.75877	2.509259	0.6206389	2.070596
ADAMTS13	ADAMTS13	1.21867	2.821917	0.7058179	0.1255879	0.2846732	0.7152291	0.1888231	0.4662421	0.7656204	2.538542	1.535657	0.1033568	0.3443625	0.6773958	0.142574	0.3162214	0.2349368	0.4265148	0.7242721	0.209693	0.4720555	0.3144482	0.6918996	0.7565459	0.07086989	0.30962	1.393403	1.371444	0.2693497	0.5428148	0.3027109	1.262994	1.648974	1.842952	0.3209565	0.3684388	0.1472268	0.1536029	0.1433932	0.3108278	1.982104	0.2309	0.3195392	1.317755	1.081048	0.2318114	0.318413	0.2600245
ADAMTS2	ADAMTS2	7.185877	1.167217	2.678768	2.253256	9.9611	3.615344	4.255817	21.60832	1.508455	2.88586	5.431816	3.443814	8.910413	2.498335	6.225078	3.44923	18.41496	4.773037	2.284215	5.487844	2.130398	9.133746	6.946475	9.46924	5.580313	12.58618	0.8627103	4.854336	20.40064	3.678915	0.1352835	15.08784	13.64544	2.450268	3.056193	5.837741	15.11304	2.096657	2.452297	1.15403	8.150445	2.67816	3.038532	1.123006	2.834002	4.086909	1.703158	4.403751
ADAMTS3	ADAMTS3	0.3124461	2.614039	0.1538485	0.3913144	0.3568529	0.170635	0.08665166	0.2115458	0.1061846	0.183939	0.3547039	0.06202496	3.321767	0.116787	0.04943432	0.305255	0.7653755	0.1531126	0.05519231	0.2928449	0.09116589	0.1549905	0.09858927	0.666903	0.1081191	0.2871088	0.2479757	0.243076	0.8649274	2.31839	0.06073968	0.242777	0.06867803	0.8128149	0.1534252	0.8325635	0.5324788	0.1918866	0.1670226	0.6433359	0.1854595	0.1101592	0.2976529	0.08675347	0.1059299	0.8267182	0.1122738	0.3352015
ADAMTS5	ADAMTS5	1.947367	0.03939436	0.2250403	0.393651	0.2953687	0.1075325	0.6440826	1.898692	0.3302929	0.0916434	0.2955939	1.010596	2.521141	1.257299	0.2536174	0.3170912	5.514774	0.2946295	0.3737354	0.588889	0.01233313	0.2895228	3.208057	1.369937	1.213219	0.9530757	0.1533279	0.1657039	2.014104	2.581574	0.01059993	3.590623	1.108015	1.388618	1.172144	0.1649613	2.639917	0.2391923	0.3219815	0.2159062	0.6895438	0.2008176	0.547102	0.6623622	0.8472872	0.5760941	0.2074991	0.5210975
ADAMTS6	ADAMTS6	0.3659593	0.1082717	0.1856332	0.1040301	0.277212	0.05683518	0.07400506	0.4417007	0.1836416	0.4162979	0.3063395	0.1624492	0.3971095	0.07730024	0.1920987	0.06065353	0.9848543	0.1234305	0.1140129	0.2390658	0.2444456	0.3060486	0.04420521	0.627951	0.2417614	0.2974455	0.06483191	0.2014365	0.6933747	1.676812	0.08963977	0.6443321	0.3695242	0.09728219	0.09434387	0.4554124	0.2300133	0.1806038	0.131367	0.08030315	0.2474503	0.1252215	0.1874807	0.3037772	0.1127392	0.2515341	0.03595788	0.4064677
ADAMTS7	ADAMTS7	2.58814	0.6115147	1.235924	0.6792346	1.752819	0.3004103	1.230274	3.892015	1.648311	1.996387	1.351249	0.5205479	1.929956	1.683006	0.7931074	1.12153	2.30298	0.5980826	1.016742	1.021956	0.4424929	1.053985	1.266786	3.143589	1.172234	1.743969	1.217171	1.452729	1.505264	0.262359	0.08071855	2.848596	1.232265	1.25306	1.019454	2.632446	2.590427	0.5804624	4.539804	0.459044	1.725949	0.5366175	0.4683877	2.586612	0.8885084	1.511227	1.777371	2.089931
ADAMTS8	ADAMTS8	0.1689583	0.8005896	1.338712	1.045185	2.547954	0.9191768	0.8340278	0.1057272	1.515874	0.8926512	1.39837	0.1438137	0.3231519	0.5337032	0.1039582	7.071392	0.03706111	1.239627	0.47208	0.7292065	0.9784809	0.2723356	0.06279671	0.7848422	0.02861996	0.4816081	2.291409	1.741814	0.05407783	0.9092205	0.1874725	0.2267461	0.1562309	1.306212	1.429571	1.035756	1.479988	0.1710405	0.5994346	0.7204829	0.6419082	2.134634	1.919983	0.3157592	0.06524799	2.039454	1.266803	2.423258
ADAMTS9	ADAMTS9	1.531993	0.1486481	1.079846	0.526086	1.685305	0.6277467	1.300059	1.931194	0.9911518	1.43865	1.110705	0.4220885	1.517208	0.9601032	0.3979316	1.08446	3.119209	0.8001408	0.8762748	1.470632	1.538597	0.6326928	1.217016	5.287275	4.111916	2.158918	0.7603152	3.676599	2.813682	8.297178	0.0674108	3.753541	0.9871683	0.4023151	0.799667	2.893967	2.848989	0.8450864	1.159142	0.3322481	0.5221233	0.4515325	2.640717	1.248097	0.7084006	2.658395	0.2711311	3.782531
ADAMTSL2	ADAMTSL2	4.994022	3.123612	4.71508	4.076221	8.589456	2.378437	5.395179	6.543738	3.853856	7.591882	6.352004	0.6468762	2.920365	7.888109	2.126704	7.490538	3.302132	1.81136	5.905825	3.042579	7.916365	2.231106	2.831128	5.954626	0.7784323	2.372689	4.876061	4.791357	2.487853	0.4938436	0.5849476	9.358096	44.53432	5.884384	3.029979	3.916673	3.785704	1.609977	1.596901	3.708309	6.414645	6.477025	5.040619	2.50397	2.638709	7.784123	5.348247	5.130402
ADAMTSL3	ADAMTSL3	0.3415134	0.1883627	1.107483	0.5402766	1.558253	0.5068668	0.8677381	0.03623695	1.232602	0.4231272	0.543501	0.1411293	0.3746196	1.064392	0.07972555	1.540693	0.3311074	0.65298	1.343716	0.5508382	0.2562064	0.3337505	0.2066083	0.780401	0.07630988	0.556206	0.6388923	0.3076921	0.2400158	1.778856	0.3034431	0.1948253	0.4694462	0.2810144	0.7761484	0.3747133	0.8883031	0.1348316	0.304185	0.282123	0.4748345	0.4545956	0.9600836	0.2537944	0.162282	0.5464962	1.790701	1.379242
ADAR	ADAR	63.36195	78.11602	28.37469	30.52709	84.60242	91.56512	40.56971	57.58713	44.03168	64.48321	41.4893	66.01585	83.58071	37.52207	38.69299	64.2585	39.17325	71.52276	47.13461	89.09953	129.2404	162.0394	100.476	65.97495	47.23012	70.82367	65.64079	52.40298	99.20168	64.19522	45.89612	65.22275	50.13404	54.28444	55.7046	79.02793	59.65935	41.65887	85.17553	23.11332	72.9191	29.42672	63.90655	29.73949	42.33657	33.50252	47.25097	77.21603
ADARB1	ADARB1	4.154997	1.357609	1.660186	1.250091	3.80024	2.584996	1.950384	2.728726	1.443335	1.778835	2.477095	1.530549	2.511973	1.574648	1.145197	4.729693	5.366578	1.637051	0.7532369	2.202364	1.995439	1.831386	1.764276	5.117342	0.9244446	2.508216	1.788512	2.023401	2.121928	6.296253	0.5960411	5.886961	2.71304	2.328919	1.860769	1.761546	3.290883	1.292966	1.313121	0.9439031	3.247395	0.9224989	3.058898	1.458167	2.743975	2.412853	1.923012	3.367802
ADARB2	ADARB2	0.4286894	0.06108244	0.06835239	0.04054395	0.07371438	0.1068802	0.09045962	0.005933078	0.6909711	0.09814475	0.04992695	0	0.06951469	0.08331153	0.1307371	0.1872997	0.3475961	0.1017526	0.05185599	0.1366226	0.1474063	0.1339048	0.05918005	0.2367116	0	0	0.03169875	0.130844	0.05982651	0.3322293	0	0.0028692	0.0564607	0.0193783	0.08328713	0.09795194	0.292181	0.08830396	0.01946372	0.02755314	0.1315084	0.03207049	0.023305	0.0332075	1.903764	0.03236433	0.08790577	0.08687969
ADAT1	ADAT1	7.543531	12.21128	2.182189	6.003237	4.452508	8.499457	6.706055	4.644018	4.792954	7.285111	4.598276	10.66255	7.156743	5.866774	3.88624	7.550366	4.043087	7.669045	4.167301	4.467653	5.797934	7.127358	4.055153	5.033419	6.896588	6.944715	6.522349	5.630928	9.401472	8.966272	10.68134	4.397501	10.95706	9.776243	6.705337	5.609467	4.676835	5.742626	4.538541	3.963054	6.204927	3.432197	7.178915	2.886497	5.466231	5.241817	5.768233	7.486678
ADCK2	ADCK2	9.901681	18.79303	12.41101	21.47621	8.401549	14.3363	15.97518	11.14161	6.74102	8.747294	16.38792	11.35708	10.63204	4.495395	12.33585	11.22381	10.08949	12.37167	7.563897	9.505297	12.80127	11.36269	12.84733	8.078072	10.7429	15.37909	12.71372	12.95587	9.728104	3.07489	13.87334	11.52503	7.102712	9.460455	12.03256	10.10236	6.754638	15.78393	14.40889	15.59951	15.69387	18.93613	7.85939	8.400092	18.06085	14.13312	6.74688	5.50016
ADCY1	ADCY1	0.1955139	0.3533276	0.4031194	0.1059654	0.273452	1.409038	0.2553812	0.08451823	0.139248	0.2171748	0.486864	0.08273561	0.38741	0.2589369	0.2192087	0.191014	0.2007069	0.1245018	0.07722793	0.1906906	0.1227917	1.519071	0.1149593	0.7654659	0.05979679	0.2946581	0.1100157	0.09242513	0.3770534	0.4954754	0.01418965	0.2630702	0.3572333	0.3668484	0.295699	0.4791716	0.3940876	0.1391328	0.06616567	0.1016936	0.2231015	0.05285895	0.2032155	0.2674097	0.6404803	0.326918	0.1229472	0.2545567
ADCY2	ADCY2	0.02346285	0.006102555	0.07052771	0.09831956	0.2209372	0.0811533	0.01265255	0.07231614	0.02214955	0.03453183	0.1032525	0.007762846	0.0660972	0.3702895	0.02268582	0.05769696	0.1108723	0.01261959	0.04921731	0.01592446	0.01114468	0.02006702	0.01002553	0.106421	0.008303633	0.01640448	0.05193753	0.03279938	0.01195416	0.1863034	0.003648952	0.02751867	0.4673815	0.07708899	0.03763632	0.0305987	0.03635092	0.001470362	0.01604261	0.05367858	0.06569298	0.02854528	0.04190994	0.1882016	0.004589256	0.1422704	0.02634717	0.009764863
ADCY6	ADCY6	7.535041	10.13635	10.10207	1.813046	4.423073	8.243527	3.558248	5.582303	8.427384	12.23134	6.234925	8.759746	11.91994	2.883021	3.543831	5.920058	5.696542	6.665403	4.499801	3.20857	4.478841	3.169929	4.86168	8.111238	2.595504	3.582222	9.062311	5.005022	1.092717	3.268863	4.740676	7.546355	4.201144	8.09743	4.603434	8.848861	3.662773	4.163975	7.171505	5.278399	7.638811	6.425336	8.804531	5.226656	6.456774	2.193687	5.109766	8.690645
ADCY7	ADCY7	3.51708	2.66223	1.453749	0.6645244	1.193448	5.407667	0.39671	3.119927	1.116313	1.25797	1.712101	5.65298	1.436678	2.113951	1.131605	3.658596	4.159284	3.933765	3.858669	2.385534	5.09103	2.877061	1.374463	3.409435	2.03247	5.276834	1.638571	2.080806	4.704822	1.109714	0.120501	4.886342	7.765588	1.74688	5.082352	2.784794	3.038859	5.405453	2.181371	1.464274	4.154586	1.033527	2.668658	0.3787883	1.58237	1.406193	5.475671	4.420865
ADCY9	ADCY9	2.589817	13.45496	2.46339	5.923824	3.538142	7.40554	4.504972	3.392316	3.935967	1.080589	3.430635	3.034787	3.955942	2.660491	1.473596	6.550616	2.737148	3.753521	2.081156	3.267664	6.853852	2.809911	3.278801	4.533024	1.543429	3.749734	6.38207	2.960277	1.92623	9.305657	11.17663	3.648906	3.834017	3.846042	4.044601	2.52325	4.512646	3.039793	2.721248	2.904911	3.034362	2.682942	5.550746	2.429783	2.851757	2.314004	7.893104	4.690062
ADCYAP1	ADCYAP1	0.05664735	0	0.03715157	0.4837254	0.1379691	0.1181216	0	0.03278552	0.2194971	0.2063238	0.04138361	0.071561	0.07285231	0.207728	0.004752883	0.2084369	0.7841703	0.8401784	0.04178859	1.244288	0.1284201	0.04162179	0.05687344	1.490782	0.0127577	0.334851	0.5313299	0.1380329	0.2203964	3.020289	0.1093218	0.1744036	0.1708546	0.05840851	0.1770136	0.1562826	0.3655606	0.3659683	0.1747758	0.2188673	0.3996854	0.03490655	0.2289437	0.08340949	0	0.04967823	0.4371816	0.5100928
ADCYAP1R1	ADCYAP1R1	0.1061196	0.03394189	0.04483075	0.09358281	0.3219971	0.09319738	0.07423903	0.0547785	0.04548697	0.0886445	0.0845097	0.02878419	0.09590269	0.09067719	0.02647061	0.1941445	0.08014972	0.07018909	0.003324807	0.1090098	0.02247835	0.007726918	0.02375623	0.1124886	0.09473661	0.04211092	0.01625922	0.03660749	0.07671693	0.214387	0	0.3134714	0.04137193	0.06777066	0.1123875	0.03821255	0.1526959	0.003774474	0.06738871	0	0.05733635	0.06729502	0.02390764	0.08361704	0.05497702	0.06086892	0.07214312	0.5431133
ADD1	ADD1	16.38335	20.38563	10.11909	17.19104	19.38705	11.98277	16.47891	16.80642	15.49863	19.54996	16.50018	15.28879	13.04623	14.97447	8.846417	17.74847	12.50192	16.58877	12.57424	13.54375	17.94512	18.43592	13.17847	18.19204	11.94007	17.6023	17.22439	14.02986	17.94024	16.32947	22.4052	16.57334	13.7272	15.00452	17.67558	17.14536	14.75668	17.14556	13.65734	11.75816	13.17039	15.89128	21.21163	11.33787	15.45736	17.58144	17.33698	17.22086
ADD2	ADD2	0.1005022	0.5996125	0.02881594	0.2507231	0.2426291	0.1359506	0.1325735	0.1903111	0.1593928	0.7327516	0.3147719	0.2053088	0.1849306	0.175308	4.012802	0.3290953	0.3006968	0.1377723	0.080658	0.2193271	0.09363952	0.09580817	0.09498494	0.6468533	6.816888	0.288639	0.1323564	0.2012976	0.1323456	0.4845293	0.02398625	0.1761326	0.04460712	0.07160877	0.1031059	0.2849714	0.2789672	0.1933074	0.05045719	0.08285644	0.1472769	0.1152856	0.5692457	0.2704671	0.01270202	0.5936417	0.500738	0.07207182
ADD3	ADD3	9.747988	9.329308	5.350681	19.09309	9.195358	7.214879	20.26749	6.039416	3.824605	5.575865	10.91732	12.8284	3.841106	3.083016	12.13482	18.18973	3.584389	36.54118	2.236434	11.99185	2.939067	12.45037	2.398601	13.23756	9.056518	20.96169	14.84956	18.94599	21.51222	22.90061	12.48647	9.67034	10.87659	17.02254	6.194765	7.789604	7.345361	12.33181	9.912799	19.59044	8.285566	25.06345	13.24309	1.499286	1.099238	15.42029	6.127114	14.7928
ADH1A	ADH1A	0.01735592	0.007899809	0.07303897	0.07722334	0.06642698	0.09952449	0.042117	0	0.0258055	0.02980116	0.0581136	0.00669938	0.02232088	0.009460715	0.06407341	0.1635088	0.02474571	0.05989928	0.03017947	0.05889813	0.0123659	0	0.005989909	0.0324148	0	0	0.05411483	0.01107628	0	1.122694	0.007085399	0	0.0250357	0.04101055	0.0298289	0.03211644	0	0.01142038	0	0.06414219	0.03061444	0.04072273	0.1205617	0	0	0.08371376	0.04092796	0.02528139
ADH1B	ADH1B	0.318371	2.482632	13.86929	16.969	18.36967	13.78992	4.261336	0.009560768	5.930486	4.345793	4.010633	0.3825855	2.224917	3.863812	0.1607777	30.11505	0.8050775	9.263229	1.10024	5.554923	9.118371	1.53203	0.1223157	9.76612	0.0173616	3.225526	13.66402	4.550453	0.05891509	18.23698	0.2476827	0.1988117	0.1776329	6.092076	4.701541	6.362636	3.393534	0.4071248	5.516234	7.464764	1.903723	7.095751	25.54957	2.456674	0.02056161	16.68896	11.30402	9.245896
ADH1C	ADH1C	0.147488	0.3068863	0.4243385	32.17622	0.7526486	2.61778	2.35194	0.4694851	18.72329	1.495356	2.991263	0.9190181	0.3929075	16.8831	9.752137	0.7425227	0.8411412	0.700722	32.31404	1.973429	0.2251791	0.7095471	0.007271621	0.6099384	0.008699469	0.1767753	109.9483	0.6454255	0.01878602	1.635512	19.2416	0.4540802	0.2735352	7.189088	0.52869	0.5770323	0.171377	0.2772818	10.42362	0.7592056	0.408818	2.318023	3.497988	0.7507751	0.1009686	5.853698	39.96384	0.4808267
ADH5	ADH5	24.75328	16.89932	31.75022	56.81348	21.24837	26.23192	21.17898	16.45031	31.09826	23.18171	17.13471	19.04423	25.11223	24.94463	35.51533	22.71724	20.33163	26.54716	38.28794	19.4951	22.53688	19.76291	18.68681	19.45636	15.88838	22.856	25.80979	28.97302	20.55159	25.77069	38.9055	19.41499	11.66975	28.47326	22.65054	26.44422	20.97442	29.25306	45.96217	73.28714	23.2603	26.00832	40.62166	20.53859	11.40747	31.41882	39.26924	29.05888
ADH6	ADH6	0.1291184	0.275612	0.1579251	0.3389763	0.05680228	0.4170109	0.06482631	0.04251837	0.2030119	1.590154	0.5247628	0.06530716	0.005726034	0.3737552	0.2629907	0.0901048	0.04316695	0.08940287	2.307122	0.1208743	0.00951677	0.1039573	0.01229286	0.166309	0.007353334	0.02801653	1.776924	0.1136571	0.05557692	1.369637	0.06907016	0.1233697	3.718611	0.4797368	0.2448667	0.4877438	0.05926031	0.01757819	2.609501	0.1151819	0.1675435	0.3853674	0.2288673	0.129805	0.04876853	0.3178346	0.07699528	0.1340337
ADH7	ADH7	0	0.1836578	0.1516106	1.097139	0.1367367	0.4217836	0.01019951	0.020069	0	0	1.722586	0.02433591	0.04054098	0.2405664	21.73309	0.02639803	0.007191223	0	0.09501161	0.1198126	0	0.1811765	0	0.05887436	0.01041249	0.01322402	0.1608344	0.1609411	0	0.344386	6.331584	0.009705244	0.03637748	0.5780166	0.2817238	0.01399979	0.1025615	0	0.0164593	0.03495006	0.4448353	0.02958556	0.1313843	0	0	0.4257335	0.6541626	0.07959138
ADI1	ADI1	20.59572	10.34655	32.66235	33.03767	19.63476	17.51464	17.36662	17.05575	36.07566	12.87728	12.79636	10.59448	17.99825	41.21847	12.53245	19.05285	16.13163	23.12518	43.2036	16.48766	27.72132	15.72315	17.99632	14.21727	96.36433	10.37116	16.34878	28.59534	11.95318	11.4695	84.3593	9.689339	81.91853	11.48529	12.60579	30.18405	21.69202	16.26542	29.88826	99.91788	13.2287	34.18796	32.81918	36.83469	22.24956	21.31638	46.25199	12.34454
ADIPOQ	ADIPOQ	0	0	0	0	0	0	0	0.00450715	0	0	0	0	0	0.00463089	0	0	0.2470987	0	0	0.002882982	0	0.003814604	0	0	0	0	0	0	0	0.03663623	0	0	0	0.00401482	0	0	0	0	0	0	0.009990231	0	0	0	0	0	0	0
ADIPOR1	ADIPOR1	58.34879	74.69181	57.31429	75.91421	76.60887	70.45131	57.41355	51.19406	70.9214	67.3121	42.91277	36.33276	79.87848	94.32728	50.7992	50.42273	41.12025	70.45472	56.08698	62.71823	54.52394	44.93155	83.23535	48.35572	49.95691	47.20158	71.52033	49.03354	63.25236	30.69893	69.18129	39.46908	53.93688	82.90953	45.60558	55.88477	61.79555	36.85156	57.36371	66.80329	50.4726	62.48839	61.44534	52.37203	59.80811	52.10786	111.1222	36.98423
ADIPOR2	ADIPOR2	11.68089	14.67868	13.91853	9.644389	13.0182	12.61011	14.97637	10.11984	8.545035	18.3129	12.42108	14.76691	15.33538	7.01416	15.82644	15.04672	48.07525	14.57367	7.937527	18.42611	17.15092	8.774434	17.28043	12.91891	21.29848	15.9003	10.09347	8.105564	14.24312	12.20992	10.18503	10.01187	9.381695	13.07264	15.29494	16.13725	19.34022	7.980084	14.14218	7.139398	11.16058	18.88854	8.503083	8.503958	12.7754	11.53192	19.60564	12.46659
ADK	ADK	24.67817	12.47635	14.84727	18.89377	14.13242	8.81072	39.05759	23.5602	13.90229	12.64525	27.2909	21.0422	22.77839	15.77348	19.93068	17.41053	7.507434	40.49776	18.32759	11.01444	30.08389	23.11786	28.82179	12.02253	15.29675	23.7514	9.918622	15.08155	33.74581	13.14585	23.25961	8.924118	10.48408	33.20171	26.48454	7.352107	14.9169	12.56964	15.16671	68.52733	37.7552	7.556769	35.19133	10.94459	11.36685	14.1413	16.17655	10.64972
ADM	ADM	7.800446	35.29489	2.973208	14.74114	1.857886	1.240211	1.177964	13.6927	1.893701	4.142764	17.67953	20.04159	3.875539	3.733293	4.617659	25.37119	33.47203	4.754514	1.119875	7.006789	0.4160593	8.830755	1.268922	4.025863	2.184853	10.10117	1.667471	13.43449	19.50222	1.823922	25.19316	4.239371	8.194649	3.229821	5.73423	8.740692	1.90843	3.538863	3.914771	2.437863	1.67859	7.923908	2.844476	2.697321	3.839735	2.128104	1.371383	6.608855
ADM2	ADM2	9.288758	5.335478	2.385782	3.361988	5.021953	22.89658	7.309697	2.222102	2.389258	2.963785	8.359324	3.810102	6.777436	1.693596	4.055951	2.756582	4.181538	8.580527	6.502166	3.001339	8.560806	4.164623	2.546258	2.122517	5.929758	2.402962	17.7925	1.842429	1.838623	0.8826937	3.662969	5.819742	2.359848	4.599773	1.537352	4.239881	7.319119	3.853608	2.721675	3.497197	1.939965	4.859947	0.7512382	8.14215	4.504927	8.35497	5.770555	0.4984069
ADNP	ADNP	15.41353	19.10236	14.93937	13.39332	23.99958	15.78363	17.57135	10.96097	12.64781	16.04747	14.70648	15.93472	19.42425	12.2846	25.81561	22.8006	18.95879	13.46257	15.08992	14.62705	14.38894	24.53756	25.74394	14.75016	27.57925	13.54143	12.94687	8.363825	13.2149	40.23197	15.52662	19.71026	13.06886	22.05914	15.1277	23.78244	12.27311	11.62081	12.09715	6.018518	16.14697	10.60212	19.38007	16.59699	21.70248	12.94162	15.42648	34.07172
ADORA1	ADORA1	11.24447	0.6724809	0.264217	0.6148426	0.3280667	0.7864438	0.6580543	2.52018	0.463444	0.9259005	2.874265	0.8265638	1.743756	0.1019437	0.7508331	0.6688635	0.9439291	0.6953181	0.2601584	0.5108974	0.3830892	1.734065	0.4550359	1.563049	0.4285594	1.745608	28.21471	1.241262	1.200584	0.3226016	0.3626554	1.115582	0.23605	3.203833	0.3567767	4.550818	1.265337	2.965744	0.3722843	0.9849063	0.9786589	0.341294	5.105499	1.332801	0.3392808	1.984521	0.08085331	0.3132818
ADORA2A	ADORA2A	0.05140548	0.1021003	0.05338009	0.06468941	0.02384802	0.08932598	0.08316259	0.0842965	0.03705784	0.1176884	0.1439576	0.04329273	0.07212099	0.07642128	0.3450459	0.1467537	0.1359249	0.1172973	0.01625215	0.1712751	0.09655901	0.1091142	0.06773898	0.1571031	0.04630865	0.07841689	0.1086192	0.07157712	0.3750036	0.1477885	0.003815605	0.2445916	0.09437496	0.07950551	0.05782809	0.1072305	0.08984445	0.09840098	0.1464026	0.04317704	0.1538729	0.0901561	0.03895469	0.0832603	0.05758624	0.1172112	0.02204039	0.1588352
ADORA2B	ADORA2B	2.335096	5.384195	3.731225	5.718926	6.996888	5.212194	9.456586	6.055693	1.880622	6.031836	5.977195	8.118046	4.949172	2.302874	1.304425	6.603916	2.339293	10.88344	4.363148	1.261625	1.609002	6.00125	5.94346	2.252301	0.9831662	3.60896	15.30167	7.696213	5.410464	3.621649	8.773957	0.9341231	2.094136	4.660947	6.183546	3.820676	0.6702153	4.720747	2.436455	3.420695	9.990188	7.257149	6.029362	0.7589087	1.693232	3.349259	7.064285	4.132406
ADPGK	ADPGK	8.33879	18.65582	11.76028	10.2638	9.942994	10.00299	7.771353	11.344	12.5098	17.21513	14.34111	12.32927	14.67148	14.51887	10.88559	8.922454	8.929201	13.64736	10.17602	12.57044	8.662427	17.56413	8.528799	14.71627	5.341835	15.43252	10.58201	14.20241	10.24518	18.01824	7.647393	14.15379	6.981734	9.555273	12.20565	26.40564	9.68386	20.18281	24.90931	12.96074	14.09122	14.32189	10.36405	13.95029	13.33523	14.64782	7.172797	8.8453
ADPRH	ADPRH	1.834229	2.438923	5.248098	2.586062	4.290132	3.635875	1.538638	3.041008	1.830764	2.546804	3.542812	2.130592	3.882426	4.323377	3.92652	6.521532	2.092165	6.466227	1.358475	3.54165	5.000585	2.699569	3.387898	4.638968	1.034323	5.450348	2.565861	5.674046	4.05827	7.66586	0.6378732	3.843201	3.448183	3.997028	4.78408	2.225066	4.22587	6.263805	2.948509	2.895092	4.578536	2.833717	4.37099	1.272243	2.517197	6.233956	2.382974	1.921401
ADRA1A	ADRA1A	0	0.07320561	0.02417266	0.003313009	0.115418	0.0128093	0.02168267	0	0.03653425	0.01534223	0	0.01293365	0.008618425	0	0	0.2618858	0.01910937	0.02523055	0.01553699	0.01137072	0.002387329	0	0	0.08761085	0	0.01405617	0.01899504	0.03421373	0.005975035	0.2215611	0.005471556	0.02578993	0.01933331	0.02533566	0.04606953	0.00992051	0	0	0.01749505	0.01238313	0.007880461	0.02096487	0.02327534	0	0.009175372	0.03232313	0.06847922	0.0715845
ADRA1B	ADRA1B	0.3946025	0.2873749	0.6777988	1.426889	2.301375	0.538757	0.3830273	0.8134758	0.7711063	3.93628	0.604007	0	0.1304962	0.2212436	0.07283835	0.5035371	0.2764856	0.2122386	0.2091147	0.1759963	0.2570513	0.07087306	0.2412438	2.253052	5.167124	0.2601282	1.137674	2.705365	0.361885	0.3565462	0.2025168	0.05206657	0.2439468	1.417266	0.5813031	2.50353	0.6002408	1.409542	0.3826362	2.041663	1.259513	0.5878527	1.957914	0.1278258	0.1543659	1.152861	3.349923	0.613115
ADRA1D	ADRA1D	0.08427886	0.03836079	0.5108951	0.02083277	0.2777632	0.06712255	0.3067748	0.1266865	0.4316209	0.2251074	0.2351622	0	0.09032357	0.1607915	0.06481979	0.2548593	0.2202989	0.08373408	0.08955768	0.1144017	0.005003979	0.1261417	0.02423874	0.288573	0.01739894	0.1031189	0.1035182	0.09860668	0.1001921	0.04038301	0.03440609	0.1081143	0.02026186	0.3982875	0.1303619	0.1039698	0.1246378	0.06469909	0.1100119	0.07786724	0.1404021	0.1501405	0.1170875	0.1023784	0.03846421	0.02710045	1.446405	0.3069107
ADRA2A	ADRA2A	0.7011236	1.743291	1.336865	1.603762	2.236197	1.990233	0.6517771	0.9049431	14.09654	1.030179	2.592875	0.3110265	1.150667	0.5476049	0.309058	3.443191	7.528687	5.364794	13.93839	2.919076	0.9357107	0.4369825	0.4297732	5.325764	0.4795974	0.7462796	31.75579	3.158837	0.755755	1.06802	1.298703	0.4188312	1.479305	0.3362844	0.7014133	1.355494	13.80434	0.04131462	0.4507696	0.1643633	1.175197	13.62705	11.77597	14.41527	0.1432779	8.853165	4.343151	0.5741565
ADRA2B	ADRA2B	0.04650213	0.2328276	0.03494554	0.7069299	0.05191065	0.1444399	0.1316526	3.990534	0.07490305	0.226233	0.2257725	0.04936197	0.2466951	0.1267416	1.968879	0.08518474	0.05967158	0.09483474	0.03369191	0.1065198	0.1242459	0.04176035	0.08024453	0.4233924	0.05280069	0.09753842	0.1515816	0.08903082	0.05182736	0.06684581	3.194071	0.1789611	0.1090029	1.038371	0.06393702	0.8605034	0.07736714	0.1682939	0.09863864	0.06444663	0.05468399	0.2758042	0.1938143	0.244785	0.03979351	0.179437	0.1827654	0.2596586
ADRA2C	ADRA2C	0.2877626	0.5239179	0.4379034	0.4178983	0.4015392	0.1546992	0.3346037	0.3148779	0.4189436	3.891083	0.927396	0.1596721	0.1272157	0.6372415	0.1410924	0.7530526	0.09744289	0.1467131	1.03203	0.244134	0.5958616	0.1453611	1.800052	2.603225	0	0.2074818	0.4944952	0.2869463	0.0641432	0.1034131	0.06608053	0.387604	3.126176	0.4334735	0.1236414	0.2129973	0.2659779	0.1065098	0.62213	0.3988061	0.3489681	0.3657258	0.2873452	1.878896	0.4186227	1.231833	0.4382554	0.4104349
ADRB1	ADRB1	0.06868151	1.356746	1.994325	1.018637	4.170829	0.6695316	0.6111124	4.081048	0.8918349	0.400963	0.6991068	0.3075281	0.1236607	1.782063	1.280446	4.356758	0.2271852	0.9481428	1.170388	0.3029961	0.09297614	0.5489353	0.5546618	0.5387468	0	0.2737136	0.9539198	0.3681844	0.1224746	3.652943	0.6561035	0.3171809	0.9411859	3.141906	0.6799107	1.199752	0.2437711	0.560395	0.2689565	2.715937	0.3472927	0.39034	3.463683	0.2002354	0	0.4902874	4.113827	0.8937308
ADRB2	ADRB2	0.1935011	1.129432	0.5440147	1.575618	1.945875	0.6962186	0.432734	1.135289	0.8461925	0.4364894	1.494001	0.3031591	0.5050302	0.4032963	1.423456	4.793708	0.1720254	1.564192	0.5475899	1.86181	3.097961	1.078396	1.410268	2.646668	0.07989463	3.008209	2.213271	1.997623	0.9235325	4.695889	2.616132	0.9987466	0.16419	1.24258	1.373287	0.6023936	0.7574923	3.669977	1.084622	3.933166	0.9971907	1.516359	1.755292	0.7835235	0.1012995	2.854875	1.225763	1.32641
ADRB3	ADRB3	0.01328463	0.08465381	0.08385864	0.1116495	0.06779304	0	0.07522049	0.01409592	0.03292023	0.01520701	0.3736449	0.03589505	0	0.01448291	0.006130414	0.04635315	0.1098575	0.05418439	0.03850014	0.01803281	0.03786061	0.03579004	0.02750891	0.07443316	0.01097018	0.3343749	0.0903726	0.008478047	0.01184475	0.0763855	0.005423332	0	0.01916292	0.00627809	0.4109715	0.03441576	0.06876204	0.4545542	0.06936342	0.01227399	0.007811006	0.05541358	0.05536848	0	0.01818901	0.2434907	0.1670786	0.01290065
ADRM1	ADRM1	75.79048	56.1948	34.59248	47.60405	55.07413	36.92981	61.43183	50.73627	90.17793	47.77181	53.3091	38.99738	49.81231	49.04751	63.95507	36.27296	64.35369	37.45535	67.63623	37.09123	44.99881	74.98753	65.99699	32.32503	76.42544	40.7165	37.70702	44.52103	40.27629	2.051389	74.48195	67.50968	66.7837	43.38711	51.46801	47.8652	34.21386	44.78451	52.38545	31.32302	52.25972	37.85301	20.57599	69.25313	116.8969	55.1016	40.16745	58.90651
ADSL	ADSL	9.947023	7.256095	7.155516	13.54356	5.819119	14.205	4.519736	6.958797	5.662725	8.905228	8.7791	6.593976	13.75455	8.378784	12.00296	7.798556	9.629449	8.016649	11.40997	9.653253	9.632962	6.870613	13.44597	6.679865	23.35214	6.976535	5.461449	5.502075	9.653722	5.701448	3.11625	9.158428	20.71718	9.556141	9.481175	7.038147	9.513647	12.38537	11.88512	15.28179	9.238262	7.553815	5.858323	5.652082	7.626578	11.68657	7.154312	10.9265
AEBP1	AEBP1	148.0982	25.63527	33.8379	72.62203	112.8699	52.2774	71.60824	321.0239	31.31581	75.48002	128.2386	21.1964	113.1139	36.55087	71.94835	75.87997	194.2922	49.49046	58.90794	45.06697	53.91718	83.5518	87.15643	133.7852	60.26325	147.7867	45.16852	57.26361	69.21408	19.75964	8.90833	211.0499	97.03754	112.3071	39.78691	68.45904	174.3435	14.48351	23.9827	28.45509	199.6208	57.89909	80.42686	17.9343	41.39376	108.624	36.53716	40.56461
AFAP1	AFAP1	9.803275	5.840465	2.076432	5.042461	6.867415	4.534384	3.919867	7.062392	3.220384	7.719649	5.823597	3.759191	5.476465	2.141338	6.497958	5.624453	7.948216	2.86442	2.847307	3.05977	4.656019	7.013459	5.712773	6.002144	3.634117	6.216639	5.2874	6.018307	9.101077	7.370162	6.244263	5.665499	3.771148	4.637473	4.789116	9.65522	6.69596	6.767986	3.341216	2.478585	4.968503	4.687996	5.259573	5.040781	2.502167	4.335762	2.796279	7.204878
AFF1	AFF1	8.967654	13.47181	5.32318	5.547169	7.499838	13.28858	7.277458	6.193084	8.456479	8.896484	5.88799	11.16112	7.665974	4.496173	4.385962	12.38868	11.3657	12.80319	4.986186	8.771548	4.384876	11.13221	5.404794	12.10784	4.73837	14.06515	12.74665	10.43705	13.03204	35.52321	8.846833	6.157561	5.285424	8.175673	13.03648	13.00111	11.59618	6.792177	4.963987	4.746579	15.50692	5.34499	12.95069	3.572037	3.746982	4.043631	7.892859	11.26319
AFF2	AFF2	0.01678838	0.2585368	0.118592	0.1812121	0.1838401	0.02941584	0.06563629	0.0148447	0.131742	0.04804443	0.05246572	0.01620077	0.1277466	0.149472	0.01807697	0.1513278	0.08138415	0.05706267	0.05027614	0.1110957	0.03389101	0.02010198	0.02317615	0.05487094	0.0138635	0.0234758	0.2997956	0.04464201	0.01247394	0.4022155	2.628396	0.05814831	0.03430745	0.6730592	0.04328023	0.02692406	0.08896662	0.01288808	0.027393	0.03360756	0.04277482	0.05106251	0.07774621	0.03625568	0.02298625	0.1349605	0.1847515	0.1059703
AFF3	AFF3	0.3107605	0.4593537	2.041201	0.3924484	1.012744	0.1617328	0.2215047	0.0473387	0.9698507	0.3504466	0.3049484	0.2482205	0.205765	1.284723	0.04543543	1.563131	0.07019022	0.1853476	0.09273647	0.4949219	0.12386	0.07874819	0.0530942	1.160784	0.1295802	0.3194571	0.4177495	0.3770092	0.1646008	1.410901	0.04521927	0.07578274	0.05991702	0.06688678	0.8207025	0.1571424	0.4368244	0.3563279	0.2570427	0.574238	0.07960027	0.316846	0.4830306	0.1893724	0.05265916	1.234744	3.920475	0.2838508
AFF4	AFF4	9.77747	6.424881	8.866651	6.829173	14.57169	10.17836	4.554236	7.059939	17.04515	7.054528	5.879776	8.623455	11.73351	5.132094	4.410322	10.18452	12.62238	8.242476	10.80359	10.37613	12.76853	9.928459	11.42167	12.93197	9.314431	10.95449	10.9844	11.29745	20.1604	50.8041	13.53606	7.943489	6.3226	8.52327	10.2524	11.20041	12.26133	9.308687	7.041412	6.512808	9.902734	6.98369	19.26828	8.200515	3.643034	6.729762	11.9272	11.69803
AFG3L2	AFG3L2	8.534284	7.448561	4.538485	7.057762	8.797092	11.41612	5.216345	5.897826	6.999178	8.11339	6.133133	5.558515	6.064197	5.608248	7.275933	7.068296	10.79557	6.184969	8.754772	8.747676	12.43094	7.650769	5.907072	6.430872	20.27268	6.223363	7.24622	5.976934	7.938967	10.14596	8.173316	5.628409	13.86382	8.097068	6.623516	16.45032	7.402063	6.189864	15.0864	5.575548	7.479062	7.149039	9.64142	8.605105	27.83325	6.215246	10.90084	12.02493
AFM	AFM	0.0261963	0.01589819	0	0	0	0	0	0	0	0	0	0.006741176	0	0	0.02417743	0	0	0.01095872	0.01012259	0.02963279	0.006221525	0.007841697	0.00602728	0	0.00721079	0	0.01980089	0	0	0	0	0	0.05038378	0.008253283	0	0	0.02582735	0.02298325	0.04559315	0	0	0	0.01213139	0	0.01195579	0	0	0
AFP	AFP	0.03607518	0	0	0.005944915	0	0	0.00972693	0	0	0	0	0	0	0.1376521	2.247411	0	0.006858031	0.003772841	0	0.03264608	0.00428386	1.965395	0	0	0.01489507	0.06305654	0.7430528	0.03837103	0	0.01728576	0.009818245	0	0.04336499	0.2329963	0	0.008900758	0	0	0.02354504	0.4999607	0	0.0125399	0.0334125	0	0	0.01160023	0.03780928	0.005838743
AFTPH	AFTPH	7.352735	5.567536	6.775574	6.01022	7.520846	6.64398	4.227042	6.777872	12.30984	8.560635	7.563326	9.642377	8.949222	9.112406	9.272849	8.958046	8.402202	6.96976	7.160746	8.834616	10.46054	6.560265	7.922347	6.86617	6.624479	7.889367	9.490305	8.153156	6.889034	19.82006	10.80275	4.273263	7.788029	9.329229	6.897706	8.067998	8.768357	5.911338	9.784036	8.645532	6.508788	6.849047	10.50772	9.195951	3.72635	7.623959	9.764478	6.295527
AGA	AGA	12.02061	11.23613	22.07621	24.8283	6.999632	7.546883	12.40746	8.82958	24.33858	12.50229	9.830501	6.723828	9.166306	46.39012	9.404055	11.4403	12.43263	12.22214	15.46324	18.04216	22.4578	6.104598	9.662313	6.03326	6.786952	8.573436	13.11402	10.60247	5.577659	10.29812	8.265564	8.919493	18.81888	9.395191	7.583896	12.42717	10.08553	15.93505	7.620738	46.84741	6.357137	10.54917	9.484741	32.54409	4.814138	15.77216	22.57122	2.895172
AGBL2	AGBL2	0.06432738	3.409444	0.1998091	0.1201408	0.1276606	0.4986632	0.5492443	0.1327197	0.1416957	0.7118146	2.622974	0.9269997	0.5791053	0.6350637	0.1880046	0.2344288	0.06929701	0.1771584	0.08285641	0.1285533	0.06111006	0.4460972	0.1282712	0.4004702	0.04426686	0.2773499	0.8448223	0.5610541	0.1465742	1.890482	0.1458949	0.4346066	0.1185668	1.185601	0.8402317	0.5290456	0.1162725	0.235156	0.07930365	0.3433941	0.9203539	0.08944195	0.2681074	0.260474	0.08318245	0.5515978	0.1123659	0.6802077
AGBL5	AGBL5	6.635464	8.690974	7.663894	5.688021	6.208267	7.373189	6.216405	3.758445	3.562526	6.181824	8.494684	9.15993	10.88053	12.31678	6.678647	8.241262	10.19577	5.681199	6.784858	4.360063	5.470278	3.833784	7.101826	3.789169	20.16271	3.85874	5.431144	7.006465	4.702587	4.489257	7.979731	10.53995	8.212613	9.272453	6.315919	11.60193	6.198271	3.826835	11.86657	6.696096	5.251397	3.511992	7.239841	3.676554	9.694521	4.214882	4.081692	12.72166
AGER	AGER	3.849154	35.5553	7.883678	1.697715	78.89571	2.488544	29.67016	2.232307	7.948723	10.32422	15.13743	10.96849	5.338527	23.41933	3.89209	194.8949	1.458098	50.61538	0.3609041	23.01907	4.08011	3.244854	21.09855	36.45535	0.3817379	1.246662	44.2567	20.81979	1.076692	1.76299	0.7086627	5.024896	0.6123922	18.29744	33.76439	33.25326	2.874111	2.57003	31.34107	27.63125	5.04782	71.76411	62.37529	8.725087	1.705055	7.608351	52.74096	66.89737
AGGF1	AGGF1	5.830734	5.085406	5.084283	5.584882	8.844318	6.199142	7.518646	5.067178	10.31327	8.384178	4.780157	5.582479	12.90198	5.295109	5.800287	7.014413	8.307806	9.486497	10.04662	6.927379	10.6802	5.124697	6.306055	6.484595	6.198824	5.761033	9.944907	6.03593	7.630377	18.07917	14.02867	4.819296	8.181324	5.58801	7.899487	4.944668	6.672293	7.418098	5.327223	6.394332	6.446052	6.082391	9.728215	6.126288	4.594516	6.317072	7.897965	6.151946
AGK	AGK	5.447166	7.830418	4.07006	3.557068	4.085626	8.804383	7.044997	4.735009	3.954602	2.853899	5.419586	7.971413	3.991551	5.155403	9.723265	3.909892	6.650134	5.418216	4.368152	4.954444	3.823469	6.157659	3.6917	4.656289	5.390375	5.197955	2.945472	5.256467	3.970804	10.17924	3.521356	6.169155	6.73929	4.885394	3.787936	4.831641	2.6867	5.46703	5.168684	3.539528	8.211101	2.231577	4.220433	4.105927	4.110169	3.707178	3.166617	3.011072
AGL	AGL	3.712657	1.594697	1.352049	2.320159	2.217099	7.207549	2.176232	5.191708	2.666797	3.906826	2.025719	6.487442	6.149178	3.039454	3.387937	5.647044	3.535135	4.245322	2.836019	4.353698	3.10541	3.315303	2.625181	4.044078	4.525849	4.088583	2.198216	3.525869	5.510181	14.00676	1.492895	2.242443	5.563244	3.970218	3.970624	3.215803	2.528815	3.448894	3.141873	1.828874	3.043551	2.696558	15.44801	2.291679	3.355984	2.7612	4.357422	10.16852
AGPAT1	AGPAT1	23.71779	19.59649	22.94386	20.00411	29.66658	18.63951	14.71072	15.93002	16.41669	22.38092	15.39519	29.47117	20.02974	19.77969	12.76539	16.83758	23.67066	12.66141	10.96029	20.31323	30.28686	15.17848	26.32407	15.1082	35.12051	19.10692	20.18217	15.50483	5.725831	4.483782	16.58485	23.02791	21.71859	20.16277	14.1682	23.65903	17.01507	19.31732	31.40337	20.40267	15.67472	19.84286	19.34313	18.67878	33.76689	16.8046	20.40383	31.29137
AGPAT2	AGPAT2	96.18688	62.43219	137.1489	38.77051	65.68064	73.20062	91.62694	73.76467	77.37848	121.3709	45.73013	59.0617	29.60121	85.75809	30.14455	37.05262	25.545	60.82194	93.34914	40.19346	152.5938	28.94952	172.9016	127.9853	167.4168	24.3447	94.39583	55.90442	22.54323	1.879899	39.4098	77.07061	85.83345	45.46657	104.8065	78.55276	58.10163	30.96473	72.66474	41.12196	65.05204	98.63437	83.63678	323.3217	112.1049	65.18127	74.95682	223.4733
AGPAT3	AGPAT3	6.662868	13.99734	5.277913	5.102609	14.57519	13.53146	4.504126	8.669253	6.56659	8.318051	9.867095	11.03337	18.03015	9.40463	6.237436	14.43439	7.860008	11.94737	6.509271	11.51671	15.27613	11.91707	11.30174	8.352096	7.811177	10.72623	11.09748	12.3612	6.656799	7.181427	13.68455	8.796024	11.92567	9.351998	10.50612	6.404469	7.077824	10.77739	6.725031	7.074331	11.27441	9.547573	10.60862	8.569299	12.23636	6.870922	9.651141	11.49524
AGPAT4	AGPAT4	0.9563906	1.64769	0.3654007	1.462642	0.9778252	0.4014953	0.3759615	1.477146	0.6246172	1.358252	1.837596	1.076448	0.7471857	0.6382622	0.647577	0.6143947	1.311351	0.7711972	0.7149462	1.243624	0.2372225	1.372584	0.2899693	1.577535	0.3266096	1.284236	0.532043	2.102012	2.442633	4.355646	0.2463043	2.187734	0.5608578	0.5998157	1.204362	0.3225269	0.9484285	1.09689	0.5133636	1.003377	0.8119652	1.028795	1.012047	2.569676	0.7434594	0.9312246	0.6534098	0.5490023
AGPAT5	AGPAT5	7.634623	3.454068	2.343957	4.707121	3.597163	3.182503	4.33135	4.989246	15.03578	2.04957	2.314008	4.989651	5.342415	4.391949	8.277891	3.611221	4.399444	3.081797	6.503187	6.220867	5.16835	8.948655	7.807895	5.023788	10.00432	5.159468	14.05138	3.56145	5.192066	9.369006	3.712794	5.499567	12.76283	4.780342	3.606383	2.684625	7.411612	3.319745	3.260018	2.813794	4.215926	6.449896	2.946622	3.835038	3.545478	5.698212	2.400484	3.924316
AGPS	AGPS	7.455934	4.582938	2.822521	9.005338	6.431893	9.298484	15.18679	6.889065	4.895424	5.002155	5.5549	11.43075	12.62012	4.386086	6.186356	8.059041	6.30946	7.147609	4.935411	6.966787	6.758284	14.01387	7.906897	6.353122	11.80264	9.932854	4.92603	9.080209	11.258	22.50761	8.74012	4.467363	9.73096	10.91972	10.24643	7.028063	11.09709	7.392941	8.749547	6.307845	7.654586	8.600277	9.156198	3.132303	3.521749	5.746639	5.490578	5.766341
AGR2	AGR2	252.0881	404.8954	267.2705	268.1646	198.3639	231.3746	308.6662	305.9016	950.4268	210.6796	94.65404	28.40936	320.0479	258.2698	54.08889	115.0025	141.1213	59.4342	168.7703	113.5784	9.981329	95.77713	71.84766	22.99972	12.82537	34.71491	355.4031	26.73327	41.26718	80.19471	700.0121	235.448	3.884616	236.0061	96.57733	282.8162	298.1454	64.62664	813.6065	55.23511	14.36003	965.3892	95.67702	884.0822	111.7285	258.5765	525.9391	65.62646
AGRN	AGRN	53.49874	77.63525	29.30801	35.13267	38.71799	95.88155	66.14052	60.64086	30.1942	41.34539	37.4853	76.10987	51.96532	55.44308	44.41835	64.88562	8.114925	21.5306	17.98753	26.02479	29.95447	54.4996	87.33935	56.55452	9.376504	81.16899	44.23184	73.04069	46.55361	2.45592	17.72691	17.81851	12.40909	87.96227	45.73262	108.7973	19.07104	27.21344	53.89684	24.21289	131.6771	35.44948	25.33763	33.67554	23.14787	19.60891	37.82632	110.2812
AGRP	AGRP	0.05129538	0.5370009	0.1541904	2.713441	1.177949	0.1470722	0.3319379	0.1088559	1.932125	0.3816681	1.374037	0.1782	0.09895396	0.02796112	0.1420266	1.127583	0.2779163	0.7403163	0.08919536	0.3307392	1.662906	0.1381945	0.1593285	0.04790092	0.1482553	0.2689807	0.3634914	0.4255669	0.1829424	1.10604	0.1047044	0.1184446	0	0.2181719	0.5113236	0.1708561	0.4172267	0.5400462	0.4017449	2.417044	0.3619236	1.257051	0.3563198	0.4569508	0.1053486	0.94018	0.1612833	0.1245318
AGT	AGT	73.56402	0.1090043	1.038668	1.479936	1.058434	1.847379	37.94045	5.245516	7.553836	11.85646	11.47822	0.4952161	2.870917	7.785909	0.3867967	1.760752	43.92994	3.456317	1.050982	3.813869	4.351037	1.766589	11.15196	3.801798	1.200686	5.166684	0.7709382	6.539124	1.601445	6.737494	0.2444169	42.1057	1579.723	17.97874	0.658543	8.812427	19.64351	8.37437	4.957017	4.867807	1.860697	1.66342	9.826837	0.2909138	21.48879	4.257409	0.1210153	38.7463
AGTPBP1	AGTPBP1	3.606338	1.63245	1.736373	2.059445	3.386135	4.754788	3.607094	6.045064	3.46459	2.9565	2.741842	2.839221	2.444003	1.734416	2.200631	5.58983	2.405182	2.663775	2.943441	5.773128	3.796266	4.474902	3.71608	4.253144	5.274637	4.452042	2.249099	4.608082	6.968592	16.47028	2.526643	4.25678	2.964451	3.221096	3.80748	2.986505	2.722399	5.925993	3.578504	2.250645	4.343498	2.552668	5.302362	4.247492	2.227132	2.411139	3.124795	3.186179
AGTR1	AGTR1	0.1014109	0.08718863	0.9991783	0.2840996	1.056586	0.1507652	0.3736926	0.549976	0.6589726	0.3031127	0.2112809	0.02174698	0.09419309	0.2088321	3.473431	0.6801705	0.3887851	0.3570628	0.04571754	0.3059045	0.2368329	0.1770808	0.03888791	0.6629003	0.2047052	0.1299893	0.4215916	0.3883131	0.4922824	1.085221	0.01380003	2.731923	0.1706645	0.4313254	0.216895	4.653889	0.2916159	0.01482876	0.2500414	0.2186238	0.06625206	0.440636	0.3757033	0.7391381	0.05399698	0.4021823	0.5845709	0.4048609
AGTR2	AGTR2	0.2991578	0.8974588	0.1634996	0.1344516	17.98136	0.07797582	0.4509725	0	1.617455	0.5292378	0.2640801	0.02099542	1.512716	0	0.006275059	2.267959	0.01551029	1.651087	0	2.256526	0	0.006105749	0.004692996	11.4919	0	0	0.1503205	0.6074659	0.109118	1.563756	0	0	0.00980753	0.963933	1.13113	0.6491979	0.402197	0	4.845752	0.1005087	0.1119343	3.109023	2.040296	0.1101225	0.009309087	0.1442944	7.738689	2.456137
AGXT	AGXT	0.004394446	0	0.00264188	0	0.005606343	0	0	0.004662813	0	0	0	0	0.005651553	0	0.0202789	0.009199942	0.2030025	0.005514998	0.00509421	0.05070338	0	0.007892697	0	0	0.03265959	0	0.002491208	0	0	0.01263384	0	1.528827	0.05071146	0.01246044	0.003021021	0.006505398	0.006498832	0	0.00573621	0.008120266	0.01033526	0.009165176	0.006105143	0.01423517	0.03610063	0	0	0
AHCTF1	AHCTF1	7.52471	5.604352	2.15154	3.094997	6.948849	8.473913	4.631792	5.106452	5.081618	5.333888	4.080413	4.275728	7.288122	5.826889	6.063999	6.72538	5.787033	6.015405	6.00204	7.080726	5.740484	6.228183	10.31036	5.842307	10.70314	5.898351	6.086501	5.145722	12.64007	15.77642	1.60338	5.562538	4.453498	6.612902	5.934187	4.460265	6.07371	2.844671	4.192421	2.351333	5.004645	1.991489	7.445271	4.230981	6.966159	3.489765	5.433933	8.63796
AHCY	AHCY	58.48761	36.3764	65.64994	78.36364	33.26096	51.94944	64.40958	57.76124	18.29068	31.80224	25.70493	35.76297	61.70637	48.66039	48.91327	35.86751	62.57115	32.58326	82.64697	37.30538	36.37272	32.64485	49.57509	58.94505	124.7318	38.39823	24.27052	24.47715	24.61375	8.043624	36.03229	46.72538	53.18435	24.13735	47.75641	31.15297	26.61925	44.29652	159.1615	54.42398	38.79466	57.07704	25.34925	14.90692	56.90266	44.51375	49.81505	63.93642
AHCYL1	AHCYL1	31.2107	25.62108	16.8189	21.235	16.65764	45.50492	20.04426	34.85308	25.96816	27.72536	23.62637	42.8461	40.04049	26.22135	32.80221	48.33701	25.81674	44.20003	32.55547	25.623	27.95497	26.61025	38.05736	27.99299	24.77629	41.2771	44.3137	35.57099	28.9828	45.91141	27.66393	17.48008	32.58829	44.25618	57.69256	39.89747	27.45938	31.35014	28.4692	20.63581	21.49669	29.53164	37.81275	18.6712	34.10661	26.84734	46.45168	42.92476
AHDC1	AHDC1	9.27038	16.35482	3.092761	6.602536	5.02279	10.4351	12.21584	5.516701	4.298719	5.888866	7.322827	10.07141	3.739373	5.892018	3.358194	5.829247	3.421095	6.550714	3.713378	2.794746	6.517261	4.669032	7.402301	6.13603	4.806599	5.323451	9.973722	10.03275	4.008298	2.39285	9.31719	4.496979	2.938296	14.31531	4.735554	11.79231	3.963916	2.680688	2.762555	5.878721	16.45845	4.630929	5.233844	2.3946	4.704503	4.468792	5.022994	25.30836
AHI1	AHI1	4.099046	2.444625	1.898626	1.170704	1.539264	1.970604	1.012363	1.69819	2.606088	3.213169	1.60389	1.663036	2.958608	1.420881	1.788736	1.691797	2.887184	1.303724	1.009849	2.259565	2.023999	2.017412	1.128008	2.888186	1.959194	1.340893	1.85032	2.436379	1.810321	17.79012	1.760698	2.636959	2.17875	2.946664	1.634129	1.697801	1.498016	1.964034	1.257585	1.801054	1.651752	0.8427018	2.054613	3.456286	1.226635	1.064016	3.248603	3.230795
AHNAK	AHNAK	22.83933	45.28768	10.75555	16.17144	47.38256	70.16949	46.4956	69.98927	17.37537	49.60142	32.84254	102.8082	18.92124	18.59008	20.37678	65.46465	19.75302	27.90455	6.198948	31.0613	20.23266	59.91218	27.92177	49.24379	4.375066	89.39648	40.48237	42.15057	93.76449	83.58546	24.38907	19.05447	14.0811	36.61923	136.4125	26.4369	23.65158	28.94023	9.362524	8.201502	62.42715	38.84776	50.14372	3.813695	7.619293	16.73603	62.26542	35.93168
AHNAK2	AHNAK2	10.14555	0.9312776	1.700091	2.827057	31.2993	1.945449	4.571524	11.44744	0.5546159	12.85643	10.02452	31.5011	2.844781	2.904298	1.114699	1.179399	7.013127	3.882401	0.281957	0.588761	5.167638	18.02518	4.292964	8.675806	2.275738	25.12522	1.764687	5.362858	28.1271	3.943491	4.905933	0.245862	0.2062941	8.423999	10.65401	3.688726	2.335739	2.382133	0.5586746	0.3414236	6.610393	7.810571	2.500249	0.363514	4.91954	1.474261	10.01236	2.901255
AHR	AHR	23.58087	26.48752	23.04741	39.59828	23.27606	161.3671	47.12892	50.35403	34.09876	11.1293	17.19794	41.7389	81.66539	14.59217	16.90369	49.27714	23.84683	50.86439	17.78058	21.79663	19.45667	33.52923	42.32188	19.26237	2.689143	147.9017	64.46015	26.44455	33.66729	230.7922	30.86878	14.15588	18.41212	60.30449	42.98257	43.45692	23.47933	85.05017	28.61898	28.2556	15.90245	47.92776	83.291	10.61563	4.366072	51.18251	16.98652	41.67922
AHSA1	AHSA1	37.99989	34.91919	17.01487	29.8898	30.22229	21.43336	23.93635	21.96929	26.09051	20.29992	31.21161	38.32087	27.51685	40.6159	33.71561	21.30908	22.52091	29.43374	44.21274	27.41042	27.9222	47.07792	34.96002	24.91478	56.12857	27.64647	27.19423	21.18405	37.41924	8.465433	30.28815	26.68502	75.39011	26.07803	20.91893	4.880514	32.39907	28.52513	28.43227	33.57985	31.7342	31.91562	19.81689	28.34611	21.35018	28.3795	24.828	23.95986
AHSG	AHSG	0	0	0	0.008233947	0	0.01591772	0	0.03534464	0.01650908	0.05719594	0.04461386	0	0.08567879	0	0.207517	0.005811381	0	0	0.009653669	0	0	0.1645257	0.01724422	0	0	0	0.01416273	0	0.08909989	0	0	0.01281934	0.1201245	0.05509671	0.1316731	0.01232791	0	0	0.3261083	0	0	0.1823667	0.1504024	0	0.03420585	0	0	0.03234758
AICDA	AICDA	0	0.06871692	0.01134524	0.06219736	0.03210104	0.08416716	0	0.02669853	0.01247059	0.1800188	0.2527522	0.1456873	0.1213496	0.01371576	0.01161138	0.07462634	0.05022544	0.04736702	0.05104513	0.5251369	0.008963789	0.0395433	0.02605178	0.2114714	0	0.03958291	0.07845347	0.08831866	0.05608669	0.1446788	0.02568031	0.009683435	0	0	0.3027131	0.01396833	0.09302822	0.02483519	0.09032275	0.03487152	0.08136987	0.01639949	0.04369636	0.01018854	0	1.383559	0	0.01832597
AIF1	AIF1	4.821926	15.30749	10.67229	27.93812	14.18421	22.01472	10.93106	27.63508	17.47456	8.38501	38.19381	27.63441	13.35062	5.357315	17.85795	42.1049	22.53424	45.86793	10.36064	45.91142	25.28535	35.8279	18.14668	24.49314	12.18648	77.62665	20.11856	43.1799	25.11114	13.90698	3.824172	36.87749	22.74958	5.239696	48.29827	29.24627	31.18119	147.7914	44.0194	27.78048	37.66974	32.11591	11.98999	13.60526	8.998998	40.20499	5.48022	11.64673
AIFM1	AIFM1	20.65578	13.74253	11.35611	13.64887	11.11557	16.75591	8.610605	12.03717	15.38677	12.90457	9.922906	12.82563	15.82449	13.90552	13.86714	12.88004	19.97399	14.70201	29.96385	18.92702	17.70687	13.15233	9.266368	10.79292	8.716994	12.46931	18.88008	9.963244	8.434277	6.662648	24.52089	15.34655	27.36758	10.59907	10.49625	13.18327	12.84126	12.4568	18.49088	9.769441	11.61881	8.205026	11.97278	19.61262	41.63899	10.7835	23.62098	15.72467
AIM2	AIM2	0.3608805	1.473902	0.5453227	1.610521	0.7217142	12.37915	7.921072	7.968861	0.7734371	2.277645	13.61192	12.16802	2.295495	0.5316649	0.9001852	5.860363	1.585326	32.80482	0.3957332	11.96862	3.808205	49.86481	13.02702	10.25571	0.5396356	11.82476	2.405231	15.2377	32.71574	5.80448	1.353808	5.300078	0.956715	1.189212	5.799991	5.147436	4.500362	7.624491	2.075249	0.3784836	13.07537	0.9611699	0.6504211	0.3791416	0.2537317	7.470701	0.2453369	0.435694
AIP	AIP	33.21563	47.33534	43.85948	53.49246	33.3519	28.86728	71.17051	48.08664	26.94341	35.4372	43.44679	35.17996	23.20269	39.48117	32.53044	27.95703	30.92249	36.00987	46.31661	32.22623	44.02855	33.86305	56.93786	38.2476	53.84133	31.62715	36.33904	27.74002	22.96798	1.92361	55.56667	47.1219	53.82471	27.14815	51.38591	24.67412	50.55298	39.51418	75.68833	56.40983	33.91739	49.98795	22.27625	56.25632	54.78635	67.47294	27.34893	52.75757
AIPL1	AIPL1	0	0.004476228	0	0.004861851	0	0.009398842	0	0.03652205	0	0	0	0.01518414	0	0.01072135	0.02722919	0.003431413	0.005608613	0.006170985	0	0.003337314	0	0.004415751	0	0	0.00406048	0.01031374	0	0	0	0	0	0.0756936	0	0	0	0	0	0.01941321	0.006418509	0	0.005782301	0	0	0	0	0	0	0.004775022
AIRE	AIRE	0.01256616	0.02669183	0.0151092	0.004141615	0.005343883	0.01601299	0.01355283	0.004444524	0.00830395	0.04315371	0.08415168	0	0	0.02283272	0.01932954	0.03507699	0.01194438	0.01314204	0.009711451	0.03411509	0.02387533	0.0225696	0.002891239	0.1016999	0	0	0.004749166	0.02673177	0.01493887	0.04816956	0	0.2837135	0.04833741	0.03959035	0.002879592	0.006200849	0.03097295	0.005512443	0.03827369	0	0.02462855	0	0.01163866	0.05427501	0.01720529	0.04040737	0	0.01220295
AJAP1	AJAP1	0.02369387	0.0143795	0.1130058	0.08746237	0.08463884	0.04528946	0.01788799	0.00502817	0.02505175	0.02893071	0.03808092	0.00975555	0.0731326	0.01894279	0.007289287	0.1510167	0.0378361	0.02973564	0.01648011	0.03216251	0.004501766	0.02978897	0.004361214	0.08555363	0.009130761	0.0132528	0.1047699	0.01814528	0.08731981	0.1634853	0.003869125	0.06322139	0.0113927	0.09704344	0.01954641	0.0210454	0.1004487	0.01870898	0.03299026	0.07005227	0.05572544	0.01976664	0.1009472	0.007675287	0.01730192	0.06399902	0.01986626	0.02147509
AK1	AK1	5.547094	4.969427	17.95511	6.378249	7.573655	12.94823	5.03968	4.240933	6.641815	3.288438	4.093568	8.059899	2.711841	13.30438	1.268033	6.921688	5.799184	3.835775	13.83176	4.851938	5.538375	1.537325	4.290338	11.18335	4.811227	2.388654	6.330939	10.5405	1.572194	0.6970499	5.009008	5.677644	4.122685	2.416606	7.177319	2.338443	5.443616	5.608017	5.581648	12.12373	8.657125	7.470159	5.103643	11.4359	2.856909	5.400733	11.11156	7.020625
AK2	AK2	47.21647	36.64732	52.3699	40.3931	30.52921	31.79077	22.71644	13.91908	19.00918	21.58827	18.1422	31.24756	31.44864	38.66251	13.83748	24.50703	22.44789	35.90375	37.41821	22.59494	23.08567	26.30144	23.99208	27.37534	23.77566	24.5726	16.30652	25.67404	19.23732	18.70925	58.53946	24.63885	18.20193	17.82185	19.20996	25.33287	22.03605	25.6116	26.57372	50.1175	27.37173	19.53106	27.69342	18.74757	35.99189	21.96883	24.79147	26.42787
AK5	AK5	0.0169922	0.005156169	0.005107736	0.05320351	0.08671317	0.01082653	0	0.05108473	0.01684313	0.01945108	0.03034439	0.002186327	0.01821092	0.009262449	3.444958	0.03162117	0.7607315	0.01243963	0.013132	0.04805318	0.0242135	0.02543253	0.02345752	0.05289248	0.09354538	0.1544452	0.00642191	0.03253247	0.0858526	0.2605431	0	0.01307872	0.07761825	0.06959525	0.02141611	0.008384903	0.03769398	0.02236208	0.01109023	0.005233165	0.03330318	0.02805618	0.003934504	0.04128282	0.003877553	0.2130944	0.01335675	0.008250526
AKAP1	AKAP1	17.70395	26.03145	20.85471	21.54195	18.02554	34.24936	24.84806	13.4592	25.33364	24.67795	9.415601	35.13242	14.4695	17.43724	22.35552	18.575	20.1273	17.38796	32.77889	14.04064	30.42274	11.97454	17.61359	14.98015	17.82339	13.36006	49.24768	14.42061	10.25155	12.91755	16.94709	11.18506	18.00938	17.22027	22.01625	11.51115	12.26438	11.45355	14.09406	12.27285	13.63172	23.74729	22.90671	13.70836	23.39506	8.927865	37.75466	12.30735
AKAP10	AKAP10	3.843789	8.105735	4.813627	7.045628	5.857778	5.361663	4.426762	5.120675	6.261975	8.045867	4.287403	5.738226	6.388436	5.375825	3.320009	7.877885	6.233011	5.531538	4.722938	5.277982	6.090703	5.796625	4.293586	6.899551	8.277416	5.213832	6.482132	5.127925	7.229132	12.70078	5.009535	5.164199	5.363877	4.744698	5.571126	9.378995	5.038923	6.803185	6.288921	3.27876	7.21503	5.062076	3.784693	6.336988	5.273893	5.560037	7.980862	7.669475
AKAP11	AKAP11	4.191556	2.835702	2.352466	5.464696	7.648287	5.844696	3.575844	4.403519	7.73589	4.592341	3.238184	5.520208	5.522722	3.277562	5.616837	10.47343	10.07004	4.06551	4.932287	6.440458	3.625383	5.750879	4.848353	8.56988	3.81363	5.104386	8.825051	4.578487	8.636875	29.34836	4.335167	4.299572	4.088781	4.208156	5.761725	4.969593	6.636963	4.024052	4.009417	2.255717	3.581803	3.452317	5.422613	3.816796	2.707219	4.904759	5.089675	4.626679
AKAP12	AKAP12	6.449415	0.4081402	2.043095	3.371305	5.759908	2.223867	3.249429	3.325305	11.2969	2.276137	2.359898	0.8774157	13.54432	0.9531284	1.183441	6.837872	4.988614	2.308343	9.433218	11.75642	0.493534	3.782671	1.536499	6.686225	0.9811162	5.97155	1.832533	3.238942	6.431951	8.178496	3.660641	4.058202	2.903814	3.008686	2.954284	1.755521	5.649126	1.705183	20.39256	0.6917722	3.300443	4.435769	4.970558	0.4465953	4.76356	3.152951	1.170037	7.62793
AKAP13	AKAP13	4.913202	11.09231	4.224703	4.470078	14.18564	10.23532	7.806219	6.061107	11.32143	27.62427	6.317737	17.98481	8.99282	10.5579	4.301809	15.45155	7.164116	9.210853	7.49665	9.999318	9.155949	8.947627	6.877319	22.62005	3.444449	9.717738	19.944	13.49912	12.68285	31.74777	4.848561	8.329282	3.707382	4.40635	14.86032	10.5789	9.487961	7.077495	9.330585	5.011667	7.549022	14.37315	34.32654	3.970294	9.544857	6.923485	21.99497	8.920296
AKAP3	AKAP3	0.1121842	0.753777	0.1027711	0.3222037	0.2657985	0.5514004	0.8988023	0.2437388	0.09531431	0.3974842	0.2933501	0.4454028	0.1442764	0.4542691	0.08874727	0.5181873	0.1675665	0.4391317	0.3158313	0.3807022	0.05709284	0.1966923	0.2212413	0.329247	0.0264684	0.4033831	0.3119288	0.2454658	0.1238403	0.3685996	0.2835125	0.2138117	0.1078828	1.368326	0.3856125	0.2332943	0.2449092	0.1195154	0.1045983	0.4639554	0.8103812	0.2005494	0.4007724	0.07787236	0.02925713	0.2885888	0.1175768	0.0881908
AKAP4	AKAP4	0	0	0.007744999	0	0	0	0.0104208	0	0	0	0	0	0	0	0	0	0	0	0	0	0	0	0	0	0	0	0	0	0	0.01851884	0	0	0	0	0	0	0	0	0	0	0	0	0	0	0	0	0	0.006255247
AKAP5	AKAP5	0.2008523	0.8904637	0.1144769	0.3662375	0.3028328	0.752877	0.8144452	0.7279233	0.1990903	0.6031588	0.6393332	0.9041684	0.5501657	0.2104379	0.4766739	1.070343	0.4507553	0.8151295	0.1935257	1.209179	0.9757159	1.897415	0.9020411	0.643066	0.4458825	0.6729674	0.227726	0.7191443	1.753612	3.997096	0.07454194	0.955672	0.3386418	0.3599539	0.8768887	0.4131803	0.4976304	2.69475	1.137243	0.3277639	1.334328	0.3889813	1.348096	0.1901197	0.06428623	0.8656128	0.1599307	1.157615
AKAP6	AKAP6	0.4226959	0.3640176	0.216538	0.3335691	0.2025415	0.6031241	0.2600471	0.3505957	0.2409672	0.4543314	0.9688045	0.4458188	0.19269	0.461905	0.05403071	0.4480046	0.233146	0.7197598	0.3048155	0.2080946	1.223046	1.159277	0.237657	0.2038482	0.3924805	1.036456	0.5523774	0.3546115	0.268948	3.05805	0.5492813	0.05346042	1.180822	0.750268	0.6200575	0.1960964	0.4959825	0.5092673	0.1230447	0.412541	1.522707	0.1179587	0.7168257	0.09160557	0.2418232	0.4517932	0.5693673	0.1647695
AKAP7	AKAP7	0.2720266	1.774034	0.6702403	2.27961	0.984245	1.244502	1.111017	0.8044042	0.5613821	1.225144	1.039252	0.5439457	0.7914515	0.7000843	0.2881043	1.776959	1.091066	1.245239	1.452649	1.498203	1.560059	1.217437	0.6956529	1.749027	1.539295	1.590133	2.540701	1.912481	1.264401	5.153935	0.2840029	1.99079	0.3730968	0.4973608	0.8308075	1.003448	0.9298905	2.470736	1.100181	1.788164	1.242846	1.125391	1.70375	0.9967567	0.3663467	2.366047	0.8903617	0.4330556
AKAP8	AKAP8	9.122362	12.49806	5.355358	4.609105	7.302921	6.216242	8.552229	7.061167	7.220306	8.218193	7.874453	7.697407	6.75175	5.400245	6.950157	8.721428	6.165068	6.096326	6.963633	7.222307	5.547393	7.815324	6.642971	9.762422	8.082973	6.247315	8.129537	7.224792	8.735502	8.19575	5.53777	8.797804	5.737277	6.651985	7.757586	6.762356	5.693128	4.964158	6.215824	2.663364	8.694563	4.147635	7.825931	9.219778	7.850043	7.198464	7.005725	14.15618
AKAP8L	AKAP8L	9.328853	20.22503	5.970059	4.137238	5.254595	5.521223	10.0135	7.083263	6.456474	9.729674	8.889215	7.475772	4.766279	6.953993	8.542281	5.656982	7.194244	6.395887	4.658358	6.001783	6.091667	8.149025	5.797662	11.51692	8.48699	7.239663	7.048446	9.042277	8.156115	3.814013	5.862984	11.15488	6.731158	10.15139	8.619041	9.653966	4.961841	5.278232	5.018899	3.520347	11.32396	4.110077	5.813181	10.43128	7.307822	5.825904	5.12307	14.11499
AKAP9	AKAP9	5.15427	8.220458	2.392902	1.806582	4.252934	7.176186	3.215268	4.047546	5.169851	5.850858	3.484802	8.028797	3.890059	1.310362	4.112511	6.010331	5.218144	3.738672	1.873589	5.814108	3.024522	7.561489	4.119954	4.829265	5.304813	3.620253	8.308349	3.050398	7.207149	26.43165	4.080097	4.187498	2.950705	4.501436	5.876523	3.569795	3.976757	2.495171	3.842985	1.298407	8.976566	2.215621	6.247349	0.7999685	3.36649	1.679536	4.354331	7.169373
AKR1A1	AKR1A1	68.05768	37.43588	39.42819	86.67921	35.7639	41.00661	45.76754	42.32243	34.02904	56.89157	39.58058	33.92351	69.09284	44.53159	168.4701	28.12386	30.22056	48.6903	34.68035	48.04074	54.47558	34.38728	43.06748	32.5978	50.69463	42.87806	42.14462	37.0065	25.39201	16.08262	58.44879	40.9595	25.75665	75.61247	35.56946	56.16093	32.46943	70.63596	45.60725	103.2765	51.85109	45.45709	29.61279	45.71963	37.0325	56.98025	36.81611	51.24455
AKR1B1	AKR1B1	6.044418	6.106755	15.49765	9.713706	10.14291	10.25391	5.768373	6.930495	8.612959	6.808773	47.46884	8.481151	32.44363	10.93213	53.20663	15.06401	128.4533	18.36626	14.23727	173.7217	14.19379	22.00558	7.169103	60.3539	20.51363	17.19248	8.449591	14.65081	45.29095	7.326538	13.03074	35.89174	88.56461	17.75627	11.37283	19.6237	11.74967	23.77919	25.74548	31.57836	15.38053	17.97166	10.98583	6.538233	13.64896	24.50103	5.092102	6.010083
AKR1B10	AKR1B10	0.7977255	0.02045616	0.4660722	0.2110752	0.2723481	0.08590455	0.05452993	0.09537378	0.6904944	1.954938	0.4815432	0.1994986	0.9392304	6.822706	204.6353	0	0.0256311	1.135095	3.3213	11.69018	0.02401566	0.3935057	0.03877642	0.4406665	0.09278103	48.61802	22.22297	5.721953	0.8615288	1.550485	8.788349	0.9339739	357.368	3.090268	0.02317213	0.149695	0.3821678	0.08871746	0.8653026	0.6643719	0.8323827	59.26845	0.09365654	0.036396	0.5230383	0.1083863	1.695694	1.058349
AKR1C3	AKR1C3	8.74562	0.3406994	6.980155	6.065424	8.171908	0.896274	12.30422	2.592659	27.5972	12.23697	1.451924	0.2258287	50.07967	93.52042	104.1847	1.401941	0.5765451	6.124899	139.3873	14.72693	3.999833	1.788651	8.195301	9.295702	98.5532	20.62682	20.30709	33.52635	1.434502	6.295096	33.60633	4.198444	160.048	28.93731	3.572479	10.89615	7.615151	1.545534	34.17481	54.9523	1.522675	42.32323	9.914969	10.56285	0.7598054	6.199876	51.74312	23.73232
AKR1C4	AKR1C4	0.04095054	0	0.0246189	0.02024501	0	0.01956864	0.03312442	0.06517706	0.2942869	0.12891	0.04113496	0.0158069	0.8821413	0.1339329	18.26425	0	0.01167728	0.00642408	3.94013	0.09032893	0.02917681	0.1746806	0.007066466	0.03824065	0.02536209	0	0.1567001	0.026134	0.03651202	0.5592225	0.07522961	0.07879806	30.70196	0.1257914	0.014076	0.06819962	0.09084104	0.01347294	0.2138162	0.03783518	0.02407781	0.4270378	0.04266902	0.01658167	0	0.0592557	0	0
AKR1D1	AKR1D1	0.02534088	0.01153428	0.02285188	0.01879193	0.04041171	0.04843761	0	0	0.03139822	0.03625985	0.025455	0.004890786	0.06518015	0	0.02338793	0	0.144522	0.05962991	0.03672015	0.03439818	0.009027547	0	0.004372847	0.1893116	0.005231494	0.01328815	0.07542007	0.08086078	0.01129712	0.07285394	0	0.1462847	0.0365539	0.0179635	0.004355232	0	0	0.02501184	0.02480869	0.01170652	0.02234963	0.02312259	0	0.01026101	0.06071824	0.0122228	0.009959623	0
AKR7A2	AKR7A2	12.90553	43.26735	37.98617	58.87404	19.73507	19.70509	21.69701	15.66658	17.15457	16.98963	19.7457	31.42652	18.30946	27.7434	14.46981	25.07573	26.49787	22.44429	21.65649	17.33899	25.17858	15.33418	35.76094	17.75363	30.19971	17.72319	27.05036	20.22164	16.83338	5.693529	38.24987	16.91956	45.16735	29.18959	17.43405	23.30704	15.53861	18.95309	22.59058	66.88669	22.91309	49.50683	14.67373	25.46469	33.92388	27.19168	24.04217	36.76414
AKR7A3	AKR7A3	14.44976	2.764332	10.31968	2.571934	2.587583	2.146509	5.04235	0.8754309	28.55513	0.8394982	0.6138971	0.50424	0.2652661	10.60619	1.427741	0.1359421	38.45955	5.968083	22.91434	0.754399	2.53096	0.4219108	12.67099	0.984462	7.172636	0.1922819	22.79475	0.5996607	0.2247731	0.2964963	0.5613625	2.681235	77.8866	3.82321	2.253	0.602204	13.28595	0.1206419	2.647522	0.8893258	0.4581543	63.20126	0.2069572	34.11297	54.77152	0.6853562	0.4863965	0.3672159
AKT1	AKT1	22.50545	37.2017	16.06604	11.72848	19.40634	18.02924	14.23123	12.50805	11.95445	12.05917	20.40607	14.94018	7.886092	14.77485	14.67743	14.42637	23.90015	13.82687	12.32011	13.67809	12.18876	20.27837	12.56432	14.92442	13.90941	13.15267	14.23916	10.64313	22.9931	3.204827	12.26787	13.74157	15.92297	10.23249	9.572643	12.64176	12.73155	13.93553	12.39474	12.39165	19.76219	13.12304	9.655546	14.93889	14.87818	10.41148	19.50089	16.77478
AKT2	AKT2	6.58548	7.927633	7.737991	4.803994	7.831314	10.90375	5.996341	11.67006	5.452891	13.04645	5.976708	5.446194	10.06838	3.338969	10.55734	7.882548	8.675523	5.485014	5.580946	6.830489	10.62381	12.21884	8.615297	8.599584	9.616052	9.297104	6.665718	5.842099	5.789194	3.357202	6.003685	8.026988	5.322186	4.26455	7.446309	10.54575	6.142588	7.275646	10.31276	4.265038	10.03232	5.032671	6.072856	4.029699	7.744392	6.525063	7.990684	10.71846
AKT3	AKT3	1.311148	0.6815063	1.398698	1.84032	3.086909	1.593047	1.973935	2.670526	2.730486	1.496145	2.124457	1.07447	2.122408	2.087756	1.023051	2.678552	6.406699	1.930975	2.083315	4.205213	1.234765	2.035468	1.698681	4.515153	17.55917	2.954013	1.212241	2.441633	6.025883	13.08026	0.2144434	5.583903	4.811813	1.385851	1.48569	2.207331	2.923825	1.461502	1.376745	0.9515418	2.310327	1.345717	3.600022	1.570955	1.084478	3.3875	1.046886	1.435921
AKTIP	AKTIP	6.987393	5.873913	10.70675	5.977708	4.993009	5.155198	6.910395	5.415698	6.261489	7.067153	4.727167	4.577127	2.95505	3.326309	2.736001	6.808175	8.019392	4.212018	4.012911	5.131005	5.464207	3.172966	4.927006	6.282295	12.50125	3.950428	4.531298	3.110655	5.635591	5.837022	15.50675	5.038914	4.482674	8.843635	4.337462	6.922895	4.69045	3.817022	5.787202	6.988293	5.536925	3.073706	7.525266	6.039973	14.07454	5.66859	5.098655	5.699028
ALAD	ALAD	12.01329	5.033093	7.735225	5.723305	11.06203	9.793912	10.03867	12.05013	14.9872	14.17032	11.11279	10.19712	9.664404	11.52355	6.975483	16.73118	5.113259	14.48192	17.46367	12.1142	11.48996	11.19088	9.212238	11.3248	13.02469	12.04222	14.42541	15.97584	9.964397	6.116167	17.65233	14.56439	7.152828	8.329147	11.32428	8.274987	11.26449	7.540029	7.319664	7.353555	11.74551	14.63333	14.32982	14.33051	14.40237	9.422833	16.99443	12.02119
ALAS1	ALAS1	14.88157	31.72956	38.7825	27.33513	18.92645	40.95466	24.98755	16.15111	30.22197	26.65814	20.47992	55.12242	25.61763	18.33822	13.13567	28.65862	26.84947	27.06409	20.07275	24.5689	26.17156	22.73147	18.37851	17.6632	40.00589	23.82389	32.58901	20.43423	17.49856	10.95142	21.60725	17.31807	41.09391	21.91625	29.58674	52.09581	33.17192	31.85778	34.22135	26.91348	26.98586	47.01537	19.94481	57.7554	34.78433	20.67655	22.6058	45.23012
ALAS2	ALAS2	0.1010043	0.008358842	0.06072239	0.2996053	0.03514342	0	0.01485476	0.01948593	0.1547282	0.1997078	0.02459616	0.0354433	0.09447151	0	0.02542369	0.1922331	0.0785508	0.07490344	0.09579932	0.02492821	0.006542222	0.03298363	0.01901389	0.1371933	0.01516496	0.1155584	0.1301347	0.0937591	0.04912185	0.290383	0	0	0	0.1041445	0.0189373	0	0.1086346	0.1087558	0.1438299	0.05090197	0.09718004	0.6654856	0.08929702	0	0	0.03543124	0.1010477	0.01783361
ALB	ALB	0.09864145	1.125095	0.006976691	0.09753216	0.02220789	0.05545511	0	0.0677247	0.03450922	0.1793365	0.0621714	0.03135635	0	0.02530328	0.0428421	0.02429526	0.03309198	0.389588	0.1345282	0.1457123	0.02480504	28.3518	0.01201529	0.01083693	0.004791535	0	961.2445	0.02221816	0.07242939	0.1000906	0.05211345	24.28654	0.04184972	0.7677972	0.003988964	1.382949	0.08581075	0.02290839	0.04544464	0.1822744	0.04094013	0.01815258	0.3627562	0.02819424	0.02383369	0.01119489	0.03648814	0.07325141
ALCAM	ALCAM	16.72617	29.829	46.8088	28.35599	62.2164	17.22724	39.7719	29.64792	57.89816	26.75769	30.77349	31.38804	76.39064	44.61711	24.32205	23.88172	36.80534	49.06457	34.7798	36.50564	30.00305	31.42613	14.03389	14.68644	7.965413	31.49359	38.24077	20.35239	19.42034	123.8193	60.15329	1.974792	20.39086	88.96174	22.04029	53.56441	29.96321	42.64103	9.128043	83.57306	21.09418	15.98353	44.0859	10.14586	9.731462	28.06817	81.25015	15.9856
ALDH18A1	ALDH18A1	73.5977	18.04618	23.86996	24.97692	32.12789	25.61936	24.40215	34.704	58.48543	30.88192	20.78762	16.48487	71.1242	22.28123	19.00192	31.70551	23.27911	37.60535	51.22656	40.94288	25.43471	19.905	56.07254	29.89119	55.76563	25.15563	34.18029	20.9127	38.25435	15.66171	40.09054	46.47932	18.5158	30.37222	30.12851	32.82801	39.65855	13.39346	51.14194	13.643	20.51551	21.75495	32.13104	31.7036	40.49964	22.66702	33.19361	30.62946
ALDH1A1	ALDH1A1	2.936818	7.863895	13.31003	118.491	20.99749	24.51823	9.012655	6.859949	62.05932	5.802444	22.01594	12.82281	88.41767	13.36174	2690.586	23.61904	69.19657	22.51548	88.18938	21.23484	8.257092	15.67588	5.236333	17.37971	8.246694	10.01179	141.1171	25.15948	10.10608	30.07528	4.430705	12.4086	536.5248	13.46286	22.68605	13.92852	10.2731	38.83016	30.94649	39.24574	19.8073	135.3441	25.93288	122.7495	0.7156855	34.14272	11.59111	8.969893
ALDH1A2	ALDH1A2	0.1045421	0.05172167	0.09427393	0.9842288	0.3160353	0.3301477	0.1911857	0.4557632	0.07884514	0.2315357	0.477885	0.1105328	0.1022976	0.2923627	0.06502277	0.6423153	1.669405	0.4820161	0.1238238	0.4426896	0.05181573	0.2102142	0.05019797	0.2928723	0.08445205	0.2049769	5.805381	0.2813724	0.3080019	1.391696	22.90345	5.310693	0.1475224	0.2040634	0.2062325	5.065054	0.6621113	0.3349765	0.3292892	0.1931779	0.2913047	0.5474598	0.8430175	0.1398768	0.06534499	0.8769458	0.3287022	6.199368
ALDH1A3	ALDH1A3	1.982568	2.818441	1.034742	5.994944	3.408518	7.027564	1.224725	2.964551	0.7874164	0.9676291	3.769293	0.8910686	1.427666	1.032585	2.362418	4.328262	3.984491	3.766247	0.3069606	2.281047	0.3023454	27.41035	1.762121	3.671043	0.4485381	10.60261	1.814817	6.278558	14.99504	6.78315	0.9202377	4.363627	5.709865	2.756236	13.48707	1.32675	5.527564	0.5227137	2.10046	1.492995	26.90683	2.304639	1.462072	1.116194	0.9668032	6.287756	1.974687	1.443948
ALDH1B1	ALDH1B1	20.77717	3.08932	5.532748	11.33021	11.35785	26.75313	31.98956	30.04118	6.334944	5.603927	30.46405	12.09781	16.47963	6.159253	22.50268	10.80644	14.47377	16.33811	20.69251	13.22112	24.17921	17.53364	16.57346	14.31147	14.37081	16.63582	5.075906	12.83957	33.11855	10.54661	7.837653	16.92169	17.5621	15.95313	8.804744	20.53047	18.50603	6.736971	5.489291	5.526898	19.04423	5.301714	12.02209	4.471794	6.361555	15.30208	7.696254	16.1053
ALDH1L1	ALDH1L1	0.09860294	0.04032751	0.2190735	0.09184226	0.05287061	0.1147232	0.1780123	0.004548895	1.6233	0.5758081	0.6067226	2.481117	1.321397	0.04206403	0.3125787	0.05584554	0.01303986	0.0179342	0.1921638	0.331704	0.2514872	0.07186545	0.01380929	0.1040881	0.001180062	0.008992179	0.06885979	0.05289505	0.8587701	0.3615387	2.254211	0.02639781	0.1319267	0.2674324	0.07466275	0.1840475	0.8284342	0.2933784	0.8132951	0.3749689	0.1949334	0.02831399	0.6631	0.01620195	2.484872	0.6231009	0.1100824	0.2012199
ALDH2	ALDH2	12.61165	11.67713	9.236262	36.64607	18.19606	32.46432	21.84761	7.501619	26.09108	111.8817	12.77105	7.241447	12.72458	59.53751	30.61751	20.77856	21.02931	28.80126	24.89545	19.26331	23.48682	11.06134	13.54609	16.21231	4.751092	18.68962	21.4189	26.81139	9.432904	9.771568	43.27585	15.92294	16.66257	10.44724	20.06474	18.74002	11.9133	12.93075	18.10705	24.9919	12.78952	23.76791	31.43509	36.61546	12.48146	20.07717	32.75103	11.33486
ALDH3A1	ALDH3A1	0.1400345	0.3050358	0.8508883	57.5152	1.926902	1.051552	0.3802713	0.4722925	0.1487208	1.860608	6.222759	0.08494089	3.6469	404.0734	219.1261	1.001656	1.169427	0.2102632	3.629312	0.7976803	0.2743759	0.2784583	0.7111267	0.4390062	0.9787902	1.762339	6.889527	2.655503	0.07134662	0.4601066	16.92985	0.076988	4.638741	13.67047	5.315404	0.1924954	0.2884516	0.3225046	0.7964489	8.151019	0.7351477	2.409494	2.890429	4.179799	0.4177019	1.447363	85.33126	1.141319
ALDH3A2	ALDH3A2	25.92515	19.27705	40.49436	45.62619	23.70558	13.62558	11.77768	7.663579	51.20593	8.382285	8.860484	8.731466	22.28099	72.39095	33.70754	29.87905	25.75635	11.0903	86.55091	23.83846	25.59787	7.726008	22.47779	24.08203	44.29543	13.09327	18.99954	17.85616	6.542494	32.115	53.24189	15.56545	24.85963	34.1065	12.09174	18.20105	28.13457	9.864396	11.61041	24.89213	23.29227	17.70905	17.10017	87.19528	25.67785	11.84448	75.03528	28.7033
ALDH3B1	ALDH3B1	12.802	14.16576	12.67263	4.842157	26.44367	29.70462	65.54345	19.57713	33.39362	109.7855	21.60207	13.48572	19.30905	128.667	3.029586	12.30387	5.260388	34.53964	24.04864	13.68256	28.68705	3.261218	24.15188	9.704151	1.706992	11.03492	20.95589	11.56525	3.786351	2.125502	12.75367	4.074357	4.317006	20.46855	20.21016	14.51692	28.01614	11.64044	41.2618	21.47578	16.20206	28.64612	9.967189	31.84269	12.68557	11.48532	42.06995	17.29677
ALDH3B2	ALDH3B2	8.740447	1.213078	0.265827	0.5989019	0.896398	2.998666	0.5389501	2.67365	1.68112	9.249482	3.59386	4.376834	10.72667	1.049955	36.86823	2.531942	0.05527128	1.584947	0.5617331	7.247755	1.234274	0.4514781	1.032683	1.357514	0.6452398	0.3684412	0.8962182	0.4638684	0.5832669	0.2786241	39.82646	1.184178	6.273411	8.112321	0.4330622	2.38965	6.019602	0.03985658	1.027854	0.6827525	0.9402182	0.7200768	2.448793	1.608939	2.604093	1.390668	1.256963	3.282189
ALDH4A1	ALDH4A1	3.718185	9.056693	5.431831	7.13216	2.758055	5.543533	3.411474	2.028987	2.364028	3.946135	3.059085	4.879742	6.967818	11.74955	3.510073	3.717865	2.577951	1.893183	6.169833	2.862446	1.949029	1.717223	4.843266	2.202326	2.307187	3.676629	2.634796	3.206789	0.9187787	0.5344811	5.425464	3.540517	7.248299	6.872969	3.151326	4.67864	2.003108	1.957283	4.9228	5.525957	3.516647	3.029891	3.084615	5.299589	4.75631	2.510777	7.448675	6.576658
ALDH5A1	ALDH5A1	6.121391	7.570962	6.842078	6.617129	12.56947	11.68034	9.139947	2.705715	5.645835	8.294152	4.313058	9.654028	5.108472	17.7858	3.983548	7.130373	2.5	15.78967	10.06042	4.510895	13.97121	2.315448	14.62192	4.179596	4.495539	2.811927	10.65995	3.757194	2.586657	9.115451	4.227745	2.931767	7.213407	4.853844	9.937865	5.037604	4.542118	2.487707	7.754343	6.678049	4.787829	3.846355	13.11131	5.198601	4.991854	3.708667	16.16362	13.67983
ALDH6A1	ALDH6A1	4.898709	6.25123	6.942878	4.29835	8.510031	7.524519	6.35425	2.79191	9.970248	6.635083	3.398376	11.39522	7.537447	13.15956	6.608503	4.683611	2.020897	8.115522	20.06272	3.201364	7.197909	3.703751	4.590069	4.744371	4.856726	3.070214	7.280259	2.845476	4.707755	14.30284	10.76808	4.371056	7.150952	3.756751	4.432435	3.910377	11.908	3.597856	6.367637	4.504352	4.618842	3.283779	9.882541	4.313994	4.743233	2.507137	13.53488	9.571203
ALDH7A1	ALDH7A1	5.024171	4.140035	7.990929	10.83804	9.332457	12.08014	4.596074	8.204077	12.75658	5.131294	7.078427	3.263588	7.67932	7.177435	4.50875	4.097703	6.553745	7.92966	17.36746	3.525413	7.171453	6.556457	4.479702	4.606972	6.092171	4.162954	8.088114	5.880718	5.526206	5.991277	19.84633	5.595445	7.304562	9.15165	7.70313	5.043061	5.660641	6.880569	4.822431	9.032419	4.107701	7.306008	10.73787	2.805889	4.014031	7.844387	11.48673	10.69129
ALDH8A1	ALDH8A1	0.1571413	0.04975667	0.1067935	0.04728778	0.1133134	0.1175347	0.06631813	0.1884863	0.1760796	0.1094926	0.3934785	0.1002151	0.1054405	0.014897	0.9080194	0.09058906	0.1129985	0.09003119	0.1267229	0.3663308	0.07301831	0.09816886	0.02357952	0.1531226	0.0733449	0.05732253	0.08908329	0.2964952	0.1096506	0.805337	0.04462714	0.3260394	0.1182649	0.6715893	0.04696908	0.1061993	0.1010401	0.152853	0.04459163	0.02524984	0.06427467	0.01781185	0.03796769	0.04426403	0.1496725	0.06590853	0.03222292	0.053078
ALDH9A1	ALDH9A1	12.62884	33.1735	18.62103	31.41031	24.72663	32.01965	14.54677	19.52816	20.29192	25.90203	19.95282	22.70452	42.70639	40.92933	24.63414	30.78344	19.18493	26.97394	26.63598	25.0546	34.69595	25.59191	16.81657	26.0201	29.83802	21.04711	44.59102	21.97091	27.10435	21.67883	30.69183	17.58953	32.18724	32.573	22.62089	20.24304	19.22834	24.52435	36.03928	27.1562	15.5056	25.24261	37.70708	26.36461	11.31383	29.90811	43.77716	23.31389
ALDOA	ALDOA	227.1861	239.8025	128.4922	328.919	105.057	148.8436	300.4731	237.5054	133.3184	249.6975	224.1561	266.5318	338.3914	322.1322	234.1461	117.2495	150.3552	344.8268	179.4097	220.7909	145.0974	82.81606	175.564	125.7288	274.5907	136.2995	150.5009	191.6639	294.4771	12.96431	774.3299	125.0088	246.7299	339.3504	167.3825	182.7906	134.5303	108.8989	167.4921	252.6929	178.8197	183.8623	75.8284	193.4723	449.5621	131.7066	165.7408	114.1491
ALDOB	ALDOB	0.2238496	0.08005526	0.1730254	0.6323779	0.1223926	0.458438	0.1293352	0.08482857	0.4437717	0.3019997	0.09636758	0.02468739	0.03084489	0.1743149	0.05902806	0.1283175	0.05471315	0.9682039	2.585683	6.066301	2.477796	0.3446123	0.03862771	0.1045182	0.0066018	0.06707508	26.97535	1.500002	0.1425622	0.7814632	1.560065	0.09845418	0	0.1284562	0.04946413	0.1893599	0.1300535	0.04208439	0.1774059	0.10341	0.06580876	21.64678	0.1554956	0.1553846	0.04378423	5.367681	0.326778	0.06210841
ALDOC	ALDOC	6.611918	17.80731	2.989292	23.68874	2.544265	12.93251	1.407448	13.39233	2.328365	1.463181	12.71871	17.60707	15.61247	4.727721	18.44296	5.239901	18.31612	3.296487	3.460016	9.215872	5.230645	9.405376	13.77004	5.474447	19.60732	8.169518	7.341038	12.95783	2.70896	0.9235132	17.34846	4.584336	10.2037	1.581315	2.447551	1.505858	1.632998	2.175355	4.096984	9.027334	13.15026	5.656271	3.393557	5.148642	2.364012	7.153021	2.377717	10.34608
ALG12	ALG12	4.098434	6.491614	2.094003	4.106665	3.065259	7.630893	3.786232	2.809765	3.314606	5.077223	3.62512	3.45805	7.607186	3.73341	3.735255	3.989793	2.815723	2.937176	3.757542	2.851249	5.080797	2.739833	2.831447	3.201322	2.57384	2.973046	4.484846	1.645534	2.338175	1.611056	2.296655	3.444886	4.596413	4.212951	4.003451	3.323671	3.677805	2.260598	3.083674	4.683387	2.261177	3.233117	3.638192	3.778816	1.604713	3.349464	4.66971	2.308313
ALG3	ALG3	22.31005	11.6481	8.648067	8.311337	10.58691	17.29995	18.87911	16.69201	28.48959	10.26978	13.03114	16.45039	20.69711	23.51456	37.96016	10.05431	8.955614	11.72776	23.0364	21.4845	14.56162	14.45739	28.80355	12.05438	15.60178	16.78893	13.14461	14.8733	6.022049	2.341842	16.56692	16.74514	22.88804	20.64828	9.667505	23.1667	9.511639	10.56352	20.7044	8.142679	13.66317	12.05438	14.49946	24.94824	41.86964	11.76499	12.3256	10.56343
ALG5	ALG5	13.93252	12.5775	20.44612	56.46327	19.47254	10.53298	15.86448	11.097	41.9886	17.55374	9.043091	7.439493	11.81909	28.69402	17.18625	16.71566	17.38415	16.49326	23.19133	15.53594	13.02569	7.73167	13.86427	13.52762	7.507872	8.354929	23.24946	12.17454	11.35536	10.11655	25.62438	15.42566	21.9011	12.17246	12.11997	12.27599	13.90799	19.02894	23.12957	26.28978	11.25867	23.98685	11.32837	36.61219	16.42254	27.51814	27.8987	6.973056
ALG6	ALG6	3.748749	3.708094	2.05855	1.874823	2.31806	2.413727	2.958673	2.566383	2.499477	2.166001	2.555486	2.347008	2.698211	4.414874	6.839313	2.439253	3.110984	2.474042	2.47342	3.401371	3.579119	3.042997	2.907238	2.883345	1.869806	2.557349	3.34371	2.106923	2.018871	10.21984	1.509385	3.60748	2.061368	4.119378	2.174367	1.626182	2.335826	2.276568	3.42587	1.850645	2.397348	2.206433	2.958765	3.301963	2.016224	3.345182	3.391674	4.013276
ALG8	ALG8	13.48566	10.65714	4.311642	9.962572	9.062748	13.29587	19.30688	11.20979	10.74796	14.71503	10.99847	14.52615	15.53822	13.1222	14.67548	7.019518	11.19137	12.90548	11.21261	11.43623	26.90589	11.82985	16.47895	7.854195	13.38406	7.759938	11.53678	9.25553	5.563562	9.83563	20.1099	25.92976	25.16661	14.68523	15.52181	9.22471	11.67368	9.864654	13.94611	12.84301	7.498158	8.299733	9.529571	9.499103	17.79508	9.59382	11.47151	10.45241
ALG9	ALG9	3.455323	1.42248	0.6939008	0.4932476	1.141834	1.322799	1.293638	1.447853	1.013202	1.528387	1.617944	2.212539	1.173057	1.698213	1.746858	0.8942057	1.496437	1.066455	0.70586	1.135237	0.9164532	1.214403	0.9570444	1.858816	7.673511	0.6719248	0.8692005	0.9925441	1.260232	3.226937	1.26585	10.8715	1.160525	1.243474	1.321352	1.044388	1.262127	1.058778	1.353422	0.4428317	1.184762	0.5214905	1.212848	2.245733	0.6629352	0.7973378	1.014919	13.4313
ALK	ALK	0.02826722	0.08491724	0.0118957	0.01956453	0.09736937	0.07564359	0.02286502	0.1349707	0.04202886	0.04206498	0.05678903	0.04364455	0.0472596	0.02157185	0.07826625	0.03156187	0.003224224	0.1277106	0.009830533	0.06331124	0.05437821	0.02284635	0.01560902	0.1214246	4.612476	0.01778718	0.0336518	0.0360794	0.02016273	0.4225886	6.27998	0.02610839	0.1957205	0.07747989	0.0544115	0.02301524	0.04598402	0.04464029	0.09962486	0.02611675	0.1130185	0.1120143	0.03927126	0.01373513	0.0193514	0.04908341	0.0533268	0.150976
ALKBH1	ALKBH1	3.58274	6.748748	3.185278	5.606609	4.219187	3.371421	3.332742	3.399451	3.879124	4.700592	4.327878	5.632808	4.935497	3.688076	5.271531	3.245454	3.092423	4.647632	4.416822	3.413648	3.789722	4.615748	2.991336	3.512936	4.585758	3.612892	3.792601	3.42088	3.93159	5.328385	4.792899	3.298514	6.569396	2.735075	2.69983	2.876278	3.943248	3.509019	2.976877	5.028926	3.945739	2.600922	3.436356	3.515209	3.113045	4.20057	4.971711	3.53271
ALKBH4	ALKBH4	7.356538	12.29818	4.809885	4.77658	2.713958	5.491798	7.033795	7.284214	3.402375	5.268026	7.083184	7.714087	4.283611	5.303615	8.838985	4.494973	2.880794	5.036339	5.354551	6.695617	5.277683	4.848244	5.832457	4.558709	7.761567	4.604224	3.190273	3.12628	3.566745	0.8040796	7.162106	7.841048	5.256955	6.504558	5.185532	3.92079	2.795051	3.123018	4.768172	3.100881	10.18573	4.949353	2.26072	2.85526	7.473071	5.265248	5.156392	6.22211
ALLC	ALLC	0.03083373	0	0.01390261	0	0	0	0.01247052	0.008179183	0.03056324	0	0.03097258	0	0.009913562	0	0	0	0.06154691	0	0	0	0.06041389	0	0	0	0.05092372	0	0	0.009838804	0	0.04432282	0	0.1779931	0	0	0.005299265	0.05705659	0.0113998	0	0	0	0	0	0.01070922	0	0.03166261	0	0	0.007485627
ALMS1	ALMS1	1.657767	1.7985	0.7275625	0.727887	2.008219	2.062736	0.6518656	1.537096	0.9259548	2.601498	2.304342	2.352929	2.078207	1.228172	2.060171	2.835247	1.471044	0.8853875	0.8792519	1.681562	2.582814	1.900661	2.057557	1.874864	3.716544	1.722502	1.725446	1.74399	4.925296	15.74106	1.993308	1.693419	1.029731	1.59981	2.402955	2.195073	1.525824	0.9651396	1.707125	0.6878901	1.757615	0.5488647	2.618847	0.9123292	1.200748	0.898457	1.43351	4.878294
ALOX12	ALOX12	0.6816246	1.00917	0.6664607	0.1481229	0.3440186	0.4295228	0.3998861	0.5483992	0.2375895	1.620541	0.7323469	1.063993	0.3178934	0.6859453	0.4908315	0.4756691	0.3033014	0.578123	0.2691772	0.4422898	0.2828511	0.5515806	0.3050412	0.6854812	0.2041183	0.4084888	0.7048844	1.223743	0.8548503	1.593555	0.128431	2.352231	0.3025338	0.8566377	0.48404	0.93698	0.3433972	0.4435873	0.1759938	0.6366897	0.87202	0.6248856	0.3225947	0.327564	0.1743461	0.5058026	0.2001861	0.1891208
ALOX12B	ALOX12B	0.1106636	0.241777	0.4124824	0.02188382	0.301189	0.0282036	0.02387053	0.03914059	0.06581568	0.5489353	0.1284538	1.104923	0.07590444	0.1769467	0.1089441	0.04118729	0.1346405	0.04629401	0.05986656	0.0350506	0.03153863	0	0.02546163	0.0964511	0.4142729	0.01547449	0.6315335	0.1224146	0.01315588	0	0.1385441	0.3747774	0.5959551	0.09064938	0.1217235	0.2948812	0.0545525	0.3883616	0.0481509	0.1908568	0.008675628	0.3115841	0.01024956	0.05974645	0.6262744	0.4270158	0.185573	0.05731465
ALOX12P2	ALOX12P2	1.174651	2.96823	1.243633	0.1199128	0.07073014	0.05298587	0.0560567	0.01102996	0.05151973	0.9955819	1.01635	0.06955034	0.3431337	2.21367	1.141688	0.3409477	0.6205129	0.1391554	0.3976646	0.5314976	0.7307668	1.50296	0.01913381	0.8348228	0.002861364	0.2325744	1.210029	0.137103	0.05561062	3.964819	1.292921	1.584205	0.8397118	0.8580612	0.6669858	1.962051	0.4560686	0.09120144	0.07689158	0.8835969	1.491343	0.2005435	0.03851153	0.5668379	0.02846556	0.1203346	0.5392937	0.1682446
ALOX15	ALOX15	0.2475258	0.6812309	1.654203	1.229403	1.123619	5.039397	0.03725037	0.02443183	0.06276508	0.177914	14.13974	0.2177535	0.05182195	1.625392	0.9988036	0.8556405	0.3414268	2.622406	0.473787	0.1406496	0.02870967	0.7237213	0.01191999	0.1397626	1.440319	0.4708901	11.91107	2.071941	0.1642397	1.48945	0.06580013	0.2038101	0.0913391	3.454886	4.661728	0.4303415	1.523829	0.2878713	0.1502806	0.3829311	4.291694	0.87942	0.8956984	0.1864707	3.578223	4.342482	0.452484	0.2739115
ALOX15B	ALOX15B	4.37454	14.42691	47.43958	6.865526	113.2041	9.450182	3.768832	21.2378	14.29138	41.03834	24.32	4.036584	2.704785	25.99738	3.553636	6.091964	2.192221	51.97243	20.112	5.397858	54.86694	0.8891365	32.60703	91.04358	3.355904	6.610246	25.90714	103.6339	5.088978	2.976714	51.76372	7.33178	1.4282	2.208009	4.150658	4.35401	4.641503	11.30107	17.28273	20.77073	12.65509	4.332389	10.23104	5.995292	119.436	24.39605	41.72119	4.210393
ALOX5	ALOX5	3.90846	9.224948	3.543518	8.019891	10.52223	10.71416	3.416468	9.67668	6.399676	16.52509	30.39532	11.48532	9.053182	3.762742	24.99376	19.52512	6.869878	21.5191	3.422487	16.53308	17.70028	8.935195	7.360908	14.74645	2.390278	38.24638	9.491192	28.4701	25.80837	9.922691	3.954671	10.29454	5.30448	12.90964	16.71382	11.60303	14.43476	44.73009	14.43463	9.270481	22.37529	15.57184	6.714479	2.714263	4.38755	19.5411	2.667574	6.846165
ALOX5AP	ALOX5AP	4.753033	11.17071	5.12419	37.18996	16.26737	11.05068	5.120069	34.29686	11.68774	7.703482	73.33046	9.764321	9.521736	2.541054	5.356874	54.21832	19.47671	39.1598	8.556236	37.62549	38.10607	12.46651	7.957401	15.68413	5.019416	91.64278	21.30332	52.83504	36.02185	15.07723	3.143794	15.81186	7.482476	7.213764	90.16357	15.23955	26.64651	59.30306	16.59944	23.51954	24.61446	45.95511	13.85745	6.310451	8.36933	43.91127	5.442536	8.543391
ALOXE3	ALOXE3	0.02084557	0.07116131	0.0939905	0.03091672	0.06648586	0.2291093	0.008430869	0.0442372	0.04649108	0.1073793	0.1186568	0.3540408	0.1742572	0.06817754	0.06733673	0.0218205	0.0178327	0.05232208	0.03624747	0.05305531	0.1410962	0.07487986	0.2589935	0.1070637	1.794543	0.1421019	0.3811092	0.272718	0.111517	0	0.1233952	0.02406694	0.14283	0.1428433	0.02507849	0.1118643	0.978788	0.2126073	0.06802596	0	0.06128316	0.03804157	0.007240115	0.05064465	1.013215	0.180982	0.07373564	0.02024305
ALPI	ALPI	0.007444846	0	0	0.007361124	0	0	0	0	0	0	0.01994233	0	0.01914914	0	0.02061328	0	0	0	0	0.05052887	0	0.006685702	0	0	0	0	0	0	0	0	0	0.8366127	0	0	0	0	0	0	0.1652059	0	0	0.05046331	0.01034302	0	0	0	0	0.02168898
ALPK3	ALPK3	11.15688	2.08379	5.225689	0.6747418	3.368196	11.64373	8.107567	1.02247	1.743448	5.716252	1.710425	7.303644	5.694249	1.40007	8.58115	4.737216	11.11796	1.939886	1.578013	1.928019	0.2667157	9.097561	0.4265264	5.121475	8.019511	0.897894	0.8133224	0.9898934	5.187003	3.553078	4.412109	9.021598	13.9027	1.489755	18.35664	20.59697	1.017154	1.129074	10.39243	0.3640685	6.708433	0.8647926	1.751817	5.337903	24.97235	1.282057	0.8898003	23.23768
ALPL	ALPL	3.766483	39.478	133.0604	14.43904	43.19693	13.50201	9.962275	1.237671	153.2713	17.6265	6.353744	0.6590167	16.21634	63.51145	13.10496	45.7246	4.600881	7.519711	4.358698	32.79024	0.9889307	3.838869	38.72251	65.50093	4.805336	2.050229	26.20628	17.37492	6.681627	12.30849	9.986633	5.306519	12.21038	3.332065	24.11919	8.73507	7.603549	3.31023	29.25238	297.1438	5.019227	36.6068	38.78371	16.23279	1.829033	9.504716	48.77391	16.31373
ALPP	ALPP	0.3651211	0.1341186	1.205356	0.08233678	20.86356	0.2693679	0.269435	0.5845268	0.1968327	4.098908	0.008579308	0.3609956	0.4860465	1.445569	0.09459154	0.183276	0.02191924	0.06833171	0.03712828	1.047763	0.1962495	0.4371868	3.722861	2.261099	0	0.2015377	0.5265457	0.5804927	0.1142269	0.01841592	0	0.009860706	0	0.1513596	0.8851314	0.2465501	0.01894625	0.2781883	0.4180739	0.09469308	0.01506536	0.6078693	2.64308	0.1037506	0	0.1235866	4.249676	35.51275
ALS2CL	ALS2CL	4.045748	9.906589	2.918697	0.5433496	3.527473	2.725233	3.37756	4.919526	6.474313	13.47505	9.295692	4.317524	2.292705	4.271516	2.721594	1.693986	0.4059433	2.415152	1.181275	1.723889	3.271001	2.937652	1.255902	6.614569	0.1089811	3.321783	4.094016	13.82922	2.214498	3.277926	1.128768	1.861722	1.126617	17.48362	8.409354	1.907255	0.761492	1.434995	2.527558	1.147375	6.21793	2.264025	4.28015	7.320221	1.32411	1.344071	2.618962	4.363709
ALX3	ALX3	0.01054052	0.02878607	0.1013891	0	0	0.0402952	0	0	0.01044806	0	0.05646929	0	0	0.01149128	0.2821178	0.4781182	0.6792863	0.006614141	0	0	0	0	0	0	0.4613199	0	0	0	0	0.06060711	0.02581845	0.8761972	0	0.04981271	0	0.3900964	0	0	0.3026954	0	0	0	0	0	0.05772735	0.223699	0	2.221181
ALX4	ALX4	0.02726238	0.0310222	0.00204872	0	0	0	0	0.1446364	0	0.01560372	0.02282096	0.005261635	0.02629594	0.007430364	0.009435506	0.002378118	0.0310961	0.004276761	0.003950449	0.1110194	0	0.01530154	0.01881769	0.07001032	0	0	0.005795634	0.004349607	0.02430748	0.04898635	0.002782405	0.06819664	0.1474711	0	0.009370944	0.002522397	0.04031762	0	0.008896612	0.00629709	0.004007386	0.001776849	0.01420322	0.05519533	0.004665876	0	0.005357411	0.009927894
AMACR	AMACR	1.968394	1.106104	0.7937839	1.509752	1.167777	1.517375	3.020614	2.294885	1.529587	0.7232603	1.193407	1.294473	2.146034	1.276086	0.8074204	1.642145	2.439225	0.7624445	3.915746	1.184778	2.201802	2.938857	0.9588981	0.7337415	1.224111	2.013386	1.198539	1.385437	1.76949	2.515132	1.76589	0.673357	61.87635	1.102494	1.230687	1.046263	0.6708492	1.012726	2.019575	1.908456	0.8573055	1.140371	2.425184	1.908962	2.600806	0.6720218	2.152155	1.58505
AMBN	AMBN	0	0.03551571	0	0	0	0	0	0	0.01933593	0.01116493	0	0.007529716	0	0	0	0.006806461	0.0111251	0.006120303	0.01130666	0	0	0.008758968	0	0.03643236	0	0	0.01105854	0.0124491	0.05217821	0.02804097	0	0	0.01406934	0	0	0.007219405	0.02884847	0.01283584	0.01273159	0	0.01146962	0	0	0	0	0	0	0
AMBP	AMBP	8.861358	0.2359724	8.207429	1.604256	0.2204686	2.715948	0.3106327	0.1324298	7.384713	0.3736559	0.07715072	0.06670495	0.1852054	5.191425	1.896193	0.1272952	0.2573408	0.1686817	7.545726	0.4561214	3.625372	1.439814	0.07289435	0.125514	5.184901	0	0.3864229	0.5391722	0.03424008	0.2760133	3.339295	5.527339	89.07516	0.009074163	2.178021	5.194643	2.697636	0.2905957	2.142968	3.015877	0.06773876	0.530617	0.7869413	1.228441	0.2103188	0.3889798	11.36514	1.062834
AMD1	AMD1	17.44326	7.47151	12.40487	10.97762	9.674789	13.40101	11.72402	12.62114	11.78501	11.75559	6.501066	14.01287	17.42943	5.972096	10.96302	14.20055	9.796448	11.02049	14.80475	16.3266	11.49249	11.95372	11.60187	10.43871	7.698416	10.56246	8.324302	11.65321	15.40506	26.84889	13.61296	11.21435	15.40463	9.270441	10.39123	6.930568	10.91802	18.2103	14.80053	14.86534	12.62518	11.49293	13.9959	5.26465	8.154139	12.67325	8.065975	10.91067
AMDHD2	AMDHD2	3.980902	6.063043	3.186521	2.986492	1.482973	1.389741	3.615811	4.08115	3.26978	6.694167	5.620301	3.471703	1.725809	2.14308	2.058659	2.615195	1.538312	3.421727	2.507712	2.415544	8.208462	2.36585	2.301703	3.906064	1.134079	3.398349	3.121824	4.290579	2.480994	0.3870887	8.167978	4.995075	3.793739	5.629072	3.15942	4.109295	2.74119	5.49883	3.43302	3.590971	4.871323	2.042908	1.340566	3.918097	4.448933	3.835931	1.319413	2.257614
AMELX	AMELX	0	0	0	0	0	0	0	0	0.04652201	0	0	0	0	0	0	0	0	0	0	0	0	0	0	0	0	0	0	0	0.04184671	2.631183	0	0	0	0	0	0	0	0.03088288	0	0	0	0.09788627	0	0	0	0	0	0
AMELY	AMELY	0	0	0	0	0	0	0	0	0	0	0	0	0	0.05062155	0.1499918	0	0	0	0	0	0	0	0	0	0	0	0	0	0	0	0.03791192	0.7505235	0	0	0	0	0	0	0	0	0	0	0	0	0	0	0	0
AMFR	AMFR	16.94045	25.44933	16.52248	21.71974	17.37057	14.59017	22.02709	13.49027	15.98226	15.51971	27.07819	27.0335	11.77297	9.813003	10.38662	18.20533	11.86803	24.19846	9.199648	13.39851	10.75087	17.48064	16.60468	18.08206	19.77242	21.09261	16.88623	16.60544	33.30353	10.37068	49.52469	15.65296	19.62568	30.46629	15.4242	22.01512	14.49418	20.45779	18.47036	10.18711	26.21591	24.09253	14.36314	8.796935	17.91071	26.33491	14.51981	11.16658
AMH	AMH	0.4544608	0.6136689	0.06830388	0.007489168	0.1449479	0.08686753	0.07352161	0.2169965	0.1126185	0.277453	0.09130148	0.7835504	0.05844671	0.1321209	0.3075871	0.08985739	0.2505448	0.8174945	0.1053657	0.1285195	0.5450604	0.013604	0.7737657	1.273161	0.2501896	0.5242785	0.1073473	2.842292	0.1215609	0.06532776	0.01855295	0.174897	0.04370359	5.669938	1.957864	0.8297488	0.02240301	0.3688159	0.06920924	0	0.2493966	0.3475398	0.04209174	0.257628	0.1244474	0.07306752	0.02381532	0.09562042
AMHR2	AMHR2	0.08354819	0.2433806	0.8404821	0.15971	0.04263562	0.170344	0.00901082	0.02364012	0.04968915	0.006375879	0.0298398	0.02149972	0.1289383	0.07286741	0	0.04664302	0.0190594	0.0838819	0.09685226	0.1209705	0.3174781	0.04501731	0.0153783	0.07281811	0.08279085	0.151877	0.02210293	0.07109221	0.06952645	0	0.2273853	0.04287081	0.00803448	0.01052892	0.02680362	0.008245472	0.04942289	0.04398046	0.0363527	0.3808146	0.02619951	0.02032921	0.08511972	0.03608563	0.3202982	0.1182082	0.06129499	0.05949775
AMIGO2	AMIGO2	12.55635	3.850721	5.249846	23.0427	6.123288	17.19342	83.97793	24.80157	4.890103	4.808122	73.74354	23.9412	36.32891	3.682782	2.701737	25.86204	8.870072	51.43303	12.90786	3.745022	47.48751	24.86055	18.18177	6.355324	7.043403	27.89539	14.9889	28.51901	20.32395	20.87616	8.294641	4.887528	10.26725	23.05214	4.28026	25.44395	32.97782	9.171537	7.609965	26.35991	13.90353	20.89863	28.26193	1.107116	1.742922	12.35643	1.635256	21.66917
AMMECR1	AMMECR1	6.342159	2.89631	1.334215	5.001208	2.09857	4.288056	1.673546	3.152545	3.174559	2.38899	1.643277	6.702306	6.864716	1.868709	10.57995	3.892818	3.911992	4.121207	4.678275	5.106598	3.291015	4.690851	1.666781	3.324894	3.829208	2.567189	4.521057	2.878711	4.327532	8.32565	4.630724	3.828352	5.843057	2.404578	3.380087	4.331548	3.544459	1.828375	3.411153	2.10048	5.368089	1.591488	2.928669	2.318441	2.30161	1.728964	3.611895	3.787587
AMN	AMN	0.5525018	5.125575	3.537086	0.5629691	8.366973	2.184705	4.291722	2.881988	3.010012	19.16187	0.7456353	2.415924	1.290931	6.487774	2.689742	0.5003467	0.6229804	0.119093	11.98824	0.4179257	0.435721	0.3181508	3.566162	3.599766	0.4841069	0.5396288	3.550543	2.266317	0.1805011	0.09700268	0.120525	1.765945	0.35286	4.739715	2.235457	4.304933	0.6424373	0.2997222	6.204506	0.7014085	1.606922	17.33527	0.9433655	18.68307	0.06929519	1.480959	9.030685	2.129746
AMOT	AMOT	0.9334166	3.159689	0.6872443	5.086313	1.502509	5.044139	6.908989	1.731401	0.4660409	2.654072	1.092733	0.3522919	6.230414	1.484958	17.68482	7.876083	0.2313371	2.366002	2.142731	1.137205	2.821121	0.3456434	10.1463	1.287026	0.08754723	1.261723	3.471507	2.791663	0.3041294	9.084255	3.372137	0.2412544	6.359859	16.71669	1.35151	5.667087	0.7532583	0.6369459	0.4994011	2.597864	0.8510156	3.154471	7.450898	0.3994228	0.2240466	1.240606	0.8152376	8.095266
AMOTL2	AMOTL2	6.391898	5.100338	16.50283	4.267306	18.27277	13.65733	18.46169	19.0855	9.07529	10.72413	13.20977	19.25533	36.72233	9.767253	13.21901	32.12427	4.304603	19.32913	3.28731	7.84306	10.4055	12.90939	19.34305	12.34147	48.47544	9.141784	13.1317	5.550401	14.72072	6.241585	7.306953	15.17268	2.078331	18.46156	11.62706	19.28829	7.772419	6.2615	11.3356	2.807593	19.91187	6.993372	9.307807	3.341328	9.011675	6.153443	8.849263	16.26514
AMPD1	AMPD1	0.05495346	0.1071981	0.3067746	1.117758	0.8212709	0.9153515	0.08890243	0.06663937	0.9649216	0.1347977	0.3574918	0.0787875	0.2826954	0.1882895	0.2173644	0.6245419	0.5820396	1.261096	0.6188404	0.8152153	0.1398347	0.02819995	0.5581319	0.733099	0.1880005	0.4281276	0.5741068	0.8416908	0.06999601	1.083352	0.1538349	1.015131	0.1358909	0.1335603	0.2428617	0.04648649	0.4179561	0.1653026	0.28693	0.05802607	2.797223	0.1473588	0.2181317	0.2161596	0.0859897	1.257142	0.2468358	0.182966
AMPD2	AMPD2	10.11189	8.266601	2.82979	3.186013	2.755241	6.433613	4.49274	12.64005	6.211469	6.581495	9.4468	7.54032	7.453342	3.619348	7.005411	7.649765	7.155837	5.878431	3.985044	7.120324	3.519433	7.989856	6.470219	7.278497	5.627663	8.17427	6.355972	7.32016	6.713904	2.254033	2.644977	10.48641	7.311777	8.78652	5.135186	7.41451	5.058353	8.855258	5.540661	2.573796	9.506749	4.315557	5.298538	6.098141	6.786822	5.297041	4.334297	12.7284
AMPD3	AMPD3	2.786488	6.123609	1.069976	2.934835	2.049796	3.363341	0.6486544	5.246077	3.413954	4.167097	4.717216	5.475899	3.067956	1.635271	2.199025	4.889531	4.081492	5.019276	1.635165	4.309073	3.919302	4.261252	1.624698	4.703161	1.581656	6.95189	3.69241	6.063869	11.27527	7.521745	12.77928	3.13939	3.819748	1.769427	4.223857	6.657265	2.495554	7.281005	2.869167	1.647042	3.198741	2.980989	3.189957	1.583829	2.906814	5.097822	2.512297	1.532249
AMPH	AMPH	0.2398942	0.04747454	0.26127	0.2543845	0.09314627	0.05316449	0.1237405	0.4316188	0.1102793	0.1154152	0.1629779	0.04562853	3.438434	0.0909679	0.1090987	0.06793418	4.506945	0.04145104	0.05239462	0.1982137	0.03220268	0.09678847	0.05999475	0.7986773	0.2612619	0.1677264	0.0473029	0.1020645	0.204593	0.7396626	0.04541897	1.198849	0.2306962	0.1018686	0.04541233	0.1389646	0.4113313	0.7824011	0.07261252	0.1349137	0.2044222	0.0670732	0.1062637	0.06194295	0.5426689	0.3085586	0.1967679	0.1012871
AMT	AMT	2.470298	6.926263	8.714361	0.4800079	1.633328	0.7390692	4.288301	4.663383	4.156279	3.255621	6.674668	2.819145	0.4199125	0.9882579	1.740669	2.080658	3.30526	1.099899	11.20564	3.688552	4.634314	1.350333	0.4952228	3.426139	7.134404	1.243551	1.461298	3.613626	0.4060352	2.544369	0.6243788	3.696913	0.5081681	5.688891	1.441289	1.430981	0.4892191	1.560462	1.334687	1.381328	3.309103	0.4771312	2.476974	2.67203	1.005859	1.052675	2.438203	5.482
AMZ2	AMZ2	11.4249	20.15321	15.18783	32.76742	10.40524	11.07455	24.60629	10.86446	14.34366	16.65509	13.48327	15.13797	17.89853	16.18648	12.63441	14.70607	15.30684	19.19341	15.29791	13.64004	26.31207	12.50231	19.34099	11.28111	25.65385	11.17724	11.28491	17.76356	11.8574	16.64362	20.1485	14.77415	23.11396	19.8872	18.50228	13.6571	12.87313	15.78809	14.43984	32.29014	19.31324	9.974429	14.36079	14.76907	18.46946	15.48449	10.68018	12.40869
ANAPC1	ANAPC1	1.852592	1.065421	0.8883502	0.8737196	1.703219	2.161208	1.27257	1.452455	1.020189	1.329629	0.8546515	1.906933	2.607577	1.099612	1.507625	2.413272	1.82046	1.477106	1.002211	1.543773	1.175385	3.135914	2.204305	1.554251	2.921251	1.674603	1.331962	1.79221	4.638134	4.556793	0.9399778	1.391971	1.465545	1.275733	2.236867	2.026416	1.58949	1.228699	2.640879	0.6113049	1.901907	0.733665	1.942591	0.8596961	0.9300593	0.8566932	1.18579	2.333046
ANAPC10	ANAPC10	2.373394	3.037326	3.680864	5.095862	2.296544	1.621781	3.27388	2.889396	3.233368	2.487156	2.211323	2.504972	2.418283	2.468726	2.195775	3.00848	3.151801	4.111753	2.944056	2.532995	1.866654	3.85605	2.912393	2.109266	3.687832	3.330828	2.911947	3.285429	3.72115	6.279512	4.980326	1.906203	5.218082	3.289018	2.411962	3.029755	2.924959	4.338106	3.539579	5.148396	3.262889	2.603541	3.27343	3.361295	2.048658	4.147725	2.496494	2.366032
ANAPC13	ANAPC13	15.18413	15.38025	14.72643	22.56934	22.05268	25.08602	11.63724	18.94061	30.9252	22.08804	11.80373	22.21948	44.90969	19.4425	40.54688	24.18342	17.95416	28.14092	27.63556	23.92052	23.28231	28.17422	23.42116	15.11013	3.120967	20.31492	22.01411	19.42296	18.91519	24.11939	23.45229	16.13685	20.42914	35.04659	13.83619	33.61263	19.06499	17.10766	25.90304	30.46774	27.32081	25.50972	28.86151	20.8398	38.92961	22.91706	19.05242	12.19628
ANAPC2	ANAPC2	10.2309	18.61717	6.336666	2.699693	4.084602	5.012713	6.617032	9.435753	6.418448	10.67366	8.715914	5.1072	6.833267	4.498357	7.951699	7.006542	8.4978	5.564324	4.97922	7.109834	6.253917	9.119823	8.298379	9.634496	8.594028	4.927201	7.986065	8.696419	5.95945	3.019941	5.830306	10.8373	10.27971	7.83724	5.92544	7.61269	4.65504	6.817253	4.850711	2.858372	12.87705	4.799889	4.972778	9.316681	11.38758	5.795353	6.622505	13.82332
ANAPC5	ANAPC5	15.46215	11.31968	5.74933	8.945579	7.556088	11.64666	9.287934	7.445325	8.093417	8.715821	9.468268	12.0966	17.93758	8.44144	14.30433	6.578143	8.768287	10.21909	7.438156	14.76163	7.059978	9.201691	10.92328	11.76055	12.44086	9.279625	8.347475	8.464129	8.655985	11.60201	6.722526	17.06035	12.63255	8.742384	7.424011	9.357205	8.766027	8.383358	13.86571	10.25862	9.895676	6.951863	8.774851	8.620457	11.62421	10.02278	4.751959	9.910142
ANG	ANG	4.042291	44.09546	8.155484	14.32085	3.269059	2.619188	4.300568	3.445861	20.19714	7.356525	7.010662	4.760308	3.718362	10.2778	4.23663	4.628184	2.367884	4.806496	47.03452	3.887458	7.117233	1.070573	6.308614	4.171467	1.900986	2.644212	46.97334	4.389909	2.467932	1.890942	9.47623	6.49684	16.89988	11.51371	4.474544	5.233534	6.727827	4.562352	5.831014	16.93939	3.851154	41.71059	10.77491	13.64926	2.438981	8.803573	6.7642	0.7717838
ANGEL1	ANGEL1	5.517348	10.00628	4.297713	4.192668	4.474351	6.773789	3.415146	2.933628	4.430271	5.007834	3.65388	7.346621	6.769578	4.855975	4.164505	3.671178	3.820881	5.956143	5.648668	5.693732	4.161775	6.631024	4.234274	6.481665	8.181326	3.838331	3.410078	3.782341	3.655455	5.919757	2.756269	6.165399	12.07467	3.343714	3.729969	1.080887	4.567673	4.309929	4.402533	5.842774	6.96591	3.177841	4.269749	3.458744	4.467282	2.947079	3.044971	5.974949
ANGEL2	ANGEL2	4.107943	7.236561	3.419624	4.0511	4.347896	6.020282	3.179152	3.533324	5.36072	6.529728	4.658247	2.493837	4.864183	5.206307	4.842303	5.432852	3.47583	4.592935	4.599812	4.954997	5.134478	3.935642	5.886507	5.550532	3.121053	3.698402	4.94143	3.975388	4.47876	15.2464	2.756221	4.380168	2.861866	6.528817	3.342237	4.264061	2.854435	3.234472	2.976283	3.491991	3.358711	2.24718	5.718329	4.512724	2.093523	3.292822	4.088163	3.918624
ANGPT1	ANGPT1	1.591668	0.2102094	3.687079	2.764288	4.001613	1.224309	0.7738232	0.8079743	1.188047	0.7552304	0.5191384	0.4775	2.375783	1.195785	0.1268569	5.208389	1.169567	1.333413	0.3855956	0.959005	1.096832	0.629514	0.2125174	2.300104	0.6605885	0.795712	2.024366	0.7578861	0.4705994	5.318882	0.07855767	0.7278606	2.188895	2.891859	0.9486963	1.613566	1.784718	0.5896906	2.425725	3.372936	0.4040837	1.300043	5.449914	0.3294839	1.328642	3.537602	1.897228	3.683962
ANGPT2	ANGPT2	1.567587	0.2000989	0.8972035	0.7263642	0.8781826	0.4533224	2.269304	1.63263	4.650038	0.6489073	3.219018	0.6318816	1.212589	12.06694	0.6780102	0.6741219	5.464695	1.611597	1.082948	1.411384	0.4966237	1.966163	1.531194	2.355127	1.624072	2.014064	0.3197222	1.022559	2.934613	6.18638	0.4156154	6.820826	3.145688	1.049715	4.376248	0.5908553	3.772524	2.835641	1.185449	0.625294	1.010127	0.2970812	0.9884601	2.31413	2.55022	1.395023	1.868768	3.516404
ANGPT4	ANGPT4	0.07961973	0.04196224	0.002519278	0.128445	0.1443466	0.08810912	0.03389656	0.01333928	0.016615	0.06715671	0.1178627	0.06146638	0.07544992	0.009136995	0.0309405	0.1549896	0.03584846	0.1788081	0	0.03128554	0.1940701	0.03763209	0.01735485	0.1173962	0.02422307	0.07910656	0.01900479	0.0534864	0.09714416	0.1686656	0.006842956	0.0709587	0.1208952	0.06337166	0.03168906	0.05272976	0.06816963	0.027574	0.01641003	0.09292113	0.03942253	0.06991877	0.06986185	0.02714911	0	0.04850958	0.0329396	0.04069389
ANGPTL2	ANGPTL2	15.38263	5.201344	6.230844	13.04751	20.67261	8.504043	14.38689	46.19142	4.769582	7.434484	27.15512	4.869955	23.84598	8.173591	8.877277	15.6643	63.23779	17.98667	5.110748	24.23197	4.717122	21.10798	16.42919	22.24573	17.99508	21.27406	5.978316	18.04544	19.94632	9.806718	1.349349	30.36556	10.03713	14.42007	13.6266	10.07321	20.90848	7.207687	10.05616	4.431765	23.12542	10.80798	7.909952	5.231066	17.77778	15.53423	5.901211	15.60833
ANGPTL3	ANGPTL3	0.07235016	0.02195418	0.1921069	0.03576827	0	0	0.01950773	0.03838428	1.780934	0.02760657	0.05652576	0.03258166	0	0.5915713	0.07233888	0.0210372	0.0309466	0	0.06290331	0.06138091	0.004295723	0.03790073	0.01248481	0.0112604	0.009957546	0	0.02050763	0.04617275	0.2472819	5.148089	0.01969087	0.1113744	0.03478806	0.04558859	0.01243452	0.06694055	0.01783279	0.007934526	0.9758899	0	0.04962993	0.003143655	0.02512877	0.03906131	0.05778508	0.01163235	0.009478496	0.03512947
ANGPTL4	ANGPTL4	53.75553	7.632437	27.48067	23.93318	9.91084	3.36516	70.09265	39.8657	19.14905	73.12906	37.06107	0.7801296	26.40851	3.23619	3.665034	16.3407	65.58316	30.09025	1.272118	6.660316	1.079988	2.977696	2.975329	86.28589	10.65913	22.88499	5.048413	177.8327	69.02524	2.473988	117.5031	11.55756	7.823635	13.61792	18.94152	9.2504	9.445382	18.05728	7.120964	28.79739	2.775865	10.01106	17.65865	4.84627	52.14427	9.458899	1.563837	25.06206
ANGPTL7	ANGPTL7	0.01751102	0.1115857	0.01579108	0.0173141	0.0446804	0.1004139	0.01416446	0	0.01735741	0.09020245	0.04690635	0.05407399	0.01126018	0	0.07272676	0.47047	0.02496685	0.06043457	0.01014972	0.02971224	0.01871461	0.1100781	0.03021719	0.1308179	0.007230122	0.03672945	0.05956192	0.06705158	0.1249044	4.052647	0.01429744	0.04043418	0	0.02482623	0.04815275	0.03240345	0.0258966	0.01152243	0.02285769	0.0647154	0.05148004	0.009130366	0.08514738	0.0141811	0	0.05067712	0.01376457	0.03400976
ANK1	ANK1	0.01995955	0.1370992	0.05999702	0.04485248	0.1875075	0.09017631	0.4814159	0.1867556	0.06115195	0.218093	0.09234891	0.1078613	0.1423481	0.4075037	0.4354132	0.2089304	0.07450797	0.07173149	0.08413773	0.1945804	0.09308263	0.2721234	0.04759313	0.26772	0.07491903	0.08753642	0.09463501	0.2524415	0.2167899	0.1877984	0.1377805	0.1229013	0.2120094	0.0222951	0.092308	0.06715337	0.1663723	0.09790495	0.1421118	0.06705855	0.1792358	1.484423	0.06806339	0.03232803	0.2459533	0.2695616	0.6846214	0.04933762
ANK2	ANK2	0.9037811	0.2115615	0.1306605	0.7106386	0.9334014	0.5943508	0.3637884	0.288834	0.3370112	0.4483112	0.4985976	0.26912	0.304418	0.1958875	0.1410076	0.9265285	0.6461369	0.5441645	3.327687	0.5929579	0.9636012	0.2782709	0.1633839	1.149412	16.46266	1.060681	0.4794159	1.6603	0.4393652	2.629264	0.03162519	3.660346	1.941571	0.3305029	0.3165755	0.4842028	1.16155	0.5394754	0.4536359	0.3161165	0.5680907	0.2765716	0.6621851	0.6116734	0.1325824	1.770689	0.2384977	0.4680843
ANK3	ANK3	2.031853	1.301585	1.068372	1.132334	0.8022534	2.250422	1.288349	2.015509	0.6566825	1.223362	1.279725	4.304171	1.71583	0.4637088	2.880677	2.296113	0.4336734	3.271938	1.238892	0.9667801	1.122818	1.123242	0.964729	1.305888	0.05622355	3.433846	3.406129	1.527134	2.638317	7.836306	3.323564	0.260257	0.3674688	2.874149	1.454149	2.165319	0.3201709	0.9141401	0.8967294	1.594555	2.562973	1.775409	6.319473	0.09788583	0.2828052	0.7438818	2.067385	2.188563
ANKFY1	ANKFY1	3.838478	5.452394	2.642189	3.718473	6.688742	6.612874	4.29702	6.093142	3.139033	6.744988	3.470095	7.788579	5.473742	3.644601	2.853595	5.777631	4.489851	5.245696	4.435233	4.498369	4.869577	6.629944	2.573814	4.875187	3.9043	5.335465	7.427298	4.364393	5.941626	7.935477	4.007639	5.022332	6.994261	3.088914	5.282397	6.033657	4.982952	6.742661	4.150046	2.356614	5.416286	3.611363	4.449738	2.279153	3.036289	3.033514	7.066414	5.785353
ANKMY1	ANKMY1	3.452187	5.233054	1.246065	0.9183337	1.106503	1.47507	1.149013	1.338756	1.858185	2.057955	1.879642	1.457758	0.799242	1.187518	1.323618	1.589384	0.4926925	1.427015	0.7797981	0.8864587	0.9670711	1.413629	1.15725	1.680426	0.6654559	1.260546	2.062541	2.024441	0.9377135	2.292247	1.044099	2.081538	1.3299	1.568511	1.23827	0.8012024	0.8054435	0.8470661	0.6240109	1.104199	1.983616	0.5367934	1.214437	1.894228	1.870091	0.9980792	1.019948	0.6068151
ANKMY2	ANKMY2	4.236164	17.00651	4.631156	5.634484	6.254051	9.750738	5.55362	6.986346	5.35594	5.807997	6.298953	8.459359	7.805551	4.648208	5.158011	6.123196	5.211682	9.900312	4.36951	4.944096	5.674449	6.517093	4.753255	4.641858	2.953857	9.216595	14.20648	6.178073	3.881085	14.98169	12.42236	5.44303	9.260005	10.28549	9.727813	6.525179	5.127553	12.28823	7.097963	8.931541	5.360967	7.478298	7.230171	6.505371	6.035067	9.709588	6.206356	10.9077
ANKRA2	ANKRA2	4.900551	8.425813	6.392909	5.304483	6.665689	3.915878	6.568912	4.003475	13.63769	10.80604	6.188436	4.886899	7.269128	4.129455	4.142006	4.484349	6.472263	9.558175	2.904524	4.776508	6.253355	6.637667	3.184199	8.106515	2.829699	4.297055	8.777185	7.233123	4.96731	13.47447	21.23952	4.367469	4.177609	6.986058	4.833049	4.734594	4.272091	7.166885	7.195248	7.72098	5.364155	6.731844	5.497804	7.424072	3.894664	7.905098	6.615163	4.028967
ANKRD1	ANKRD1	0.08911244	1.07261	0.2202452	0.3818113	1.781109	0.03785183	1.505713	3.298901	0.1962904	0.6573824	0.6498035	0.1910965	0.7640306	0.05397245	0.4934689	7.379497	0.6380966	2.503872	0.01147806	0.9341023	0.06349162	0.2222937	1.237021	4.271726	0.114469	0.1246092	2.088068	1.137404	0.2118767	3.415926	0.0565901	0.1829039	0.01428262	13.85986	0.2722735	0.6302807	0.2489292	3.570336	0.7625507	1.921106	0.8383313	4.088817	0.5502341	0.06414818	0.02711348	3.075607	0.07783	1.25959
ANKRD10	ANKRD10	22.97014	28.99859	10.13046	30.17204	16.67675	12.08259	9.37177	14.79508	28.47676	32.67958	18.22651	14.77911	17.13155	15.05145	24.78277	13.32356	11.42252	11.10735	13.71965	15.51427	9.998878	18.98122	6.224622	24.71834	3.581596	10.10618	23.71864	24.91158	22.38341	79.60631	14.49817	31.04971	13.80744	18.68272	9.163522	20.70834	11.56464	17.61532	11.50803	12.15671	19.92166	13.72326	32.15075	31.73036	16.62174	18.65815	14.92661	9.457934
ANKRD11	ANKRD11	4.351582	9.64454	3.098465	2.574271	5.846645	5.122383	6.263704	4.194117	5.62439	7.786898	5.716752	8.105801	5.38381	5.521754	4.678831	7.879051	5.267471	4.513038	5.694518	5.179539	4.972752	9.991816	4.754454	7.285145	4.418298	5.608879	6.977996	4.955123	5.733301	4.769587	6.792589	7.520953	4.799548	6.611997	7.249191	8.482862	4.498312	4.030345	3.513188	1.681274	6.641245	2.797601	6.093777	2.83312	5.38032	3.760662	6.455824	8.875982
ANKRD12	ANKRD12	3.644844	3.144758	2.035469	1.635097	4.411293	4.946229	2.106093	2.716876	5.006337	3.974557	3.11879	7.6562	5.057744	3.959662	3.34033	5.315876	7.395381	3.233489	3.31308	6.408624	6.761767	3.798845	2.841487	5.271994	2.630801	4.045618	5.435378	3.313061	6.744845	27.597	3.157458	3.761871	2.390047	3.130565	4.89485	9.897662	5.458855	3.148683	3.217052	1.817506	3.680551	1.367588	5.990268	2.709535	4.383875	2.974547	3.396809	4.570745
ANKRD17	ANKRD17	11.88774	10.19068	5.232141	5.819906	8.474764	11.63665	6.157832	7.374838	8.676687	8.436759	6.846003	7.562972	10.43506	9.511109	7.481106	13.38686	8.159789	10.93654	8.953226	9.316397	13.39412	12.84428	8.09199	8.434079	6.490681	13.28138	11.23376	8.678082	13.1515	24.35648	7.993436	6.768778	8.760576	8.565727	9.868393	13.60279	8.950275	5.968686	5.760891	4.125716	13.9736	5.198806	13.04734	5.126574	4.904091	4.285691	11.2721	12.94587
ANKRD2	ANKRD2	0.01350437	0.04917372	0.08118637	0.0400575	0.08614295	0.02581281	0.04369409	0.1719489	0	0.200961	0.2532167	0.1668058	0.1042051	0.191392	0.1620271	0.07539176	0.04621018	0.2033746	0.03130956	0.2016419	0.07697368	0.04850935	0.08389176	0.05044287	0	0.3965565	0.06890054	0.155129	0.3371386	0.03882447	0.03307822	0.2286719	0.09739938	1.225331	0.1021213	0.1499358	0.1198275	0.05331607	0.08813839	0	0.06352162	0.1408254	0.07504572	0	0	0.1563272	0.1273816	0.1049123
ANKRD26	ANKRD26	1.172087	0.781708	0.731345	0.4074471	1.674764	1.264044	1.021939	0.8535479	1.447976	1.143973	1.097222	1.325844	1.164652	1.127163	1.022546	1.365524	0.8936189	0.5759975	0.7894929	1.093612	0.8280668	1.517918	2.004682	1.152131	1.605672	0.7608283	1.601688	0.8881611	1.474068	7.8248	0.545987	1.739714	1.071383	1.55794	1.368956	0.6008998	0.8575618	0.6884382	0.9115358	0.2188637	1.233226	0.2946311	1.282123	1.071099	1.368299	0.6617446	0.7564535	2.170984
ANKRD27	ANKRD27	4.116038	4.927811	2.595981	2.61204	5.9895	8.477899	5.912234	5.140301	4.14422	8.929303	3.244179	6.707579	7.420526	2.439463	6.078124	8.173173	6.046395	3.484431	4.748335	4.60181	4.905492	6.469696	6.865058	4.57512	10.42341	7.283457	3.394006	4.639073	6.961711	4.432158	3.15292	4.346981	3.454448	4.248721	5.240809	5.8089	6.367477	4.55667	5.28162	2.051264	10.56639	3.11384	6.189686	3.066661	6.386993	3.547089	6.70222	7.042106
ANKRD28	ANKRD28	4.153848	2.846705	3.699376	2.406565	4.884928	8.062705	7.085368	5.172524	5.455437	5.753256	4.865362	16.61725	7.545113	2.626962	4.080647	4.157174	4.658712	4.762821	3.86674	6.536994	3.788894	5.52444	3.664603	6.937042	5.906306	6.624724	4.707657	9.942895	7.534264	18.13047	5.029866	3.768147	4.185039	7.062337	5.664658	4.082766	4.447329	5.71347	3.156684	2.03208	4.5517	2.608796	11.35592	3.286566	10.1045	3.083671	2.561858	2.749924
ANKRD40	ANKRD40	9.484239	11.73857	8.529611	10.06881	11.14604	16.11257	15.39568	8.266855	11.43987	14.58504	9.076379	13.6516	17.07736	11.22523	13.28475	17.12586	13.08109	17.84384	11.18656	9.388153	18.0812	18.75803	13.74278	9.667945	17.03194	13.07851	12.33161	12.0435	16.94136	20.11027	7.149818	10.08366	10.91207	11.85548	26.71366	12.88561	10.87059	12.87499	9.689904	11.0514	12.64983	7.814891	14.4002	6.01497	6.606222	8.350031	10.92695	11.65488
ANKRD46	ANKRD46	7.807632	3.071038	5.483231	7.187199	3.354635	2.207363	3.099199	2.300638	1.718696	1.753575	2.633429	3.506287	1.273004	4.309164	2.025986	5.161885	5.040343	4.71546	3.075513	2.602712	2.823405	2.458105	2.907224	3.320077	5.251878	2.309241	3.433648	3.240158	2.311456	10.02789	3.150285	2.404819	5.104266	3.630883	2.238178	1.627315	3.98327	1.869794	3.827874	7.975773	4.355106	3.235345	3.526807	3.653608	4.761879	5.371967	3.424555	2.023818
ANKRD49	ANKRD49	2.806407	7.446737	2.472293	4.643061	2.736668	4.206448	2.912882	3.549765	3.459332	4.00769	5.210117	5.654467	3.79505	2.477929	7.144644	2.823257	2.560842	5.366723	2.396486	3.854731	5.907534	4.900745	3.406237	6.310423	1.904458	2.762553	3.002328	3.589104	2.953125	8.451743	5.227071	7.938769	2.805688	4.538173	4.569199	4.199763	3.04083	4.709859	3.481941	5.678721	4.071315	2.735319	2.926107	4.689489	3.218541	5.511015	3.031587	3.804613
ANKRD55	ANKRD55	0.03946593	0.1377203	0.01977198	0.1951105	0.07552473	0.2137377	0.09577059	0.03489675	0.07171948	0.2258846	0.1409552	0.07109124	0.05921515	0.007170962	0.04856588	0.1331155	0.05626969	0.2146277	0.02287521	0.1383938	0.2155793	0.1240457	0.03178131	1.105629	0.05974862	0.2897299	0.3430559	0.5792905	0.05864721	0.7185981	0.01611161	0.1518827	0.03795274	0.714952	0.1085255	0.2385651	0.1459128	0.1990956	0.06868818	0.09723603	0.1237595	0.04115561	0.07310597	0.02130736	0.01801194	0.3680258	0.09306681	0.1149756
ANKRD6	ANKRD6	1.042203	2.39436	1.342221	1.304968	1.224572	1.59189	1.62135	0.9286147	0.8628271	4.149977	1.439975	1.908835	1.827466	1.13621	1.244152	2.208161	1.471864	1.7715	0.9627116	1.43227	4.440264	0.8936766	0.6154468	2.214496	0.4293437	1.65309	1.759136	1.438337	1.019439	5.235053	1.148673	2.227254	1.377802	2.065725	1.164477	0.6739062	1.5726	0.9752636	1.366563	2.395336	1.599057	0.4342389	3.337077	1.234589	1.314221	1.429778	0.9764137	0.3998056
ANKRD7	ANKRD7	0.408476	0.1421772	0.2455701	0.08315226	0.04598164	0.02296406	0.8746186	0.06373845	0.07145164	0.2337926	0.2252713	0.009274801	0	0.09168367	0.2328505	0.1006071	0.445362	0.07538742	0.1671251	0.3750847	0.04279921	0.1402563	0.140974	0.04487591	0.5357294	0	0.02043219	0.5213661	0.08569468	1.208891	0.06866451	0.2404235	0.03466009	0.1703283	0.4129593	0.07114058	0.08883596	0	0.07841128	0.06660012	0.2260451	0.01879254	0.08345443	0.05837642	0.06579715	0.1158956	0.01888725	0.5716706
ANKS1A	ANKS1A	10.32509	10.81268	5.046149	5.649102	11.98107	11.29103	9.16341	5.930343	6.760914	6.391174	6.765301	20.78344	6.224769	8.381635	7.410546	10.34694	6.475558	6.48803	7.13261	6.701603	8.69556	8.97365	11.63324	8.505117	20.82258	7.556576	8.743052	6.063424	5.661255	7.630942	5.937297	7.303963	8.633491	8.632999	10.79925	9.09135	7.504338	5.753321	10.54134	3.916284	9.295869	5.306687	18.18069	4.322494	6.595361	3.865864	15.25028	24.88553
ANKS1B	ANKS1B	0.005318421	0.1452456	0.03090782	0.3207753	0.02714052	0.05760649	0.01147202	0.01128643	0.005271765	0.1765529	0.05461091	0.3325712	0.01139974	0.009663573	0.03272364	0.1880463	0.01718789	0.03448533	0.04521233	0.03970628	0.047998	0.02547257	0.006118346	0.02979885	0.01903132	0.01859235	0.1889406	0.09051023	0.02529051	1.116187	0.1708009	0.04093536	0.09206105	0.5462444	0.09749919	0.05248814	0.02621758	0.04899406	0.009256404	0.1670697	0.2293198	0.005546121	0.2093496	0.0114855	0.04854571	0.0342035	0.01672222	0
ANKZF1	ANKZF1	10.63161	12.53221	8.832701	2.849653	5.633794	6.678008	6.703691	8.752878	11.50013	9.952341	8.878133	6.489443	4.756711	5.180854	6.301132	3.948729	3.857156	4.641778	4.198523	7.061463	4.398922	7.643767	5.212038	10.82519	4.870963	5.124938	6.656992	14.06852	5.487705	5.266093	6.058064	11.61401	4.804039	11.50145	7.647871	7.84565	3.528163	4.070999	5.584554	3.278212	12.03526	1.781567	5.601168	10.43042	8.668167	3.892341	4.158363	9.030668
ANP32B	ANP32B	85.81478	40.47727	34.51263	47.50412	68.26668	67.43814	76.74843	94.53944	70.21655	75.96005	74.09349	89.64297	65.54796	61.65043	88.82042	91.43961	62.03725	93.81942	106.1715	90.44174	93.48655	135.2763	85.45012	75.21035	125.7833	79.55676	59.98481	66.04055	55.90721	26.97956	103.9059	76.92609	85.49871	58.94482	66.29784	75.98416	75.78215	64.7468	64.15179	39.71166	87.8354	74.43963	86.27431	85.57066	49.98856	87.48312	80.29311	56.8591
ANP32C	ANP32C	0.05558818	0.0253018	0.01670942	0.08244458	0.03545913	0	0.04496463	0.1179659	0.02755027	0	0.07445136	0.02145702	0.1787254	0.1212045	0	0.019396	0	0.01744069	0.1610999	0	0.01980298	0.02495995	0.03836941	0	0.02295179	0	0	0.03547552	0	0	0	0.08557134	0	0.1313501	0.03821484	0.02057275	0.04110396	0	0	0	0.1634218	0.02898406	0	0.04501746	0	0	0.0436952	0.02699073
ANP32E	ANP32E	81.74389	9.915919	20.40366	10.13062	18.84783	21.48562	19.83782	27.44707	8.927548	65.49909	19.93241	48.14688	77.27851	31.25236	52.39803	20.97972	22.01243	58.86241	5.267631	49.85447	13.65903	81.60409	35.83338	39.75343	24.7675	22.6878	20.035	30.85868	31.31695	65.3978	12.48841	32.11347	35.80794	44.88556	46.2601	32.88598	17.08955	21.07326	20.63958	13.5894	22.66535	8.584446	35.63511	10.37955	27.14136	21.12054	4.862166	57.27013
ANPEP	ANPEP	2.642949	13.97066	6.403987	4.46675	1.334358	3.32176	2.056502	7.175217	3.740241	2.150476	12.28963	3.36022	3.616299	12.58669	2.888506	9.875952	9.897279	5.184838	0.5036397	2.350772	3.198643	2.405963	3.404211	5.311761	11.89575	12.02379	2.80045	4.482435	15.27951	1.827309	6.710247	4.737299	7.212845	244.0308	3.711296	3.522476	6.526213	8.655735	3.964526	4.512096	2.284852	4.140448	10.46774	0.5538229	6.741621	3.601228	1.309107	6.410533
ANTXR1	ANTXR1	29.08941	6.444261	11.31095	23.34406	28.6393	10.10376	14.79853	52.21368	34.04531	10.19436	20.33156	5.091684	47.0323	10.04563	14.4722	17.87751	78.20838	15.35722	10.16837	14.29684	3.820753	20.79794	24.00664	28.91488	39.79323	31.60476	7.203769	14.21168	18.64712	53.09947	39.83191	37.96929	16.71054	20.59076	15.03423	11.89541	40.66874	11.13087	8.690501	9.948979	35.28299	16.76642	16.50998	5.451761	6.968601	23.03873	7.832063	14.67412
ANXA1	ANXA1	21.69566	11.80711	32.21783	48.20893	58.9149	41.46178	115.3602	350.3828	21.37758	87.75422	95.03921	97.79779	23.85213	31.22146	293.2849	45.78047	21.11054	588.9341	22.77485	29.0448	44.98713	812.3256	94.07453	39.38857	7.283407	546.3693	102.6294	164.9711	83.32148	66.16594	26.28705	20.15776	15.50532	98.32727	158.8932	51.67431	25.58552	100.5141	47.02808	136.6404	316.0875	128.6261	91.1765	7.772545	8.993908	63.45062	69.93794	73.58145
ANXA10	ANXA10	0.04325571	0.7186297	0.006501183	0.09623085	0.04138855	0	0.01749452	0.1950636	14.14916	0.0990302	0.3331205	0.0751351	0.02781487	0.2593656	0.04990265	0.02263937	0.01233461	0.0746427	1.84278	0.286241	0.03081921	0.1845136	0.01492849	0.06058991	0.008929919	0	141.6676	0.05521024	0.09641834	1.678837	0.008829377	0.1664674	0.2339843	0.02044191	0.05203925	0.06403437	0.0479773	0.07115676	5.476915	0.01998249	0.02543319	136.8284	0.03004728	0.4378768	0	0.2712289	0.03400123	0.02100272
ANXA11	ANXA11	38.69019	23.59371	22.22632	31.55721	51.02809	27.07116	74.80962	45.10235	56.37284	65.76019	32.54848	24.9342	34.69071	39.66817	11.39722	48.0066	21.80817	37.79844	36.36868	25.69543	32.80605	31.72917	60.53062	28.65629	21.82051	37.02064	47.1982	37.92813	37.33085	13.79737	40.87191	26.71629	28.87291	34.89348	38.98173	35.87527	37.20237	26.27187	46.36927	21.38555	45.93336	70.39362	39.24335	27.95702	19.4322	32.19631	47.06347	24.20077
ANXA13	ANXA13	0.3809821	0.02343375	0.03095151	0.06108611	0.05254584	0.1082497	0.008328972	0.03277691	0.1939232	0.1885893	0.08274546	0	0.01986359	0.01122559	0.0142549	0.01077839	0.06459631	0.01292243	0.1133964	0.01747136	0.007336364	0.01387028	0.01066097	0.05769254	0.01700579	0.02159761	3.315562	0.0197138	0.1285308	0.1776174	0	0.5468495	12.93698	0.04866097	0.01061802	1.002232	0.1827323	0	0.1680095	0.08562123	0.02421699	3.065601	0.05006827	0.01667752	0.01409815	0.1589286	0.008093829	1.289896
ANXA2	ANXA2	63.01924	101.3057	30.12587	178.1885	78.34187	50.5023	50.67915	148.2194	52.02195	121.1096	120.9507	80.99326	51.88561	103.6328	106.2908	76.98545	48.43794	87.75448	51.87091	72.07701	61.04026	210.6966	98.08847	53.53412	29.67008	167.6941	126.8756	138.4435	96.39939	61.81835	184.0536	32.59096	80.31778	163.8792	133.8234	76.8007	50.39674	128.8717	114.2912	101.5629	79.46048	514.3581	102.9217	45.30408	31.72389	113.4925	105.3497	53.42806
ANXA3	ANXA3	6.039478	9.564776	6.997262	22.72899	10.82805	9.606688	16.00163	18.57557	9.520007	12.74541	26.1314	12.79744	0.8362379	4.040614	5.11159	10.70339	4.334383	8.186725	3.600361	4.317112	41.95688	23.93064	7.017377	6.672057	0.1579252	12.81224	19.67316	10.58895	23.14916	9.236935	10.17767	2.231528	0.6344934	21.66915	14.5304	17.01215	4.926818	8.607481	9.556087	13.24503	13.86686	37.94585	9.554296	17.64354	2.06335	10.51578	12.54934	11.81525
ANXA4	ANXA4	7.397809	9.747463	10.51756	27.79359	10.32522	10.56299	8.742538	12.67014	15.49187	82.79335	11.11139	19.58049	24.05757	18.44984	39.35691	15.20575	5.698815	11.6343	13.59342	7.533449	22.91103	9.695384	12.83712	9.172993	4.810703	11.47964	31.99918	17.69275	10.61329	18.53266	24.3457	4.224644	8.821184	18.83506	9.292448	13.79945	9.946902	12.01208	23.82646	20.5287	8.85233	70.74876	32.70244	10.15683	3.835767	17.08187	11.10669	7.264335
ANXA5	ANXA5	100.8675	115.6104	99.3702	139.5614	103.7025	96.2037	86.45947	133.5205	151.3184	112.3883	152.1968	124.3083	119.4563	84.72396	43.50108	81.83325	77.68468	186.7534	73.91012	112.5785	130.0214	154.7866	98.75547	86.05077	66.52135	157.3568	189.4964	151.2402	197.7782	99.68981	177.3002	75.38986	75.27476	93.87763	164.548	85.12011	121.0899	279.6221	118.6997	198.1072	127.7285	190.595	119.6584	122.0328	67.34609	177.6492	72.25088	115.6885
ANXA6	ANXA6	19.06407	10.61326	14.72789	22.29118	27.55982	17.6057	13.902	23.40048	12.92715	18.4047	22.82516	13.05895	40.69099	22.97618	14.12254	30.68691	23.40668	21.91564	9.254293	35.38121	38.96349	18.10583	28.02488	40.28493	11.57448	25.93852	20.10219	25.28675	36.71905	13.24536	9.071016	43.20324	26.74448	15.019	13.73384	28.02943	41.37162	26.03905	31.6576	18.22756	27.47943	21.1981	20.21522	20.76054	36.00406	70.62949	12.37994	14.64213
ANXA7	ANXA7	55.45708	31.8861	41.85202	73.19247	60.7061	33.476	90.11591	43.31922	65.91719	44.35126	43.20832	40.46077	69.46365	59.45167	119.617	53.60737	37.25444	61.21637	48.15249	42.28141	53.88341	43.32789	62.664	39.69075	63.34454	60.17123	45.93914	48.74463	66.48993	37.73336	75.66184	38.07902	81.64544	63.50117	45.90027	35.24592	55.14178	50.10575	75.60721	85.3589	81.38935	51.86262	48.79565	40.6863	25.67577	68.04132	46.44447	37.63806
ANXA9	ANXA9	6.417147	9.915298	4.19337	2.153899	3.052961	5.599697	4.253295	2.550543	4.903601	3.623741	2.227731	4.075894	3.629612	5.557005	4.139876	5.054804	2.007367	2.983017	4.988362	2.257805	15.27617	4.192001	4.236814	3.727772	1.267188	3.218695	9.465779	4.69798	3.15741	4.812788	4.608645	4.377565	3.993673	8.043073	3.00989	6.020739	3.824626	1.369857	4.328328	5.750491	2.485962	5.628796	6.798254	3.180684	6.743929	2.463752	5.077951	2.428057
AOAH	AOAH	0.6866566	3.694603	1.020274	2.599823	1.723556	6.530508	1.508237	2.304241	1.566009	2.255815	1.936531	13.19212	3.266702	0.4868899	1.133515	9.451157	2.900448	9.482743	0.6342103	11.76468	3.671253	13.29534	2.554763	5.390396	1.733351	17.03728	2.822964	6.04236	7.615565	7.607539	0.3919941	12.18587	5.50811	0.5434751	3.273656	6.086631	4.061914	30.19528	8.300019	3.022513	8.422646	2.386849	2.078553	0.8589871	0.7643529	5.837716	0.4124901	2.407019
AOC2	AOC2	0.9660983	0.3558155	0.2438494	0.05104303	0.3293015	0.1691579	0.4295079	0.2582307	0.1169616	0.2617014	0.6222727	3.558336	0.27505	0.2974802	2.708965	0.2779096	0.2439441	0.1342021	0.1111389	0.3653901	0.1523794	0.4371045	0.1832547	0.7850919	0.1766087	0.6651528	0.4975113	0.4800611	0.3945277	0.4876511	0.06021389	0.3519311	0.5850928	1.610164	0.8568136	0.9443564	0.3162854	0.1164646	0.2214108	0.2044125	0.6677719	0.1653466	0.276634	0.1552823	0.5048699	0.142285	0.1739092	0.4296981
AOC3	AOC3	9.793086	4.585615	9.545978	12.71504	31.3865	10.7048	12.23438	14.80313	6.847831	8.988994	11.2483	3.564455	15.43545	11.35639	4.13742	38.90975	7.711948	13.57037	4.403433	9.389398	8.696371	4.613123	5.028606	22.05162	3.558821	10.51127	11.09357	12.43878	4.201691	6.886134	1.029103	15.54868	2.599108	15.56464	10.56458	12.54173	18.76159	1.596025	5.908214	5.826618	7.04415	11.6261	18.20873	3.262124	4.370649	19.65466	13.20997	18.46064
AOX1	AOX1	0.5713397	0.2696855	0.6890832	2.807137	1.295828	1.139271	0.5192055	1.103939	0.5068981	1.041582	0.2786901	0.313108	3.637621	0.4806132	0.1822794	1.449621	2.049584	0.5023616	0.4251924	1.515189	0.371894	0.3863941	0.3943637	2.193407	0.3727807	0.4142574	0.9396869	0.8192699	1.056562	7.411875	0.1900509	1.45499	3.255902	2.223377	0.9528433	0.5351469	1.528193	0.2227837	1.008195	0.5148404	0.6926012	0.7741732	3.140719	0.5883627	0.3476733	2.19101	1.014639	2.568637
AP1B1	AP1B1	20.64732	16.33558	12.1044	11.8824	16.17234	27.21726	13.92331	21.71335	16.4897	23.32475	25.24057	29.59493	30.92574	18.3841	22.1182	28.82747	19.9826	25.58111	19.40296	22.59736	31.33718	24.99835	28.77504	20.32644	29.87505	35.74334	28.69713	19.85637	32.80525	5.238646	15.63701	22.22461	27.54195	20.62564	35.41754	24.74556	24.67962	42.24329	23.47704	17.76742	28.55881	21.33672	14.13595	19.07733	21.58757	26.49903	23.84291	34.93412
AP1G1	AP1G1	9.711757	18.05221	4.93736	9.958975	9.698943	11.76504	11.36929	6.811199	12.42679	11.13959	8.762375	13.08131	12.19161	8.698618	6.972006	13.10131	6.535128	11.7201	8.190257	9.913838	9.021313	12.01003	8.882544	10.2023	11.13808	8.05535	12.14022	9.168143	14.46052	19.91197	18.87512	7.964039	11.04869	14.93099	11.22561	11.80645	12.61532	8.619222	11.17455	5.193809	10.56218	9.455731	15.68164	10.05304	9.705277	7.089323	15.70836	11.02195
AP1G2	AP1G2	12.99504	44.21294	4.673115	3.418695	3.704314	5.327353	5.06962	5.589011	8.693433	9.206945	15.35758	15.62727	3.419959	6.553953	7.307832	4.631417	1.730473	5.542597	5.598904	4.265308	4.086917	9.294624	5.498725	8.022852	4.668728	5.083154	8.629587	9.014855	4.164467	3.299849	4.871327	20.62096	8.028378	10.00535	5.318371	5.667348	3.789824	5.38028	3.074375	4.152637	17.41632	4.726992	3.039232	13.36768	4.123317	5.152505	6.270897	5.032321
AP1M2	AP1M2	43.55293	49.84746	22.58659	36.52623	38.01742	36.33786	34.72116	32.38926	27.10789	28.03286	30.58256	18.43414	38.16464	44.34558	20.18399	29.26299	19.23097	27.1738	43.61419	28.81493	37.58904	18.78896	42.92148	21.28999	85.29016	16.03912	48.07074	26.56914	32.36949	4.630914	48.71911	16.55336	51.90908	27.63834	25.56032	34.22212	26.15114	0.5008356	34.36939	28.2274	23.95834	49.4185	31.31733	28.59798	40.07353	20.28568	54.98727	23.36015
AP1S1	AP1S1	31.39757	59.54036	50.41962	49.62585	19.39469	34.97203	59.28056	39.38088	39.43904	22.03683	37.12372	51.79026	22.66224	32.16143	70.59974	34.78519	18.47278	38.58881	52.11628	33.83993	29.14686	42.15678	34.06351	21.09222	32.42511	28.70875	35.9522	30.12929	22.20486	7.174479	49.56623	34.76982	53.27982	46.88457	40.90236	44.59514	20.91935	29.28917	61.72566	49.00703	45.33632	56.93305	24.12732	23.05544	28.51975	37.24014	49.98074	30.19331
AP1S2	AP1S2	1.879006	1.373645	2.501174	5.793871	2.841801	2.602716	2.18541	4.296297	2.881034	1.842463	4.917762	4.074414	3.003333	1.848735	2.980961	5.458139	4.645048	5.040917	1.928325	6.652037	10.03694	3.516772	2.152528	4.790935	2.340818	5.207238	1.892118	6.456622	2.344843	15.74138	1.305368	3.567238	2.897012	2.573971	5.868438	2.946497	3.522663	12.10401	5.149318	5.583269	3.624943	5.024142	3.339215	1.774822	1.175666	6.758343	1.649265	2.389897
AP2A2	AP2A2	11.22261	14.03628	6.227415	6.603565	8.873262	10.45365	5.989398	9.105712	9.197581	22.28372	7.839466	8.790978	5.990229	7.999224	7.828331	9.776797	10.53744	10.65252	12.14472	8.425493	16.54821	7.014607	11.41602	10.39262	9.571275	11.97869	15.86373	8.729451	6.032735	4.991647	14.72729	11.98356	7.229089	8.483857	14.30514	13.70772	12.69717	15.4354	7.311343	6.104838	9.168693	7.558244	13.73852	11.70639	7.15954	6.825164	16.47329	8.378999
AP2B1	AP2B1	33.8306	50.19591	19.52644	48.36086	28.29362	37.44451	54.55069	49.93847	34.96231	31.08969	34.64623	71.34328	46.43799	36.09938	46.10686	46.64216	27.39218	30.41104	53.75035	33.50129	43.53759	76.3176	38.03711	25.11625	58.0934	64.30751	24.89594	54.65201	37.70531	45.44167	36.69166	22.95589	61.19491	45.74069	101.5001	41.16383	28.90572	35.33463	37.69744	34.94358	38.00018	33.17961	43.57017	16.36017	26.31605	21.89479	36.05095	27.40781
AP2M1	AP2M1	54.94464	33.39518	44.46038	38.52898	61.34034	63.20624	46.75693	61.07608	52.65348	30.43848	60.4122	85.76639	103.3603	57.41229	160.7586	51.64907	47.49913	47.64708	54.46653	61.62763	45.38532	106.7387	60.7355	54.93293	78.30916	89.57194	45.34176	67.63177	146.6227	14.32047	50.96011	61.01276	59.09801	67.06039	44.6041	83.53705	50.00522	57.21333	60.38954	54.43421	96.35104	70.11108	52.52244	43.11497	93.18999	57.91594	32.00985	43.4742
AP2S1	AP2S1	39.13217	28.34781	46.5606	41.12528	37.1606	24.3981	27.83057	56.79833	26.86612	18.96838	53.81273	24.27987	39.38282	30.55159	56.99234	36.64102	27.3739	33.34412	28.23389	42.94142	37.04116	51.29293	30.1063	32.58016	94.44621	61.69862	41.08245	30.30877	33.158	6.479768	38.64506	37.56326	42.08279	24.96554	46.70486	49.06093	41.9709	81.06929	53.90243	37.39821	37.56571	42.95406	23.3407	30.88055	29.64707	52.75857	49.42557	41.31767
AP3B1	AP3B1	7.057893	4.311811	4.542849	4.717725	11.42211	8.510497	8.157021	6.760787	9.012668	8.091493	5.381657	7.439437	6.574135	4.877383	6.647557	7.44878	9.765654	10.07035	7.504368	9.827944	7.186816	7.187955	7.915304	9.161592	6.091675	7.950172	9.68595	8.286566	15.10489	14.8889	16.51753	6.239099	8.11999	6.75702	9.58062	6.319365	7.702438	9.154282	7.389908	4.497552	7.439155	8.908672	9.075519	7.7802	4.19498	7.535168	10.51419	7.939372
AP3B2	AP3B2	0.00663033	0.6458294	0.2365064	0.09615125	0.07612954	0.05491845	0.01787732	0.06331717	0.01533505	0.1998643	0.08880251	0.001706203	0.0739011	0.7445239	0.09790961	0.07094657	0.02394857	0.0152552	0.01537227	0.1095016	0.001574679	0.07542039	0.1693322	0.0949374	0.2974853	0.02781429	0.1290497	0.05641832	0.01970562	0.1080175	0.5666177	0.1224792	3.45904	0.706055	0.1245883	0.09978919	0.009805422	0.005817101	0.05192868	0.2777083	0.3352671	0.02074259	0.245638	0.04653565	0.1573536	0.1193936	0.01737261	0.05794817
AP3D1	AP3D1	23.18984	24.73769	8.918997	12.50184	18.98226	31.96316	24.53152	20.9752	13.45672	17.13375	16.73935	26.27782	37.74621	17.89257	14.00141	27.47078	25.65701	20.6372	18.84869	20.91597	18.12784	25.81105	37.81588	20.48304	28.955	39.27963	25.7463	18.77295	34.40169	7.728692	25.10408	23.98803	28.04183	18.22321	30.28839	22.43441	23.25406	14.46614	15.18726	7.030323	22.8335	15.3366	22.82971	28.09902	21.06439	12.86104	23.27665	17.24309
AP3M2	AP3M2	2.007565	4.504917	3.34484	3.244515	2.68469	2.440861	1.358719	2.670162	2.655335	1.926379	4.403289	3.716721	1.698489	2.780911	3.590434	4.070008	7.852527	1.908222	2.044937	3.280299	2.871858	5.119773	1.467602	3.813573	3.33366	2.665361	7.209066	4.140478	3.7414	4.874048	3.737139	7.781286	6.309701	3.204767	3.356951	2.077582	2.650341	4.79504	2.612387	1.846183	2.860115	2.953062	3.322609	2.285734	5.77956	2.99381	2.518009	2.158742
AP3S1	AP3S1	14.7911	7.329214	12.36952	17.64786	14.01584	13.26949	10.84424	18.44448	20.01814	6.817477	14.15606	15.20761	23.11995	9.993119	13.90001	8.94081	12.59739	18.70882	14.06375	25.98708	14.62467	12.19888	12.2226	16.92493	12.3255	20.25453	12.4456	18.13594	20.49756	20.87434	24.15333	13.09177	18.53419	13.0129	20.01655	13.5922	15.59463	15.32073	12.26901	17.03985	20.23241	11.53952	14.02853	15.9282	8.439575	17.51945	8.958335	8.449161
AP3S2	AP3S2	2.653799	3.149659	5.117864	1.898225	3.255756	3.284405	2.858737	1.737688	3.040551	3.251513	1.57118	3.33103	2.302591	3.385775	2.261324	2.140615	2.309558	2.204359	2.328806	1.713332	2.028342	1.379242	3.014877	2.381117	1.206963	2.740907	1.771411	2.458514	1.410996	3.872717	4.001007	1.916879	3.035529	2.744872	3.489819	4.432628	1.452522	2.322719	2.708136	2.206913	3.380161	4.182096	4.845116	2.62502	2.823166	2.079139	4.118687	1.58004
AP4E1	AP4E1	1.989039	1.299231	1.18938	0.8819744	2.177491	2.376844	1.029531	1.856231	1.910886	2.139706	1.512094	1.609539	4.140119	1.285976	1.531021	2.4602	2.285449	1.949867	0.8611915	1.895755	1.752963	2.776172	1.852618	2.367148	1.80522	2.647305	2.104222	2.02896	3.010359	7.456124	1.156594	2.156028	1.478753	2.209659	2.408953	2.177834	1.803514	1.885245	1.070519	0.7035986	1.791044	1.564672	2.896518	0.9358604	1.593176	1.345963	1.720465	2.570226
AP4M1	AP4M1	6.730797	9.746176	3.981598	5.054925	4.187624	4.505313	7.351032	5.944198	4.94417	5.951973	7.136262	3.889119	4.039942	3.88611	9.329602	3.926766	3.841018	3.825152	3.742553	4.511926	5.162237	6.074276	5.625481	4.580351	4.790567	3.995133	3.462816	4.412014	2.515943	1.049856	5.627712	6.752063	3.860889	6.067558	3.277821	4.192644	2.85978	3.440479	6.494649	3.634629	6.109524	3.364517	3.49942	3.602541	4.238517	4.89177	3.55544	8.90574
AP4S1	AP4S1	0.9711963	6.522158	0.7958895	1.080979	1.401698	1.934167	1.509736	0.9124879	0.6561258	1.506121	2.543385	1.801106	1.570002	1.656221	2.080632	1.404713	1.599767	2.740698	0.7736274	1.113944	1.988921	1.544559	1.072954	1.67199	2.892107	1.47376	0.9750327	1.191129	2.244648	4.079031	0.8084692	1.958586	1.698344	1.033325	1.533011	1.883504	1.656934	1.520885	0.779054	3.950175	2.851996	0.7765564	1.130673	0.6634825	1.240595	1.538794	1.019302	1.30931
APAF1	APAF1	1.955023	2.156412	0.8833617	2.420585	2.102191	3.784276	2.717836	2.132258	2.239975	3.571042	2.034349	5.752085	4.260593	1.134568	2.334914	3.920001	2.807922	2.856244	1.315568	3.533335	1.996713	3.758338	3.861904	3.304219	1.929526	2.894896	2.29948	2.650301	3.729268	9.06136	1.16734	2.727262	2.473392	3.04223	4.715097	3.128915	2.436844	3.091334	2.687799	1.597962	2.87011	1.507726	3.848651	1.244128	0.8820795	1.386379	1.542593	4.042466
APBA1	APBA1	0.5731799	1.209659	0.2835347	0.5020617	0.6214536	1.533182	1.537108	1.296728	0.5425592	1.542776	1.025881	0.6192266	1.270639	0.5610793	0.438456	1.416186	0.2179274	1.130849	0.3152656	0.2394884	1.15157	0.9939144	1.11324	0.8679728	0.4690561	0.7978879	1.439278	0.979846	0.5586301	1.40044	1.163654	0.4981389	0.1415251	0.6198401	1.580894	0.9033015	0.5218332	0.5549777	0.2022135	0.2639921	1.305551	0.2073172	1.554361	0.1366065	0.5326165	0.3719409	0.7252082	0.5014528
APBA2	APBA2	6.926228	5.481952	1.745842	1.09438	0.9025584	0.9978385	4.245751	1.879678	0.3534528	1.949471	7.114066	0.1827861	1.423454	0.2456866	0.7266535	9.083605	9.208242	0.549538	0.9292384	4.499539	6.134023	2.907604	10.71542	7.991623	4.965726	1.029152	0.8441595	1.055899	7.660891	0.6643003	0.2934711	3.131003	2.304348	0.8681843	0.4137901	4.898644	5.9315	0.8371739	1.105924	0.1897653	1.049977	0.4893512	2.449223	2.088407	9.358244	2.003358	0.5964595	7.798096
APBA3	APBA3	3.100047	4.379178	2.841143	2.109712	1.759267	2.379661	2.179522	4.28104	1.859792	2.204278	2.338163	2.363285	1.895917	1.445684	2.223158	2.953387	3.358985	1.832403	2.076901	3.942365	2.176082	2.511562	3.668556	4.182623	3.340465	3.395431	2.705099	3.169044	4.018708	0.6590586	1.998414	4.408403	3.281339	1.563364	3.236758	2.876741	2.054976	3.439223	2.485959	1.420699	3.857001	1.965775	1.381721	3.912898	3.563651	3.932931	2.361947	1.917916
APBB1	APBB1	2.283075	7.772559	4.681506	2.124394	3.508587	2.23555	1.432669	5.729156	1.72599	8.931074	5.304872	1.021173	2.455633	2.232368	1.258757	7.110886	4.980235	2.436159	1.030929	2.548759	8.916043	1.734845	1.472711	4.843218	5.199277	2.171009	4.543726	2.565887	1.859043	1.418026	4.686156	6.655155	3.357987	5.912108	4.587858	7.213172	2.553007	3.506155	2.521682	4.377582	3.444946	2.509409	7.028932	0.9743912	1.064147	5.933186	3.178026	5.798528
APBB1IP	APBB1IP	0.9745735	3.21268	1.716273	2.365234	3.0016	5.87077	1.847379	3.436523	3.273748	3.786282	6.282499	5.509781	18.55363	2.087398	2.416747	8.779504	4.106823	7.292168	2.054115	13.00856	5.400677	6.687744	3.169813	8.457322	1.24782	15.88879	10.60604	7.940955	3.484546	8.518777	1.121244	9.236321	3.095622	0.711785	8.104095	6.55421	6.209114	15.16399	4.940793	1.800863	7.437722	4.357765	3.391742	1.275551	8.504881	12.40229	1.578559	2.12224
APBB2	APBB2	3.357559	1.84353	1.855763	2.352273	4.171593	1.636244	2.419834	3.676543	2.224733	2.418585	3.068834	2.04794	3.131556	3.047046	10.94073	2.887663	3.487278	1.929387	1.71643	1.943145	1.669168	3.337084	1.975124	4.107057	3.203481	5.139118	3.870242	2.465119	3.853977	12.31824	0.445784	3.881076	2.604876	2.901848	2.984023	2.391177	3.925355	5.101313	1.587258	3.485004	3.452102	2.006943	5.282356	1.543262	0.9256304	2.830424	2.936424	4.881955
APBB3	APBB3	3.125179	5.324484	3.939847	0.5143308	2.361916	1.009953	0.7553945	2.837968	7.198342	3.108553	4.986599	3.117772	1.496003	2.027275	2.521427	0.9118025	2.279882	1.760566	1.685588	2.549198	3.096306	2.537995	0.8227085	5.324211	0.6324936	2.285257	2.707416	4.699876	1.190541	3.473792	2.598472	5.371999	2.446036	3.135764	1.585289	2.358684	0.7995682	3.956482	1.470293	3.027447	5.688368	0.9503577	1.667285	4.312135	5.64728	1.438239	1.51965	3.325208
APC	APC	1.60035	1.426735	0.9393812	1.23816	2.956034	2.354448	1.146707	1.761594	2.983701	1.372145	1.459881	2.130455	3.29994	1.456208	1.987284	3.572434	3.102814	2.467045	2.14369	2.680152	3.209707	2.26325	2.018997	2.59469	1.291619	2.771954	2.871727	1.940103	4.258206	10.74156	4.781644	1.951924	1.574586	1.613833	2.924795	2.060144	2.862887	1.770279	1.33029	1.167164	1.963426	1.162129	3.921489	1.318986	0.6513098	1.768697	3.347951	2.536109
APC2	APC2	0.2999051	0.4795403	0.2083245	0.098332	0.2478062	0.2138553	0.6184152	0.1599345	0.1139808	0.1369656	0.1664971	0.9381023	0.1978451	0.1168912	0.1405474	0.2136252	0.2348468	0.3676031	0.1260948	0.1212853	0.07971446	0.1228006	0.4772975	0.2757057	0.3413283	0.3748239	0.2158234	0.1785029	0.3186622	0.09828348	0.1116493	0.2344221	0.2107009	0.20415	1.263749	0.146073	0.170055	0.1186089	0.1217023	0.146441	0.2119688	0.1344966	0.1921358	0.2013469	0.3531783	0.1738856	0.109931	0.0679049
APCS	APCS	0.04232146	0	0	0	0	0	0	0	0	0	0	0	0	0	0	0	0.8327064	0	0	0	0	0	0	0	0	0	0	0	0	0.06083618	0	0	0	0	0	0	0	0	0	0	0	0	0	0	0	0	0	0
APEH	APEH	24.21131	16.71837	22.7302	18.95537	20.93486	20.96932	21.55659	18.11072	24.41491	21.73375	19.3135	28.91955	12.66221	22.17213	20.85805	12.83364	15.02627	18.11566	27.39043	20.20373	24.93203	18.4033	24.37667	17.07148	35.70635	20.7922	15.29324	22.35334	12.04897	3.800665	38.05933	18.28957	24.9478	22.92337	21.89246	16.47014	16.69557	25.91424	27.85669	30.74097	23.54586	31.10579	18.84434	26.59164	19.68057	19.2224	16.56707	19.83541
APEX1	APEX1	154.9717	105.7971	62.68585	71.0466	81.76929	57.19439	66.77856	44.42719	54.50987	96.63124	83.18518	84.16209	86.93159	82.33432	103.8865	61.70782	133.9716	72.99831	99.39957	79.98558	113.8725	118.5309	107.083	64.01443	320.5059	68.49316	66.86183	54.83422	66.1786	29.39181	38.98761	82.04708	119.1009	92.94553	62.39677	64.92866	77.70054	74.75009	88.66776	86.16262	72.15738	60.31534	43.72108	86.37732	104.7119	88.84006	51.43441	136.2563
APEX2	APEX2	14.70971	13.3852	7.648925	10.68731	8.281537	8.587384	8.147259	13.74352	6.949162	8.875365	16.57948	7.771045	17.20919	7.070294	17.62215	12.86932	8.285805	12.62534	11.56404	14.01231	10.80318	20.60096	8.544435	8.593647	13.56812	11.06984	7.780944	9.325852	7.472959	3.298465	21.0376	13.98973	12.31653	11.04944	8.854567	13.68585	9.117669	12.9691	9.592645	8.859588	8.755428	8.79061	6.174424	7.188575	11.72364	10.5202	8.202039	9.863135
APH1A	APH1A	133.3329	88.12566	108.1073	96.25316	60.3769	81.90787	70.91212	73.45566	56.47361	77.37273	82.88089	65.67897	83.67681	74.53122	77.14516	78.61177	49.25051	84.13678	72.53391	87.98608	124.649	126.7393	81.11235	59.11467	77.24768	62.70954	74.34852	70.01139	78.38559	20.16226	78.11004	64.90493	54.09716	99.36366	43.65091	88.01664	56.83016	71.45128	144.3711	106.5397	63.72672	84.13849	86.23046	64.42501	89.23102	68.90484	66.31126	85.80615
APH1B	APH1B	0.8167487	2.688328	3.426405	2.697757	2.124934	2.215631	1.067439	2.111694	5.557492	5.033966	2.054052	3.26829	5.710656	3.565567	2.228496	3.038983	1.954738	2.28502	0.8723849	2.916915	5.801455	1.303583	0.8936391	3.430487	0.8511672	3.254206	7.491126	3.373241	2.20057	7.885162	6.00757	3.634602	3.266921	3.246289	1.701618	4.936673	2.352442	4.398	3.119239	3.150264	1.816052	5.080545	4.29104	4.51162	3.413419	4.252561	1.070946	1.028659
API5	API5	14.82568	19.87429	9.536065	24.46075	20.03227	19.2305	18.06856	16.39268	39.95671	17.36169	13.37879	22.09072	35.64666	13.36579	25.98974	24.0261	22.61943	25.71493	29.66489	21.50861	15.8492	26.75269	25.00027	20.6705	22.54765	20.31595	19.09739	17.01406	19.46565	34.41104	35.00755	17.97122	20.44995	19.19731	33.5016	18.34256	22.58575	18.40201	28.36046	21.19091	17.54319	19.10475	27.09407	14.63697	17.32825	19.91455	23.08231	26.93278
APIP	APIP	1.619135	5.461291	1.004303	6.592477	2.014134	3.214185	3.777636	2.415349	3.184387	3.236156	2.537373	1.924558	3.324151	2.921955	5.191267	2.549336	2.495933	2.223223	2.97505	2.952885	2.223522	1.754072	2.871289	2.886836	1.997993	3.272926	4.64771	2.942932	3.116432	3.683843	3.82509	3.391107	4.41695	3.588169	2.821862	3.152406	4.262312	4.174658	3.378737	6.23485	2.370304	3.172076	4.315255	3.805861	1.844888	3.300954	2.55122	4.107324
APLP1	APLP1	0.4341306	8.162633	3.08681	1.653402	1.558999	1.383026	1.829517	3.247248	0.2390679	4.484841	3.151302	3.980407	8.650532	0.4148586	0.5094984	1.368914	2.530917	0.5111993	0.1739667	0.4765303	8.729507	1.949314	3.211129	3.233207	3.29728	1.02301	1.336885	1.347652	1.60565	0.1078611	5.312522	1.10557	70.98023	1.691959	0.9911452	1.709828	0.4993524	0.733553	0.4337585	2.367006	3.302586	0.7237888	0.5510092	1.953199	1.92997	2.89536	0.176944	3.627691
APLP2	APLP2	66.97378	276.6949	77.43495	179.7268	91.82177	262.2963	277.7106	200.0068	138.0355	92.21095	271.6517	219.1404	119.8222	130.0029	41.62811	196.6505	118.3973	327.7459	158.6428	67.75969	77.4353	219.1531	167.5812	134.6711	39.48289	135.392	327.7865	215.9286	244.6269	67.02505	259.2794	105.6081	61.18521	225.6472	365.4616	149.1665	77.5775	185.5772	79.76787	332.8089	156.8378	140.5503	267.212	102.6405	54.12567	129.4284	203.8405	125.0347
APOA1	APOA1	0.02752083	0.5386405	0.463264	0.08163403	0.1404421	0.02630224	0.02226128	0.1022053	0.4773896	0.09450987	0	0.0637382	0.1238778	0.1050113	0.1904992	0.1824504	0.1569545	0.04317306	3.461498	0.1307505	0.009804144	0.790866	0.0854824	0.1284983	0.1931722	0.08658761	0.1872185	0.08781685	0	0	0.01123513	0.2541902	0.05954768	0.07803525	0.1418968	0.02037049	0.04069985	0.09054497	0.3053525	0.8645232	0.06472603	0.1937189	0.05735148	0.1782995	0.3579684	0.1061942	0.2812264	0.08017611
APOA2	APOA2	0.3110291	0.03775189	0.03739728	0.04100418	0	0.03963427	0	0.02200157	0.06166012	0.07120743	0	0.128061	0.1066678	0.3164784	0.1339609	0.05788013	0.1064301	0.03903393	0	0.08443935	0.1477365	0.5958694	0	0	0.1541049	0.08698466	0	0.05293172	0.03697567	0.2980651	0	0.7022283	1.495519	0.1175896	0.0997832	0	0.06132972	0.1364403	0.1082656	0	0.02438356	0	0.02880723	0.1679223	0.08517075	0	0	0.06040782
APOA4	APOA4	0	0.01210982	0	0	0	0	0.0430415	0.01411506	0.1582317	0	0	0	0	0	0	0	0.007586667	0.1001685	0	0.009028648	0	0	0.01836418	0	0	0	0	0.05093735	0.09488664	0	0	0	0	0	0.0182902	0	0	0	0.0694576	0	0.07821612	0	0	0	0.01821371	0	0	0
APOB	APOB	0.007928851	0.003608936	0.03575037	0.007839686	0.05563506	0.01515554	0.002137852	0.005608709	0.00523953	0.01663972	0.003539803	0	0.01869457	0.008644036	0.006098166	0.03873183	0.3248243	0.01243831	0.01685095	0.06547353	0.001883073	0.1744487	0.002736421	0.01480832	0.01418621	0.0110872	0.01273544	0.00168669	0.02592137	0.1139755	0.001078961	0.06102758	0.001906211	0.003747039	0.004542329	0.006846945	0.02149725	0.05565084	0.001724964	0.004883769	0	0.0006890261	0.2092934	0.06635127	0	0.002549577	0.008309985	0.02181574
APOBEC1	APOBEC1	0.1102072	0.3210397	0	0.1525549	0	0	0	0	0	0	4.693827	0	0	0.07208874	0.7119969	0	0	1.535232	0.4854742	0	0	0.1187633	0.09128379	0	0	0	0.2624008	0.337596	0.746792	0	0.1799643	0	0.03179449	0.1458297	0.04545804	0.9951979	1.271264	0.02900698	0	0	0.02591954	14.12435	0	0	0.06035723	1.020611	0	0
APOBEC2	APOBEC2	0.4085804	0.1859715	2.579145	0.1009964	0.1954719	0.0976222	0.1927893	0.03612769	0.5399948	0.4677048	0.09120453	0.3154238	0.06568273	0.2969563	0.04713654	0.3088868	0.02912727	1.249866	0.03947017	0.196426	0.3153681	0.03057649	0.2702693	0.3179522	0.05623288	0	1.109865	0.1086457	0.1517898	3.083459	0.1806992	0.1572401	1.30153	0.2574508	24.16773	1.209699	0.05035324	0.4256794	0.2666665	4.435591	1.701659	0.04438262	0.9224071	0.08272106	0.1631638	0.1313819	0.5352756	0.3967707
APOBEC3A	APOBEC3A	0.3240876	0.5597942	0.1198997	1.018844	0.752717	0.9212698	0.107549	0.4408712	0.7660446	0.1521991	0.3561541	0.4105771	0.5877927	0.1721305	0.1380513	1.246798	0.1374384	0.7821685	0.0288996	1.68637	1.184148	0.3059658	3.997911	0.5742423	0.542112	0.4531835	0.2402558	1.103081	2.089407	0.4539236	0.03392458	0.5244783	0.3236485	0.3063165	0.2913517	1.156366	0.5530208	1.574791	2.614182	1.39735	2.198709	0.6672602	3.45192	0.4576203	0.09102218	0.5130468	0.1175768	1.573601
APOBEC3B	APOBEC3B	0.3823886	2.474332	0.4349209	10.23904	0.5801383	6.756012	4.681444	0.4386389	1.546869	1.608927	6.907071	5.106228	4.651949	1.318243	7.916834	4.65903	2.115972	3.599213	3.270685	1.886859	1.288604	0.4269258	6.541468	1.25462	0.1450829	3.403344	1.247926	3.37691	9.87812	1.515322	0.2447079	1.622741	17.36766	11.60453	2.806402	8.835376	1.421403	9.071766	2.725057	4.163187	11.46047	0.9052931	1.766038	0.8369544	0.6084588	8.055524	0.3736907	17.93453
APOBEC3C	APOBEC3C	3.893934	20.509	4.686139	21.49206	10.38803	32.28414	13.11649	15.75224	7.457636	26.41813	21.48515	20.60799	9.59542	10.46889	25.5997	32.75398	7.399876	23.62709	16.64537	30.65706	24.21642	23.8849	21.49732	18.80463	3.617473	32.80144	27.94813	24.15822	11.46961	10.47522	10.61668	31.07374	7.4224	14.44562	23.98727	26.72752	17.49186	44.98578	14.59512	18.75943	24.77597	21.00298	18.72174	3.49133	3.370259	38.58324	3.716728	20.87189
APOBEC3F	APOBEC3F	0.4593484	4.368658	0.9156681	2.432268	1.295428	3.35033	1.114685	1.340352	0.9106375	2.449211	3.53753	2.874261	3.326872	1.396918	2.934165	4.116595	0.6721642	2.556229	1.541431	2.321822	1.942152	2.469627	3.708796	2.6753	0.3194278	2.687617	3.779289	2.190903	2.295696	1.876652	0.9622986	3.461126	1.94422	4.198788	2.335148	3.529762	1.599973	4.207721	1.869812	3.328212	3.923332	1.143963	1.444271	1.732728	0.7282336	3.486655	0.3135622	1.432124
APOBEC3G	APOBEC3G	0.833517	6.619663	1.235468	5.88268	1.805919	5.5694	1.546061	2.920109	1.79842	2.578626	5.538497	5.610987	2.180882	1.030122	4.221094	5.881853	1.381016	6.420631	1.757566	8.149234	4.804728	6.314058	3.938035	4.522536	0.9315801	7.62623	3.00417	4.686554	6.547622	2.478957	2.161925	13.05775	2.098908	1.891427	2.860122	4.925011	3.559856	15.23403	5.463529	9.201441	8.897587	2.695653	1.951619	1.134722	0.5706159	11.13914	0.5309279	0.9350253
APOC1	APOC1	13.4028	79.16143	137.7444	111.8243	73.71667	110.7201	51.81197	19.06871	72.62696	25.92882	59.0972	63.6178	75.06857	24.86772	47.21713	110.5043	24.20226	244.3456	116.2141	133.651	156.0105	63.43985	55.08971	49.76622	33.62391	86.87479	35.49061	156.2784	16.06594	16.10859	3.275146	62.94968	60.29625	45.30043	51.81471	103.6591	37.9472	84.21168	261.0344	334.3161	120.9028	105.4721	39.93862	29.90681	31.68892	110.7743	7.056898	19.09029
APOC2	APOC2	0.04654355	0.1412333	0.167888	0.1534005	0.0791724	0.1186204	0.3011883	0.5761694	0.1384057	0.1775957	0.1870126	0.1676808	0.139669	0.01691393	0.05727544	0.1624012	0.07078487	0.4283534	0.05395507	0.7160297	0.4974264	0.1393252	0.09637921	0.1738542	0.01281157	0.2277924	0.1143372	0.3762427	0.02766588	0.08920713	0.02533465	0.3582411	0.134277	0.02932758	0.2346446	0.3559916	0.06883204	0.1837568	0.101258	0.7167115	0.620304	0.6552393	0.3664198	0.1005141	0.08496845	0.08979842	0.02439043	0.03013217
APOC3	APOC3	0	0.02059788	0.05441175	0	0	0	0	0	0.04485667	0	0	0	0.05819925	0.02466778	0	0	0.02580869	0	0	0.01535704	0.04836409	0.2235155	0	0.04225901	0	0	0.01282713	0	0	0	0	0.3134816	0.06527783	0	0	0	0	0	0.08860656	0	0	0	0	0	0.09294037	0	0	0
APOD	APOD	2.434861	51.06132	21.39407	173.0122	6.792997	26.73121	3.405196	15.30261	28.63491	3.001602	5.901041	2.265293	42.30251	16.32558	136.1499	128.1651	4.969564	3.229227	2.522749	3.825714	134.2795	15.5944	10.43479	6.846191	0.2872369	12.38433	17.39811	43.40648	1.781295	3.333391	139.1833	18.43883	17.85719	133.2	3.868927	58.19339	8.797688	2.31228	11.2463	216.9694	6.722905	10.83073	33.39351	3.698112	2.686542	28.27211	13.12407	3.680973
APOE	APOE	66.42211	174.0302	179.4765	40.08421	84.47753	215.7345	87.07029	70.26971	68.83574	107.4425	105.0603	145.1755	190.1925	47.1706	123.5473	171.8977	93.42557	228.8929	56.93804	236.0775	209.5631	89.76681	171.84	169.8697	87.52222	293.1418	56.14989	340.863	59.83679	3.599636	5.921977	235.0334	122.0271	91.32544	117.2956	213.8828	85.49323	111.517	443.5307	170.1508	291.065	88.63644	24.43967	61.99712	80.35167	129.169	15.15651	77.86819
APOF	APOF	0.2742134	0.01040103	0.12364	0	0	0	0.03696801	0.01212331	0.05662664	0.02615783	0.03060537	0.01764105	0	0	0.03163508	0.1036527	0.2671613	0	0	0.007754634	0.008140584	0.02052101	0	0	0.2453098	0	0	0.01458323	0	0.06569598	0.01865753	0.05276484	0.04944367	0.01079905	0.01570931	0.03382807	0.2534544	0	0	0.02111269	0.02687168	0.02382946	0	0.01850572	0.06257443	0.06613143	0	0
APOH	APOH	0.1029759	3.535413	0.8401754	0.901815	0.5067301	14.22817	0.9043562	3.699386	0.9332343	2.121789	1.044247	435.4862	0.3405443	0.7216992	0.01357712	2.135307	0.008389761	10.10794	0.6309746	0.3893909	2.48407	1.796667	3.117298	0.4395952	0.01214791	0.5862649	34.75096	5.708043	0.1049309	1.226498	0.2402227	0.634076	23.93638	1.376514	26.9718	57.84092	1.566394	9.815401	3.053201	23.13306	1.505026	0.5599341	22.99226	0.07148043	0.2215591	0.368969	0.1850157	2.442843
APOL1	APOL1	174.1652	20.64092	11.47551	14.00094	36.92616	68.35239	20.77305	98.48629	67.29863	43.27991	33.31413	178.844	35.76305	32.56855	32.18659	38.91254	53.47818	56.69154	21.15298	163.8534	114.6723	72.81731	46.96351	67.02563	18.2272	55.81646	33.83312	42.12438	41.89268	14.74393	28.65605	111.021	26.07251	9.120715	41.19311	57.79258	55.28027	50.81963	101.9113	26.84495	93.10624	111.2389	26.8283	96.7722	10.33812	35.5813	19.09234	20.52089
APOL2	APOL2	27.45751	11.08973	5.541807	6.979038	12.67155	23.91963	6.396425	29.83852	10.31913	15.20679	19.29891	27.29756	17.14255	9.074683	10.67227	15.25197	10.39572	21.93037	9.049523	43.56213	34.76651	32.66312	16.37079	18.64479	8.345947	22.24887	13.12654	22.67002	27.85131	11.14074	8.619347	22.49306	10.86316	13.26832	20.31049	20.77322	17.8827	20.26561	15.94572	4.094735	40.68808	18.52763	8.923214	19.30292	8.986566	12.51129	9.407761	11.98291
APOL3	APOL3	1.842931	4.15338	2.293744	2.918812	4.977708	11.86278	3.481044	8.4984	4.71667	4.66396	5.212352	17.35232	4.219263	3.410148	3.441644	10.97688	3.967457	11.62267	2.178739	16.99079	7.464375	20.66226	4.735315	9.935143	2.341736	12.59266	8.672417	7.815435	11.67694	6.147991	4.064099	11.5319	5.350337	1.041986	6.079064	5.763663	6.840664	15.98099	6.302332	3.865651	17.75922	6.503067	3.524529	2.038373	1.600362	7.316296	2.015044	3.063386
APOL5	APOL5	0.01362645	0	0.01638407	0.02694642	0.01738434	0	0	0.01445861	0	0.01559829	0	0	0.05257359	0	0.0628815	0.009509165	0.1942831	0.02565164	0	0.0369936	0.009708694	0.01223697	0	0	0	0.1143262	0.007724825	0.01739238	0	0	0.0222515	0.04195257	0	0.01287925	0	0.01008608	0.100759	0	0.01778704	0	0.04807191	0	0.01893104	0.08828182	0.01865702	0.05258016	0	0
APOL6	APOL6	7.924282	5.497085	2.573451	7.098168	7.493925	22.08924	4.485179	13.79868	7.202281	9.707034	10.60292	21.74544	12.72339	3.223024	8.714473	17.6085	7.94661	22.31471	7.020332	26.41838	16.60683	28.98833	16.66564	13.53785	4.329432	20.59683	16.19215	10.97426	36.09512	37.77699	3.615189	14.37412	9.782961	4.730278	15.92371	12.36569	16.38887	24.34765	12.36557	8.174675	23.63896	9.788863	8.975654	5.813751	2.216072	8.053341	4.407253	9.921272
APOLD1	APOLD1	2.551143	0.8225617	2.895023	6.446568	3.89321	1.328976	7.540965	1.113778	1.574108	3.462256	3.340751	2.032137	3.855019	1.743078	2.34205	6.764405	9.164774	6.71569	1.050608	1.411995	0.5956068	2.774473	4.050282	23.7828	2.066469	4.210464	5.22978	4.906745	5.215009	16.79218	0.3666721	3.39828	7.508275	3.152784	4.606793	2.090564	6.169339	4.414764	2.358959	1.169782	2.010609	0.7165781	9.174505	2.891982	1.733518	3.690215	3.121766	8.383242
APOM	APOM	0.4367523	1.912725	2.143134	1.902434	1.671599	0.6091978	0.7447606	0.6387745	7.780876	2.526791	0.8537238	1.111758	0.8501298	2.741066	2.135304	1.301518	0.5049019	0.6295985	8.908144	1.081561	1.799805	0.8586375	0.4155337	1.058206	0.5751083	0.5942205	1.786696	0.7533205	0.7788278	1.357453	1.291472	1.471853	0.5789278	1.193783	0.5842727	0.7776126	0.6109881	0.9320678	2.265018	2.682902	0.4025491	0.7324149	1.016756	1.701579	0.9212295	1.298128	1.892844	1.60481
APOO	APOO	14.55079	9.074536	8.069295	9.467458	7.220388	6.601907	4.121562	11.72016	8.389489	6.811308	10.35108	4.5012	25.48614	6.095524	10.14701	4.892159	10.21952	11.19058	13.57752	10.85057	8.941927	16.49121	8.367694	8.015421	11.43684	7.782509	7.075967	7.791148	6.067591	6.931184	24.54271	11.73918	12.20883	12.58932	6.465011	7.796101	10.03873	7.268122	18.92665	9.131055	6.615159	6.213931	8.432902	9.942142	29.54444	11.61205	10.16085	8.750436
APOOL	APOOL	5.254815	3.236296	3.657457	4.071362	3.970469	4.535939	2.677174	2.559245	4.167567	3.870844	2.645252	5.112476	5.880577	3.226529	3.720238	5.579934	1.768092	4.658766	5.290242	3.221217	5.012607	4.783483	2.918621	3.269523	4.003244	3.23881	3.362347	3.303888	1.515505	12.39733	7.031862	2.874507	12.43621	4.895961	4.458014	5.169798	5.788577	3.670385	3.503856	4.727866	2.62518	2.490247	5.920177	2.786951	3.331064	2.499942	5.880634	2.194027
APP	APP	95.92348	259.5655	100.3923	223.2022	97.90888	131.885	205.0918	97.69956	126.1415	46.44103	115.1774	75.22884	134.2365	125.8535	81.34688	136.7461	180.4658	92.0775	120.3367	98.38585	147.1795	159.7918	175.5044	98.54812	62.17495	125.4612	133.5775	111.4452	136.4431	113.3732	232.1021	96.2704	230.2306	302.469	147.1778	104.6197	107.3335	102.6956	61.41335	136.3199	100.7834	150.8462	155.2814	120.2209	67.18666	144.9596	47.6416	51.65342
APPBP2	APPBP2	3.954284	5.237903	3.968462	6.520936	4.622074	5.620433	4.811502	3.31788	3.321724	6.161757	3.164918	8.260529	9.198764	3.5301	4.854455	5.874802	4.325905	5.514136	2.884236	4.248579	7.688784	3.684702	3.807219	4.654208	6.180111	4.219892	4.729688	4.657132	8.080958	16.89002	3.659514	3.710929	6.353682	7.249872	7.276868	5.167965	4.187122	3.908814	3.566279	4.612191	3.940738	3.575287	7.056547	3.374259	2.477507	3.709313	4.597685	5.32165
APPL1	APPL1	6.396949	4.197569	5.879184	5.024747	7.311573	8.54746	6.30125	6.057408	8.0586	5.55257	5.9817	12.39772	8.818125	6.105249	4.682536	9.87504	9.718084	6.313057	8.087384	8.566098	9.067867	6.059913	7.940511	9.980337	12.9807	8.917814	3.934419	7.375407	8.44113	25.36766	8.416845	5.828628	8.29512	10.39384	10.64366	5.605188	8.483762	7.193872	5.091549	4.818845	6.116918	5.957546	11.49606	5.699449	5.298619	6.869751	4.660407	6.184994
APPL2	APPL2	7.235251	7.738751	3.929013	8.012201	5.210499	12.1047	7.621874	4.686605	4.548697	6.745737	6.182013	7.023343	5.611537	2.851641	9.797655	7.386832	19.84442	6.589375	4.464108	6.675554	6.759854	5.54621	5.313477	7.284978	7.316824	6.176268	9.811897	5.271479	4.916703	13.6658	4.321308	10.21946	7.325589	6.697549	7.008776	8.491678	8.760221	8.389398	11.43611	5.419934	5.675175	9.094299	5.727208	3.883547	5.487231	5.481892	3.817573	6.431947
APRT	APRT	52.55719	106.2055	55.94751	88.48	43.05098	43.66562	129.6134	48.90554	57.79482	66.99245	62.82282	58.7469	29.01596	103.8731	50.09157	51.1246	33.40152	64.51997	114.8983	70.62663	70.57209	40.33691	72.43454	36.39333	81.0666	53.34143	40.85981	52.35088	48.41105	1.937175	116.0913	66.45092	65.29394	81.38484	43.04956	63.52545	47.95963	56.78049	48.30409	60.4676	69.38301	70.24884	39.15075	76.87013	113.9368	86.28293	59.25243	41.75075
APTX	APTX	7.674514	3.865085	5.151675	8.391005	5.073631	11.48641	13.72917	8.604129	5.859176	4.351096	8.561022	7.857041	5.101243	6.275069	8.83951	6.633186	5.937081	8.609253	8.051295	7.423543	6.584452	6.302141	9.181012	5.553675	6.36735	5.054821	6.071598	5.584234	8.474981	7.404192	7.40194	9.799884	16.86668	6.373861	4.18805	11.1812	6.347844	4.879765	3.618284	5.666799	6.671308	5.134056	6.681772	5.695796	8.55349	5.727144	6.617937	5.438856
AQP1	AQP1	33.49197	26.54417	71.44725	30.4287	136.546	355.5535	58.40403	222.6797	38.16957	43.24383	285.2463	125.2175	45.43593	61.37256	8.688841	147.5174	22.52099	53.03595	15.67299	128.1256	21.0312	25.76631	304.0653	186.2902	10.35901	36.88227	117.0307	170.4806	11.85723	17.39584	4.143863	20.90467	11.9657	19.39717	1747.381	39.03264	74.21593	1490.948	65.31938	143.1299	49.85731	157.207	341.3248	32.71638	6.580182	101.3025	74.68875	68.49433
AQP2	AQP2	0.1183428	1.864575	0.3283664	0.1215124	0.08710343	0.04350103	0	0.004829613	0.1037695	0.0208412	0.0670581	0.1827211	0	0.009924411	0.5125054	0.1683465	0.1116218	0.002856141	0	0.5437071	0.003242997	0.01635007	0.006283491	0.008500884	0.01127597	0	0.4567175	0.00580958	0.00811661	0.05234314	0.1300718	0.01401343	0	0.01720824	0.08135633	0.0842264	0.05385048	0.00599006	0.07129689	0.008410747	0.01605747	0.07831754	0.06955893	0.06634978	0	0	0.2504481	0.008840168
AQP3	AQP3	339.6304	80.37961	467.2669	177.1825	346.7458	397.7226	1555.869	299.4954	361.1486	477.0738	80.67731	40.80934	95.02604	105.9725	20.20943	586.598	177.8484	93.21711	573.3154	62.29911	271.0542	16.41283	374.0914	321.3175	27.86362	25.30866	223.9946	67.24064	25.71722	41.84669	108.3691	54.73388	47.04126	16.51526	96.9083	363.4665	157.2626	13.80954	96.08257	80.77609	37.85323	27.25548	447.2057	183.1941	62.47222	89.98087	779.4809	66.27468
AQP4	AQP4	1.624459	5.0642	27.10121	11.73133	13.91503	24.48436	10.97737	0.06936275	4.257171	5.320425	0.9061767	12.72754	8.079221	23.78894	0.6938258	46.28921	0.04660201	14.65228	0.6365528	17.716	0.9105572	0.6633644	67.42754	20.37062	0.07287529	0.6650083	16.15011	11.33074	1.328904	32.03397	2.020203	0.1962289	0.01885925	6.252748	34.8419	2.566892	3.112931	3.660536	20.95712	48.43875	0.8186899	26.46504	80.61501	3.441076	0	7.548415	26.50935	22.40566
AQP5	AQP5	41.54937	135.2169	407.2555	160.0527	69.41279	1.390879	0.6054124	8.437923	344.8422	3.355627	8.5624	27.92714	0.02673769	5.983709	73.5957	25.38972	92.6738	0.365283	43.98411	2.123639	1.377594	1.250911	15.06788	0.6989214	10.00047	0.06541154	512.3902	2.043277	0.3522006	1.434508	193.8447	13.74578	0.07497427	1.611321	40.81953	32.11607	9.854156	4.678634	73.9109	2.093741	8.740246	163.779	28.47927	113.4967	0.7116389	20.79784	99.85105	2.503479
AQP6	AQP6	0.3400156	1.085082	1.504386	0.09443594	0.03411792	0.02920989	0.01236111	0.06080566	1.55641	0.03935915	0.1279202	0.3096814	0.02456646	0.01249501	1.12126	0.02666052	0.5882811	0.004794575	0.2391528	0.04667295	0.01360996	0.03773922	0.04219213	0.04281104	0.08202502	0.008013307	0.8987998	0.05363865	0.01362527	0.06590092	0.4460583	0.9115626	0.01653264	0.01805456	0.09717627	0.6843276	0.07909847	0.09049907	0.5286104	0.01411904	0.09883687	0.04183164	0.1910747	0.1237563	0.01046161	0.05896687	0.04204246	0.02225985
AQP7	AQP7	1.835267	0.2546797	2.502692	0.8667432	1.38485	1.811044	1.900918	0.2097751	4.259514	4.304166	0.3397295	2.251946	0.1151355	1.626674	0.03098467	0.1041247	0.693528	0.170871	3.446397	0.1038011	1.825866	0.03014866	0.762129	0.842976	0.003080337	0.03912074	3.258688	0.4046964	0.01330364	1.040249	0.03959353	3.542952	3.212333	0.1269243	0.7744453	7.683997	0.2813426	0.1423623	0.76446	1.633611	0.2149402	0.1342023	3.49808	7.799899	0.8580309	0.1439373	3.295731	7.817137
AQP8	AQP8	0.02757894	0.06276484	0.03316015	0.1227096	0.01759232	0.02635777	0.1784662	0.04389476	0.0410055	0.0631396	0.2216251	0	0.01773418	0	0.05090703	0.03849171	0.007864294	0.06922273	0	0.1497447	0.01964969	0.02476674	0.01903619	0	0	0	0.01563448	0.0704018	0	0	0.07881197	0	0.0596734	0.06516667	0.06635828	0.05103373	0	0	0.01799983	0.1019233	0.01621567	0.05751938	0.03831504	0.04466898	0.01888022	0.0532092	0.04335695	0.0133909
AQP9	AQP9	1.677827	1.290274	0.9759129	3.809016	2.488277	1.806147	0.4605574	2.763628	2.137424	0.8875066	2.750155	4.727542	5.468499	0.3499851	1.140428	3.571772	6.256018	5.572018	0.3229966	14.54895	3.422304	0.8376823	1.388059	2.319086	5.522052	1.346716	0.6936248	4.491793	32.37131	5.154545	0.01483663	3.804288	2.49888	0.7671496	2.927334	1.129816	4.192223	5.316868	9.559045	4.521836	2.208088	6.335413	1.279095	0.9123864	3.234382	1.647766	0.3904203	3.388066
AQR	AQR	3.214144	3.842346	2.09775	3.001841	4.649371	3.925955	3.041594	2.874045	2.84998	3.976047	2.731497	6.003691	5.718868	4.551015	3.632184	3.862289	3.879255	4.308217	2.820915	4.461248	2.691496	5.478828	3.230335	3.327429	6.447047	3.375398	3.913524	3.18729	6.131898	9.944287	4.158182	2.742578	3.648079	5.33104	4.997753	2.619216	3.579444	3.049936	2.815293	1.729046	4.357084	5.495878	4.938264	2.543114	2.590065	3.12155	4.670408	7.813654
AR	AR	1.687226	0.2136343	0.2784817	0.5945045	0.9373284	0.3488902	0.2233273	0.2620297	2.726053	0.3476483	0.4704422	0.07459989	0.2446054	1.494943	0.1670448	0.604768	0.1452115	0.2030834	2.811158	2.482864	0.2010836	0.2961491	0.1249296	0.5528835	0.03546523	0.1479931	0.4130287	0.3014933	0.2024038	1.358197	4.983119	0.1298641	0.1039898	2.405111	0.187694	0.6573536	0.5171859	0.1291884	0.1061152	0.5725299	0.3481171	0.311105	0.6030577	0.06210824	0.03780181	0.6036984	3.723138	0.196615
ARAF	ARAF	31.84507	38.69812	22.95378	24.30168	22.16998	19.85559	12.88628	30.05502	24.0328	26.67529	26.59303	14.86189	27.03237	8.90146	18.16146	20.74143	30.69613	29.10269	23.31911	19.93939	36.52003	22.02209	17.94052	27.28935	23.78861	18.91658	29.46606	21.09775	14.86642	5.625462	49.39045	20.14624	17.78275	15.06253	18.34458	25.90577	34.76575	22.75986	26.38814	26.19082	18.13413	26.28932	25.25139	23.11841	34.38031	18.28763	27.90324	17.56432
ARC	ARC	0.1113715	0.1371677	0.9964481	0.07125351	1.771889	0.1001789	1.144636	0.006951349	0.4480718	0.3824632	0.3509743	0.04046058	0.05055221	0.2142658	0.1390667	3.817432	0.07098899	0.509751	2.354288	0.2623379	0.2800622	0.4706591	0.08139548	1.29696	0.0270495	0.05496523	0.7576372	0.3846443	0.1168238	0.03766921	0.01069798	0.04033955	0.1039513	0.204337	0.3783154	0.2424571	0.2422124	0.387972	0.1539283	2.227456	1.579307	0.2152001	0.218438	0.2758844	0.05381903	0.3665493	0.4840656	0.9033907
ARCN1	ARCN1	52.66258	59.76101	20.72312	55.00181	43.84495	70.38053	59.08947	74.88817	33.51236	48.34579	53.38668	91.17243	97.32	35.12479	45.92402	44.55812	87.94587	106.384	39.5733	56.79461	52.21793	72.56929	78.69363	58.54357	60.43184	53.63598	64.12071	34.16529	66.43749	49.15934	104.8982	66.33602	51.23889	89.69763	93.6082	51.92821	55.03586	52.29056	54.0458	33.20897	52.63304	48.34245	60.32429	53.9162	96.79431	41.83273	61.44798	91.40222
ARF1	ARF1	280.3536	261.4611	196.5499	237.2886	264.6005	201.1076	240.306	226.0511	205.1929	220.8989	177.7496	93.30822	213.6839	297.9327	182.374	159.1139	205.9179	242.9532	227.6909	291.3988	244.9384	156.3972	357.2784	151.293	211.8524	135.0759	212.7133	134.168	234.6471	42.78729	185.3007	169.1422	206.627	214.5619	146.0924	108.6657	243.9529	143.319	276.4363	176.8477	174.1775	201.2859	184.6606	283.2562	221.0002	135.6076	239.5306	193.2366
ARF3	ARF3	50.79301	55.88121	59.92753	37.80386	42.88059	56.12916	51.35892	36.42043	37.6732	39.09839	41.02412	77.75296	86.78023	46.46577	62.72166	63.6716	36.33156	72.32136	39.92169	45.49964	61.1782	62.55964	58.12165	47.84883	57.11554	53.89376	46.30308	45.53544	56.61136	20.17088	51.89865	38.31093	33.86524	34.26379	44.64839	68.96402	50.4542	56.50296	70.37208	42.7521	43.7079	57.93106	54.64704	26.01419	58.42583	28.71286	45.17303	51.18512
ARF4	ARF4	100.1715	61.41829	136.6088	142.4005	92.53849	135.8172	100.7806	140.9655	128.9923	92.96274	85.88244	95.70067	131.6629	68.54868	52.47008	73.3874	81.93396	106.0414	76.91616	123.106	108.9827	65.45726	131.4891	103.8094	72.83014	82.2797	86.50347	104.8599	90.64724	91.32887	179.3595	73.93933	69.86267	155.5639	101.6768	150.8226	109.213	98.7665	116.7903	132.2195	103.9264	130.3942	120.2421	134.2751	95.76688	113.765	64.72041	125.9105
ARF5	ARF5	95.05223	86.65284	97.41441	111.2039	62.36978	60.77579	121.4463	90.93357	56.02651	60.76932	107.6275	66.93644	38.65569	68.41415	109.1946	57.25469	42.36527	56.98338	58.08069	76.3691	76.21523	71.61913	66.95379	46.39574	80.7321	56.32338	38.78108	63.14718	34.53114	6.443368	98.45566	99.32645	74.19075	58.82765	49.10229	67.69725	40.39304	63.35852	88.95483	100.9613	86.7387	75.64641	50.7209	39.52322	90.20839	87.93583	51.3199	76.32742
ARF6	ARF6	32.82705	61.57607	24.86784	58.74001	49.90035	30.3899	43.36307	32.15821	28.73992	28.29763	45.82023	43.9726	35.98456	31.89145	64.10835	53.3806	33.44163	46.35459	33.6289	47.30248	32.842	78.87358	54.13936	48.89607	46.15252	53.7653	43.08238	48.6357	70.62534	48.25948	26.39704	37.04736	37.45792	53.75458	41.19639	38.56168	40.65958	40.91926	38.06553	28.48883	42.73439	44.76659	50.62109	22.29413	19.38059	58.59062	27.617	21.58857
ARFGAP1	ARFGAP1	24.64096	41.11885	14.20279	7.142745	16.85606	8.795805	16.22633	18.56865	54.8148	20.32739	33.83199	11.20643	15.42197	9.752422	17.03459	9.034098	20.32585	12.06885	24.80351	12.54304	10.92736	19.26251	19.89207	18.46694	14.6346	10.00005	12.94596	15.94861	13.15675	2.785622	13.9013	32.75472	13.99374	19.96548	13.88628	20.82246	9.175947	10.84443	9.503184	4.084586	27.16454	7.806728	6.495937	53.84737	49.16245	10.45601	8.701641	29.60015
ARFGAP3	ARFGAP3	19.62961	33.86591	8.299409	35.20184	14.17405	32.48041	22.26787	18.38703	28.69494	19.74348	22.09907	17.39561	59.05406	16.82573	19.45405	19.89854	30.36233	17.94349	17.79718	21.23702	19.49434	14.63535	21.1619	21.43173	18.86588	16.4474	30.79834	18.58199	28.88581	29.82502	12.05709	16.57632	42.15969	42.45278	23.1883	17.44229	33.03234	16.17707	24.73046	17.23132	26.01393	20.37332	23.33386	28.84613	18.52067	23.22427	19.34317	22.16892
ARFGEF1	ARFGEF1	14.48624	7.405031	5.295158	5.434391	7.27856	8.46394	11.07046	9.285094	26.97788	5.988922	7.672273	14.96586	6.386214	4.325037	2.964114	11.51772	14.03873	12.94578	38.60736	7.383055	8.123401	8.163168	4.452101	5.974839	13.22506	4.728215	11.44043	8.476579	13.44805	21.2653	5.416559	9.362632	10.79853	12.57089	9.073403	6.294669	8.381779	5.364303	5.852341	5.393282	6.845524	9.736304	15.64382	6.969479	12.94238	4.872968	8.295196	6.624403
ARFGEF2	ARFGEF2	8.164332	8.313656	4.478956	6.699302	6.56757	9.031762	9.001472	4.874202	5.569574	21.8862	6.77447	13.2568	13.43827	6.481528	6.84773	8.676875	9.419868	6.301111	5.335315	7.474015	7.053127	10.28855	8.93768	7.54428	8.653993	6.598096	9.608151	5.348752	24.10198	25.73933	7.791046	9.489235	14.26063	9.857514	12.58222	7.794265	7.590401	6.29329	11.00887	1.934886	8.500855	4.897706	9.020512	8.714012	8.272085	5.088584	7.521338	18.65406
ARFIP1	ARFIP1	10.62415	9.800377	11.21448	20.12868	8.402821	13.82058	14.08399	12.51851	12.87166	12.90921	10.85857	11.17086	9.052127	8.709243	7.05262	16.40583	12.81106	14.25039	11.14575	9.185437	24.34569	11.5548	8.975825	8.803586	9.678433	12.92407	16.81004	10.53462	15.88273	24.03072	18.46019	6.20856	53.70407	19.54352	10.2208	11.89716	13.27327	12.11217	12.97371	16.62711	9.061222	17.06862	17.48226	11.45207	5.53461	12.00247	12.94676	7.646869
ARFIP2	ARFIP2	15.55561	21.08497	11.91098	5.784624	10.24984	10.90069	7.167127	10.00825	16.16872	24.69787	14.78701	8.153082	10.90652	12.35812	10.5812	7.104807	16.42193	14.63354	16.52317	9.265876	8.930689	6.559036	8.835184	10.93342	17.41774	10.01973	15.17353	8.804433	11.22196	4.443538	17.4174	11.28307	11.12095	13.48933	10.69899	14.12426	12.27977	7.456542	7.47302	11.89447	8.792749	8.678193	14.77474	23.1876	12.91944	11.61483	14.94442	7.515383
ARFRP1	ARFRP1	7.686868	10.82147	4.732445	4.872197	6.611033	2.843331	4.933523	7.651986	16.12763	6.511181	14.28337	4.738282	2.061751	4.122892	5.249714	5.141936	10.29897	5.015325	16.18379	3.958198	5.819109	7.281421	5.993868	5.97383	3.812414	4.968459	5.125227	7.28304	6.872035	2.385732	8.698984	10.25106	5.058625	5.169773	6.292935	4.824453	3.119336	4.916035	1.851177	2.46389	8.139034	4.834498	3.294438	9.84535	17.43678	5.972884	4.002605	4.692872
ARG1	ARG1	0.07977541	0.1815549	0.1258947	0.09859785	0.06360989	0.09530378	0.0645294	0.04232363	0.1186134	0.1940538	0.06677889	0.04618992	0.02564913	0.09784257	0.2300855	0.2087661	0.1308034	0.08134552	0.04623936	0.162433	0.1420977	0.07164078	0.06883061	0.1303685	0.04940767	0.04183232	0.09610233	0.2163736	0.1600397	2.551528	0.03256759	0.04605175	0.05753751	0.2827537	0.05484267	0.06642955	0.07373611	0.1574791	0.01301667	0.0368532	0.05863223	0.05719373	0.1246847	0.09690782	0.09557329	0.153914	0.06270761	0.09683696
ARG2	ARG2	2.236631	1.08443	3.371323	4.479046	2.171102	0.3252862	1.664974	0.971645	1.566366	0.9183639	2.094753	0.5880715	0.6878487	1.554907	1.720217	1.849238	1.141549	0.4729111	6.876527	1.36402	1.431908	0.8369017	0.6880072	2.799965	2.261862	0.6969026	1.309291	1.613564	0.9248505	3.471386	3.811136	1.958533	36.01546	0.7352999	0.8300823	2.765196	3.235789	2.719495	3.850415	3.848439	1.524729	0.86197	2.026514	1.876938	3.794642	1.86055	0.8408343	5.965085
ARHGAP1	ARHGAP1	20.51424	41.67086	10.66124	22.34473	29.6783	21.84534	38.95627	33.389	23.02716	30.25794	26.79994	18.76975	43.08845	23.07462	19.45478	28.3219	20.32212	22.05331	21.20889	19.31829	25.84328	35.85578	26.75516	28.20145	22.90597	30.25268	34.49219	21.75866	16.50893	7.700307	57.59371	27.35293	15.89175	25.02875	38.6477	24.65974	35.35181	18.14515	20.62723	13.45569	27.49104	28.74975	27.82158	24.96379	19.59052	19.71558	34.55914	33.28276
ARHGAP11A	ARHGAP11A	2.444782	0.8741283	0.5332952	0.5063647	0.9722575	2.587079	3.06743	3.05662	0.7312307	1.957595	1.845416	9.38743	7.91919	1.136575	5.759089	1.648645	5.139044	1.748329	1.487718	4.512376	0.7210774	12.02044	3.204559	2.038189	7.868986	3.587001	1.000576	1.661383	12.19274	4.022627	0.34845	2.515222	8.715281	5.01041	3.906261	1.477906	2.15038	2.427079	1.921913	0.7322767	3.366036	1.141213	0.7368969	0.8985985	2.287208	1.42328	0.8146965	2.942485
ARHGAP12	ARHGAP12	9.048339	8.038711	24.47881	13.06097	12.55407	19.74271	8.62703	7.174427	15.05294	10.1386	7.526727	18.25301	9.323847	6.767005	16.98526	11.28154	9.270604	15.15737	15.60371	5.440174	11.42892	9.577762	8.113307	9.608225	5.319188	8.375094	19.14489	12.85892	16.28822	25.1218	10.0417	9.671954	7.882677	13.90119	10.71443	8.52934	10.28734	5.584768	9.739191	6.518464	11.14482	13.27093	11.19996	7.509418	14.33158	7.003309	9.130515	6.649387
ARHGAP15	ARHGAP15	0.3973123	0.9767808	0.7409182	1.593897	1.265593	1.3786	0.7655834	0.5075023	0.9331439	1.239854	1.433715	1.289416	0.90803	1.241513	0.4414325	2.103312	0.622045	2.443893	0.513385	3.084768	1.334265	1.581732	0.7685774	2.670401	0.3845159	3.05213	1.149134	1.711924	1.511762	7.100902	0.3202659	2.691884	0.7556396	0.2726749	1.363949	1.402988	1.83009	3.423641	1.89942	1.622662	1.967076	1.00018	1.286783	0.5738375	0.2494734	6.527891	0.4694567	0.6979315
ARHGAP19	ARHGAP19	2.383027	1.541678	1.342864	1.200105	2.679444	1.815933	2.45191	2.390329	2.787303	3.182512	1.714995	2.188011	3.326256	1.697345	1.903192	3.363666	2.962768	2.362638	2.29103	2.954419	1.605063	2.856229	3.27658	2.504239	2.201373	2.945729	1.799447	1.999359	1.705455	2.886596	1.138882	2.709713	1.737076	1.97006	3.130138	1.312326	1.428474	1.534604	1.762696	1.215358	2.058764	1.058632	3.010536	1.049848	1.239858	1.998455	1.483561	3.1133
ARHGAP22	ARHGAP22	1.94995	0.4628405	0.2952417	0.2656386	0.3574926	0.4693532	0.2149791	1.70427	0.3922958	0.3869011	1.830084	0.4616439	0.2897864	0.3369845	1.037145	0.8104114	0.7265585	0.7015231	1.148647	0.9999397	0.7080376	0.3657886	0.5164427	0.7877135	3.399372	1.193683	0.6337773	0.8333059	1.648451	0.6228915	0.4292772	0.8538211	1.104276	0.4505175	0.6235898	0.6158175	0.8843441	0.9010126	0.2073974	0.2775807	1.087069	0.4654306	0.2809374	0.5427581	0.265005	1.209452	0.1544116	0.1486818
ARHGAP24	ARHGAP24	0.939105	1.671445	1.558173	2.026137	1.865102	1.335627	2.465293	1.664265	1.783138	3.046306	2.027712	2.016195	1.121712	1.963883	0.4642385	1.658262	1.56294	2.089707	1.289716	1.710329	1.375278	1.506451	1.034744	2.66096	0.5545086	3.820016	7.538978	2.536446	1.100223	4.72302	2.383235	1.518112	2.308976	3.548098	1.676176	5.758964	1.436455	1.486971	1.617208	2.829629	1.089768	1.934075	3.01558	0.9270763	0.8481534	3.308188	1.488057	1.462988
ARHGAP25	ARHGAP25	1.056655	5.06145	1.393652	2.551518	3.379316	5.028725	1.994336	2.463554	2.671901	4.537907	4.722206	5.529807	3.180079	3.444141	6.309086	7.045262	2.135825	6.165886	1.754044	8.55959	4.957574	6.025892	3.430919	8.115358	1.34446	8.382884	3.241618	6.559912	4.031277	5.46604	0.7189497	8.011248	3.084713	1.175357	5.02311	3.514215	5.72975	11.01112	4.621074	2.07208	6.212844	2.732247	3.015883	1.705619	0.9398933	13.79901	2.034087	2.533871
ARHGAP26	ARHGAP26	3.398669	2.675598	3.698119	2.023527	7.012443	3.215908	1.16616	0.9549097	23.22836	3.088856	2.38118	2.730308	1.387743	1.269222	1.933535	2.559234	3.232734	1.578992	9.98497	4.627368	2.908955	3.826015	0.7569743	3.24094	5.057854	3.609013	8.250286	3.440384	5.340653	9.188565	7.77706	3.082607	1.046157	0.9283079	5.689257	1.193164	4.628884	4.078579	3.416884	1.076997	2.373821	5.161641	1.666371	11.72286	0.7397163	1.736311	11.63703	1.181883
ARHGAP28	ARHGAP28	0.4195368	0.2381364	0.2630997	0.463621	0.6863619	0.2138454	0.188976	0.7227266	0.1239415	0.229765	0.2357783	0.06477642	1.049482	0.1470788	0.7334106	1.470749	0.8444706	0.4181153	0.07056743	0.3729582	0.4899866	0.342775	0.1555797	0.6452749	0.06793036	0.5866535	0.3115174	0.4703857	0.5985029	3.37722	0.5910567	0.6990123	0.1779931	0.9252408	0.206981	2.209057	0.9854079	0.112589	0.3607946	0.3769794	0.3521183	0.2230385	0.6262852	0.2051867	0.1081261	0.8379979	0.2560626	0.6870058
ARHGAP29	ARHGAP29	1.688862	3.9688	1.647429	2.645832	2.421929	1.756428	2.419774	7.309966	3.285534	2.213559	4.48503	2.746945	1.780772	2.720514	0.9820549	7.575235	2.21574	2.623249	0.7023474	2.635167	1.241966	13.90829	2.605895	3.359297	1.441532	9.266355	1.309468	2.626043	3.983983	16.75441	1.660275	1.711827	3.741638	7.668701	2.578911	2.787896	2.660014	3.259115	3.067881	2.546987	5.261888	1.950052	4.934621	1.30024	0.8571939	3.092793	2.180805	8.233328
ARHGAP4	ARHGAP4	17.15075	9.689296	9.856897	4.201276	2.423708	3.852835	11.65176	21.60377	12.35341	15.15455	15.62888	20.48949	6.209745	7.591654	18.22408	7.496293	12.28467	6.562107	1.734162	9.226021	7.328327	8.123526	3.87335	16.9799	3.021616	13.44229	4.771791	14.76859	4.433502	1.443693	5.080632	24.81224	4.609574	10.91971	15.72551	5.879492	4.351937	17.90316	4.913863	3.504026	25.11546	3.396472	2.463715	13.9064	2.937704	12.94724	1.186935	3.768181
ARHGAP5	ARHGAP5	11.27495	6.666227	6.461335	6.596362	12.64169	12.00205	7.296139	6.540304	7.137323	7.562618	8.014479	10.92721	8.040573	7.914723	10.45751	10.52691	14.30971	7.591074	7.804659	7.657299	15.96397	15.21455	9.312871	10.01962	13.12701	11.40374	5.263383	6.599414	26.42473	43.22344	7.103081	8.518919	10.61766	6.543704	11.49367	9.888097	17.47001	5.39523	6.079651	5.500411	10.31705	6.558208	14.11897	4.439376	6.054219	5.201331	9.452597	6.677788
ARHGAP6	ARHGAP6	0.3702765	0.1493079	0.7798649	0.3538269	1.204756	0.3467559	0.4261518	0.2689577	0.6527684	0.3925665	0.6357164	0.1956848	0.4186729	0.8561174	0.2408238	1.231283	0.4351014	0.4147943	0.2102982	0.5059936	0.2496532	0.3369831	0.3516384	1.123184	0.1805871	0.7870816	0.419819	0.5138439	0.3234961	1.671811	0.1440605	0.543218	0.3548846	0.7469216	0.6645675	0.37708	0.7533988	0.4742099	0.2951904	0.4729805	0.3799012	0.4483247	0.4798952	0.2374764	0.2041506	0.527402	0.4531887	0.8639429
ARHGDIA	ARHGDIA	97.27894	45.35328	45.78146	66.51926	93.84625	70.90916	116.0552	115.782	40.30444	104.3401	100.3387	71.39955	63.96859	70.15781	95.84964	82.59148	101.9392	66.86178	72.90267	74.69174	145.5552	95.44564	106.0958	67.69623	136.0922	87.84949	67.90105	60.445	41.28525	3.784082	62.09398	95.1259	110.8899	49.88314	141.7002	76.31599	79.49814	97.81906	65.06778	69.26094	83.11322	101.2713	51.22919	68.36149	94.28429	86.39313	69.13376	63.81712
ARHGDIB	ARHGDIB	53.08876	283.4695	222.926	254.2647	84.86709	96.25527	89.53534	99.96134	126.0735	89.59331	207.8054	161.9949	51.67135	92.3904	77.99143	191.1002	123.0118	124.858	58.64641	151.9032	263.7864	108.5692	119.9189	121.3145	24.13296	196.3114	260.8548	144.9809	72.07828	65.58042	196.6745	122.8799	51.03083	56.01045	123.3322	261.489	142.7822	259.8963	91.56643	109.0382	108.657	93.85725	80.30866	80.1888	32.36813	390.3713	173.7954	43.73287
ARHGDIG	ARHGDIG	0.21781	0.03671834	0.1357942	0.1355974	0.03087528	0.03083934	0.02610133	0	1.327381	0.06464075	0.02160898	0.006227748	0.01037475	0.008794687	0.1563521	0.06192506	0.08281305	0.01518611	0.03740648	0.01095035	0.1092058	0.0144889	0.2394336	0.2561289	0.08660073	0.01692065	0.03201239	0.01029652	0	0	0.01975977	0.06209119	0.0814562	0.04574813	0.09427848	0.02985547	2.111633	0.01061639	0.04212064	0.08943993	0.0189728	0.004206208	0.0448297	0.091462	0.0110452	0.01556407	0.05072888	0.0470032
ARHGEF1	ARHGEF1	12.72439	40.60798	13.71576	6.681009	19.99374	23.12492	17.24857	34.565	18.57954	25.05882	20.27263	13.78194	10.4758	11.10167	14.83257	19.14163	12.86256	14.30463	6.433661	14.50654	15.09597	31.24669	23.7537	32.52816	10.7099	15.65293	18.50826	22.70209	9.395014	1.963481	6.217239	29.92988	8.634074	8.284411	19.25616	13.71444	8.304918	17.13374	17.2019	5.593079	27.6531	10.14235	15.64777	17.63266	4.209473	17.51486	22.1871	26.94083
ARHGEF10	ARHGEF10	3.700359	2.710706	1.420123	0.969442	4.605021	1.082818	3.304538	3.627721	7.841525	4.905078	2.538811	4.580772	5.298316	6.930077	3.252636	3.066301	1.29438	1.411634	2.997246	1.935975	3.902951	2.956166	4.341303	2.238099	0.3433517	1.980368	2.965438	2.331384	2.719726	6.237907	1.590692	3.572041	1.691937	3.104461	6.873918	1.987685	5.254866	1.060927	1.154222	0.9125879	4.979155	1.094395	1.942326	14.17474	2.379091	1.76905	5.420581	3.334213
ARHGEF10L	ARHGEF10L	5.645077	13.78736	2.870816	4.250637	3.639312	8.619731	5.36107	4.808878	2.994069	4.654217	8.846515	7.198821	5.98978	2.702739	3.537359	12.30624	1.642607	6.658264	3.818296	4.338359	5.625876	4.932137	6.379362	4.728447	2.140357	8.16537	8.806208	7.189204	5.113682	3.394327	7.441697	9.581292	10.30525	8.062531	5.192186	7.735229	3.221458	9.761334	3.975563	3.983511	11.73789	4.515712	3.360629	2.886687	4.557839	3.515969	2.734904	10.27737
ARHGEF11	ARHGEF11	7.485446	18.51341	5.653152	4.266714	13.12501	9.901349	4.186534	7.738149	9.336031	11.84924	9.333517	5.391706	12.07924	9.611839	9.503066	11.908	6.019604	7.899465	7.063249	7.441607	21.65921	13.20249	10.29428	10.29194	4.487293	6.47042	12.37551	5.11662	7.687241	9.044961	5.459266	12.47673	10.57659	7.57783	8.011699	10.18344	7.492264	6.785349	10.54547	3.341679	8.125366	4.97602	8.440599	6.283633	6.247061	4.388775	11.09328	13.47725
ARHGEF12	ARHGEF12	5.933692	11.85432	4.991741	6.986371	9.061562	17.39195	7.393738	8.430246	6.087775	7.598411	8.869913	16.58698	11.96197	9.793532	7.706237	12.32884	11.88494	13.90193	8.729912	7.082297	9.082954	10.45899	12.47275	9.906375	5.539099	8.30628	9.529267	6.079362	17.74734	27.26918	13.25194	8.359222	4.142967	11.36008	12.6985	7.798667	7.605554	5.939596	4.415633	4.685531	8.358135	6.595506	14.12009	6.728768	6.108046	4.258577	10.13625	12.88031
ARHGEF15	ARHGEF15	1.821054	1.317448	1.938138	1.427285	4.528474	0.9338834	2.832288	1.244975	2.340732	2.080336	2.939696	1.037245	1.794579	5.261888	0.519244	4.579585	2.239676	1.813928	1.167076	2.677927	1.044314	1.602124	1.673407	5.288283	1.387643	2.476574	1.73318	1.4409	0.6138282	1.032193	0.2296772	2.529802	1.270711	1.161459	2.488548	1.287642	3.607233	1.393113	1.077416	0.4856039	1.780198	1.476372	2.632809	3.866749	1.135181	4.406076	1.914409	2.573551
ARHGEF16	ARHGEF16	16.92489	22.95214	5.747134	7.073443	6.246301	8.200511	8.348121	5.639825	8.561036	20.58366	6.382936	10.60236	6.120002	3.609663	3.4557	5.692864	7.099231	5.461558	6.937431	2.507794	14.63117	7.920601	8.246905	6.348271	7.277529	5.341629	9.742475	7.755287	5.967087	0.8607615	7.517696	4.148011	12.9869	11.53902	6.174792	7.115015	3.656797	1.826381	8.381854	8.135958	11.62686	9.605299	4.360156	18.95795	8.45905	2.650369	11.65644	10.46001
ARHGEF17	ARHGEF17	7.758642	13.31989	6.588433	3.375656	10.69238	12.78451	7.463922	9.847565	5.412116	9.850163	8.05839	5.022313	8.356061	7.860536	5.391859	8.966558	5.815442	6.045369	2.895643	4.062676	9.538159	5.237155	6.814361	11.40589	3.38412	6.807674	6.071776	4.703677	4.564183	4.441073	7.352854	11.33953	4.954354	6.960427	7.813561	8.377803	9.074133	3.203464	4.42429	4.695421	6.998011	5.00294	7.72536	5.103788	6.401334	4.371429	7.653645	18.5138
ARHGEF18	ARHGEF18	1.744207	2.071298	0.7746365	0.6556559	1.262965	1.591886	1.835401	2.087485	0.8410895	1.478568	1.094381	1.77596	2.10979	0.5927309	0.6932235	2.160235	1.023419	0.9327763	1.202242	1.060096	0.9158124	1.309527	2.095486	2.318451	1.819229	1.502944	1.649765	1.091064	2.325731	0.4607938	1.021257	1.199783	1.346398	1.220829	3.14137	2.005175	1.045728	1.182862	1.554767	0.3948937	1.408048	1.866404	1.375332	1.07912	0.8605866	1.194485	1.254932	1.419124
ARHGEF2	ARHGEF2	7.53763	50.27771	9.988942	9.293811	15.3796	12.5873	6.995877	7.469912	11.35822	9.450945	11.63532	21.87524	11.34081	16.88639	12.40491	13.84483	7.026834	8.629191	9.091007	9.397518	15.47566	16.31385	16.53082	11.40555	11.04773	9.259368	22.32604	10.06159	12.15607	6.499875	3.388915	10.58956	8.184096	7.045241	11.04644	8.554614	7.603827	15.4074	7.027934	8.494178	14.37537	8.8043	9.977236	18.71581	3.847369	7.834167	20.42546	11.40458
ARHGEF3	ARHGEF3	2.876524	3.954931	3.029894	4.971431	5.531253	7.27049	4.985285	3.922445	4.824806	4.983386	5.671496	6.125208	6.481599	3.158665	2.627413	8.207826	4.782576	7.695527	4.891632	8.208635	6.874689	8.005809	3.874603	8.108462	5.064848	11.26922	3.861119	8.484669	6.841087	13.24206	9.336291	6.509437	3.09058	7.139638	8.034636	5.109538	6.398603	11.59134	5.919269	5.886451	7.523572	6.853087	13.77243	3.614607	2.603947	7.453241	2.985209	4.3257
ARHGEF4	ARHGEF4	3.886449	0.5777703	0.1884258	0.1413913	2.614078	0.1347953	1.163043	0.1143189	0.1844626	1.650378	1.739462	0.03024533	0.7910513	0.3545078	1.968835	0.512628	0.1564053	0.1278368	0.3860406	0.1808148	0.7159897	2.091628	0.3474938	0.9731697	2.313191	0.04519672	0.2909501	0.6450707	1.194658	0.6814407	0.1295517	0.7599023	0.07629342	0.8202062	1.067909	2.093719	2.96359	0.3145096	1.815476	0.1194514	0.3547476	0.9029013	0.3211331	0.215749	0.2789357	0.2381009	0.104706	0.08370013
ARHGEF5	ARHGEF5	3.229881	4.85955	2.128039	1.655056	4.159286	6.070726	5.44317	4.034648	4.416732	4.109788	3.771067	4.186111	3.608083	2.305865	3.503176	3.076573	2.132078	3.503996	4.935006	4.628889	3.899414	5.044931	3.675381	3.308638	0.1140291	2.239392	3.387096	4.131117	2.7747	1.249076	2.956126	2.939658	2.181354	2.533897	3.75782	3.961244	1.529105	1.387315	3.464296	1.19491	6.273508	3.259286	4.53402	3.99853	2.674578	1.33858	3.383373	5.560053
ARHGEF6	ARHGEF6	1.315662	2.342697	1.484877	2.875758	3.310364	4.342706	1.980638	3.241196	2.707861	3.095764	4.776476	4.742238	3.254807	1.895846	2.175563	10.57762	2.523704	7.81619	1.503983	7.759588	3.732219	5.923935	2.182029	7.906258	0.8902826	11.80498	3.601478	6.612126	4.594488	13.93035	1.019509	6.169675	2.46893	1.393201	5.703182	3.246107	5.233568	11.77939	4.050938	2.267941	5.945057	2.934534	3.469494	1.164129	0.8464787	8.038145	1.74757	2.916081
ARHGEF7	ARHGEF7	5.473166	5.893375	2.692776	3.086943	5.219389	5.035081	4.072952	4.40812	4.702239	5.760069	4.047676	5.416895	6.240109	4.741529	6.399114	8.573088	3.34837	3.58067	3.667459	3.499967	3.508071	4.587601	2.89629	6.123226	3.744128	3.345857	4.992504	3.980641	4.563721	9.87095	2.659221	7.523032	4.001529	3.806999	4.401339	4.844866	4.282227	3.560861	2.990737	1.716877	4.760048	3.100312	6.956073	4.091222	4.468425	4.057434	4.549565	5.232504
ARHGEF9	ARHGEF9	2.435143	4.245827	1.874078	1.848301	2.61422	3.173843	5.996963	2.959792	3.137128	4.176747	4.759422	1.879929	2.614898	1.821747	4.553514	5.48923	1.04197	4.137828	2.48269	2.943015	4.001266	2.103729	2.151697	3.930732	0.7925661	2.26825	2.591587	2.747043	1.494618	4.043968	4.788208	2.531635	3.367732	3.536138	2.079411	3.802571	3.15942	2.157343	1.870617	4.182199	3.146536	1.548179	4.095731	1.477449	1.853507	2.239435	2.419184	0.7882523
ARID1A	ARID1A	18.90819	37.69738	12.30379	13.28302	18.4881	27.60671	18.35971	7.189095	14.31407	25.1935	13.36899	22.07073	20.54779	15.85653	13.35328	19.92709	23.15891	17.00731	9.537092	13.51495	15.32611	24.96777	14.01087	15.8956	24.00026	21.48362	16.81623	15.99184	9.417638	16.3166	16.01786	16.25314	8.312065	20.3051	15.53665	28.47109	13.20728	9.85637	8.531453	8.721156	22.82316	7.643322	18.49598	8.275866	8.675976	9.142578	15.27262	41.5144
ARID3A	ARID3A	3.032987	4.957959	1.594649	0.7846529	1.844563	1.475318	2.048853	3.267233	1.513966	2.124816	2.151216	1.819041	3.051295	1.679947	1.324373	4.015012	3.572642	2.099305	0.9514501	3.274074	2.801902	1.601037	5.477618	3.284023	4.591727	1.38521	0.9382738	1.533221	3.74621	1.16419	0.3128759	4.702389	3.783081	1.387101	3.450824	5.171877	3.223383	1.130202	4.633087	0.4369097	2.52796	0.8147997	1.212001	5.33944	5.042026	1.562542	1.811563	3.68693
ARID3B	ARID3B	0.8453663	2.84853	0.6466563	0.4584752	1.476902	1.350577	1.081844	1.204915	1.088085	1.632085	1.23785	1.458659	0.7626612	0.911302	0.9461581	1.787417	0.9714403	1.165834	0.8410285	1.757669	1.233845	2.880862	1.130004	1.696673	1.385753	1.72023	1.407313	1.384984	0.7706141	1.079167	0.5331227	2.423018	1.324083	0.8109368	2.064413	1.797797	1.007616	1.594058	1.935214	0.635335	1.602438	1.616741	1.511893	1.149532	0.9674257	1.168478	1.29925	1.785833
ARID4A	ARID4A	2.045444	4.101178	2.288162	2.401329	4.535306	3.677142	3.304883	2.096182	4.173057	3.698872	2.788089	5.788632	3.053469	2.941267	2.922518	4.685141	3.061061	3.525587	3.358639	2.994428	3.101032	3.759774	2.972045	5.135475	1.967036	3.953618	5.065372	3.146108	5.152653	10.04906	1.889925	3.666859	2.74511	4.258118	4.410739	2.615971	3.158971	3.547104	2.149505	2.990244	3.373554	2.112766	5.687011	2.180682	1.230125	2.952277	3.008057	2.464045
ARID4B	ARID4B	5.167246	6.807767	3.44904	3.396176	6.077527	8.564481	5.54243	4.654754	6.995275	6.68474	3.882222	3.927635	7.551207	4.990902	5.316153	8.170177	5.656713	6.669187	4.673075	6.998503	5.692619	5.981598	7.393491	5.922566	6.071716	5.37462	6.954098	5.883832	10.41034	16.97203	3.315932	4.336759	3.428185	7.983176	5.3844	4.610614	6.147386	3.644629	3.5388	2.880835	4.763317	2.304865	8.801386	4.531445	3.040741	4.035552	4.32045	8.22453
ARID5A	ARID5A	5.688823	7.420311	6.61208	4.277058	6.416212	5.337118	8.065066	11.44844	7.442282	6.965046	12.55889	7.442667	5.464183	5.255185	6.031622	11.20784	7.3289	7.580904	3.76567	10.34838	8.513726	9.259898	7.496725	12.70862	4.729485	11.0792	5.43107	15.15347	7.850925	1.659215	2.091292	17.42991	4.765062	4.244359	9.858384	8.441895	8.738194	17.14325	10.05174	4.621251	13.59279	5.339144	8.056126	4.629285	6.291407	19.38507	1.901017	15.31351
ARID5B	ARID5B	8.41733	4.391709	7.809178	7.366288	9.103514	5.367667	6.379619	7.754785	10.07071	8.173722	5.683436	5.571716	11.17097	6.897478	18.02048	21.68875	13.27085	9.789561	7.509556	10.20735	4.887412	7.341327	11.2804	15.72511	3.831198	7.71259	7.890375	7.358476	12.57467	26.09015	5.249984	7.729407	3.694154	6.540203	4.984699	5.480669	11.43301	5.954053	6.121869	3.610182	7.084345	3.76688	15.81219	6.705887	3.036477	7.761074	6.878702	11.53501
ARIH1	ARIH1	3.336603	3.704767	2.977472	2.888389	4.562697	3.350923	2.651832	2.532599	3.326857	4.432149	2.422533	3.529239	5.41894	3.142722	2.43053	3.309773	3.97236	2.83263	2.992275	2.744703	3.445121	4.26537	3.770863	3.694819	2.280759	2.831031	3.585436	3.11207	3.023827	10.8286	3.303954	3.012435	2.441094	2.86062	3.87519	6.251588	3.697012	2.423186	4.561069	1.948093	2.54293	3.834902	6.628427	2.724304	3.37236	2.53301	4.119915	5.167126
ARIH2	ARIH2	8.212379	8.724197	12.33117	4.004429	6.822642	10.52105	6.468917	7.746559	10.9943	9.884794	8.216627	11.25719	7.84267	5.566401	6.381648	5.904953	7.403178	7.916969	7.633084	9.840444	7.552613	9.212128	5.739402	10.71824	10.72343	10.29429	4.608482	9.761387	5.169168	11.02514	5.140699	10.98271	8.433404	9.838872	8.824783	6.33376	6.162902	9.099665	6.553164	5.501019	13.937	4.894978	8.499283	9.936467	10.82589	6.630163	4.39579	8.556518
ARL1	ARL1	20.65742	11.51448	12.11374	37.46095	14.37964	19.3478	17.52131	15.02883	20.14462	15.19983	14.14725	23.54605	19.5316	20.02367	41.91558	15.00892	19.36744	22.37376	18.21678	23.91398	19.03634	13.97775	24.50512	17.85347	15.79103	13.05071	34.06114	15.07446	16.66044	23.05871	27.78829	18.44729	25.13733	22.55252	11.67968	28.95805	33.83226	10.87631	33.08824	33.50301	15.80438	18.59928	24.19929	29.46809	16.43459	19.37712	27.34658	16.37999
ARL14	ARL14	0	0.1654198	0.1547623	0.5390117	0.07727569	0.1157786	0.1959819	0.1928113	1.68112	0.1040047	0.4259089	1.33269	0.2921207	1.419751	0.1677099	0.07397161	0.02590841	0.3610789	0.07021664	0.1438862	0.02157821	5.833859	0.02090451	0.02828153	0.01250465	0.9211031	35.71138	0.521852	1.215139	3.656941	0.03709157	0.02331059	0	1.087749	0.0208203	1.378644	0	0.1793546	0.3953286	0.1399083	2.653267	18.49145	0	0	0.02073322	1.460786	0	0.01470515
ARL15	ARL15	2.745444	3.607955	2.683651	6.740502	4.858844	4.478349	5.485105	3.028099	3.381238	3.72756	3.912079	3.191174	2.468923	5.682359	4.534278	5.736889	6.386647	5.378756	4.175699	4.777484	5.158658	2.414516	3.775804	6.207011	2.173378	5.271484	5.096301	3.642524	3.846658	12.07694	3.775336	5.616507	6.93047	3.185093	3.962815	2.87631	4.754668	7.131043	5.139803	3.528327	3.665433	5.238942	7.657094	5.316021	0.8054996	8.881269	4.032168	3.287509
ARL2BP	ARL2BP	2.800561	3.931759	3.919426	4.746972	3.526497	4.988124	2.971421	3.125959	2.586721	3.122553	2.423469	4.099436	2.373854	1.81406	1.267189	5.171442	3.018071	5.563014	4.448151	3.246115	3.718641	2.80895	3.715512	3.871906	3.168625	3.738121	3.489707	3.620972	4.685958	2.666403	5.315621	2.169561	3.082295	2.939195	5.894617	3.829538	4.504746	5.348901	5.590313	3.05796	5.164507	3.313967	7.541546	1.25182	3.137287	4.087516	4.445657	3.487816
ARL3	ARL3	10.61812	4.756429	10.71981	12.5551	7.374742	3.71231	6.415882	8.594606	6.705057	10.61998	6.724881	2.569735	9.676276	5.296115	6.435978	9.771845	6.669048	4.430158	4.83966	5.504429	5.280812	3.845287	7.909647	4.864909	9.210212	5.132186	6.155223	5.139982	3.308764	3.737057	12.24884	7.721456	8.044287	8.561574	2.940152	6.618012	5.676549	5.071574	9.901068	13.50745	3.380841	6.413457	7.025248	4.218982	7.091064	9.844677	5.513506	6.707484
ARL4A	ARL4A	2.751311	7.669088	4.664421	19.07524	5.91797	8.182957	6.320429	5.873696	4.428932	3.206134	4.584058	7.272611	5.739237	3.581379	5.703213	3.225586	6.555718	4.233225	6.053528	7.995951	4.681144	13.7325	14.76721	4.172451	4.666639	9.291127	6.260701	9.650118	5.877636	11.27952	8.212823	3.79484	24.24894	3.349373	2.886315	3.286873	3.564305	18.98738	3.943328	8.520788	2.937737	7.735105	2.775032	6.425892	5.80876	10.39349	5.103908	9.249724
ARL4C	ARL4C	15.32235	11.49476	12.6285	28.27235	12.40902	9.66926	18.20009	42.69689	10.33825	26.46031	13.15148	12.74108	23.83131	11.62071	6.858945	48.05897	54.57812	13.34969	21.99622	23.52629	9.487148	57.45149	15.68898	30.61395	30.05564	38.64223	12.56984	35.81706	36.40482	24.87525	11.96424	36.46276	33.77327	18.81112	88.41405	28.88107	28.62446	33.81961	23.66564	10.21374	17.24309	13.28729	20.81906	12.13974	11.2717	25.28507	13.45661	14.93163
ARL4D	ARL4D	11.48705	3.540996	6.840083	3.990277	5.16412	1.301145	2.969423	4.359505	4.747294	4.494417	6.70755	5.17065	6.346967	3.869597	4.509961	2.621167	1.171589	2.616266	6.721523	2.640039	2.736792	17.6841	4.673415	3.972924	5.801877	9.918113	53.17099	18.09053	4.638703	1.293033	1.280303	3.966964	2.104117	2.791842	47.34812	2.33932	2.570655	5.646951	7.013257	15.22903	7.261522	4.132386	4.796082	12.00978	2.446546	3.799275	4.013073	1.74703
ARL5A	ARL5A	12.04983	3.811375	12.23619	16.42042	9.815594	12.50896	9.208879	8.169852	9.462754	7.785159	3.505206	9.822769	18.15726	7.33812	8.622286	10.73004	7.351379	8.061036	8.820866	10.48728	10.50617	11.42637	9.708914	9.890157	11.64667	11.60917	7.964035	8.65825	11.30048	37.46953	10.69606	5.510885	11.85577	7.685566	8.973802	12.21678	16.01227	10.09065	13.69149	13.34897	5.973338	7.285384	14.91662	6.299261	8.408963	11.292	9.343361	5.516441
ARL6IP1	ARL6IP1	43.96811	37.2569	46.98882	87.5868	35.07726	40.74416	66.52171	58.72772	69.3631	44.95246	63.9351	62.44406	62.0177	61.10922	52.0096	53.19726	50.73633	51.23874	62.42621	49.96813	50.55853	70.43987	49.27886	31.49518	66.13205	56.63897	37.67307	53.84092	76.08894	100.4214	71.52341	50.59406	56.04486	98.1539	48.61369	44.87628	52.96087	85.58455	61.94897	60.09031	42.64679	119.7599	48.32684	35.988	43.76327	55.80021	25.57009	39.4428
ARL6IP5	ARL6IP5	52.66209	49.05033	71.35815	149.311	68.17643	103.2743	65.12214	81.82215	71.20717	79.87585	85.96453	124.6285	56.60569	88.73569	32.89956	110.0929	31.65557	156.0753	58.85026	80.34888	104.6474	77.47601	91.59284	62.65775	39.63771	113.4413	51.55537	124.3769	79.59628	91.13559	86.3442	57.73241	34.3958	121.9098	151.1425	81.48459	88.06091	146.4615	84.59322	134.1658	67.83915	111.9806	114.0617	54.84187	21.25453	140.8174	42.4578	34.61641
ARL8B	ARL8B	23.11818	13.09899	33.25189	26.10895	32.31793	23.70226	31.01749	24.79745	27.31486	27.71803	27.64584	45.74963	40.59809	27.91555	16.65352	22.12877	20.60967	31.87045	22.49276	29.18311	36.98364	18.21187	27.34544	33.81269	25.87786	24.81416	24.17981	29.47236	25.9036	55.37335	32.70902	17.51969	35.56085	43.83568	33.25116	18.38525	32.8842	28.53467	31.1425	34.3452	20.88385	29.31924	39.38024	37.43512	26.67874	29.50619	25.63647	31.06492
ARMC1	ARMC1	19.79531	5.824258	17.83034	18.29277	12.71491	9.908278	11.67556	13.80832	31.32311	10.42509	9.819483	15.35271	12.62592	8.579887	6.401811	12.59495	21.63166	22.01794	62.36854	11.55759	12.71232	12.87481	11.25586	10.43011	27.63685	7.196449	9.250963	11.75576	21.27571	14.17826	9.839678	18.23413	23.19225	14.27059	13.24235	8.462308	15.11174	11.73653	18.04873	18.58571	10.4267	9.389614	17.252	10.11215	25.09562	15.38285	9.166795	9.644944
ARMC6	ARMC6	7.036151	9.081766	4.770783	7.401701	10.96314	5.33346	8.441355	7.081009	3.417709	4.727421	5.459965	6.182291	5.062444	6.036483	11.88093	7.798872	5.714446	6.150879	9.479567	6.423132	9.943667	7.143801	17.17689	7.288553	17.59066	6.846661	5.318386	5.345229	7.450615	1.167839	5.930465	10.95786	5.141048	4.163883	8.959433	18.09036	6.450745	7.795985	8.748957	6.112155	6.261046	6.807891	5.703896	6.062359	8.137359	9.180714	9.525865	12.21917
ARMC7	ARMC7	5.254442	10.30584	16.55813	6.183636	10.92752	11.02536	9.702039	7.033605	4.052466	7.826386	7.186217	8.943428	15.54151	10.38224	12.97897	6.960608	7.256135	8.976767	6.437147	5.558999	16.68606	5.211087	9.035975	5.859557	6.585896	10.32238	13.43384	8.132979	2.661187	1.875815	4.839887	4.979234	9.962442	6.790145	21.9645	7.090055	4.208678	7.773615	5.834955	9.388753	11.84365	7.292601	14.78307	18.51624	5.806727	6.58878	9.995566	8.70874
ARMC8	ARMC8	3.018416	2.646322	2.108894	2.297867	3.424373	4.624749	2.707124	2.442704	3.678288	2.457589	2.872781	6.557475	3.712997	2.809116	5.051895	4.444664	2.985566	4.366168	2.11051	3.492255	2.159094	4.358095	3.248084	4.370152	3.846441	4.515686	3.213601	4.944652	8.309726	13.31705	2.636688	3.124206	4.204779	4.513493	2.582529	5.026545	4.001876	3.959206	3.947826	2.864159	4.958062	2.998252	4.558332	1.698372	3.781312	3.113319	1.926884	2.994935
ARMC9	ARMC9	2.642798	7.776905	1.18277	8.162108	1.612067	1.515854	2.073744	2.892429	1.194206	1.523062	1.648915	1.304312	2.404995	1.974592	1.263553	12.82777	2.1573	1.692709	1.56826	1.300874	5.789067	1.52271	2.841961	2.238735	2.277836	2.288783	1.927079	2.524064	2.954934	11.8663	2.066716	3.231512	1.038628	2.204577	2.140314	1.379669	2.162649	0.7847468	1.043126	1.274279	1.316576	1.388548	5.007243	1.153069	2.61873	3.74099	1.304139	3.468494
ARMCX1	ARMCX1	2.452786	2.507785	7.405919	5.366214	5.908143	2.659069	2.206123	7.662065	2.041178	5.426864	3.260594	1.787567	10.40497	3.083115	4.561303	4.534642	4.6872	3.566381	7.055362	3.795334	13.85677	9.344944	1.939393	5.606533	5.071209	3.896941	2.692764	5.303432	2.464383	9.130315	3.25058	6.706219	2.693191	3.321728	2.887934	9.524672	10.74674	6.756947	8.267076	11.50006	5.392002	4.261408	9.192952	1.852949	3.383359	7.345603	2.517933	2.186362
ARMCX2	ARMCX2	4.580682	4.040709	4.779016	3.676238	4.311559	3.965636	2.146313	7.675875	8.215107	6.224748	4.745729	0.834546	12.57556	6.09501	8.354546	8.218224	7.202047	3.72742	8.329075	12.28758	5.858294	4.177332	6.658973	5.740797	5.076573	3.824877	3.116761	5.379745	6.854046	6.090195	11.53663	12.5816	2.622554	8.241021	4.849313	9.981708	7.573596	2.60818	3.98383	8.837682	11.49234	2.408325	9.1476	10.66459	8.581624	5.42481	3.021287	2.491886
ARMCX3	ARMCX3	16.96	12.02229	9.003931	15.59465	11.6177	12.07835	9.572089	15.29319	22.3783	13.06981	10.66728	12.86115	15.64093	9.650577	8.57947	19.21934	14.86594	17.13391	20.04115	17.93305	13.39462	12.89765	12.93494	12.5441	5.141737	9.705439	6.878812	13.77068	15.56275	27.68208	26.76662	12.95077	22.2375	15.30475	15.0501	16.65592	23.36584	10.7249	11.41616	9.737538	16.87824	6.741357	19.56139	17.9987	12.82896	11.25503	8.189989	14.33307
ARMCX5	ARMCX5	3.020421	3.287147	2.336359	4.284399	2.255023	1.967671	2.459321	3.179475	2.701256	3.08754	2.495621	2.904693	2.72477	2.29239	2.912852	3.583521	1.645213	2.658933	2.765958	3.192782	3.448344	3.192572	2.043517	3.032925	2.464548	1.958351	3.582884	2.373197	2.276816	4.622831	5.417645	1.652227	5.709464	3.23569	3.697525	2.808613	2.791027	2.31565	3.098914	2.079155	1.980029	2.261403	4.423503	2.933973	2.594924	2.986844	2.95443	3.83979
ARNT	ARNT	13.62256	13.84644	7.987212	8.616825	13.61193	12.59976	8.421242	8.663118	11.02004	13.93807	8.715813	10.69305	16.54493	11.8745	6.663814	14.91023	11.65023	10.52191	11.23204	11.94397	16.4765	11.28289	13.48785	12.13699	11.9371	8.508938	10.71279	8.375129	11.24515	19.4611	7.353668	12.81827	9.820847	12.4805	12.65207	10.82887	12.47009	7.590526	11.92137	5.295653	10.03246	6.049221	18.82537	10.88109	12.02272	6.585148	15.57748	20.70178
ARNT2	ARNT2	4.389283	2.636146	1.231125	1.166323	4.446866	0.5757747	0.520076	1.329516	6.373112	2.564378	1.701917	0.4201457	1.699334	0.1462604	6.307809	3.253822	0.9123759	0.8736117	0.4401579	1.920747	5.325815	0.6274006	0.6237569	2.973657	0.3511704	1.316737	12.63513	2.46193	0.9524303	1.455479	1.105719	2.902998	0.2409908	0.3469129	2.765146	5.815754	7.685368	4.453882	1.569492	0.3040353	0.8989569	1.476901	2.655114	0.7707809	12.90665	5.108406	1.082417	3.679836
ARNTL	ARNTL	2.67732	2.959701	2.826814	3.102336	2.159417	1.748539	1.475189	1.641433	2.295753	1.69078	2.505013	2.842816	1.858361	1.375241	1.314812	3.421594	1.739577	2.140686	1.327242	2.526966	1.631494	2.563906	0.9692468	5.272349	0.6038409	2.920892	1.595393	2.45789	2.83131	6.063937	1.098938	2.829828	1.466635	1.550248	1.946707	1.63022	1.865537	2.587922	1.566761	1.921848	2.589965	3.478539	3.598141	0.8918157	2.189861	3.007099	1.094621	1.660676
ARNTL2	ARNTL2	3.316783	0.5338814	0.4925966	2.513716	2.420036	5.004288	0.9987132	9.402765	1.037485	5.817177	8.23816	8.073761	3.753156	0.7250271	1.344117	3.09593	3.903225	2.167549	1.688261	5.298349	0.8457033	38.27543	1.37712	4.748138	5.619212	10.83568	4.754791	6.719062	47.57677	6.106984	0.1145556	1.550743	5.610154	3.097779	14.61467	3.85286	2.577047	58.31757	13.60753	0.4200014	7.40804	3.93137	1.255299	0.7817296	0.5801442	4.341933	1.473422	3.414387
ARPC1A	ARPC1A	52.33208	60.44052	50.56201	50.53882	68.72927	70.7488	93.98443	70.99352	41.60322	50.84328	65.70776	106.9908	92.76894	39.89244	131.8056	41.56266	26.46289	48.87019	43.5824	72.76851	40.78039	86.81393	56.40708	39.68774	61.30053	58.89375	36.75252	36.77689	42.85418	20.07061	65.83484	70.76779	45.46546	67.28753	54.10946	40.69228	28.20765	36.62853	82.61506	42.43886	80.26565	54.29291	36.0274	23.23514	75.70188	41.4718	37.10588	63.25457
ARPC2	ARPC2	36.21551	22.64924	28.47197	55.56654	35.48274	48.40189	33.69521	50.87291	32.52351	28.76088	36.32661	40.23393	40.50017	32.63268	58.36884	40.84541	29.97641	39.92445	33.47723	50.66139	38.48983	53.64306	39.38018	42.8537	30.73209	54.64167	36.3432	54.97146	72.98843	41.48238	33.86037	41.27885	37.53918	40.72957	45.57919	44.29821	47.68037	68.94797	58.69398	48.6014	47.42984	63.23816	41.31548	24.74369	29.89517	61.48951	31.45295	25.10064
ARPC3	ARPC3	71.35759	48.96688	44.36343	119.0009	56.997	57.85929	75.27325	49.3772	69.929	69.33756	82.24598	85.53244	61.34705	79.55954	78.64612	59.28039	75.55148	95.81695	52.30852	79.50063	77.09759	83.23126	107.4237	69.36965	76.80766	81.45323	65.83457	63.65416	76.1909	30.9699	70.77036	84.55863	83.47841	69.72841	67.87913	82.61644	94.20579	85.86927	124.4051	125.7654	71.61066	96.38655	54.37367	111.1383	98.29536	121.0139	34.09439	55.19198
ARPC5	ARPC5	15.57959	14.84578	16.95613	42.31055	20.37496	20.77548	21.54315	21.64475	17.3662	17.62293	21.85444	13.98241	30.6227	26.09964	25.60357	18.42359	14.50541	23.93284	14.94098	21.9229	20.57764	18.52762	19.53161	20.64398	14.71583	18.97173	14.94351	21.57792	24.2989	26.47034	11.43441	16.68043	18.29901	30.21937	14.58019	24.27446	23.29392	31.37961	31.15845	36.43661	17.39247	27.66847	17.72149	12.98589	9.548159	44.55554	15.48084	16.50662
ARPC5L	ARPC5L	25.61441	14.37398	15.06292	12.30091	14.09206	16.67291	18.14192	24.26441	17.20625	19.60946	16.54614	7.974255	20.07645	12.43866	11.60728	17.04159	12.74773	18.80798	17.22823	25.06586	15.91024	24.13341	30.84573	16.01722	15.57591	14.14031	12.04681	17.20926	21.31366	7.474829	14.08429	17.56358	6.302927	12.30758	10.48553	14.87341	15.16343	15.50804	20.77396	13.711	23.22757	12.27724	16.14518	24.57224	24.66613	19.78224	16.05108	24.16773
ARR3	ARR3	0.3286583	0.3610884	0.1090123	0.0112056	0.07229232	0.04332491	0.03666867	0.1082263	0.05616813	0.4540555	0.1973241	0.4287061	0.2186259	0.02471058	0.3451682	0.197718	0.2391446	0.128006	0.0394131	0.2230635	0.12112	0.06106455	0.03911283	0.2328278	0.04679298	0.07131334	0.2055903	0.2603727	0.1010469	1.759429	0.1110387	0.3489173	0.04904332	0.2892134	0.1558211	0.4362041	0.06704058	0.2386323	0.1035537	0.2722426	0.3864844	0.04727301	0.3148969	0.07342351	0.1396525	0.08746127	0.01781672	0.187093
ARRB1	ARRB1	7.5582	7.033492	6.559122	9.268367	10.79645	16.11155	7.789035	9.803534	17.32334	26.29446	7.182454	9.162494	11.41536	12.53954	5.954801	12.8389	15.23642	16.77682	23.79861	6.047165	12.81125	5.283861	11.77538	16.70319	14.98993	6.727804	6.730165	4.776321	4.994285	8.747863	14.11839	3.079533	4.316424	5.284724	8.734711	5.99513	16.79627	10.79187	8.623936	6.455111	4.894745	8.881042	10.99096	8.832862	17.48383	5.954892	11.51756	8.234348
ARRB2	ARRB2	6.911078	15.24697	11.14425	9.771437	9.108624	10.50299	11.3691	11.99838	16.29981	8.624292	18.6566	13.26225	11.10149	16.34421	11.30088	17.05519	11.60458	15.13056	12.07973	20.55109	16.41036	13.72483	7.251396	14.60671	13.81234	21.67822	8.521783	16.85846	7.208987	6.120493	3.308084	20.11847	16.05924	8.383304	15.32866	20.13014	13.95889	36.12686	16.83733	15.67755	15.35286	16.70408	6.089646	13.61104	10.56092	18.61721	9.307766	14.76751
ARSA	ARSA	19.67503	23.88509	24.62098	19.35465	11.75757	35.11668	28.86739	21.07513	30.5123	38.65638	59.61314	22.04588	23.31799	32.79389	13.44018	20.98231	22.6743	7.397542	14.44097	12.46913	35.17417	12.05727	14.92294	18.92224	13.17329	18.09701	24.05788	24.82258	14.34863	1.575516	13.0086	47.60176	38.96601	26.51091	16.10791	12.38164	36.62808	24.11614	22.55065	21.87068	22.86171	16.45433	9.832531	40.29946	11.83139	20.77219	26.57099	9.455822
ARSB	ARSB	3.58698	2.699609	1.592753	2.983384	3.080934	3.459412	2.636895	3.730841	2.199231	3.999958	3.88788	3.110029	4.31514	1.426332	1.532007	3.136559	5.010091	4.92067	1.775751	4.060612	3.272285	3.12331	2.135362	3.894307	2.102249	4.562248	2.649984	3.454607	7.096304	6.425668	4.121552	3.461569	4.836044	3.763841	2.93062	5.564257	5.095084	6.542755	3.383565	2.085161	3.500122	1.983971	3.074828	1.156653	1.559943	4.601404	1.975401	3.671231
ARSD	ARSD	12.90249	20.60858	11.94604	28.67037	13.27811	28.59426	27.09612	13.64312	14.93052	32.73298	18.79272	4.411203	19.56516	12.21571	12.30173	10.37137	11.40089	24.65609	24.4793	6.963634	50.54395	12.38532	9.113648	12.22306	9.031905	8.331133	27.96036	23.14248	11.76497	13.54267	62.34537	6.230154	9.303827	25.17505	27.6447	22.57887	17.37049	6.070815	11.28259	25.60846	10.94763	10.82146	27.43969	13.72876	13.63192	16.35892	29.87614	11.04355
ARSF	ARSF	0.01778116	0.008093361	0.02137957	0.07032478	0.03402725	0.01699382	0.01438297	0.03773409	0.0616881	0.02035421	0	0.006863521	0.01143388	0	0.04923245	0.01861277	0.050704	0.005578806	0.0206126	0.05430707	0.01266888	0	0.01227334	0	0.01468331	0	0.02016025	0	0	0.05112006	0.03629499	0.0684299	0	0	0.01222389	0.02632266	0.05259218	0	0.02321031	0.01642843	0	0.004635608	0	0.02879974	0.01217277	0.03430593	0.01397691	0.02590081
ARSJ	ARSJ	1.704407	1.906624	0.6307441	4.211172	0.7214987	3.384612	1.873989	6.998089	2.613437	1.683169	2.423818	4.703162	4.53946	0.429457	2.289387	1.698385	1.897375	6.128265	5.027702	1.969467	1.68956	12.17834	1.289526	1.201909	1.320505	7.845371	2.752753	2.673268	7.921765	7.097853	9.477014	2.923929	5.524786	7.652922	1.442527	3.345917	1.551584	8.207354	0.7534849	4.929629	3.306851	4.986423	3.402854	0.06948854	0.7476175	2.076874	3.00448	1.355929
ART1	ART1	0.08014247	0.08511546	0.07227082	0	0.1192848	0.02553128	0.1296526	0	0.1588788	0.1528994	0	0.01031166	0	0.08737135	0.01232769	0.05592712	0.4799149	0.01676304	0.01548404	0.009065575	0.03806708	0	0.009219642	0.1746245	0.18751	0	0.007572119	0.03409712	0.02381868	0	0	0.02056162	0.05780225	0.3787396	0.01836501	0.0197734	0.01975344	0	0.05230626	0.02468184	0.03141441	0.118396	0.01855681	0	0.0182882	0.07731111	0.04199743	0.012971
ART3	ART3	0	0.02176665	0.007187396	0.005910457	0.0076262	0.1142599	0.009670551	0.006342734	0.00592524	0.01368538	0.0240184	0.2307383	0.007687698	0.006516869	0.148959	0.02920051	0.00340914	0.1125292	0	0.03245686	0.03407224	0.5421823	0.02063029	0.01116422	0.01974498	0.03761463	0.01355497	0.04577835	0.01065955	0.06874229	0	0.009201922	0.008622727	0.1525473	0.004109436	0.0265475	0	0.09440101	0.007802855	0.06627504	0.6467075	0.01870082	0.01660942	0	0	0.03459896	0.01879507	0.0058049
ART4	ART4	0.03382307	0.09921275	0.178487	0.6577066	0.1246578	0.3304376	0.2492717	0.05582677	0.1788073	0.4474023	0.1761687	0.06382785	0.1159967	0.2130494	0.03468493	0.7762864	0.04500928	0.3442981	0.1132705	0.1147802	0.3079261	0.07424796	0.02853421	0.7018854	0.01551689	0.4256643	0.4090513	0.2014634	0.08712046	1.415381	0.04602656	0.04628139	0.2493678	0.1811543	0.1524306	0.1641203	0.3390249	0.01978305	0.240374	0.2847217	0.2695801	0.1900724	0.6004269	0.06086941	0.005145529	0.9425906	0.5140094	0.3758979
ARTN	ARTN	4.976115	0.8053168	1.187765	0.09475854	0.5643044	0.59183	0.2385257	0.5319115	0.8622674	0.4388178	0.8096375	0.08536794	0.682626	0.5224038	19.81971	0.1954924	1.542996	0.09251835	0.4102047	8.395807	1.160799	0.2317106	0.1017699	0.2340621	2.282874	0.3247198	0.1128382	0.2822826	0.538985	0.2331367	0.06621036	1.634162	2.084273	2.396917	0.08615592	0.267376	0.5778214	0.07761387	0.7505889	0.3678041	0.7715499	0.2267855	0.1229022	3.701492	1.382823	0.6258186	0.2549708	1.095318
ARVCF	ARVCF	6.152799	7.593983	2.31579	2.10255	1.956844	3.271678	2.379902	3.610121	3.251554	5.395094	6.401115	2.605076	1.748462	3.652227	6.045399	3.82663	3.151153	1.72809	2.776243	0.8659503	5.866593	1.56214	4.456271	2.597745	2.809583	1.177218	2.007833	2.153524	0.7646089	1.132499	1.955381	4.513047	3.690932	10.63578	2.463603	4.618711	1.881707	1.302894	2.89405	1.919599	4.898728	1.174187	1.922694	4.996891	5.302755	2.797889	3.206012	11.27287
ASAH1	ASAH1	52.63178	46.5244	114.0675	65.52263	77.51523	48.20648	64.72437	55.76366	171.9186	65.45699	29.7357	75.4024	77.99562	84.15924	29.94308	67.96482	70.68383	74.7089	37.08796	69.98469	71.70163	50.22273	29.86205	76.01105	23.69328	43.76107	99.9329	73.49574	34.40241	81.97528	72.40809	37.50332	39.74825	135.1976	94.03909	101.0527	115.196	63.87324	126.238	127.1196	33.18827	73.08376	98.82897	144.3165	35.6885	57.08568	248.0937	42.44579
ASB1	ASB1	4.080274	5.375403	3.507017	3.04344	2.746144	3.912239	1.330462	4.885017	3.84527	3.665741	3.286711	3.456187	2.907724	2.000733	5.950142	3.408395	3.298256	2.205259	1.618565	3.589527	3.702235	4.103538	2.341815	4.58812	5.53561	2.717831	2.804808	3.567588	4.017623	4.576687	2.111587	5.45474	5.012227	3.851536	2.485086	2.319431	3.335827	2.686603	2.709655	2.736387	3.722245	2.519061	2.174888	2.873919	4.804562	2.78054	1.833341	3.875027
ASB13	ASB13	19.05978	5.494484	6.594213	7.903342	9.614879	6.772471	9.88054	13.62559	8.880351	7.581351	7.664362	5.077661	5.504955	6.217331	6.67864	7.144452	7.282647	9.151137	15.14339	11.5366	8.410134	7.465295	13.23697	12.78372	17.59274	9.074082	7.901207	6.771004	7.167591	4.164574	7.586525	8.065804	7.642832	8.677374	5.728313	6.539502	7.102238	6.105463	10.45937	6.233658	10.21296	13.35713	8.539431	6.256573	19.09195	12.42546	3.580081	14.70698
ASB4	ASB4	0.1489293	1.549426	0.1432547	0.6773704	0.07057175	0.2602693	0.08948987	0.5643725	8.406062	0.2727685	0.09688377	3.321086	0.0985027	0.2319467	0.09425262	0.04157188	0.6770619	0.6701884	1.928686	0.1328476	0.03638072	0.08406708	0.02937072	0.07152372	2.062596	0.02677541	0.2605204	0.07603547	0.06070273	0.2446658	0.07643307	11.12232	1.460834	0.2332641	0.1550377	0.05354275	1.371828	0.1735947	0.06665214	0.2830614	0.07005311	0.06212218	0.09458531	0.186082	0.04078209	0.04104792	0.1070319	0.2231351
ASB6	ASB6	12.51068	10.49349	5.87223	2.900722	4.727142	6.912287	6.385279	10.18882	7.055628	7.327957	7.012433	5.482055	6.101062	5.292044	5.442632	6.618161	6.044548	5.562589	7.450469	7.317149	6.195201	7.937962	9.287978	5.59792	8.38808	4.970801	5.179226	6.823434	3.538048	2.413283	5.742549	9.162725	5.913575	4.828438	4.616538	5.911971	4.827625	5.049205	4.90305	2.906375	9.322677	5.798112	5.336194	8.294823	5.839412	5.684675	5.678485	14.04286
ASB7	ASB7	2.015033	2.905206	3.005606	2.548801	3.524921	2.984137	2.302469	2.561856	2.922258	3.511884	2.368145	3.262564	3.329219	2.905304	3.072761	3.032795	2.644188	3.166761	2.201221	3.95255	2.770491	4.134279	3.012286	2.725906	1.831869	3.069002	2.751861	2.391196	5.121202	7.066579	2.911034	2.515055	1.885401	3.304635	3.56424	4.872218	2.856485	2.44159	3.270086	1.583315	4.559821	5.452031	3.556068	2.15228	2.798704	3.131164	2.979483	3.219008
ASB8	ASB8	6.745763	12.52179	10.11415	7.603783	7.138112	8.19286	6.592869	4.619199	6.249367	6.152291	6.100293	8.061424	13.3493	6.831544	9.429542	9.478579	8.099052	10.77039	6.024749	7.969106	7.993388	6.983596	8.24684	8.309608	9.747407	7.984732	7.610285	5.330051	7.173072	7.319187	8.866492	5.992925	6.791418	6.983089	6.232727	11.70381	8.905489	7.994224	9.174699	7.344422	5.908614	7.369553	8.425957	6.173517	8.238348	8.047582	10.68795	5.177306
ASB9	ASB9	2.263813	0.9285	8.340321	4.542302	0.9627086	1.664287	0.8049107	1.399004	3.961852	2.819218	2.976479	1.280339	4.361791	3.326841	0.4745039	1.041622	1.636312	2.560084	4.912149	2.155562	7.917002	3.284035	1.201987	2.834161	6.676465	0.6087638	2.858166	1.958059	1.789244	5.149475	1.706181	1.646696	0.873198	3.229112	1.07173	5.720494	6.08262	2.739141	6.689401	1.685531	0.4485626	1.392228	4.55058	1.477403	3.383402	2.623801	1.186316	3.76865
ASCC1	ASCC1	6.152764	2.586572	4.011069	6.652389	7.102204	2.796004	6.730447	4.678642	5.121731	9.287751	4.482076	3.469019	8.702351	4.692362	7.84772	3.662115	3.919109	5.896912	3.619124	3.571213	3.918906	2.778437	5.510811	3.97672	5.257526	4.49557	4.370935	4.575808	5.667286	5.62738	7.586986	3.796137	3.96706	10.05259	3.667917	3.414335	2.811714	3.365355	6.22731	8.154314	5.721429	4.583512	4.619987	2.176046	2.876914	5.163859	4.748156	4.268289
ASCC2	ASCC2	13.91827	13.09508	7.210335	6.306721	11.72852	16.91533	10.40671	14.25768	30.83427	14.06452	14.98763	26.49774	27.18708	12.81895	19.57731	15.89346	11.71989	14.65448	8.769801	12.25805	15.86606	13.52573	18.94429	13.15602	15.19211	14.08458	24.13635	11.08744	12.70325	6.937774	9.290311	11.94637	13.49073	14.41347	17.45773	16.58723	14.28583	11.46521	8.826594	59.60726	16.92447	10.87901	10.61067	19.23811	10.4125	15.09134	14.76552	16.61126
ASCC3	ASCC3	7.205875	3.424316	1.227119	3.968704	3.635475	7.98831	6.55295	5.086656	3.106081	5.281102	2.22821	7.744776	8.276929	2.611332	3.192691	6.986875	7.525682	6.946	3.208498	6.751063	5.620858	6.990106	4.428468	4.479779	4.467675	7.245361	5.03003	4.20213	10.11832	26.9402	5.280664	4.926607	5.633302	6.1082	4.790716	6.231274	6.684448	4.928388	3.85269	2.851968	5.136481	2.882778	9.532981	1.988486	2.277851	3.151771	2.962081	4.100584
ASCL1	ASCL1	0.007926713	0.7865359	0.02859258	0.054863	0.03033821	0.1666659	0	0	0.0314287	0.154254	0.04246619	0	0	0.05185023	0.07315826	0.01106325	204.2541	0.01989594	46.9831	0.05379934	47.19214	0.0427106	0.0164141	0.02960866	149.1965	0.01662632	0.01348094	0.08093929	0	0.1823117	0.08413625	63.0977	345.7011	0.4645076	0.1580304	0.6336605	42.90475	0.03129516	0.02069398	0.04394207	0.08389248	0.008266084	0.03303742	80.8069	0.05426535	0.1529334	0.1121545	0.02309279
ASCL2	ASCL2	0.1587055	2.812434	1.978199	0.7950649	0.2159714	0.8493975	0.3423333	0.9430263	0.3460891	0.2301169	0.7085341	1.217037	0.217713	0.1268819	29.30467	1.550528	0.6396151	1.055623	0.220773	1.622904	0.4070731	1.149681	0.6426668	0.4940106	0.2009521	1.553465	0.2819061	1.350445	2.037655	0.06083618	6.332151	11.77565	7.264732	2.930058	1.156504	7.392858	5.085283	2.032901	0.7734096	0.7038324	1.642336	0.2979004	0.191089	0.4455562	14.3705	1.000244	1.097806	0.1849419
ASCL3	ASCL3	0	0.05635946	0.01861002	0	0.03949239	0	0	0.03284595	0.06136789	0.1063049	0.1658395	0.1194881	0	0.0674954	0.05713972	0	0.1588885	0.01942447	0	0.06302937	0.06616636	0.027799	0	0.1156281	0	0	0.08774327	0	0	0.8899574	0.02527461	0	0	0.05851617	0.04256155	0.02291277	0	0.04073809	0	0.05720105	0.145608	0.01614041	0.04300606	0	0	0.1791712	0	0
ASF1B	ASF1B	5.408991	4.5988	1.237324	4.877256	1.996423	5.592148	12.47915	8.915792	1.449976	5.695204	7.438107	23.35393	20.62835	1.650386	10.13341	7.88758	7.653821	6.670838	6.960438	8.617926	2.775254	18.94097	7.742951	4.653957	35.36085	8.740939	4.006509	7.935106	12.63311	2.909628	3.062276	13.79894	18.32828	8.826112	14.78039	8.063954	4.049917	12.73691	10.75731	2.891632	8.480908	4.483188	2.540325	1.845833	8.349063	7.137688	2.687425	4.269842
ASGR1	ASGR1	0.4862112	0.9042625	0.8800534	0.4807434	0.6669873	0.5096514	0.2283623	0.7377981	0.4767637	0.3949847	1.638506	0.5933027	2.259149	1.367916	0.7672013	0.70414	0.3339429	0.6987678	0.6787859	1.465467	1.300007	1.084539	0.8696843	0.7616093	0.5698756	0.6908527	0.2637776	1.121057	0.699213	0.1653355	0.2603865	1.899328	0.9426794	0.222363	1.017134	0.8049059	0.5180217	0.9357151	0.9485882	1.004712	1.346398	0.4606864	0.4866408	0.592746	1.059408	0.9985881	0.5835547	0.6295436
ASGR2	ASGR2	0.1180412	0.1790941	0.1655843	0.451293	0.09035669	0.2557127	0.1273095	0.5594496	0.1950094	0.2342124	0.7483258	0.3888116	0.2125324	0.1286885	0.0726294	0.5711304	0.1974727	0.3012197	0.04561262	0.2243238	0.1345648	0.6501617	0.04888632	0.4115247	0.2859295	0.6272328	0.1606019	0.552435	0.1683952	0.1357453	0.0192757	32.13848	0.3632488	0.08925478	0.4382045	0.2621166	0.6866342	0.9527804	0.7293257	0.1599562	0.5552402	0.2584994	0.2186573	0.1911886	0.28014	0.5921286	0.04948612	0.3515298
ASH1L	ASH1L	5.687159	11.83684	3.505868	3.676429	9.111284	10.03403	4.91618	4.864794	6.767936	8.305097	3.000228	8.717254	8.148013	6.294936	6.909626	11.88366	7.129881	6.892281	6.280133	7.4848	12.11201	15.00013	8.148088	8.774745	5.363246	6.151437	11.22693	5.319567	11.08231	38.73831	6.137939	6.197937	5.04039	6.006304	6.547935	7.069723	6.483936	3.171035	5.813477	2.287526	6.635801	2.860819	8.589034	3.566151	4.955739	2.678432	8.542302	9.766112
ASH2L	ASH2L	4.386458	7.55766	3.85695	6.038543	9.123886	4.71507	5.27798	5.941932	9.563579	5.734729	5.817221	5.953615	6.498345	6.520741	15.71626	6.788501	5.243439	4.712307	4.124075	5.591964	8.239648	9.691621	4.062142	7.059185	12.1782	8.428681	8.736273	6.644006	6.355779	6.500845	7.184585	5.925598	17.21266	7.013296	8.465363	6.321785	9.855561	5.846846	12.52055	4.803262	5.32589	8.645451	5.223468	8.447173	16.46952	8.322247	8.021839	9.356466
ASL	ASL	8.396034	30.21534	20.96091	21.16942	4.866724	13.36401	12.46175	15.09742	22.00051	11.30293	12.99473	24.41658	9.488554	6.83326	7.075399	11.1191	6.998904	18.25304	21.66998	8.104394	8.717495	13.06402	13.01723	10.92735	4.887223	12.85107	26.81637	11.59317	13.08001	1.56925	13.90071	10.30954	10.13835	11.52958	19.112	7.285939	4.87053	7.046082	28.55583	18.38179	23.38143	29.4099	9.415096	7.201738	6.944415	47.70901	11.59892	10.92871
ASNS	ASNS	15.38997	12.96491	4.484651	7.053962	3.58567	4.363373	5.856151	8.857965	4.002302	4.939206	8.041122	4.804711	8.13423	3.38536	14.81689	3.956457	9.21355	8.710481	6.868062	13.80072	5.117504	16.4829	8.734466	5.88991	18.91235	10.33272	2.568249	4.446265	4.721681	4.463751	8.162815	17.74626	23.68448	8.780026	3.785714	3.053771	5.841191	12.61287	8.893367	10.4114	18.75466	1.66268	4.821283	8.099961	9.364481	4.573954	1.701023	1.22158
ASNSD1	ASNSD1	16.5038	13.98384	17.25151	34.65586	15.7939	15.36168	20.05308	19.40483	14.03199	14.05479	10.65905	19.55541	14.82428	12.72865	18.80695	22.16593	12.62561	14.27459	13.69799	20.23029	18.36019	17.28756	23.64752	15.98896	23.12127	16.69287	14.52863	16.77004	15.94997	16.69331	23.26348	12.74497	18.37696	13.62401	15.76786	13.15998	18.14615	14.09852	17.82476	27.19958	15.89231	14.74593	18.4276	12.71267	13.89654	21.25784	16.05458	13.68621
ASPA	ASPA	0.08702865	0.1279785	0.1448873	0.1952672	0.2220587	0.2495253	0.1353778	0.04617173	0.1327157	0.1915813	0.1165608	0.04909751	0.1248391	0.1970557	0.03398222	0.6517076	0.05726936	0.2226414	0.06984481	0.2521713	0.1383232	0.03607127	0.02079381	0.4563598	0.04698962	0.1263759	0.7134814	0.1452593	0.02387564	0.6832483	0.01366487	0.09274858	0.1351945	0.1708404	0.1633792	0.2477586	0.1237542	0.04405058	0.2577875	0.2288531	0.102341	0.1727829	0.3673734	0.216859	0.01833194	0.16145	0.1157691	0.2990466
ASPH	ASPH	8.253543	7.588192	3.646221	14.38855	6.264947	29.45046	18.82997	20.06238	3.398796	4.716112	17.54232	86.92084	16.50771	18.74835	11.23495	13.91837	19.82118	103.4372	20.4319	7.706728	3.505074	32.78667	17.29125	8.879355	9.312134	18.9438	16.983	29.94068	56.78882	19.40944	25.43197	7.080925	9.202754	25.30048	48.5879	15.93412	3.281325	23.08847	12.20644	20.16046	16.6103	15.18797	43.25072	4.467636	5.363884	12.49925	9.849891	5.770141
ASPHD1	ASPHD1	1.534025	2.993535	1.421566	1.801692	0.6271296	4.552198	15.21932	8.408321	1.512166	3.657543	6.004814	10.17422	3.389829	1.044091	0.5084372	4.341197	1.261556	1.941145	7.820591	1.000891	0.6823549	1.073159	0.4153505	2.89668	4.101243	1.1555	7.524047	6.306648	0.8312328	0.999008	3.487634	2.491914	14.54832	4.357733	1.794544	1.505583	0.55149	0.9703664	2.101978	1.362508	4.046385	1.811817	0.6711512	1.400176	12.35842	2.142073	0.07994406	0.3868243
ASPM	ASPM	2.296634	0.6245991	0.1109302	0.2426681	0.4525269	1.99291	1.709914	3.048961	0.4208481	1.316537	1.353234	3.129718	5.319751	0.3632645	4.811349	1.702709	3.621864	1.194946	1.046663	2.570351	0.4148252	5.889721	3.738044	1.632748	7.862688	3.227749	0.584968	1.314764	12.75265	7.18471	0.08337295	2.683258	3.599704	2.687129	2.75129	1.90281	1.828033	1.798833	1.276783	0.1787572	3.265298	0.2307158	0.4504784	0.2843533	1.270553	0.5460972	0.3013482	2.378123
ASPN	ASPN	31.18514	1.090487	7.678555	20.84129	24.45216	3.01758	16.17088	86.00267	8.382531	5.021854	19.15713	2.253769	19.40523	13.89847	12.3884	6.344377	15.81715	18.34397	5.140782	7.575697	5.098346	3.042032	6.581906	12.96428	2.404223	56.54197	2.968209	21.56753	47.81538	31.17773	0.3303402	18.5624	14.08688	19.73506	10.48754	14.59774	35.05552	2.985887	10.66603	14.90842	12.28621	8.231413	12.75175	1.45195	6.962451	27.39724	5.163286	3.505243
ASPSCR1	ASPSCR1	4.357287	4.669936	5.147544	3.264048	2.70714	1.021737	6.480471	2.820437	2.185221	5.573746	3.751017	1.01665	3.372675	6.777589	4.958834	3.179753	3.098412	1.597819	2.732119	2.512083	5.750861	1.847391	4.300073	3.681715	4.422123	1.916222	1.733692	2.02199	2.241465	0.6705911	1.941497	4.797499	22.65991	3.896365	3.59123	4.46132	2.34998	2.125308	3.454911	5.169189	4.169626	1.673112	1.446994	18.53814	4.987844	2.675142	4.153355	2.738576
ASRGL1	ASRGL1	0.7733679	11.12429	1.004369	2.653112	4.077413	7.023718	1.458507	2.067361	0.9656411	32.31026	0.6294922	15.88257	7.676577	1.173855	5.934912	2.775984	4.186421	1.388828	0.4655948	9.166761	0.7245404	0.6983453	0.9703	2.705222	0.6562731	2.894763	24.20282	2.061463	0.8076434	1.73204	0.519805	19.38356	6.816708	3.166151	16.29647	6.034283	0.7266689	3.120781	12.21441	4.066127	1.125493	1.514932	4.826028	0.7681731	7.546693	3.6684	1.78006	3.348445
ASS1	ASS1	89.9692	22.11298	44.94607	69.80529	23.84301	40.49986	22.25241	39.96055	43.06161	35.86648	11.11717	20.06214	49.7313	37.7097	28.20623	72.5942	3.506436	58.34606	64.89811	57.30428	32.57743	13.74856	130.0461	32.45672	361.7332	27.54391	82.55105	20.3936	22.61492	10.49111	52.12471	28.72988	22.9366	31.43604	18.0552	28.79834	31.65759	14.70294	177.7864	40.80256	29.04106	142.4267	44.52049	57.9284	87.0924	46.23382	48.03578	55.64422
ASTE1	ASTE1	0.9948938	2.64938	1.478104	1.599935	2.23945	3.289691	1.452264	1.656281	2.5731	1.269765	2.649682	3.712278	2.603121	1.764088	4.332523	3.65895	1.372846	2.608394	1.928827	2.324546	1.633616	2.346578	1.558932	2.829886	2.464689	2.45858	2.862162	2.371849	3.181181	5.079457	2.427602	2.895805	1.5176	3.015572	1.470106	3.597379	2.257719	2.317613	2.022636	1.415789	2.272645	2.322425	2.168612	0.9631399	2.49734	3.143993	1.339353	1.782357
ASTN1	ASTN1	0	0.01163206	0.001280311	0.02526831	0.02716953	0.03663618	0.01033585	0.002259698	0.0105548	0.01706471	0.01140924	0.006576329	3.278419	0.07429556	0.04520689	0.04904336	0.01578927	0.01069074	0.01481258	0.02746275	0.001517346	0	0.001469972	0.05170655	0.01406892	0.0268016	0.01086563	0.005436418	0.007595263	0.03061314	0.001738814	0.009834985	4.743139	0.008051458	0.01024836	0.006305308	0.0220463	0.005605306	0.04725811	0.007870507	0.01753041	0.01887696	0.01479341	0.02414533	0.002915856	0.02876165	0.006696036	0.02274895
ASTN2	ASTN2	0.3427323	0.4669235	0.213151	0.6964529	0.1869624	0.5557164	0.3059114	0.3385827	0.2647518	0.4193852	0.4210453	0.1642277	0.1428725	0.3994157	2.262226	0.4734004	0.3073506	0.3203702	0.5754123	0.3545383	0.6079563	0.4117941	0.3589321	0.3310884	0.8100266	0.3371312	0.8213977	0.4072838	0.2276078	1.447431	1.734976	0.3638589	3.201582	0.549579	0.4468578	0.2781788	0.391504	0.3141747	0.2098055	0.7905544	0.500319	0.2711355	0.5582487	0.6584822	0.3106832	0.6065239	0.3790255	0.2639654
ASXL1	ASXL1	11.39129	18.17928	8.501789	4.279026	7.369509	11.32268	7.809335	13.20635	8.657527	12.90682	8.438975	12.21185	8.345892	4.609592	12.25989	7.388165	24.90475	6.606949	6.653064	8.507886	6.546389	12.1115	5.001497	10.41682	11.54442	6.638469	7.192077	9.335851	6.578884	13.2702	5.81468	11.55315	5.300865	12.37303	11.01995	9.79857	7.571015	6.685471	6.682575	5.086162	12.7204	3.869965	8.396635	9.332529	10.27292	5.538408	6.461449	17.13045
ASXL2	ASXL2	4.193412	2.701073	1.507004	2.036678	3.983128	4.101202	2.906387	3.137162	3.695772	3.744419	2.706429	6.426998	6.749486	2.611439	3.488353	6.195013	4.585738	4.682049	2.120982	4.21657	2.904141	5.706147	4.153216	4.400661	9.93996	4.011243	4.608626	4.094435	5.602312	16.4768	2.576177	3.724453	4.232307	3.440126	5.048809	4.562851	5.240258	4.829532	3.8456	1.868383	4.492423	2.748978	4.465021	1.932557	2.933594	2.618462	3.377847	8.040669
ATAD2	ATAD2	28.9105	1.771748	1.315709	1.654915	3.350484	6.382715	5.477814	8.003465	36.04622	3.768852	4.092576	15.90077	8.539346	1.728671	6.898007	4.95252	14.19738	7.353575	2.827418	4.926944	2.098676	14.86257	6.718904	10.74547	24.30789	9.769827	2.592144	4.718847	25.09462	12.63129	1.078876	6.712506	13.53701	7.048563	7.683502	4.134333	4.335752	6.963053	6.874158	4.822343	4.574179	1.693723	4.715616	2.162489	6.720389	3.223899	1.319972	7.223224
ATAD2B	ATAD2B	2.011403	3.230248	0.8207477	0.8826725	1.977593	1.485038	1.444208	1.367339	2.358447	3.277327	1.680903	1.740234	2.622827	1.537222	1.799509	2.418917	2.074839	1.399262	1.06734	1.63388	1.342618	2.302741	1.735126	2.323021	2.263985	1.747113	1.490706	2.43857	3.330348	14.07284	1.171092	2.207956	1.602922	2.315928	1.856527	1.927018	1.842215	1.337042	1.630911	1.118136	1.715228	0.5404468	3.209555	1.091991	1.339905	1.084574	1.790995	5.00014
ATAD5	ATAD5	1.033056	1.805207	0.437905	0.1779987	0.4310727	1.249362	1.662293	1.237203	0.9059462	1.518605	1.357645	2.715413	2.585922	0.4861243	1.559248	1.298805	1.37261	0.5352752	0.5233299	1.364695	0.5308178	2.638893	0.8162922	1.153495	4.333996	0.9585218	0.4600327	1.315026	2.074296	10.98818	0.3233686	1.948396	1.721886	2.554894	2.252421	1.414503	0.6348601	0.9039191	0.9616514	0.342891	1.488397	0.1472964	0.7041383	0.4126972	0.6863619	0.443509	0.4266998	1.654064
ATF1	ATF1	8.84928	6.086579	19.21557	13.43019	9.542509	8.618536	5.442413	6.766547	8.653302	10.59613	3.376929	10.09564	26.59126	7.128422	10.52673	10.38552	18.04849	8.333744	6.806384	9.786112	6.955531	9.328179	9.811841	12.04136	8.154302	8.337901	8.412844	6.230149	12.02306	11.10533	5.80316	4.638105	6.757332	7.242193	7.773433	14.42581	10.38648	11.95085	21.44315	9.902117	4.947111	8.631249	11.88438	6.927607	8.462127	8.441792	9.186327	11.83311
ATF2	ATF2	6.943883	6.0886	7.621963	18.14146	10.14553	10.81104	15.48899	7.060645	9.392313	7.102356	6.073883	14.85101	13.49185	9.531499	6.814396	9.67488	9.507923	6.557273	7.137221	8.486882	9.067069	9.739265	10.97116	9.755196	9.929194	8.304381	7.668222	10.42854	12.02404	23.84241	10.47393	7.070237	12.69506	12.48539	11.14011	10.06766	14.22461	7.716881	11.10104	11.49019	5.665458	5.702692	13.80786	8.068154	5.644728	10.24177	6.808085	7.050887
ATF3	ATF3	4.311834	6.18582	7.613355	15.96476	25.82785	3.930856	48.63292	5.861757	10.673	3.153573	8.951578	2.973019	5.451743	4.097965	7.900874	51.83665	18.32284	12.72482	6.432192	7.031457	15.56801	15.15326	5.975869	21.30557	3.568634	4.099852	147.4544	8.004515	6.331076	23.70503	1.885011	4.278197	5.688042	17.64936	15.24793	26.832	15.12753	25.79997	25.55243	12.06345	16.32365	8.611009	85.31394	5.986097	5.657952	5.885997	6.206773	75.75589
ATF4	ATF4	189.6895	75.20386	75.01524	87.09267	108.9044	58.08856	45.05343	91.95724	110.0942	114.6499	118.7979	68.06036	101.6331	93.76807	131.5854	77.72634	115.6011	106.01	149.4009	143.9212	99.66027	90.0207	122.4371	90.47177	118.8474	96.63628	82.45945	72.9913	78.69596	28.07752	48.28923	131.4901	127.0814	108.8016	70.83654	82.11312	120.7544	127.9924	102.545	106.0899	121.9491	78.04493	70.02787	193.2138	111.6159	131.9871	73.92492	77.48384
ATF5	ATF5	11.28328	19.26286	15.43302	13.77988	16.5191	18.76523	8.531331	20.48179	10.1783	8.010836	22.80589	15.98239	19.22011	7.795719	15.90525	19.09015	22.08551	22.06897	13.14922	27.65639	25.30391	33.23966	11.60678	13.71432	20.86441	21.19014	14.85744	12.67445	5.464864	1.868911	12.53801	15.20448	20.84016	4.940436	22.9422	19.86537	11.20285	27.59423	12.09618	7.942775	18.2374	14.64396	9.261662	24.74307	13.87759	15.21676	16.61224	15.23436
ATF6	ATF6	13.48045	11.191	9.121026	9.910696	14.26097	16.87109	9.827422	10.10324	14.29765	12.6025	7.128151	13.38633	12.43725	11.46362	9.995877	15.19411	13.19774	15.40779	11.28845	18.40649	15.29705	12.90207	10.4739	9.174587	8.871871	11.35596	11.71792	11.42103	17.068	22.30524	8.814565	7.787562	11.87572	13.20838	8.930976	14.87511	11.65375	12.70077	23.05564	8.21455	9.152737	9.697619	17.90359	9.826902	9.534591	6.703344	18.16291	10.76591
ATF7	ATF7	6.281151	9.095473	8.793773	5.788064	7.145614	5.486739	5.521691	3.876908	6.072711	9.306624	4.101052	6.62905	8.355881	6.727249	5.452611	8.867654	6.006299	4.608572	4.756504	5.20302	5.461975	5.148929	7.26599	6.08104	4.537983	6.257745	5.668295	5.045926	2.106154	8.838415	5.970491	5.333491	3.393253	5.662869	5.076001	12.45544	6.402096	4.362498	4.657204	3.675275	5.108036	4.057305	9.272138	5.289552	5.523772	3.690501	8.92113	6.450124
ATF7IP	ATF7IP	5.725869	8.02828	5.06522	3.422741	7.164685	9.135701	7.912398	5.288909	7.117375	8.833361	5.155696	13.67974	6.670268	5.597702	8.373902	11.08325	5.764245	5.70455	4.348744	9.745754	8.066085	6.274744	11.90699	8.632277	8.5242	9.925264	7.989485	5.036561	8.777228	28.86124	7.415335	6.44948	4.569082	6.726253	8.470148	24.98491	10.7397	7.726973	5.220663	2.111165	7.054779	5.033686	5.781421	3.758714	3.014653	6.096862	5.206202	5.903743
ATF7IP2	ATF7IP2	1.474748	4.033105	1.928028	1.518794	1.095233	1.218982	0.5356919	1.141889	3.188024	3.632515	3.482241	1.325494	2.468373	2.660677	1.013039	1.499859	0.7326541	0.6098784	1.951272	1.217342	2.125513	1.134387	0.7216552	1.981274	0.6658749	1.035384	0.7439136	1.92537	1.56367	9.696094	0.9287383	3.209428	0.2786284	1.944479	1.018051	1.813257	1.591516	1.032941	1.885014	0.991464	1.424155	0.601087	2.483322	1.762908	1.465068	2.165026	1.720768	2.230061
ATG12	ATG12	3.897802	3.068626	4.670705	5.377682	4.716786	3.329091	3.120787	3.918287	6.593047	3.464993	3.723426	3.96221	5.63944	2.862567	3.332895	2.918533	4.707449	6.431442	3.089844	5.272994	5.690939	4.438789	3.270217	5.39392	2.230169	4.804586	3.613197	5.444961	4.697986	13.44975	7.80861	3.308934	3.813017	4.194588	4.981806	4.123657	3.99071	4.938099	4.434668	5.935581	4.080653	4.576215	5.399849	4.406373	2.35748	5.984679	4.034333	2.487745
ATG3	ATG3	4.421744	6.310793	5.750314	5.6497	6.434779	8.948356	6.598345	6.491597	7.583559	6.26552	5.007466	12.26068	11.64136	5.456806	9.520299	7.677321	5.667129	10.17095	6.047691	9.127285	5.652064	7.098025	7.002746	6.994679	7.268349	10.5794	6.825669	8.115743	10.72676	10.91471	6.532005	6.910401	7.978668	8.637382	6.452108	8.883598	9.042972	11.15716	10.12479	7.643375	9.170231	7.463288	7.902685	4.549482	9.31171	8.196989	3.952088	5.408679
ATG4A	ATG4A	4.86691	5.722468	5.614383	8.082076	4.065382	5.233633	2.805028	7.216996	6.907851	2.866057	5.639747	7.850433	9.659962	3.123697	6.1168	5.965811	5.662031	8.208328	3.554325	8.987295	5.966976	6.102056	3.98779	5.838905	3.709416	6.122211	6.091158	5.716382	4.703502	7.313644	12.22733	5.121783	12.19647	4.410214	5.913867	4.865978	8.652896	6.537106	7.139402	9.166493	9.171327	4.865846	5.33854	3.578173	5.710398	6.71632	4.883352	3.380526
ATG4B	ATG4B	11.32651	17.45081	9.826251	5.142788	6.270384	6.443644	5.792736	11.01905	7.824185	9.829747	9.808921	7.964683	5.846403	6.777492	17.55346	5.755598	4.131342	5.50509	5.41699	5.736005	5.304293	8.186023	6.334724	9.471595	8.729166	5.900654	5.584271	11.83446	8.059086	3.012757	7.488455	13.04618	9.823448	15.92004	6.370085	5.473333	6.426038	6.763412	6.242237	5.345601	14.55862	3.915598	5.364186	10.46595	10.74687	7.045036	5.39716	3.975968
ATG5	ATG5	10.92017	6.200125	9.154718	22.10935	8.195875	12.07106	10.49719	9.772471	6.628268	11.49605	7.017459	8.686755	14.84094	5.631043	9.186471	9.343273	13.89474	10.74356	5.59114	11.63385	10.82135	8.489005	6.921708	8.119139	5.206741	8.692085	6.62901	9.781389	9.184099	17.95629	8.790655	6.867571	15.47334	15.81704	7.176666	8.174661	12.02236	12.25757	13.82739	20.57267	10.46908	14.22816	7.093225	4.945658	6.630844	12.89181	6.327789	9.444433
ATG7	ATG7	2.202838	1.674121	1.907122	2.246062	2.530151	2.722259	2.246603	2.949364	2.348432	2.965996	3.393045	5.237063	3.146825	2.012162	1.879517	3.382552	2.068537	4.286021	2.327312	3.500581	3.219604	3.677531	2.626032	2.833904	3.557515	4.774013	3.292372	3.859273	6.633957	6.690217	3.361692	2.697779	4.393553	3.832812	3.547257	2.893204	2.572057	7.333575	3.526968	3.168684	3.425196	4.751607	3.00798	2.015695	1.567265	3.287031	1.823964	2.893154
ATG9A	ATG9A	17.4369	8.910114	9.6691	8.784716	15.06189	11.29248	12.60833	13.16334	8.563186	10.82369	7.344865	7.385108	12.02093	12.82368	9.575833	10.99346	6.919919	5.869771	7.940228	11.22161	11.17952	9.871146	15.64975	9.720331	9.944083	11.40158	8.877355	9.66165	8.782744	2.194933	11.56651	10.65524	15.84538	10.42567	11.40277	13.13648	9.894505	6.595769	11.28615	4.824209	10.2326	10.9289	10.84095	6.771875	12.39875	6.575008	14.45977	14.552
ATIC	ATIC	35.89227	18.15565	12.8268	21.7075	23.11487	30.49367	36.0903	26.80979	16.75772	22.71586	15.6743	23.40326	35.17004	31.4289	38.72929	22.77754	14.53511	20.43125	30.86314	21.79064	30.29644	29.73262	44.83843	16.45343	48.99617	28.35583	27.16839	30.05304	21.9544	13.94016	34.3315	19.77394	38.72087	45.04202	26.19385	20.32672	29.31765	17.87642	24.62055	16.90579	26.46247	18.86273	24.71401	21.01547	22.06818	20.25962	23.46459	26.28524
ATM	ATM	1.86492	3.135617	0.7585278	1.222354	1.480856	2.567783	1.262775	2.393392	2.194948	3.841411	2.057946	4.661458	3.306287	1.223328	2.260894	2.748684	2.718553	2.804367	1.329296	3.801388	1.597735	3.219411	1.752696	5.076944	1.360925	2.52307	3.096008	3.186096	4.189847	22.91539	1.895457	4.654948	1.427387	2.570959	3.371757	1.930849	2.200932	3.560084	1.57361	1.26389	2.877598	0.7842235	2.695813	1.616943	2.243246	2.34281	1.348595	3.078046
ATN1	ATN1	57.55417	87.75043	45.56209	20.72117	44.31728	51.72197	55.89783	30.74188	35.50539	62.51951	63.94589	51.51571	32.57726	41.93057	39.51523	63.76211	32.96931	19.94112	28.02894	33.18097	34.52162	24.76185	65.53282	40.48495	50.50025	50.18857	41.02513	30.77173	4.967606	4.341598	32.6696	41.876	24.53181	44.30576	36.61878	65.73303	44.41675	21.65541	23.45613	11.17727	40.60255	24.16479	26.54827	38.27539	31.84299	28.65156	39.43468	64.97728
ATOX1	ATOX1	4.41716	5.008467	7.858675	8.098894	5.916849	5.004403	3.267424	5.758435	8.386083	4.05022	8.771411	5.154047	4.80051	5.402757	6.037445	4.682473	4.94446	7.350658	8.45041	10.96378	12.41549	4.37652	6.663215	7.348599	5.476033	9.523899	4.217295	6.215563	7.06977	4.032328	9.84238	7.651808	7.143206	4.945599	5.247903	7.278193	7.190643	12.4383	8.465706	12.32284	7.186752	6.624688	3.497035	7.590543	5.064644	13.40029	4.927407	3.199862
ATP10A	ATP10A	2.283617	1.495496	0.3502242	1.057544	3.665522	2.565552	4.301317	13.63352	0.9285315	3.54767	10.25546	16.40624	1.444468	1.199073	0.5935763	2.587183	2.263206	5.860521	1.709912	2.342266	3.999559	8.136072	3.446847	2.685209	0.3232739	3.875907	7.443841	2.893919	5.692775	2.940987	3.458898	3.153058	1.263855	0.9426468	16.15719	1.409156	2.002187	4.928058	1.685109	2.686878	4.595341	1.911185	8.478607	0.3736466	0.3286199	1.604999	3.051571	13.45049
ATP10B	ATP10B	0.07103344	1.52039	0.03749648	0.7640156	0.1856666	1.231921	0.05325387	0.03492822	0.4619602	0.1685746	0.2506068	0.02273761	1.524048	0.4986424	1.543038	0.03022586	0.1274621	0.3489758	0.2872022	0.9806836	0.1629412	0.1820355	0.350388	0.4432974	0.01859886	0.1162872	7.832775	0.2985307	0.3058584	16.98497	1.47823	0.1866908	0.1799382	0.4126554	0.05836126	2.022323	0.6636054	0.1048817	0.4523034	3.937769	0.5256372	6.958499	0.1155346	0.08979611	0.01660491	0.5715896	1.691421	0.1160888
ATP10D	ATP10D	1.087372	4.718666	0.9820483	4.76274	2.08087	3.254041	2.50735	2.34932	1.190006	2.337374	1.6244	4.064307	4.179481	1.134495	1.714245	6.029343	1.685043	4.029096	1.309005	3.526416	1.598559	3.375752	1.039226	3.124355	0.9527803	7.827883	3.313662	4.069463	6.580415	8.939932	3.426743	2.620643	4.251328	2.346146	3.499177	6.23854	3.030623	4.354525	1.891438	2.823017	3.66828	1.750915	3.636547	0.6574585	0.4884086	3.189586	1.044241	1.287676
ATP11A	ATP11A	49.57281	12.75388	29.68068	16.46541	54.0367	39.52443	30.44203	15.66363	75.10919	59.03624	10.32527	43.31955	38.19586	17.31477	8.817832	48.19369	34.15939	13.72644	58.69235	7.358961	40.95209	8.847716	57.67397	32.60703	35.40193	5.803058	25.03796	16.67835	17.15677	25.95817	8.40425	17.87474	4.589792	5.754489	36.56804	34.06219	37.67832	12.8645	12.24223	12.12567	11.15965	5.712912	112.8539	21.18748	11.72551	6.64267	22.88681	27.10098
ATP11B	ATP11B	3.270778	4.149085	2.333995	3.82391	4.534342	8.972598	5.82225	5.451095	7.060775	3.602611	4.466292	11.35033	13.63873	3.268459	11.55959	7.831873	5.964299	5.841655	1.469712	7.426205	4.515041	12.79574	8.580481	7.66071	6.542084	9.434823	10.22408	7.699433	23.99128	28.57759	6.532798	6.146928	4.533636	9.068857	5.723157	7.081557	5.628015	4.596045	5.112214	5.295794	10.20323	6.35833	6.474156	2.764418	3.991059	4.941471	5.275995	3.927362
ATP12A	ATP12A	0	1.003927	0.2227672	0.1090414	0.4614796	0.4637531	0.02854576	3.585384	0.2055106	5.241489	2.138759	0.01021648	0.1361564	0.02885497	1.135893	0.2585842	0.01257897	0.01384026	0	0.2245475	0.006285953	0.2376871	0.06698666	0.1482966	0	0.02775794	0.3000891	0.7882561	0.2438546	0.4185124	0.1584756	1.317379	0.006363192	0.8005201	0.7308524	0.07836354	0.03261852	0	0.04030714	0.008151343	0.5343031	0.02070057	0.06128508	0.007144825	0	0.2383034	0.03467482	0.0642564
ATP13A1	ATP13A1	17.85432	13.65092	6.36544	6.754235	11.08765	8.348536	14.72978	9.330848	13.51675	9.431669	10.88491	9.51771	9.203395	15.60855	14.88924	11.10782	7.869043	8.247036	7.691019	11.48914	12.25263	13.77741	15.66961	12.61821	11.80155	11.21228	11.28734	11.25998	6.219977	1.459473	8.857041	19.16574	8.578127	9.001482	11.95093	26.40673	8.002243	8.835875	6.751722	4.041873	10.10721	7.21744	9.552043	7.797921	9.670023	7.921205	10.4449	16.84073
ATP13A2	ATP13A2	22.33654	27.62086	9.257268	12.35939	14.58138	18.58816	26.44388	12.48756	16.51671	6.92168	10.70148	12.14956	12.89517	16.00647	10.07002	14.88984	10.26251	9.969034	7.826823	12.63335	14.65477	26.96295	21.70265	11.55783	13.93853	18.72319	19.47177	8.89856	10.65621	1.361975	18.42926	14.76326	15.30835	11.80396	17.38655	12.83611	9.516001	9.224094	13.08346	10.69085	13.79127	20.89666	9.369671	11.73912	10.88882	9.960462	16.50211	36.97745
ATP13A3	ATP13A3	6.433065	4.46696	5.333037	3.777239	5.368902	14.47159	5.490866	8.248947	9.009139	3.215948	6.532269	16.99132	13.92345	4.840008	26.56765	8.306626	11.85053	8.152215	8.569851	14.10181	6.279201	16.08983	11.66698	7.582073	11.82616	11.64692	7.4305	7.654432	47.35608	48.57077	9.729565	8.799499	10.20162	10.89305	6.699032	14.74217	7.842995	7.616181	9.514047	3.143503	8.683654	5.945494	8.666609	2.70987	11.0264	5.901476	3.427406	6.295239
ATP1A1	ATP1A1	88.43987	106.2994	177.2927	76.98026	95.20226	149.1212	80.01636	102.6803	117.2839	137.7114	74.99141	99.36326	53.61089	71.73918	100.862	161.9715	195.8631	99.60676	102.1537	109.7674	77.05813	82.27901	85.80437	140.1052	112.6743	157.0878	230.2834	120.043	44.11903	58.28944	182.2558	41.16016	102.6987	77.88961	88.46232	125.5663	47.96324	81.58432	121.1606	112.0905	77.95596	194.9579	235.0927	67.1768	48.84679	94.18742	541.8026	95.55375
ATP1A2	ATP1A2	0.01866767	0.1444468	0.6078988	0.5937241	0.5001325	0.8861072	0.4580352	0.0198077	0.3916661	0.4879258	0.7625708	0.07686097	0.1720565	1.872338	0.04020103	1.057371	0.02129278	0.5505532	0.08295442	0.3230831	0.1197046	0.08940879	0.05583607	0.7379693	0	0.1044147	0.2539846	0.2978355	0.07212545	0.5009084	0.04064485	0.0239472	0.06283172	0.505796	0.5432782	0.313197	0.5061308	0.1064572	0.113715	0.4254385	0.204887	0.4071827	0.7218503	0.3930629	0.02129945	0.8703945	0.6505367	0.8489994
ATP1A3	ATP1A3	0.04973308	0.9995001	0.03909848	0.226956	0.1903453	0.307123	1.633896	0.2110811	0.09480153	0.2320984	0.2920566	1.340833	0.3394805	0.07507249	0.2542171	0.4778755	0.1265442	0.3600846	0.04878288	0.4959287	0.3461655	2.490757	0.3221547	0.2643622	0.4359586	2.238768	0.3122989	0.2978572	0.2796998	0.04399399	0.2155251	1.28971	7.769922	0.0542377	0.3708265	0.3426314	0.277223	1.032092	0.3745279	0.04241499	0.7107985	0.10173	0.1116126	0.4151503	0.7647409	0.7380932	0.06615702	0.1411717
ATP1B1	ATP1B1	110.7088	397.9051	247.8603	284.9592	271.2973	188.4226	179.1664	166.2757	691.8487	420.9665	130.1839	68.11326	291.7089	788.7029	36.76168	93.1894	560.8671	112.9568	585.6074	141.2849	288.9646	130.3183	158.0925	108.0098	67.07308	72.48742	332.4239	121.8595	168.1628	145.7807	429.2407	59.28907	132.1751	191.0311	42.16766	311.0381	284.2944	49.35438	348.089	146.6667	50.77589	192.2891	320.4335	876.9227	206.0074	246.8948	1201.607	74.97677
ATP1B2	ATP1B2	0.544301	0.2722492	1.161473	0.8043128	1.709312	0.4801844	0.851528	0.07615928	1.221345	0.6846869	0.8251351	0.1523802	0.3153881	2.177963	0.5189145	0.7721988	0.7607024	0.4691578	0.4298948	0.3694222	0.311099	0.09131412	0.3013861	1.005393	0.6421037	0.7025684	0.718852	0.2213971	0.02133212	0.4127055	0.09278931	1.804678	0.7333793	0.3561609	0.670247	0.4870013	1.503757	0.3148621	0.3513428	0.2321043	0.4149895	0.3991943	1.13013	0.7362747	0.6060227	1.511744	1.053166	1.144263
ATP1B3	ATP1B3	21.58162	12.20479	21.7185	20.97902	26.07254	19.32148	26.10594	33.31948	27.2778	9.400952	32.11449	34.86749	29.5011	20.43638	36.22543	29.51273	24.8976	39.61362	25.27317	48.24047	18.25101	62.48759	43.37072	30.70464	27.74067	47.27165	49.58325	48.588	54.9958	39.15496	21.03252	40.43643	26.5917	25.58018	24.29841	17.82663	32.69029	55.56624	64.17206	33.30768	41.76001	44.18484	27.32819	16.82667	48.68428	30.81177	10.50283	31.37782
ATP1B4	ATP1B4	0	0.003737224	0	0	0	0	0.01328308	0	0.004069335	0	0	0.003169327	0	0	0	0	0.002341329	0.01030437	0.004759079	0.0139317	0.002925016	0	0.002833693	0	0	0	0.00232732	0.005239941	0	0.02360541	0	0.05687724	0	0.01164071	0	0	0	0	0.005358843	0	0	0	0	0	0	0	0	0
ATP2A1	ATP2A1	0.4912592	0.9760802	0.6369033	0.05490914	0.1253477	0.097984	0.1796821	0.2266349	0.1143273	1.070906	0.8067187	3.007632	0.2527169	0.1955998	1.42328	0.2593533	0.2899159	0.1688747	0.1138973	0.1536642	0.1095704	0.1572853	0.1238411	0.4627394	0.3351202	0.09856176	0.2082655	0.4143837	0.1828228	0.6140648	0.1743932	0.8614499	0.2649679	1.788647	0.2966087	0.9801992	0.08212727	0.1461669	0.117099	0.2052354	0.5023429	0.03118298	0.1661738	0.1798932	0.8012958	0.1153852	0.02014723	0.2115656
ATP2A2	ATP2A2	34.25568	17.62883	16.88644	15.83224	23.72738	45.86629	32.6272	22.17708	26.41491	41.05022	23.92805	44.81261	80.44287	26.21913	38.91932	22.84369	44.99496	34.54332	26.37065	53.03714	27.31886	44.17819	42.3941	24.69219	28.40889	36.04682	32.9499	19.76437	29.95937	32.72267	19.8737	28.47191	35.84316	23.49641	33.96937	30.42893	46.79535	15.9695	32.6584	13.48755	27.2	19.86066	45.85597	15.95986	50.22029	13.00145	17.41402	42.23502
ATP2A3	ATP2A3	30.68427	14.40892	9.062832	3.811373	8.627865	11.06298	12.89525	5.936115	4.790221	33.31848	13.01354	6.748316	6.434424	5.848056	11.4443	14.35462	86.35013	7.672096	3.872077	22.81296	7.862614	9.621677	4.552227	19.48476	27.24457	10.61344	17.92508	13.56641	5.834651	2.239315	19.08115	30.06325	116.7599	4.221021	5.532517	25.23065	26.81322	8.851376	7.484454	1.948827	15.03627	49.82304	4.984073	5.22586	34.15776	26.0517	11.62845	5.590111
ATP2B1	ATP2B1	3.35422	2.085739	1.392323	4.390024	3.246959	4.261112	2.420999	3.44079	5.104838	4.094784	3.817877	8.9141	11.78915	2.725138	10.79978	4.994036	11.6225	3.30156	3.010173	6.500398	2.766336	7.449848	2.295283	5.138826	19.21165	6.559242	2.133196	4.16003	14.79321	16.26591	2.742031	4.191107	8.840164	3.000561	4.547951	4.976175	5.253517	8.64101	5.148962	2.601289	2.895783	3.212618	4.479308	2.443903	3.911413	6.140895	3.627949	2.742119
ATP2B2	ATP2B2	0.003855354	0.07194771	0.002317785	0.01334199	0.009837161	0.003684642	0.009355651	0.004090799	0.0114646	0.01323975	0.2788355	0.0342278	0	0	0.01779117	0.02017833	0.003298129	0.01693454	0	0.005233329	0.002746896	0.01038668	0.005322269	0.02160136	0	0.004043311	0.01311358	0.0369064	0.01374993	0.01662596	0	0.01186971	0.002780649	0.01275382	0.01722769	0.004280507	0	0.02283176	0.002516258	0.003562053	0.01360106	0.07638789	0.002678095	0.003122215	0.1398845	0.003719147	0	0.003743918
ATP2B3	ATP2B3	0	0	0.004690792	0.002571606	0	0	0.008415202	0.005519374	0.002578038	0.01190886	0.02090053	0	0	0	0.01440249	0.003629992	0.01334967	0.001632027	0	0.003530448	0	0.004671295	0.003590447	0	0.06872742	0	0.004423267	0.00331965	0	0	0	0.01201111	0.003751699	0.007374715	0.003575984	0.001925111	0.05384869	0	0.01018493	0.02402991	0.009175392	0.002712206	0.003613331	0.004212545	0	0.02007175	0	0.002525679
ATP2B4	ATP2B4	16.18826	18.11852	8.92145	6.272141	22.91053	10.52622	6.055655	18.4345	21.35304	13.00688	20.10761	8.273976	28.50293	12.94132	12.39383	22.62197	11.40508	17.16919	20.96957	19.2285	10.2773	20.55098	19.70137	40.18779	5.353167	22.45483	15.24149	21.70419	37.23529	30.17516	4.767885	20.10409	4.11433	9.537389	21.0507	17.19238	22.83445	15.1922	13.83741	4.600063	13.93547	10.97676	19.28366	16.35348	18.84998	10.85036	25.35773	7.710433
ATP2C1	ATP2C1	6.859225	6.580721	7.39693	8.877793	9.374873	24.9096	6.308064	9.653798	11.16256	5.1732	11.7611	29.28468	27.26166	9.050123	45.94829	18.76213	11.40173	16.76986	11.45737	21.03745	8.872736	26.86224	10.32183	11.15516	17.15001	15.07603	15.72189	13.55295	28.36146	30.7056	9.355932	11.99415	9.95397	20.56709	10.64019	22.67608	12.65699	14.30944	14.37007	11.31694	15.24373	11.23222	28.09379	3.317671	9.014196	8.767885	10.4224	8.150595
ATP2C2	ATP2C2	7.486655	7.390348	6.20893	3.973981	6.273473	3.683286	2.686227	2.488643	17.16415	5.885219	5.193848	0.7366074	9.103908	4.341032	1.397187	3.03354	11.17364	1.342959	3.865148	1.808922	12.43814	1.67064	1.959243	4.479961	13.17899	0.2292044	6.575533	1.292695	7.68515	1.547814	10.86319	2.145772	0.9842107	3.325202	5.767936	5.044366	8.679298	0.550679	3.301591	1.664635	1.062486	4.774918	4.406308	23.69075	21.74913	2.843612	11.97092	2.642554
ATP4A	ATP4A	0.01007706	0.004586724	0.006058186	0.009963732	0.00642805	0.009630852	0	0	0.009988654	0.03460582	0	0.00777948	0	0	0.03720179	0.003516117	0.01724118	0.006323316	0.02336342	0.003419696	0	0.004524754	0	0.009410209	0.09985711	0	0	0.006431021	0.08086348	0	0	0.01551242	0.09448416	0	0.006927607	0	0	0	0	0	0.005925037	0.002627123	0	0.03264316	0.1793645	0	0	0.01467868
ATP4B	ATP4B	0.18436	0.6833016	0.601674	0.2083277	0.1344015	0.2768805	0.5752028	0.01397277	0.3785384	0.1205932	0.08818583	0.1016613	0.101614	0.6460372	0.07292226	0.08270673	0.555754	0.008263231	0.3969033	0	0.02814738	0.05912892	0.03635811	0.3935086	0.130492	0.05524228	0.07465254	0.1176557	0.04696506	0.6057452	0.05375951	0.8716718	0.0189955	0	0.2534815	1.315868	0.5258158	0.01733011	0	0.4136697	0.1083987	0.01373237	0.1097695	0.3625903	1.171956	0.02540668	0.1035118	0
ATP6AP1	ATP6AP1	55.84769	45.63897	62.81778	55.32278	37.07319	28.93436	37.83368	43.86475	59.87149	28.84623	45.36834	32.9986	41.10266	33.43873	43.527	38.11356	74.37294	42.66986	47.43471	62.70283	79.85327	34.2964	43.10955	35.86947	35.88713	46.35139	33.77978	34.71937	24.01011	9.008414	67.14006	41.68226	130.2901	40.06679	34.70286	47.70451	40.67285	64.24098	48.029	39.21079	39.65437	41.24615	29.20714	49.78937	58.79921	41.55933	44.70652	37.22316
ATP6AP2	ATP6AP2	54.80157	38.58033	71.95364	84.48567	48.95778	61.7204	46.44743	78.26907	71.97735	38.89786	73.53041	53.02457	87.90224	46.58525	80.44995	52.75693	96.2419	81.85019	67.54493	71.11685	72.13869	72.60975	46.09507	54.68822	40.05948	69.37365	49.60958	65.96171	55.73338	80.15542	87.207	52.20359	58.58486	75.21155	55.52685	66.26759	81.1685	111.4773	109.6971	82.77381	44.9655	75.17527	62.89924	53.52048	53.77227	77.50567	51.86465	39.42508
ATP6V0A1	ATP6V0A1	4.736387	12.90409	4.515273	4.727337	4.271797	7.572931	7.202324	5.576027	9.274431	6.818169	7.448007	13.07664	9.005849	4.83991	6.060156	7.705222	4.578195	8.066555	6.402937	5.552764	14.84809	3.821334	3.085305	5.348305	2.691173	7.259607	8.848107	6.37413	2.739862	9.312773	12.73335	5.991478	17.25589	6.496921	11.94352	6.838161	3.859363	6.958191	3.560574	5.470076	7.151473	5.609724	6.774025	4.794637	4.222075	3.171421	7.651366	6.227023
ATP6V0A2	ATP6V0A2	2.018144	3.081884	1.015929	1.6116	1.465798	2.894537	1.237616	1.787017	1.317121	1.511258	1.928786	2.646626	3.575653	1.016067	2.066788	1.77588	2.525787	1.982858	1.004302	2.695875	1.462311	1.694437	1.465913	2.095178	2.140339	2.305135	1.537313	1.510197	2.445864	5.379436	0.9882008	2.561811	2.466445	1.489292	1.522804	1.446258	2.29437	1.882059	1.533287	1.508568	1.987201	1.230878	1.397924	1.467929	2.815958	1.806407	1.249796	2.084552
ATP6V0A4	ATP6V0A4	27.76016	0.1282338	7.484508	0.4418572	1.264187	5.552236	0.04714933	0.0670028	0.08185175	1.651416	0.6896071	0.0149997	0.1499273	0.3495071	2.107045	0.1627071	11.43279	2.965718	0.1126182	0.3527551	2.041906	0.07851805	1.45847	0.7348291	5.904425	0	2.147861	0.2789938	0.07795688	0.8658222	0.2339938	1.3908	0.04904737	10.85787	0.2337509	0.2337001	9.130245	0.1150644	0.1521731	1.938767	0.2798912	0.05065384	1.288934	0.007867455	20.32444	0.2624055	0.1756365	0.5377404
ATP6V0C	ATP6V0C	32.54864	30.43454	24.13715	35.69048	23.83895	19.28225	34.62088	20.93885	30.86145	30.43705	21.39097	17.76861	26.07709	18.88471	15.78917	19.58615	14.05536	24.29824	20.28551	22.73375	23.36146	16.44028	22.4055	18.65185	17.69277	20.55013	21.4937	22.10957	12.58543	0.1088936	42.59482	26.16019	24.33147	34.57056	23.73869	27.66186	20.94951	37.43465	31.60963	38.72791	27.34808	41.88131	18.55783	33.76179	24.18394	31.93462	23.10383	35.42089
ATP6V0D1	ATP6V0D1	12.30523	28.24241	9.155001	26.01352	13.62873	10.45822	12.56885	13.23647	12.9707	13.46585	13.70369	12.88538	8.438962	8.844594	6.987679	15.9904	9.317624	18.89871	11.73926	15.44016	26.00281	13.79756	9.371466	14.05116	18.06078	14.05376	14.82279	10.79351	12.88838	3.409419	36.90329	14.20407	18.64161	15.30208	13.16398	15.12548	16.71227	17.45001	19.44184	23.76112	15.18019	22.64335	14.95068	19.35466	16.83823	18.52046	18.32101	12.17896
ATP6V0E2	ATP6V0E2	9.142298	22.28785	19.16967	12.21144	3.897846	8.153488	16.50114	19.4137	7.868183	6.288566	11.48917	12.55535	10.065	17.06421	14.89075	14.80994	14.45231	5.663022	48.46793	9.750087	13.99459	8.679665	19.50713	7.396075	21.59086	9.82216	9.842585	8.691715	3.069867	2.179048	19.38569	21.11925	44.07183	8.352213	11.50364	9.058886	6.038954	9.657638	8.275383	14.87416	15.27643	5.918744	8.660698	10.29678	27.39191	10.31564	3.971874	11.16032
ATP6V1A	ATP6V1A	10.39328	14.83351	16.84813	14.2004	15.73991	18.24532	12.16096	13.25305	19.29421	12.40009	11.53615	34.64807	31.29157	20.76265	18.68402	21.58281	19.49445	28.59407	12.94716	23.15823	16.79142	17.84717	19.10931	17.70605	20.81452	23.89904	17.24926	21.94856	42.08026	41.87187	25.56694	14.76443	25.3451	21.13416	16.97102	17.44978	23.19393	19.29265	18.13877	19.23344	26.17319	16.88474	24.63322	7.504359	18.63895	14.4367	11.96776	12.01056
ATP6V1B1	ATP6V1B1	1.440254	5.75542	0.4839938	0.4746856	6.680764	0.6776519	0.3345653	0.3056419	0.3294505	4.548633	0.9496547	0.5245768	0.1139854	10.20205	4.908028	0.8556027	5.075789	0.1158659	1.155875	0.1754512	1.089313	0.8954254	0.7800068	0.5379781	0.5367241	0.1394279	0.355901	0.612765	0.2897566	0.2972787	0.03015234	2.069291	0.2450441	0.6701678	0.380816	0.8473753	3.528077	0.534601	3.229759	0.7642906	0.2258214	0.1578937	0.3180957	44.11881	0.6472078	0.4417486	1.242423	0.3729665
ATP6V1B2	ATP6V1B2	9.972908	11.79675	8.013692	11.80911	13.25416	13.6237	12.54456	15.2611	17.28333	8.333893	16.49994	21.78696	14.37022	9.002994	10.8425	18.22991	10.70333	19.12942	5.946144	19.70718	14.38979	19.89993	8.64534	14.22461	17.98626	22.99006	14.3558	20.59121	20.46629	22.56688	30.42562	13.76595	21.05432	13.11306	23.19634	12.7205	22.04515	31.16834	15.75375	11.97986	18.39624	20.04553	10.07969	10.68333	8.169462	16.14554	13.19149	9.913498
ATP6V1C1	ATP6V1C1	26.84201	8.112511	12.29959	9.175641	10.54038	10.35741	12.61826	14.35611	8.634261	8.430067	10.01142	22.41287	11.66767	10.63551	7.705556	22.6976	14.91486	25.13986	10.86255	10.04202	18.60685	9.299129	11.48175	11.60249	18.02837	14.80059	8.645905	13.36644	21.55285	27.23804	8.957814	11.50157	22.61804	22.70494	11.98805	8.209971	17.21066	10.07072	12.38889	14.06002	18.81677	9.078372	17.54991	13.90779	27.82839	11.63036	8.42389	8.429632
ATP6V1D	ATP6V1D	12.39024	13.92697	8.501877	18.75008	15.1721	12.6522	11.69271	13.4208	11.67387	10.79041	14.73028	14.20199	12.95879	12.32691	10.38882	9.601841	12.63153	16.36533	12.18311	13.64959	15.53751	17.40635	18.62859	11.44119	13.95427	13.28434	15.31801	11.73734	22.60421	14.53746	20.48498	9.323774	24.60165	10.43432	9.725165	10.04108	16.87162	13.37586	12.67757	17.54623	10.88433	18.83069	14.4087	12.91591	15.1405	11.88136	13.42787	11.15029
ATP6V1E1	ATP6V1E1	29.31295	21.76963	32.11299	49.52194	30.64907	29.65333	33.47653	30.58523	20.62629	31.38292	28.20506	28.18218	56.6457	33.42015	31.10775	31.30757	26.21222	35.6774	27.75738	30.73887	44.18697	24.58179	43.35901	27.5042	29.79785	30.67164	34.71516	26.75442	30.32949	18.3104	27.04161	28.37961	42.88194	47.94999	29.2439	26.1312	36.90853	34.50605	40.17428	66.31794	30.4746	47.70634	28.35006	45.70884	57.17405	52.7883	35.1209	25.15406
ATP6V1F	ATP6V1F	107.7592	106.3936	155.5457	178.8886	178.0325	94.27682	183.2497	138.0565	81.38433	68.39975	141.1327	86.92867	90.99567	129.6088	151.3249	95.71926	84.89723	139.5381	95.84096	172.8727	137.8062	138.2985	155.3086	87.47862	111.9135	109.9132	75.95598	108.8532	43.97644	9.853148	137.9063	164.0473	155.1188	71.14731	101.0732	104.6331	83.59263	181.2295	192.8544	203.7117	132.8227	161.3076	67.03925	86.64407	154.6481	177.3343	84.56765	117.8366
ATP6V1G1	ATP6V1G1	126.0226	32.79142	151.3906	130.6924	79.93832	59.2956	70.71179	88.39169	119.6036	85.14936	54.94168	38.71636	71.56492	92.94645	78.38098	107.654	101.5355	90.97867	96.84807	97.21153	123.7777	80.10912	82.15661	79.05362	62.67817	55.39873	67.46695	69.62621	77.70245	74.8534	132.3183	67.33137	78.16817	92.78633	47.75142	94.45799	95.72828	85.26575	128.9864	125.4665	77.232	106.2477	106.3672	193.0747	159.2047	165.5025	98.59997	75.58893
ATP6V1G2	ATP6V1G2	0.1551524	0.4320279	0.4773509	0.2346234	0.1862967	0.1395599	0.08858891	0.1452595	0.4070947	0.2925242	0.2078015	0.324104	0.269961	0.1989967	0.269544	0.3184485	1.946675	0.1889882	0.1375389	0.1920238	0.2080835	0.2048995	0.2393843	0.5454503	2.698092	0.1148587	0.1552161	0.3611166	0.09764883	0.6559654	0.05961371	0.5760223	0.3686206	0.5348219	0.09411317	0.2837257	0.256445	0.1801621	0.1191326	0.9106876	0.2790425	0.1380016	0.3043074	0.07391084	1.237098	0.2641253	0.1004359	0.2215704
ATP6V1H	ATP6V1H	7.379823	6.739102	15.3003	9.036348	8.496606	5.415801	9.709313	15.19943	9.05895	9.130779	9.059114	9.358655	4.911331	15.67548	5.308168	9.31671	12.29707	18.23579	7.006421	8.593529	13.88704	9.507094	13.58633	7.060426	17.39538	5.983357	9.942909	11.14405	13.88069	8.001906	13.15424	15.41381	17.25349	11.89815	9.667698	6.402752	12.38836	9.514416	9.638142	12.67645	8.329694	11.56575	15.57959	19.87167	35.85781	11.0593	10.7364	7.891765
ATP7A	ATP7A	2.370954	2.195997	1.574553	2.650957	2.412231	5.849366	2.731803	2.596193	4.249408	2.119692	2.227779	4.327631	6.062957	1.763285	4.083852	5.239444	3.950418	5.073107	2.301071	3.464746	3.823793	1.741315	1.409769	2.544449	1.240753	3.392494	3.956737	3.266668	3.289768	9.83489	6.642263	1.407578	4.66283	3.658907	3.91692	2.324619	3.370438	1.947117	1.967289	3.638232	1.915478	1.624351	5.643097	1.473558	1.299131	2.074429	4.341394	2.045855
ATP7B	ATP7B	1.230593	0.2741862	0.6035793	0.4793276	2.170139	2.09999	0.7192959	0.6970063	1.893673	1.467774	0.9489523	0.8105043	1.339145	1.107049	2.276806	0.8407489	1.44945	0.7181935	1.682599	0.8099058	0.8563463	0.6414281	1.419643	1.366133	3.046228	0.373037	1.557861	0.2672738	0.6394014	1.7071	1.13123	1.37771	0.7530793	0.9624843	1.206864	0.5032056	1.13266	0.2076265	0.707685	0.2491273	0.3879203	10.81664	1.801306	1.175456	0.9622388	0.5645035	1.091324	0.3509861
ATP8A1	ATP8A1	5.480045	4.580893	2.988426	2.015472	4.285872	11.17712	5.146059	1.364563	8.04563	2.687876	3.161291	11.99613	1.379388	4.276656	1.030275	4.76197	8.7194	11.44589	5.415597	5.361718	3.235026	1.750406	1.803121	7.202273	2.486608	2.730475	2.18119	4.118125	1.535089	10.20144	1.251449	2.650351	1.521919	1.051786	4.747654	5.868082	15.08041	3.732571	2.745287	15.81343	3.864073	2.633818	19.83312	7.033843	4.120503	3.024681	11.85002	3.991237
ATP8A2	ATP8A2	0.06961199	0.1318779	0.2805065	0.4911053	0.2136229	0.03596196	0.07913603	0.1577078	0.1324079	0.03661218	0.09323397	0.03485865	0.1766318	0.02051109	0.2934535	0.9531881	1.531153	0.0802791	0.2966156	0.1481236	3.089807	0.3818406	0.05973691	0.2213699	3.110359	0.1302264	1.544389	0.261749	0.2113631	1.060156	0.3010822	0.191149	0.1058422	0.08891198	0.1461539	0.09191069	2.014429	0.06685114	0.1350722	0.316366	0.1172588	0.1412607	0.1280767	2.894906	0.5692906	1.306755	0.1153528	0.09135124
ATP8B1	ATP8B1	22.41977	7.688046	14.64372	8.423179	20.46269	12.8489	10.30776	6.923201	21.79971	27.45795	6.434776	11.21123	26.26481	8.45243	12.83221	4.74855	43.81026	10.22731	25.16348	8.77883	2.900517	7.798447	2.576135	9.132571	6.343969	5.739948	13.39442	3.601896	8.693479	18.46193	11.95343	6.325712	25.0657	11.54043	10.56071	9.639392	17.95678	1.356813	6.152197	3.151621	6.14512	24.1737	13.36587	14.33714	10.65569	5.455942	12.88332	6.167373
ATP8B2	ATP8B2	5.561186	17.9744	4.371659	3.367249	4.565925	5.055254	2.557942	4.90132	5.466228	4.419713	7.046257	2.635073	4.542839	6.471884	3.069053	7.362603	6.450955	3.934555	1.793928	6.300082	9.344276	8.370781	3.093723	10.95183	8.720908	5.113106	4.987878	6.995733	5.671385	11.79211	0.8219156	14.62383	7.786769	8.687842	2.64718	8.592708	6.942237	6.457019	3.844095	3.509887	8.432472	1.748689	7.542724	1.085574	5.141121	7.693834	1.814459	7.146982
ATP8B3	ATP8B3	0.4050828	0.4526836	0.2418507	0.2927993	0.253052	0.2296177	0.08587129	0.5513567	0.3156851	0.3421794	1.466736	0.8281786	7.146186	0.1218266	0.2011132	0.1520653	0.2039379	1.409429	0.0744863	0.2161546	0.2547792	0.544411	0.3008175	0.3391445	0.08535749	0.5683953	0.2597321	1.276542	0.2989051	0.3533946	0.2554704	0.391348	0.2699993	3.136897	0.8258361	0.7071991	0.1983117	0.8897212	0.455834	0.2426274	1.977697	0.4093161	0.07762428	0.3846124	0.1377012	1.018701	0.09223088	2.612548
ATP8B4	ATP8B4	0.2056727	0.1675216	0.1410016	0.4102872	0.172627	0.4069255	0.08756118	0.4900672	0.296861	0.1652175	0.6789976	0.529264	0.4338874	0.06294019	0.3513375	0.4444329	0.4167149	0.8954875	0.1526748	0.6979599	0.3033625	0.6545524	0.2141918	0.6031432	0.1147167	1.850476	0.2966031	0.7023408	0.9908975	7.44312	0.05155686	0.4638036	0.4970695	0.1995104	0.9773443	0.4340052	0.4375693	2.699572	0.5416522	0.2600354	0.619501	0.4599995	0.2656864	0.2250044	0.1309203	0.4664292	0.09927069	0.3381358
ATP9A	ATP9A	9.082372	27.76789	5.339803	14.52445	16.25501	16.30214	15.85956	4.982256	6.83084	9.15337	19.12219	19.02677	17.36477	7.381897	11.50925	17.05779	11.78652	8.343978	12.35851	5.438328	26.91335	17.92894	15.70271	7.959927	4.500022	5.055376	13.97319	5.409814	17.137	16.90639	14.25602	7.035946	17.50566	13.51895	10.45006	23.52135	12.13207	5.531367	12.31066	5.29824	12.51724	16.13916	26.50274	5.960524	12.54182	5.127353	11.84128	16.91216
ATP9B	ATP9B	1.618247	0.8996543	1.649851	1.017387	2.228617	1.570425	1.029774	1.343857	1.624866	2.270077	1.300779	2.070998	1.152832	1.642593	0.8370088	1.711791	1.493265	1.803587	2.300416	1.427905	1.313821	1.447343	1.222071	1.519739	0.7922518	1.412219	2.799767	1.440643	1.937842	7.772851	1.567735	1.109175	1.4729	1.065572	1.829782	2.338286	1.032582	1.374857	1.4819	1.108317	1.580408	1.285151	3.829066	1.394486	1.214753	1.18505	3.509678	2.369318
ATPAF2	ATPAF2	2.042596	3.10013	3.213921	3.46122	2.574451	2.423361	2.512532	2.869853	1.752393	2.027761	2.768743	2.175011	2.214762	5.325216	1.927433	2.93931	2.482476	2.868405	3.670176	2.129688	5.081098	1.86594	1.837718	2.163944	8.145761	1.669421	2.162165	2.220535	2.248246	1.984458	3.223345	2.775686	3.733824	1.88732	2.079683	5.852085	2.801999	2.896658	2.896116	3.045555	3.205404	3.084895	1.48248	3.587845	2.227696	3.96125	2.956494	2.677801
ATR	ATR	2.27216	1.704409	0.9691091	0.7271631	1.958524	3.923479	1.897539	1.883479	2.659463	1.721407	1.915383	4.965731	3.002818	1.328305	3.11012	4.095907	1.511365	1.96302	1.525124	3.089594	1.218915	4.692096	2.504589	2.843711	2.389082	3.677183	3.480233	2.882102	10.78236	12.69956	1.602956	2.913558	1.80051	2.611467	2.038505	3.177926	2.147399	2.069828	1.879032	0.8287103	3.156907	0.9582413	3.405033	0.9143272	2.81041	1.552019	1.353394	1.764884
ATRN	ATRN	6.431619	10.11411	9.887891	5.405287	14.19724	13.59021	5.678705	5.731732	19.89115	6.150214	5.136085	6.957855	8.660165	8.549311	12.63017	9.246826	21.929	6.48147	9.147797	8.11049	7.474206	8.616445	6.400256	13.11162	8.010091	7.916717	10.66031	5.037479	7.19359	12.872	9.393121	5.803268	16.8242	9.445323	5.649612	16.64298	12.46467	8.402275	18.57332	7.396365	7.905465	5.326131	11.45766	10.98641	4.275809	5.018801	12.26151	13.05666
ATRNL1	ATRNL1	0.007978353	0.04539334	0.01438943	0.03155452	0.04071447	0.01525016	0.009680395	0.004232794	0.0415189	0.01598253	0.01602856	0.001539821	0.02565175	0.02174501	0.005522614	0.02366257	0.04095132	0.006257985	0.1017369	0.01624495	0.001421122	0.005373606	0.002753505	0.08567946	0.00988254	0.008367316	0.05540581	0.05091661	0.0213408	0.1376245	0.004885636	0.003070429	0.04315752	0.0226226	0.008227238	0	0.005899489	0.02624919	0.007810798	0.06265681	0.01876422	0.04367966	0.03325265	0.006461179	0.005461887	0.03848242	0.0344927	0
ATRX	ATRX	3.86962	3.290535	2.569876	2.636799	4.490845	4.66313	2.533012	3.442703	4.609126	3.868234	2.96451	6.637396	4.445085	3.203224	3.964216	7.13841	5.965754	4.20737	5.297405	3.423183	4.348744	6.097012	2.751878	5.598889	3.370337	4.163934	4.037686	3.66362	7.701541	24.80956	5.21347	3.95011	5.684202	3.431029	6.085152	5.3594	6.232005	3.588021	2.426264	2.116265	2.629453	1.797871	7.327027	2.029789	2.390099	2.69555	3.891853	2.592703
ATXN1	ATXN1	2.293809	5.259258	1.744836	2.914339	3.00524	3.219073	3.374393	3.087132	1.895524	3.100549	3.420791	5.01518	3.871674	1.022312	3.419062	4.313666	3.843898	3.376896	0.9272306	3.155605	3.062856	3.863668	2.598889	3.926661	1.19245	4.006072	2.984762	3.401041	6.273327	20.6722	3.023737	3.827432	5.568369	4.722486	2.958544	3.288358	3.325464	3.279904	1.720491	1.774506	4.28229	2.269936	4.5176	0.9182203	0.9210344	2.536088	2.042214	2.540283
ATXN10	ATXN10	19.44109	23.32066	16.17979	26.24181	17.92275	31.34913	16.33505	15.04507	19.24768	18.01731	15.48495	14.21921	32.59031	18.6721	32.40563	25.22669	18.76629	17.64279	23.03144	15.10442	20.45419	13.66183	8.948715	15.00319	33.31422	16.37399	20.11609	15.0709	15.63411	22.44311	12.06032	14.18259	34.48611	39.62734	19.97621	12.32736	19.55949	14.78541	19.0604	27.79187	27.2731	15.30728	23.50092	17.75497	7.209776	20.74907	25.46951	19.39425
ATXN2	ATXN2	4.112201	3.264646	2.068056	1.384984	3.123714	4.669365	3.713092	2.706937	4.190437	5.480003	3.200225	4.359126	4.77852	3.829973	3.488964	3.57042	4.085715	3.718799	3.410605	3.256791	3.261565	4.070508	4.067369	4.32337	4.109998	3.581117	3.421863	3.123363	2.277136	9.695662	1.924499	5.109223	2.541909	4.882316	3.593678	4.349158	4.134705	1.454729	2.861963	2.240115	4.458659	1.391778	4.228107	2.940707	4.917873	1.378383	2.440885	4.900174
ATXN2L	ATXN2L	24.96023	45.41121	14.95144	11.53002	17.80023	21.57023	25.17301	20.03752	21.25839	44.8469	31.47034	33.62013	37.05695	23.07574	16.57581	20.62473	17.19546	23.70718	17.18291	20.82138	19.706	28.55554	19.40873	22.53248	36.78023	19.55862	21.9179	22.57762	7.769066	17.88363	27.19654	32.64357	17.45517	27.64964	22.74997	31.79779	18.46542	26.60346	17.25752	12.65731	30.6513	11.94847	14.65716	16.30756	27.23691	13.81386	16.61431	34.08633
ATXN3	ATXN3	0.6941082	1.2144	0.4987409	0.5956199	0.9458052	0.7091923	0.7025226	0.7431322	1.047525	0.9727079	1.205096	1.154842	0.5656256	0.8112552	2.033425	0.8383326	1.025902	0.6177927	0.7965824	0.9063562	0.8103795	1.013926	0.5529598	1.161396	0.569164	0.7680247	0.7208066	0.7085732	1.157217	4.248744	0.6030337	0.7743657	0.8559168	1.155142	0.5158638	1.030107	0.8230484	0.5797138	0.4171963	0.6894489	0.8905854	0.5263856	1.040572	0.8350147	0.4823131	0.536205	0.6706737	0.8460993
ATXN7	ATXN7	2.743106	5.422121	2.724126	1.539903	3.41238	8.697976	7.112815	3.030769	4.925616	5.651605	3.450762	8.0221	3.706408	3.293315	2.677611	5.461025	3.717337	7.566165	3.021413	5.29242	3.645534	5.598274	4.307365	6.946594	2.108189	5.619245	3.144041	6.113493	3.878212	20.05973	3.38571	4.295034	2.080144	6.429224	5.253468	4.928947	3.838707	3.78711	3.087067	2.009377	5.835985	1.752197	9.85685	3.027709	1.57954	2.254624	2.330871	7.441681
ATXN7L1	ATXN7L1	0.8008016	3.520244	0.8322078	0.997336	0.8347964	0.7269627	0.2713327	0.4235998	0.4004005	1.395305	0.9523177	0.8680587	0.7534259	0.9168146	3.889469	1.444073	1.014454	0.846394	0.7229394	1.213682	0.5352176	0.5473136	0.3831737	1.332379	1.285508	1.10988	0.9682098	1.058299	0.5391895	3.042528	0.1658709	1.054555	1.155146	0.7948463	0.6447113	1.042104	0.9537159	1.100503	1.020644	0.9996013	1.069482	1.204594	0.8664049	0.6313028	0.2490436	1.134838	1.333217	0.3326253
AUH	AUH	6.230776	2.140848	3.06242	4.178641	5.989499	7.298463	4.941729	4.696039	7.483594	8.185386	2.812698	3.423383	3.638304	3.112575	2.667056	4.154335	3.310976	4.601354	10.3415	4.364352	5.342069	4.878466	2.959015	4.927049	2.357641	3.62221	6.823388	5.947962	4.874549	10.62817	9.260616	4.568668	6.146263	4.142066	3.662989	3.34011	4.376261	4.522469	6.875864	4.024922	4.867696	5.796201	7.125197	9.557738	4.788309	4.621	7.598958	4.618068
AUP1	AUP1	80.10523	77.27668	86.34746	62.10278	58.23536	37.4686	59.88593	73.09383	85.80308	86.28102	69.65548	46.77716	36.82455	100.6639	53.11443	37.3574	36.54626	68.76529	51.20811	45.32027	93.35493	57.19952	57.52581	48.01702	47.65228	54.00455	40.95816	80.9462	32.06334	12.87519	83.13439	68.80209	81.0508	79.11586	48.80967	43.07085	44.40257	60.26805	76.89836	114.6595	65.7069	58.75675	44.45156	83.30743	42.83032	72.72537	61.63362	51.19769
AURKA	AURKA	8.713277	2.382024	1.882892	2.117429	3.790784	3.991041	6.864017	7.889118	16.51082	4.749594	5.171738	12.71966	12.78948	2.27631	10.01207	3.539969	15.81621	6.219233	9.324976	6.381617	2.598634	24.42393	14.08877	4.362059	22.18258	7.004449	1.90829	2.793152	16.17022	2.69358	2.163776	11.78535	24.24947	6.211407	8.552626	4.448224	4.19631	7.389162	20.07435	1.100593	8.585838	2.446049	2.752035	4.790947	40.23402	3.40866	1.294067	6.355818
AURKAIP1	AURKAIP1	73.20179	81.5792	59.55007	86.99361	23.78545	30.09367	66.9709	47.41305	25.16021	48.90594	49.43766	27.6622	51.1706	70.43542	41.82566	32.37069	46.3411	29.42419	37.41388	38.20033	70.78421	39.38977	55.59196	32.14511	52.08172	36.86464	30.01703	35.91944	31.11074	1.383886	49.29059	50.69487	63.01689	43.12172	31.45323	64.71521	24.29037	35.27393	50.26666	80.00964	55.18319	38.76782	15.36484	66.28896	82.31889	52.70973	40.25521	64.97496
AURKB	AURKB	5.613513	2.085451	1.088126	1.590765	1.405549	3.292509	9.194575	7.227383	1.352065	2.942669	7.213908	9.322027	6.106091	2.468913	10.41021	2.282081	8.442458	4.674666	4.348403	5.827672	1.358108	19.21432	8.817644	3.396712	30.70132	3.723048	1.338349	3.928427	10.33759	0.7792787	0.3284008	20.05543	17.27955	4.462739	6.071146	4.854011	3.672394	7.537091	7.795453	0.8563311	5.480426	1.91481	0.4737575	2.166804	7.470399	5.162147	0.5360997	6.597553
AURKC	AURKC	0.3822401	0.8515977	0.6772977	0.3182666	0.718648	0.3653148	0.244097	0.82184	0.4885647	0.3108928	0.5523656	0.4348682	0.2846027	0.1644941	1.021211	0.280784	0.5622001	0.5049564	0.2215537	0.5120328	0.2078398	1.074957	0.4027015	0.9205436	0.3987108	1.097132	0.262311	1.309571	0.1973111	0.3759476	0.1231943	0.6658355	0.2466684	0.3137434	3.464495	0.5211833	0.2826425	1.747388	0.3676475	0.3531607	0.650583	0.1940578	0.349369	0.7168592	0.3029945	0.504586	0.3637154	0.7814564
AUTS2	AUTS2	3.403709	24.73835	6.075479	5.574346	5.033324	1.56	1.28078	15.9408	1.260068	15.81318	11.78718	0.4108443	6.68944	6.230328	10.22776	28.27878	1.913291	1.132808	0.8327411	2.016577	4.003433	8.055334	4.594939	8.583624	0.2267205	9.679465	5.34307	5.791719	1.981835	22.50128	9.872599	1.314243	0.74054	13.5348	1.808594	8.714799	2.747654	1.249764	1.602906	2.703458	2.921219	1.966896	13.93015	0.426413	5.504793	2.673933	4.845449	10.31591
AVEN	AVEN	8.583578	2.515836	3.857215	5.722329	9.139453	4.640366	5.750897	9.64826	3.824428	4.441406	5.530422	4.994988	15.56898	8.707971	2.980778	3.040387	5.964619	6.644296	4.070623	8.216374	3.474832	8.156024	7.413434	6.59867	8.171053	4.93294	3.102705	6.280226	11.963	3.240469	6.353518	9.242699	7.191393	6.955381	4.276659	4.404081	8.638993	4.521319	6.649086	3.224298	7.608603	7.888697	4.742916	6.810883	6.855586	8.949445	6.883443	6.135837
AVIL	AVIL	0.698746	2.474691	3.73668	0.2533256	0.7046666	0.7441268	0.4683148	1.715853	0.7519833	0.8722276	8.444995	1.410228	0.5434598	0.2466694	8.359078	0.9009308	0.9905645	0.927031	0.4088638	0.8626751	1.173501	1.395431	0.3192401	2.112879	0.2088227	0.8165613	1.26758	1.078723	0.7594798	4.773445	0.5623634	1.485402	1.718284	1.679381	0.6908067	3.238662	0.4527089	5.661888	0.5038241	0.2459383	1.58077	0.3226931	1.724252	0.8568913	0.9658181	2.638463	0.2877027	0.8950389
AVP	AVP	0	0.05763414	0.03806185	0	0	0	0	0	0	0	0	0	0	0	0.02921603	0.02209076	0	0.01986379	0	0	0	0	0	0	0	0	0	0	0	0	0	0	0	0	0	0.09372398	0	0.04165946	0.0413211	0	0	0	0	0	0	0	0	0
AVPI1	AVPI1	27.09924	8.263894	48.05037	10.85077	115.5567	6.529453	16.40484	9.817804	39.67238	65.50522	10.01491	5.346951	26.48018	26.24469	4.493252	14.68778	10.18573	12.06783	22.29415	15.81847	26.09202	5.833383	11.77074	10.80056	3.964737	7.813844	18.22157	14.79672	6.619076	2.551863	9.410431	8.695153	5.334906	14.1731	9.291754	13.24951	14.6582	17.87583	60.68793	28.92685	9.50482	13.29527	25.3731	26.11739	11.1403	9.522638	36.25996	63.96802
AVPR1A	AVPR1A	0.3943284	0.02393127	0.1165568	0.3476554	0.167692	0.1507471	0.3295999	0.3626219	0.335496	0.1467019	0.2200579	0.09640007	3.909149	0.2292784	0.8643544	0.1995059	1.731653	0.1381538	0.06475875	0.2988584	0.04916705	0.1888635	0.1610415	2.117344	1.047438	0.4135528	0.1527554	0.176158	1.377054	1.237598	0.0160981	2.266213	0.2607063	0.1273411	0.3546713	0.5715897	4.052976	0.484348	0.4160729	0.02428862	0.2589041	2.561502	0.2328299	0.1809607	0.2339589	0.665695	0.05166043	0.574396
AVPR2	AVPR2	0.3161874	0.1199312	0.3379333	0.2344737	0.4033853	0.1343053	0.2841781	0.1211516	0.1480009	0.2412946	0.247031	2.054479	0.2146146	0.5553622	4.993361	0.4903337	0.3456235	0.2039177	0.05090785	0.3517045	0.08760888	0.1104235	0.0363744	0.3116673	0.1378033	0.2579128	0.1742673	0.1233136	0.06264815	0.05050139	0.08605377	0.2298459	0.08868539	0.066411	0.3441648	0.1430225	0.09092247	0.1155859	0.1031824	0.1136073	0.6300271	0.1923393	0.2806478	0.2702864	0.03607636	0.4236344	0.289963	0.1791115
AXIN1	AXIN1	9.877241	17.24929	5.480197	6.800605	5.075197	9.985168	10.60621	7.38685	9.736114	11.55521	12.22294	7.03727	6.758669	5.384086	4.318883	5.895586	2.812075	4.572084	7.84576	4.881287	9.088608	5.939232	8.329741	6.476573	5.562966	4.677096	7.286344	7.061793	5.558425	1.775731	10.16942	11.22434	4.719063	7.354221	6.646305	9.916506	6.68432	6.771424	4.977534	3.873757	11.08574	3.788174	4.425029	4.938422	6.038	5.226167	4.085679	12.93132
AXL	AXL	6.839563	4.710361	6.598617	8.848956	16.03525	9.650645	10.54824	34.87031	6.587368	6.506279	15.78516	14.62531	12.75171	5.429687	4.172048	18.4551	9.943595	17.79702	3.865178	7.981067	12.40084	16.19012	10.16359	10.88516	2.769044	39.95193	6.737396	19.76944	12.75241	12.76649	1.263392	8.995326	8.440104	7.068211	19.41678	26.05841	11.49236	45.75053	10.28272	7.41869	21.55816	9.93539	11.64656	2.469279	3.138874	16.66536	3.651906	14.87499
AZGP1	AZGP1	9.902688	1.929836	11.13418	5.721178	1.917276	7.410389	3.182926	1.016849	0.1439269	1.687054	19.77788	2.981723	125.6652	1.345532	469.1843	2.072152	0.335379	248.3374	39.13492	14.12208	0.03620886	0.6324144	0.5462203	11.38974	0.1019182	134.5085	83.60651	4.605442	5.579846	1.356699	662.0991	0.4470381	3.958608	435.8565	0.5540019	7.748966	4.530878	0.1719784	17.43723	254.4238	6.78724	35.54142	4.992702	0.1293481	0.8349826	1.218617	5.284464	3.447543
AZI2	AZI2	2.35175	2.281346	2.757173	3.588657	2.665634	3.557252	2.910874	2.999685	2.6401	3.660078	2.306538	4.905797	4.040617	1.618407	2.079358	3.064791	4.171544	2.990163	1.846115	3.944305	3.351192	2.441763	3.174133	3.729376	4.485522	4.032991	2.120532	3.029276	4.733049	6.193313	3.104514	2.836328	5.213209	4.851058	4.196741	2.784709	3.468814	3.81792	3.609651	4.248725	3.426065	2.717957	3.657439	1.849552	3.477728	3.191613	1.635112	3.89021
AZIN1	AZIN1	57.94899	24.37218	29.20288	44.40813	22.719	23.51828	23.42727	31.41048	13.08766	14.62196	25.49264	40.91594	18.84334	19.31449	19.93935	44.87625	50.01519	52.95221	21.75713	26.43904	19.64244	27.95876	29.79925	27.03434	46.38003	45.36634	22.77841	27.60623	76.7952	50.899	16.05111	21.97749	43.36124	39.66921	28.90988	12.14969	33.76742	24.16999	34.03999	61.11906	30.13163	31.35975	31.60746	15.34513	42.5478	34.83414	18.14942	16.79278
AZU1	AZU1	0.06593887	0.3201394	0.1519592	0.1195285	0.1121646	0.1050319	0.01777906	0.1049486	0.09804063	0.1887017	0.9125824	0.07635715	0.04240091	0.08386768	0.09128575	0.1687224	0.02507047	0.07585674	0.01273981	0.04475333	1.057066	0.06908434	0.08344216	0.1231508	0.03630064	0.02305118	0.211824	0.2665141	0.03919462	0	0.008972984	0.06766999	0.09511598	0.09348474	0.04533056	0.08134484	0.1137678	0.3326449	0.0286907	0.1015375	0.180928	0.1833652	0.04580398	0.1601996	0.5717857	1.738654	0.2937111	0.07470513
B2M	B2M	250.2178	672.993	805.0786	1288.101	539.128	1486.109	325.2743	1062.998	682.1838	584.5908	633.0827	661.3565	562.8422	351.4694	378.2122	975.0592	611.8281	1926.719	627.1447	1156.681	1008.742	1905.039	659.6336	898.2979	225.1235	1294.945	1042.738	1358.946	942.8624	682.6908	743.2761	927.6127	832.2266	395.2966	665.3811	773.2058	999.6811	2240.167	1684.379	1708.053	1407.735	3494.743	565.1805	574.2002	247.1156	1932.777	357.6467	300.76
B3GALNT1	B3GALNT1	2.276617	0.5330435	1.379935	3.682216	2.241097	0.9133032	4.7516	2.360974	1.722666	1.30303	3.155817	3.421069	4.909927	1.292054	5.680928	3.030353	5.495412	1.560844	1.965781	1.958476	0.6575035	7.971761	0.5044068	2.414674	2.13529	6.366953	2.618404	2.726433	16.63149	9.494546	4.727362	1.788345	3.561036	13.22061	3.780693	4.323744	2.528586	6.010645	6.609983	2.120733	1.322064	4.386688	2.355885	0.92564	1.173719	9.851206	0.8174438	2.097089
B3GALT1	B3GALT1	0.0230799	0.03851893	0.05318871	0.04183731	0.07361215	0	0.02489208	0.02040782	0.01143872	0.03082301	0.06182356	0.002969611	0.009894101	0.1006469	0.1668594	0.02952807	0.06581367	0.01448255	0.03121429	0.03393985	0.01644417	0.01381764	0.002655127	0.007184198	0.006352969	0	0.03052929	0.004909745	0.006859444	0.3538865	0.02198504	0	0.02219497	0.0327215	0.02644431	0.02277783	0.03982097	0.1619927	0.005021154	0.007108022	0.004523453	0.01805102	0.02672049	0.018691	0	0.03710751	0.02418933	0.05976745
B3GALT2	B3GALT2	0.1735645	0.8117982	0.8203643	1.1717	0.7406452	0.8351161	0.1549179	0.184164	23.09514	0.2123826	0.0561114	0.1386121	0.3232778	0.3327664	0.1767596	0.6306662	0.5666087	0.4694444	23.94311	0.2315377	0.656692	0.1934892	0.1858994	0.3688693	0.2273447	0.07532117	5.218254	0.1375028	0.6723721	10.23791	0.2003519	0.1750501	14.64201	0.4977985	0.1974939	0.407559	1.45157	0.02362908	0.2109345	0.5529668	0.2674447	1.666406	1.022727	2.307111	0.016389	0.6928247	0.639813	0.1220518
B3GALT4	B3GALT4	3.800866	15.82383	9.515115	11.06056	6.249671	6.056927	7.978837	5.586167	7.609241	9.101616	7.886598	7.801166	5.326713	13.05675	10.04792	4.979816	4.539316	7.035054	3.692647	3.832833	9.913804	3.958526	4.454825	3.79011	3.090601	3.64599	8.812144	4.638996	6.91128	1.865058	13.82581	4.941963	4.103027	8.073182	5.671887	5.916018	4.895314	6.643818	12.00722	10.38913	6.484362	12.72773	3.269975	8.176803	6.912171	10.2536	9.401051	4.240213
B3GALT5	B3GALT5	0.0383166	0.02491482	0.008226931	0.0378857	0.03666264	0.02615712	0.006641539	0.02613637	0.01356445	0.08772254	0.1246315	0.09930559	0.03343845	0	0.9636596	0.006684773	0.01560886	0.006869579	0.006345439	0.04272387	0.004875027	0.3539262	0.00661195	0.04344837	0.005650189	0.02583297	0.1373119	0.01571982	0.09516993	0.3344099	0.05810037	0.04423786	0.0138178	0.04785624	0.02634126	0.06482591	0.01214259	0.06843452	0	0.01011475	0.01448301	15.68458	0.01520935	0.006649343	0.01686285	0.07392581	0.00430269	0.00664448
B3GAT1	B3GAT1	0.04973744	2.290416	0.1257923	0.2017998	0.04376137	3.855261	0.9849911	1.719733	0.09350211	0.6773276	0.089586	0.211847	0.06837711	0.03926549	0.1487933	0.07420561	0.05281914	0.06887738	0.01590553	0.1804268	0.02199561	0.1278365	0.2829345	0.4068036	0.01274653	0.1690776	0.6864297	0.3239839	0.08257629	1.99204	1.223893	0.683803	1.232045	0.03079973	0.07545968	0.4646289	0.06087343	0.4965589	0.06492385	0.8176571	0.5727843	0.02682769	1.45109	0.07500284	0.007044758	0.7544482	0.0269629	0.03497573
B3GAT3	B3GAT3	23.84791	24.3249	15.21036	14.02016	10.27541	18.77347	29.25859	28.61826	20.0629	23.35416	34.66427	24.19854	11.46882	22.84041	14.67335	10.97651	19.43226	18.34225	31.29405	15.97766	23.26467	11.26251	13.75361	17.72539	25.63771	17.80785	7.795939	18.39715	10.5488	1.995367	49.86785	56.98592	42.72391	19.63403	26.45323	18.76293	24.71748	13.4034	10.08151	30.19841	20.70785	12.60699	10.29265	16.9013	55.27084	18.71572	7.878902	12.17884
B3GNT2	B3GNT2	11.32131	7.057796	15.10708	17.24132	9.33191	12.82953	8.055207	13.01557	8.24168	11.10933	13.81462	14.39225	10.82528	9.087002	78.35027	28.83957	10.32365	11.69831	7.471127	11.62576	11.31137	13.70346	16.02603	11.62742	14.27504	16.34816	10.13375	15.07083	28.32244	25.18405	18.99616	8.603195	23.12795	23.05174	12.77389	10.98557	15.51721	11.28472	19.12297	20.24929	11.53332	17.70902	12.75981	5.945893	6.039056	18.53918	8.204647	5.367343
B3GNT3	B3GNT3	19.1435	18.70601	14.78533	26.97776	62.40437	17.31919	31.39698	21.71314	12.17205	29.32224	20.35885	15.56767	14.74123	5.134007	13.09394	7.006457	10.23297	13.22014	10.09888	5.519658	11.87998	27.95141	40.69321	11.73754	2.637062	18.84431	81.72637	15.51048	25.87622	4.16203	18.77307	5.32227	3.156967	27.99384	33.21141	44.86656	14.11763	4.852612	34.90403	3.918235	12.80805	130.7414	8.104147	22.38577	9.362676	29.63949	24.31207	19.68176
B3GNT4	B3GNT4	0.7562186	0.8899867	0.4496046	0.3056954	0.1385855	1.006237	0.5204488	0.2526897	0.15323	0.1817384	1.656344	1.057936	1.483001	0.132091	0.8136196	0.09329931	1.541648	0.1310841	0.03874641	1.477374	0.8424289	0.1800948	1.026647	1.123639	0.3174101	0.2103211	0.08526626	0.261301	1.706124	0.5164979	1.470255	1.530705	0.5544579	0.8411169	0.8243283	0.1267922	0.166826	0.06048172	0.1854251	0.5558625	0.2996995	0.1176357	0.1625244	0.1556414	2.894534	0.03224318	0.09195556	0.1054883
B3GNTL1	B3GNTL1	1.575321	2.769759	1.172715	1.009351	0.5042544	1.217498	1.28806	1.022829	0.7384719	4.963905	2.10227	1.969104	1.268973	2.14522	1.810834	0.8433502	0.7492272	1.231175	1.104274	0.8665419	3.357066	1.2104	0.8439766	1.157741	1.376008	1.324083	0.8253445	2.036097	0.821449	2.99207	1.263004	1.466392	1.148496	1.384123	1.855133	1.239694	0.8536632	1.103936	0.7571997	2.185842	2.18019	0.6998066	1.074534	1.90212	2.04788	0.9381335	0.7152544	0.7345191
B4GALNT1	B4GALNT1	0.5582434	0.1315042	0.259066	0.1791467	0.1624305	0.1263612	0.2535055	0.53518	0.09465133	0.2634577	1.357623	0.03591363	0.1731869	0.2669286	0.4519485	0.1383992	0.7680043	0.187439	0.1050179	0.2858256	0.08199072	0.1077398	0.184212	0.3429617	0.491314	1.01685	0.05274464	0.259384	0.1964751	0.140783	0.1799194	0.3316785	4.036891	1.35148	0.07911088	0.3153391	0.1738046	0.7991038	0.1598011	1.122035	0.3858167	0.08808755	0.1054489	0.14673	0.3922239	0.7794386	0.9353545	0.09986198
B4GALT2	B4GALT2	26.17147	27.29103	20.81513	17.43806	19.38525	28.62699	37.57449	30.22262	12.02863	11.94065	22.1739	22.42611	14.6044	26.7595	90.60579	8.979571	23.86424	15.35657	16.93394	31.7848	11.31101	13.916	14.99535	10.6432	23.1476	18.17477	10.02162	9.892704	10.42146	2.285034	15.49834	15.03397	15.59387	21.89842	15.4492	19.96385	13.70553	9.981263	15.61654	18.20972	28.65647	13.89246	9.15126	25.51942	13.94784	13.97146	16.52141	21.85852
B4GALT3	B4GALT3	22.22427	23.78522	19.23585	12.99435	16.7729	22.15489	18.31107	21.68407	16.7217	15.47059	14.96386	15.43441	18.98766	19.09976	14.28646	14.2788	13.67736	22.70119	22.75596	32.96765	38.81473	29.86927	27.95443	15.24062	21.82565	12.96401	20.44041	15.34047	18.8094	4.619703	9.920098	28.76039	17.61313	20.57713	11.72196	15.99518	16.11312	11.71362	26.32734	16.0936	19.28696	12.2051	16.90055	24.58214	24.8149	15.27755	13.68412	25.00604
B4GALT4	B4GALT4	3.669404	4.588638	2.736884	2.822789	2.564596	5.682373	3.110111	3.663608	5.129613	4.282013	3.889784	3.578022	13.10626	3.456237	7.914755	2.853492	3.397124	3.923607	2.482922	3.428569	1.819144	2.312577	3.030633	4.235849	1.587528	2.513759	8.292745	4.666011	6.827018	7.00138	3.687904	4.9267	3.940131	11.13296	2.128545	6.280576	6.501358	2.7285	7.206162	3.440925	5.711436	20.0677	3.730043	1.590197	5.564767	5.582144	1.771995	3.214465
B4GALT5	B4GALT5	23.93541	23.97635	28.28781	22.96462	34.64451	24.61265	20.60974	14.07234	18.36994	20.35451	27.53352	24.64497	58.09085	9.934689	37.65927	34.75883	33.04033	20.44334	18.90037	19.83051	22.12725	52.16052	41.78724	19.60793	40.57932	24.45822	32.05222	20.96898	37.45795	24.73126	17.96396	26.17143	27.2477	40.39417	33.59695	40.52275	17.7601	19.81279	24.94942	8.657165	31.6163	27.82271	33.43185	29.43196	30.64686	15.49994	18.24038	38.17782
B4GALT6	B4GALT6	0.3323662	0.2117941	0.2131349	0.4272171	0.4193145	0.2188251	0.1374108	0.1724134	0.4685518	0.7778332	0.9150319	0.09123076	1.87601	0.8535256	2.39948	0.4535725	2.13141	0.539935	0.222613	0.388499	0.9603848	2.789084	0.07902029	0.6276411	0.0396444	1.487231	0.9693069	1.084123	3.549518	4.310541	0.2080511	0.7958812	1.092044	1.671929	0.5585301	2.118438	0.5352191	1.598943	0.26995	0.5118017	0.1519952	0.4255429	0.8414144	0.9869311	2.98828	1.239746	0.3831771	0.2008281
B4GALT7	B4GALT7	6.263825	8.660024	8.63128	7.203987	4.789681	4.926008	8.32553	7.123204	7.237774	6.205106	9.199019	5.54183	4.306603	6.169788	4.276172	3.685673	3.629035	4.382226	7.59782	8.853536	11.13034	4.032221	6.838099	6.291266	4.164304	6.806943	6.578854	6.71576	6.326014	1.726503	14.99545	8.99958	5.312293	5.837656	3.174248	6.549812	4.264108	7.667599	5.352277	13.6176	9.737045	4.725851	3.541676	9.86195	11.32614	9.107914	4.726743	5.619325
BAALC	BAALC	13.40802	0.3614859	1.243738	0.8531168	1.013207	0.3560837	0.3965482	0.3849311	14.94259	0.4489435	0.7682162	0.1627395	0.3152399	0.7856536	0.1764584	1.29318	16.43423	0.6859991	22.31159	2.156087	0.101294	0.2201247	0.2673235	0.476109	6.691822	0.3907455	0.4418863	0.5819245	0.454587	2.07184	2.409631	1.003702	4.914782	0.5606616	0.5392337	0.4318115	12.25252	0.3548402	0.8574981	0.652238	0.392016	0.915097	0.2383786	0.5558198	1.161216	4.294103	0.1772623	0.6569747
BAAT	BAAT	2.208683	0.05789774	0.1042798	0.6917414	0.3983266	1.480935	0.5892901	0.1840497	0.2808274	0.4566815	0.7898786	0.04017256	0.4461542	0.2080129	0.0320178	0.08876717	0.006594961	9.694328	1.695756	0.1805143	14.76853	0.09865405	4.928782	0.2591653	0.01909827	0.3759539	0.9341591	0.6346653	0.07217293	6.698945	1.496497	0.07120425	0.02502092	0.2295236	0.3935091	0.6248311	0.06840552	2.084891	1.215113	0.5555709	0.176779	0.9767687	13.22183	0.0187296	0.07124789	5.39914	0.8362556	0.6288545
BACE1	BACE1	6.328123	7.023466	3.112972	3.705133	5.983691	3.740229	2.200046	7.625472	3.695491	3.871496	7.449821	8.764939	4.496795	2.228334	2.907641	5.657953	5.93729	5.417627	4.824191	3.686412	2.996103	6.431753	3.276902	7.303991	5.151368	7.60269	6.213849	4.045467	3.834387	9.03386	7.307394	9.254737	6.973942	4.015751	6.229511	4.111087	6.178542	6.541845	2.668056	10.02148	5.063574	3.497043	6.656153	1.792121	2.701536	5.463078	4.16019	8.050707
BACE2	BACE2	35.93846	3.230418	9.951704	8.878542	4.392117	1.483535	8.70689	3.622677	34.85387	11.33759	4.048888	1.037941	3.631103	6.673635	12.22444	2.494873	5.139714	2.182009	12.06244	11.98573	5.271517	5.499104	1.46515	5.13619	2.000127	7.353523	21.60916	6.034803	5.663228	8.661861	20.29335	5.102055	3.364567	7.23178	2.391934	1.999378	8.845021	14.32384	18.22007	18.36198	3.332163	42.25469	3.384812	46.16246	4.850324	15.93326	14.52346	1.60829
BACH1	BACH1	7.127472	4.303994	4.802427	7.933568	5.034075	6.144519	4.547359	4.925079	3.317278	5.109828	3.757903	7.039235	12.07928	4.744716	4.621364	8.718021	12.04259	7.63362	1.895622	8.148064	9.12709	8.877053	12.20372	5.572199	4.650704	8.979529	4.407621	7.045777	15.89755	34.46343	5.746891	4.796048	4.413592	9.174985	7.02077	6.384522	6.387466	8.805144	6.324007	3.462706	6.198803	7.40085	7.475079	2.611532	2.670015	6.38822	2.662564	7.138447
BACH2	BACH2	0.2723173	0.211443	0.1576945	0.4593173	0.643743	0.3712523	0.6284297	0.5991415	0.1567967	0.568437	0.7455406	0.3462592	0.3785449	0.1309767	0.1718658	0.5631202	0.3482959	0.3317046	0.127665	0.574858	0.4008859	0.6257587	0.2874765	1.174253	0.06283246	0.5039884	0.2134028	0.8996121	0.5784391	1.847876	0.1438685	0.3359764	0.9040506	1.247182	0.2863184	0.8284913	0.5952009	0.1607418	0.1228443	0.1443003	0.4238345	0.1221515	0.2559269	0.02918821	0.1562682	1.912277	0.1133235	0.4433363
BAD	BAD	22.02698	41.27334	26.99501	28.41514	14.88505	42.34451	33.389	37.39546	16.40943	18.18854	23.55516	16.70369	16.87887	26.51526	15.53295	16.06796	14.81952	12.49726	22.18311	14.327	13.78127	10.60133	29.2756	23.56905	30.46729	22.23456	21.35811	16.91266	15.93666	1.484218	55.63996	32.10654	22.70491	17.27339	30.23028	23.02094	21.25866	16.98513	25.1285	45.04834	15.82483	31.518	18.83922	29.65618	40.95003	29.21708	30.46243	26.51507
BAG1	BAG1	24.09806	4.671438	11.42558	17.32531	24.90024	30.79056	32.23509	14.26454	24.1052	22.36725	6.876619	10.17629	9.491749	13.85394	13.23669	11.78557	13.36776	10.69604	23.1368	11.58022	12.71226	6.476897	15.88404	11.11786	9.455993	8.144903	15.15947	7.056335	5.233929	5.356117	12.69106	9.944329	17.8775	5.532666	6.76568	11.53571	13.19715	4.831021	13.52635	10.37868	6.941908	30.40492	18.35148	61.14901	20.48195	9.214669	31.83195	19.93573
BAG2	BAG2	3.117025	0.2950165	1.253998	2.892626	2.50701	3.378835	2.921687	2.463342	1.623689	0.8296292	1.858513	0.1614842	4.220885	9.092867	3.956288	1.321981	1.853286	1.373582	5.119518	3.185329	0.7472789	2.386451	3.145919	1.298561	3.632274	0.6117764	0.5277736	1.850103	2.301097	5.166731	0.4257695	1.596405	11.71665	4.132345	2.039547	1.476329	3.202382	3.303368	3.649571	6.4784	1.936662	0.5729809	1.367077	0.7205434	1.62562	3.092166	2.255614	1.52777
BAG3	BAG3	51.72266	14.85723	34.47847	25.35539	52.60007	15.70712	65.07341	42.72586	59.48496	36.36867	47.07124	32.12671	44.52935	34.05369	12.39004	48.788	44.47283	53.25148	34.62252	23.14651	29.31476	39.28044	62.05253	38.4481	43.41247	51.49875	37.96313	36.65498	35.92145	7.936431	35.56784	28.78033	16.63815	41.49722	60.46873	29.42468	45.3188	19.34745	21.0246	22.42092	28.01669	27.37767	58.64752	18.94765	30.20802	26.1622	34.42726	20.41386
BAG4	BAG4	2.954098	3.853907	3.358406	5.890099	6.123612	3.099781	4.423112	3.813285	7.354787	1.581178	2.614041	3.894255	6.251597	5.881406	12.64313	3.810231	5.149544	2.774136	7.056838	4.798109	4.369195	9.378356	3.4256	5.540052	5.595555	6.358617	4.033082	5.278726	6.110673	12.55778	5.236465	3.612894	6.406566	7.039973	6.047683	4.171082	5.84507	3.817944	11.01508	4.773558	3.248657	6.201512	3.956906	4.547101	6.76717	5.55796	4.701799	6.374476
BAG5	BAG5	8.397786	13.02215	6.429799	7.094051	12.37366	9.614074	8.503869	9.135473	9.311661	9.910883	11.93955	15.62943	10.02083	6.893808	16.94906	11.61177	11.93204	11.16199	8.343085	10.53389	11.55612	13.33362	9.376046	10.93515	10.68297	11.68835	8.984002	8.540776	18.79351	17.35665	8.535138	6.672568	12.6553	8.429209	6.596084	6.917571	9.609951	8.815889	7.060452	5.68781	10.36059	9.571419	9.993585	6.575061	12.20555	7.946896	9.450174	11.94559
BAHCC1	BAHCC1	5.004515	4.419392	3.355763	0.9994256	3.158002	2.910617	4.646896	1.595665	2.550225	4.523361	4.03216	0.2840631	3.263897	4.060628	1.116788	4.375372	0.7000546	2.651152	2.137811	1.63365	1.778167	1.150653	2.952398	2.928139	2.518488	2.37639	2.818917	1.915725	1.976235	1.133125	1.959331	4.486636	2.127293	1.494221	1.878684	5.613987	1.557209	0.9761357	1.009973	0.9621138	3.059673	0.796997	2.832807	2.605319	2.035109	1.119591	2.670554	5.664897
BAHD1	BAHD1	8.469977	6.076376	7.297975	3.944996	7.067565	14.75541	14.09909	8.655115	9.490924	4.498155	9.980436	11.45021	7.410704	11.21973	6.515511	7.345003	6.480131	9.870153	9.740032	5.203478	5.36304	11.4738	7.616393	9.592796	5.427926	6.517823	9.898272	10.57977	4.398012	2.114163	9.261833	5.543981	5.71725	6.6689	16.01399	4.742481	6.592059	6.620503	4.410637	5.142744	13.33944	13.20565	6.370856	5.130743	9.645145	5.886134	6.225052	7.847959
BAIAP2	BAIAP2	6.214808	7.00819	9.033199	5.346437	16.66417	13.32456	20.58594	8.63752	5.535386	8.928096	5.719215	13.41716	1.587265	9.134209	2.671926	7.020511	5.260625	9.026957	5.023019	2.886577	11.7885	4.818244	11.08652	7.719088	7.489695	5.325295	19.92864	8.741915	5.712719	1.681049	7.055472	2.474566	4.159571	5.359169	19.01327	9.023982	3.985642	6.085861	5.13395	11.13911	13.35782	10.21688	9.158071	7.224804	3.721295	4.832208	19.3011	7.133824
BAIAP3	BAIAP3	2.387981	30.65449	3.482675	3.659904	1.244647	1.94402	4.81742	1.383618	2.597731	7.62763	9.637641	1.562931	0.5617373	1.539781	0.3560448	2.696568	4.240234	1.574472	1.441406	0.6664746	9.049956	2.685611	1.654891	2.381797	1.561233	0.2808673	4.079308	2.628802	3.291803	0.4583006	8.512232	2.669893	1.448677	9.54947	1.873979	2.713855	3.757842	0.5999952	0.6034453	2.08554	7.835789	1.250097	1.736308	4.198248	4.701367	2.134458	3.694007	1.801914
BAK1	BAK1	12.5081	10.33816	25.57867	30.34926	12.38633	11.29389	12.35328	14.38109	13.93499	7.11849	10.21527	12.43275	17.90906	6.412552	14.46287	9.000726	6.709138	15.18062	13.60646	15.57786	40.2928	14.53404	23.30837	10.25755	15.91767	12.7277	20.47402	17.85315	28.48121	3.412657	12.77303	17.48197	7.781902	10.09745	11.8082	26.54875	11.44983	20.86759	44.37949	31.83774	17.34435	25.87937	18.49725	8.579979	31.99563	25.84148	12.29698	18.83061
BAMBI	BAMBI	6.384834	4.232037	2.682859	7.058204	4.105229	14.22749	7.726377	1.446598	2.711153	1.017799	2.256947	0.1765058	1.502869	1.523241	8.92513	2.269181	5.43787	5.382685	4.260305	8.310562	1.285097	2.403016	1.543067	6.895414	0.1957944	1.545256	4.157211	8.495267	2.642546	0.8277296	13.40611	2.072627	33.61543	0.8803977	14.90862	5.127094	2.116392	5.21539	25.86515	6.837948	3.226344	9.916643	15.0702	0.987505	2.689835	7.090505	3.847311	1.397942
BANF1	BANF1	63.66832	65.64732	41.80698	89.84104	41.45679	51.27494	76.54265	74.55864	38.716	48.99223	96.74422	51.78192	37.48637	87.91656	98.53699	42.97599	80.26415	59.54252	64.12696	47.3031	87.13594	97.38661	74.21191	55.99568	126.2217	43.17401	37.06593	34.0869	31.69208	5.171113	123.546	104.666	106.4287	67.02234	50.57461	64.32804	74.70938	71.26362	93.97689	119.2121	42.73712	56.54375	39.65101	75.33994	108.5547	84.27442	46.55411	83.93345
BANK1	BANK1	1.763663	1.54745	0.5982104	1.188831	1.428148	2.767625	2.053487	3.708897	1.896771	3.793152	2.810648	2.673851	1.829317	1.095235	0.6181301	4.827359	1.045852	2.369482	0.9871301	5.885501	1.542902	2.337071	1.906386	10.01871	1.04555	2.956757	1.551257	3.822366	1.080563	8.536334	0.440072	0.9229839	0.2116217	1.124365	3.806183	2.027792	2.53277	2.606422	1.523675	1.084362	1.290138	3.280909	4.634617	3.548752	0.3973665	13.30933	1.70471	1.446337
BANP	BANP	1.790694	2.999078	2.101338	1.051933	0.9180825	1.585733	1.492951	1.765602	0.9384436	3.853333	1.553	1.467316	2.050828	1.073849	1.765224	1.720117	1.915703	1.155159	1.030992	1.536645	1.488775	1.693979	1.643621	1.906616	2.003871	1.313844	1.320093	1.196195	1.982434	1.855815	1.549911	2.090421	2.824461	2.252905	1.150502	1.304208	1.230411	1.123235	1.903664	0.6670874	1.582834	1.088255	1.149231	2.768689	4.07211	1.388402	1.229047	2.101117
BAP1	BAP1	15.00914	14.27374	16.06807	7.788118	13.48099	14.75206	16.64332	18.23316	16.16849	20.51345	18.59152	21.51025	13.78413	16.81937	11.11915	14.22602	10.69323	14.66483	12.8247	16.36946	17.52664	15.10433	16.07775	15.57243	24.71806	15.52134	8.913009	15.29805	8.115117	5.092933	13.18519	18.92777	13.60425	20.96777	16.12757	20.54631	11.32762	16.96701	11.77943	10.90904	18.93083	10.47761	14.535	15.39464	15.74699	13.85066	8.574242	23.46656
BARD1	BARD1	1.589032	1.525927	0.5669691	2.564316	1.726463	2.210099	3.485074	2.96091	1.402216	1.693274	1.583211	4.129	6.126653	0.823929	4.89453	2.398109	1.149382	1.179511	1.097003	2.338923	1.302453	5.589084	2.042047	1.900088	3.131121	2.655563	2.590777	2.840293	8.932759	13.84448	1.099639	1.953917	2.874516	6.474649	2.868664	2.670303	1.456796	2.20171	2.137452	1.826229	2.119284	1.220906	2.337745	0.6225054	0.5571827	1.707369	1.101815	4.409761
BARX1	BARX1	72.5461	0.4918687	112.7897	0.1417379	106.4097	0.02107731	0.1427127	0.2808079	43.1633	33.00807	0.07384385	0	8.395364	1.033853	31.13177	0.1385117	55.989	0.02767741	5.803404	0.03742037	15.13958	0.1089277	0.1217802	22.07723	24.34892	0	1.575291	0.1407442	2.379281	0	0.01800656	4.124833	0.3181238	0.4377352	0.2122569	0.2366966	32.84315	2.307353	4.361317	0.04075213	0.6483531	0.05174559	0.07659773	145.9345	0.3925428	0.1914723	18.4796	15.75175
BARX2	BARX2	5.514393	14.24585	0.2317405	11.62998	3.271686	3.356568	1.48973	2.209805	0.06898858	22.00747	2.466659	4.720017	0.7023027	7.243336	0.09388243	4.670143	0.09770633	0.231804	0.6826938	1.275415	0.03433058	3.389541	7.745588	4.839511	0.2785256	1.931487	3.566189	1.462347	2.453578	1.277527	0.2535334	0.2637281	0.04633656	0.5616832	19.68346	4.874223	0.1583513	0.1550051	1.236957	0.5342203	0.6232799	3.609406	0.9669313	0.5116124	0.5497702	0.8986466	7.692861	4.434776
BASP1	BASP1	29.73253	29.10203	44.69228	15.38947	27.96425	12.58616	7.535379	23.13604	45.43408	20.70026	43.02991	9.484352	209.343	107.775	90.21967	12.31725	38.15786	10.32128	33.463	122.6262	71.57505	12.96938	42.72919	64.32828	149.7382	78.67816	8.963801	25.67583	54.83231	17.78711	1.024733	66.0286	10.88794	5.947903	32.5011	20.3524	62.60984	13.38795	120.0666	11.79178	15.29928	7.414957	10.56005	51.99365	85.41163	42.11939	39.48946	7.707514
BATF	BATF	15.51591	21.95138	10.53001	13.46328	7.014937	9.363596	17.75851	29.12929	6.025075	9.178129	18.82613	6.591137	9.102956	6.88825	16.0548	12.54397	9.783968	19.83621	3.036404	18.63245	23.71963	19.64374	13.62182	22.6673	4.358967	27.80558	19.33751	24.24462	13.65591	2.586779	25.90831	23.54631	13.9596	7.14357	5.525749	10.70024	18.00794	21.12972	16.10355	17.73466	19.37448	24.07222	3.416743	2.137411	26.91092	30.97706	6.915433	4.446447
BAX	BAX	16.77718	26.37397	18.85187	21.2243	17.1715	11.90085	18.57646	37.37966	15.57889	14.41022	26.92379	12.40232	22.53121	13.55065	33.89749	18.11948	14.99381	15.43734	35.50823	22.73767	27.97077	33.79913	19.81468	18.74376	53.45301	32.8389	30.98902	21.82958	11.54829	2.591334	21.24313	31.78461	21.91735	12.52827	19.51095	22.8237	22.69425	25.36855	19.0622	12.17673	26.89921	20.56014	12.92216	35.90843	19.61084	26.24585	17.32564	21.47046
BAZ1A	BAZ1A	14.21122	26.06381	5.059126	7.311361	7.335935	11.82796	9.648383	6.560472	6.413758	6.13061	6.593413	8.884135	10.71126	8.95507	12.9586	17.99421	9.222629	10.34544	5.824834	11.36081	13.3209	21.62679	11.93691	9.522265	18.51	9.370089	8.795152	10.11716	27.78384	18.14875	3.915536	13.1776	7.545491	7.292184	13.78396	6.377671	14.97099	9.409752	6.525685	4.562486	13.38606	4.440852	15.3124	4.530957	7.646448	7.155375	8.539635	3.823984
BAZ1B	BAZ1B	19.6754	24.62335	7.238783	11.15275	9.913699	25.00145	23.49751	18.21503	13.01472	14.48924	16.21233	31.09516	12.04454	10.69781	19.47447	22.10785	14.78772	18.99355	12.50247	22.2483	14.1254	36.16157	22.9524	14.11342	26.05067	20.16261	14.48504	13.77283	24.63726	37.10093	18.52353	23.33821	15.3249	17.7431	20.4477	16.14685	10.37023	12.35431	14.39724	5.251816	25.66591	8.830582	17.531	4.720323	19.0993	10.50589	16.89411	26.09703
BAZ2B	BAZ2B	1.968141	2.737401	2.108513	1.790974	2.466733	2.182541	2.133568	1.303423	2.262672	2.802416	1.274198	2.556846	2.13157	1.779667	1.638012	3.280595	1.665576	1.612866	1.081671	1.430464	2.049958	2.451626	2.373718	2.23674	1.392504	1.904695	3.045648	2.708522	4.391337	16.78137	1.84179	1.209814	0.9713162	2.753052	2.276203	3.941014	3.023018	1.616606	1.357367	1.318927	1.944526	1.032722	3.557545	1.497278	1.19722	1.159951	1.385247	2.337222
BBC3	BBC3	3.462986	10.69144	2.589409	3.314376	1.80022	1.224923	2.342615	5.243638	3.768539	3.061248	4.877442	3.172906	1.822661	4.809875	3.019807	4.325857	2.305316	3.448979	7.557408	1.923783	5.615173	3.486152	6.520175	2.19808	3.55677	3.916156	2.731663	2.052727	3.538153	0.4428798	4.70909	2.82668	1.519927	3.541001	3.956498	8.145837	3.371688	2.692249	1.616707	1.787641	5.796847	4.106029	1.47243	4.780557	1.95732	2.769999	3.564868	3.620195
BBOX1	BBOX1	0.06361959	0.6515418	0.05737083	0.3931509	0.2536393	0.1824077	0.01286529	0.1772001	0.04729612	0.01820645	0.5964569	0.5095607	1.902293	0.06068834	0.2275269	0.0776942	0.03628299	0.05489147	0	0.6800726	0.04532825	0.1356894	0.07135869	0.2227859	0.03283485	0.1501227	0.2569696	0.06090156	0.8224985	1.120284	0.3441307	0.06120921	0.01147131	4.306887	0.1476095	0.4120394	0.07056402	0.04186235	0.04152234	0.8229151	0.1028682	0.2985452	0.1104823	0.0128804	0.03266492	0.3835748	0.175029	0.2007873
BBS1	BBS1	0.299742	1.541392	0.2913884	0.1135039	0.2481562	0.5790344	0.35079	0.4500028	0.4045787	0.4343711	0.572288	0.548961	0.2296526	0.3615425	0.3973047	0.3760678	0.4655559	0.3561648	0.3844375	0.2964996	0.454389	0.4639018	0.2817295	0.8158981	0.1553588	0.3344203	0.4067318	0.4843317	0.250195	1.1001	0.6482846	1.384251	0.3035817	0.5605839	0.4296604	0.4342875	0.2923766	0.2433943	0.3912627	0.3358619	0.5474695	0.1695886	0.5670501	0.3305432	0.7509441	0.2030219	0.3509126	0.709116
BBS10	BBS10	3.079578	4.01908	3.673307	5.27072	4.791125	3.583952	2.936334	2.909073	2.890479	6.538803	2.511258	4.616005	2.137993	5.175677	7.822459	5.735929	4.411002	4.456546	3.241401	4.054498	3.615517	4.336783	3.96539	7.095306	3.82583	3.201132	2.938523	4.250697	3.051958	10.81243	3.26207	3.406549	5.975418	6.166587	3.89321	6.100062	2.805131	3.285269	4.81673	9.245949	3.018916	3.16027	5.838332	2.418922	1.925404	5.45782	5.621183	4.890765
BBS4	BBS4	2.748661	9.570227	4.125463	6.392784	3.193373	4.414363	2.704706	3.462742	5.285249	6.471226	4.092537	3.077213	7.349321	6.894219	3.731145	2.92665	3.980932	4.237849	2.600546	2.53547	4.542658	3.515961	2.666577	4.242666	1.255793	2.763791	5.86606	3.182793	1.802263	6.693857	2.9229	3.257032	3.855907	5.852061	4.746736	4.229834	2.451526	3.722954	6.294262	11.10945	3.943156	4.934834	4.953782	4.230112	1.97223	5.530903	6.414948	5.443911
BBS5	BBS5	1.380584	2.685845	1.104065	0.7739585	0.866943	1.298901	1.335911	1.629183	1.014631	0.9108018	2.407822	0.6242128	0.6637474	1.294116	1.266248	1.440651	0.5862299	0.6531072	1.027065	0.9282583	1.087838	1.189597	0.8876294	1.405696	0.9411695	1.046451	1.640888	1.564512	1.050714	2.151486	2.061307	1.284415	2.562241	1.556914	0.4021114	1.652209	0.7378142	0.9565492	0.752287	0.6834747	1.102559	0.6346306	1.290635	1.107602	2.078701	1.228086	0.8992713	1.357386
BBS7	BBS7	3.274598	1.957759	1.478312	2.704162	1.77046	2.575037	2.225372	3.280826	2.340888	1.755782	2.347785	3.849933	2.739728	2.065892	1.516735	2.959105	2.16607	1.754344	2.027377	2.833894	1.890777	3.880836	2.243466	2.19017	2.901793	3.634253	1.177769	2.864084	2.908819	5.167964	1.99447	2.098793	4.003617	3.447879	3.450672	2.516913	1.812268	3.118602	2.224614	2.301913	2.710317	1.26944	3.438792	2.254276	1.388941	2.301659	2.959945	3.077496
BBS9	BBS9	2.201454	4.88631	1.660059	3.615318	1.283225	3.748461	1.883071	2.919869	1.338756	1.51708	2.228313	5.237747	3.103763	1.496568	2.04931	3.180709	2.244052	4.997666	1.375005	2.000783	3.605773	1.829268	2.283676	2.114847	2.995903	3.396825	2.151729	3.823196	2.37459	15.46806	2.840793	2.20082	6.031756	3.569543	3.533485	1.940862	2.63354	4.649606	1.24689	3.693886	2.774767	1.410078	3.726386	2.038975	1.229923	2.392189	2.182961	2.709137
BCAM	BCAM	47.5401	101.921	321.8765	46.26119	139.3637	171.3255	142.4421	93.52857	40.02502	66.70169	50.1323	31.14866	39.95227	47.24452	55.11088	91.66926	44.90751	54.22193	47.80386	17.5452	60.7658	13.95412	79.5091	69.12069	23.89791	7.370885	66.08376	56.01915	6.795052	1.558612	49.41359	24.06988	31.37088	42.92788	186.9359	103.1894	39.33757	22.64593	75.53687	35.56684	41.25079	22.41043	72.70621	143.5696	27.68855	56.74533	224.2323	140.3576
BCAN	BCAN	0.4927519	0.09043687	0.1767858	0.3575497	0.1216728	0.1519139	0.1542895	0.1475769	0.1733136	0.08187916	0.1862794	0.791486	0.04599523	1.455634	0.06968357	0.03882347	0.1971687	0.3765258	0.04145929	0.0593353	0.03397551	0.2248218	0.1755453	0.08906016	0.6300455	0.1333612	0.2996154	0.355043	0.01417238	0.1599433	0.5645501	0.1039924	4.631588	0.07136219	0.04097769	0.4500262	0.2703308	0.06275532	0.05705848	0.3598063	0.4345872	0.2341325	0.03864527	0.6629372	0.04352673	0.2453385	0.1749226	0.02701262
BCAP29	BCAP29	6.086539	7.666273	4.034583	10.09851	4.596024	12.31554	11.56945	8.329945	6.585182	6.015034	6.229424	12.74901	8.472015	5.814995	4.886251	8.018478	7.957767	8.518811	3.719666	9.002145	7.132464	9.184471	7.591749	6.340922	3.823483	7.522094	1.83355	6.882352	7.325812	11.61656	8.75379	4.455175	6.897419	5.166938	8.485488	5.189903	4.731501	6.697498	9.23768	8.616095	8.659079	5.299801	7.98653	3.034463	4.14444	6.977473	6.480467	6.994527
BCAP31	BCAP31	184.6948	86.51045	126.9328	236.7393	87.00952	62.14801	83.9496	114.7176	219.0928	86.93467	105.8966	72.13668	58.45811	107.186	120.4316	90.44553	97.17791	83.64723	124.7079	100.0025	151.0981	90.49191	124.3042	73.33207	82.2617	97.67576	80.9204	83.0847	58.40535	10.15477	207.1983	89.62954	155.4699	99.3564	73.14443	89.4437	71.27511	103.9449	124.6233	133.2972	79.41924	121.7693	83.81604	126.2598	108.5012	109.0355	98.17956	62.01654
BCAR3	BCAR3	8.542135	1.630942	1.387823	2.332469	3.029392	3.632526	4.897729	15.07197	2.230441	7.55834	11.72188	7.332582	6.382537	1.932012	2.41034	3.691106	2.032452	6.57217	1.477697	4.402293	1.594922	18.36807	1.993105	4.935638	3.109758	8.428731	6.701992	5.029826	13.08419	5.642369	2.63051	1.956286	6.155355	9.807493	6.767426	2.652219	2.25872	3.917692	3.201025	1.594255	5.831454	9.850109	2.564626	0.9945449	1.463292	4.10143	2.877669	9.770863
BCAS1	BCAS1	10.08706	6.824809	0.3957414	2.276844	6.645143	1.377201	1.212084	0.4698784	20.9818	15.16637	3.106589	1.528243	5.301108	6.333532	1.486809	0.2455539	1.314645	1.641728	8.291311	0.4581449	0.1415553	0.6835783	0.1933118	0.8807075	0.09092677	0.100416	12.55485	0.4552316	0.9219977	2.147117	3.119244	0.1621319	0.4488748	5.296381	0.7322838	5.581105	2.601887	0.09135463	8.558207	1.216378	0.7037157	31.36455	2.97968	12.56543	3.821447	2.826379	26.53771	0.06741087
BCAS2	BCAS2	23.60733	11.3563	15.1174	23.10321	16.30014	20.93294	18.13175	39.39018	20.79854	20.13378	18.72847	22.96446	24.28849	13.81396	41.8914	32.19064	29.01757	29.20108	21.80578	25.2265	18.62555	44.82502	23.4687	16.34015	24.61407	30.37432	26.89423	22.71908	12.02392	31.22456	16.12199	14.21117	14.01297	36.71281	21.4868	20.78988	19.18501	20.60594	31.38641	23.80436	21.74755	22.21129	28.24972	27.02192	26.33311	33.14861	28.22023	37.54423
BCAS3	BCAS3	1.286593	1.522844	1.561163	2.081283	2.327397	2.225539	1.425076	1.02461	2.104393	2.158262	1.514763	1.52956	3.632714	1.498072	3.495636	1.954701	1.280512	1.379265	1.69441	1.286259	3.753846	1.39746	2.859831	1.780122	2.092758	1.818518	1.497332	1.956059	1.744251	5.784023	1.133293	1.631926	3.633623	3.968556	2.847355	2.94539	2.186265	1.439022	1.304007	1.106556	1.808694	1.469903	2.391625	1.003676	0.6011414	1.956871	3.435896	1.604257
BCAS4	BCAS4	0.6718524	3.566142	1.208618	3.34448	0.8703221	2.311572	6.68866	1.869945	1.214094	0.9731745	4.692998	1.28271	1.249545	0.715551	1.643198	3.052932	0.88128	2.71598	1.216184	1.490745	3.851592	2.603663	4.025638	2.620571	0.2581963	1.945799	1.283248	1.635906	1.193456	2.325285	3.084569	3.043041	0.8200404	3.441276	2.153043	2.222524	1.115872	2.938171	2.546645	2.029344	2.3398	1.165449	2.836086	3.595193	0.5766969	5.788179	1.746828	2.102842
BCAT1	BCAT1	7.83627	0.9210499	0.6332765	3.350016	7.602573	2.318832	1.394534	20.3889	1.242078	0.4895624	15.52135	2.831452	5.277612	6.035869	9.121457	9.40412	7.079026	13.7837	1.388948	12.23865	8.724058	4.09321	32.11707	18.40538	1.40579	8.541174	2.043361	20.60292	9.154657	30.36072	0.1494583	7.026715	1.723523	0.8540602	4.880352	9.74679	18.97924	11.80846	2.515418	39.81526	2.716174	28.84414	32.02931	3.452696	1.120999	3.592692	3.021648	24.46955
BCAT2	BCAT2	7.776821	16.18054	19.27824	8.268089	13.47392	10.51322	11.45324	13.47131	7.964557	6.246798	5.804483	7.083503	11.40184	11.23714	13.36196	10.30444	10.8929	10.26216	15.12676	9.312067	24.12913	9.368453	8.267225	11.59057	16.33028	8.837502	6.833812	7.877154	2.801193	1.175436	11.52914	9.632837	17.54398	7.244624	7.242774	23.80558	11.53913	8.931787	6.842458	8.405916	12.66248	7.122419	9.829637	16.57618	7.884234	7.896482	22.76047	13.20248
BCCIP	BCCIP	20.72748	11.17934	7.987869	8.817153	11.66012	5.437464	11.21977	9.915014	12.47507	9.180582	9.597943	9.016457	13.12678	12.08694	10.44555	11.67078	12.81491	11.47014	14.83702	11.61093	9.140828	10.68403	17.61465	7.330651	18.13079	11.37613	8.668326	7.784423	10.30082	8.616719	11.57763	13.9218	10.52565	12.01889	8.99646	8.767406	10.16624	6.099953	12.86849	7.526618	8.821505	6.110139	11.93496	8.594052	14.72064	10.48929	9.642863	8.168955
BCHE	BCHE	0.8519493	0.1273299	0.4586688	1.156685	1.451903	0.4010366	0.1645688	0.5396881	1.909523	0.4002819	0.8770742	0.1030731	0.2044149	0.3188402	0.357939	2.382555	0.8774786	0.4069306	0.2874394	0.3063735	0.2853827	2.677769	0.1009344	0.8905655	0.6930219	0.5734299	0.4216973	0.6005054	0.2380864	1.517115	0.01038211	0.2544651	12.27092	2.770243	0.546347	0.4988323	0.3949021	0.04183518	0.1576825	1.17483	0.5308291	0.5204575	0.8921175	0.1544645	0.09575492	1.189844	0.6696764	0.2222663
BCKDHA	BCKDHA	1.72776	2.374668	3.376811	2.344767	3.120514	3.626289	1.52362	3.271136	1.551417	2.947279	0.8802483	1.459367	1.237358	0.9233357	1.682154	2.638379	2.303042	1.632623	1.405947	1.453163	1.945479	1.594175	1.96892	1.708334	2.333154	1.691193	2.389129	1.288564	0.5799503	0.272711	2.920948	1.470647	1.769025	0.7620759	1.46259	2.32201	1.573164	1.783348	4.316026	1.627619	2.669166	1.565034	1.835565	1.26203	1.011182	1.228798	4.910497	4.309697
BCKDHB	BCKDHB	5.429372	1.897262	6.027521	4.73059	3.082618	2.474878	7.171643	3.130724	3.311108	4.507005	2.552853	7.290485	5.366897	5.41535	4.331271	4.416985	7.156385	3.014271	4.011826	3.119807	4.972635	2.044527	3.784137	3.272182	1.371272	2.352336	2.523993	4.269741	1.519218	11.13955	4.338666	3.645453	8.290044	11.13224	3.05416	3.014051	3.872314	3.407889	7.036868	8.316072	3.130063	2.850989	4.88152	2.182866	3.248979	3.500991	2.663572	5.314508
BCKDK	BCKDK	24.11789	26.98003	15.95019	18.24392	10.28219	15.35697	19.74195	19.67487	26.09785	18.26049	26.60324	19.78292	19.38983	17.01041	8.503041	16.39984	14.54531	20.20074	16.89115	15.87457	20.79206	12.64441	13.18647	11.46174	30.26054	15.00536	13.72978	18.57202	12.09843	3.72362	28.74667	19.40832	12.70588	15.62731	17.51578	16.14403	14.47044	16.49236	14.60831	18.11816	18.25906	13.03424	10.07238	19.12597	24.83377	15.06153	11.81141	12.88217
BCL10	BCL10	11.15634	7.808374	3.969896	10.7216	7.768304	10.60255	13.7753	17.02999	9.032803	6.986108	16.55268	11.6392	12.57779	4.417956	5.125822	8.988384	5.19314	19.04763	5.302066	9.760923	6.269867	36.94135	11.32299	8.282526	4.207408	15.51283	13.36227	12.4652	21.51803	22.46178	6.089658	5.756714	6.467229	18.93427	12.86386	6.755399	6.959313	10.8674	8.356551	4.572594	14.87666	16.86021	12.04217	5.325204	5.500901	14.45688	6.676809	13.59465
BCL11A	BCL11A	1.466148	1.288197	0.9588998	0.846236	0.4994153	1.724231	0.2320764	0.0902968	1.219507	1.232987	1.081157	1.006102	0.3752368	1.418145	2.555962	1.130041	1.017815	0.1998679	2.827054	1.637027	0.5214408	0.5698916	1.152975	1.870912	0.03614074	0.5660911	1.149562	0.577231	1.253039	3.061723	0.5558596	0.8571203	0.8873459	0.188444	0.3393173	1.027629	1.369987	0.2399852	0.7236294	1.222068	0.4460386	0.2548198	0.7634149	1.11055	0.213059	2.875611	1.353147	0.1534744
BCL11B	BCL11B	0.2419731	1.183129	0.0794841	0.2614506	0.6492338	1.249274	0.5205994	0.5135007	0.6923517	1.027998	0.8954067	1.209406	0.5646401	0.310032	0.280883	1.758233	0.321526	1.291399	0.9253758	2.874862	1.622723	1.957934	0.7266252	2.618348	0.7251071	2.354566	1.042243	1.961338	2.606749	3.901446	0.5214132	2.976069	0.5613478	0.1532557	0.8523175	1.039546	1.630605	2.009137	0.6903227	0.364157	1.607546	0.5332808	0.6168892	0.1656562	0.1024651	2.286116	0.3098159	0.2858509
BCL2	BCL2	0.5675216	0.8052013	2.794038	1.21833	1.389359	2.516505	0.7361529	0.7106808	1.104814	1.72361	1.640042	1.476209	1.134259	0.8165887	14.98448	3.994323	8.48525	2.168789	2.095181	3.275784	2.147441	1.386621	1.203418	5.676843	5.410559	3.206517	2.327453	3.060614	1.654788	7.415697	0.5969557	1.326188	1.810602	0.5557318	1.311046	1.154248	3.425223	2.324718	1.00776	0.9069781	2.065254	0.8024216	1.740273	1.126229	0.311515	6.120831	0.7796728	0.6603485
BCL2A1	BCL2A1	2.519079	6.601121	3.688732	15.92301	5.233884	5.29658	2.386965	12.56271	5.207987	4.140035	17.42377	10.26538	36.79379	1.92241	3.969007	11.89114	10.15924	9.902037	2.419605	21.18835	13.08933	15.65773	4.90584	7.157955	5.155933	9.661768	5.987669	9.691755	46.17222	7.811276	0.8227131	8.226518	5.658251	2.959177	16.64977	6.499401	9.87231	23.53764	21.30306	16.29206	9.83907	19.42051	6.124513	4.662966	3.449064	23.98838	0.9900633	3.721821
BCL2L1	BCL2L1	25.52532	57.25418	31.06773	58.62621	44.3474	41.28572	58.94261	95.82653	21.06984	59.52095	50.10454	42.55153	28.81987	23.88916	38.23221	39.41745	24.40394	26.1608	21.11804	24.26682	32.95224	55.21158	44.63239	29.59508	28.85142	46.954	38.7148	56.11078	44.12562	11.50825	56.77799	25.92239	33.53626	40.72916	69.52019	62.30413	24.5887	52.52373	55.15349	54.79314	48.15695	63.54874	51.25844	33.57605	28.15646	43.87403	32.06	42.80543
BCL2L10	BCL2L10	0.1188466	0.4868534	0.03572447	0.1615764	0	1.022258	2.235107	0.01576307	0.08835302	0.2720891	0.05969091	0.01146869	1.643081	0.6316372	2.893007	0.1036708	0.3558429	0.03728791	0.1377715	0.06049673	0.2751999	0.5603216	0	0.1387275	0.4293673	0	0.2358092	0	0.02649129	0.04270986	0.1698132	0.3201627	4.157292	2.30276	0.06127702	1.176577	2.02123	0.1173034	0.5817534	1.756883	0.01746965	0.5189772	0.02063899	0.3128014	0.08136099	0.4585915	0.0233549	0.4616458
BCL2L11	BCL2L11	9.155832	3.801711	4.945254	4.923643	7.644536	5.957374	4.099393	3.784812	4.874697	8.422327	4.335914	6.123131	7.959774	2.618149	6.078943	6.237381	8.021342	6.238335	2.671359	7.86806	6.642951	6.953604	4.784002	9.575062	4.000292	7.531137	6.506814	7.482787	6.843553	17.90378	7.117533	8.471987	6.525047	5.571687	6.304416	6.957809	7.416492	9.109569	11.10239	3.34456	6.5272	4.836829	4.648898	3.856336	7.873754	5.672474	5.08946	9.920065
BCL2L13	BCL2L13	7.950971	6.43482	5.070597	8.493718	6.587359	14.34236	9.147591	7.809696	3.825269	9.139588	5.295404	10.73632	13.2678	7.915369	8.36495	9.012609	6.262874	8.421792	10.90099	7.040139	9.090568	6.956488	13.08744	5.244419	6.990231	8.539755	7.83757	5.630731	9.950856	10.52868	6.475121	7.637427	11.88235	11.35345	9.616928	5.837859	6.316072	7.404314	6.860127	12.07415	10.93179	8.67808	6.835909	6.233967	7.899471	7.026169	9.753746	4.604381
BCL2L14	BCL2L14	0.145658	2.316956	0.0714367	1.35303	0.1467059	1.340797	1.141004	0.2480987	0.5053307	0.302757	0.7752073	0.7782577	0.2563408	0.6602587	0.2511767	0.7436271	0.1114893	0.4882677	1.568549	0.9807898	0.3850773	0.7125452	0.5344471	0.3579451	0.0348183	1.021074	3.357262	1.497092	1.285035	1.333422	0.1815204	0.3245333	0.04976285	0.1883918	0.7457389	0.4397666	0.4988438	0.4287779	0.4403057	0.4462286	0.7482492	3.335675	0.2556135	0.266961	0.02099279	0.7913046	0.457979	0.0297785
BCL2L2	BCL2L2	12.19473	18.43818	5.750869	4.643584	9.14848	9.209362	5.79667	10.28407	10.13109	12.06923	9.560397	20.57285	10.58183	8.246081	10.32241	12.7765	8.496751	11.24194	10.49807	8.79417	7.348825	12.38789	6.686732	12.18712	11.84702	9.13448	14.22679	8.227288	10.35164	12.80264	9.681794	14.23586	18.41394	7.507181	9.627923	11.1003	10.2728	4.358401	4.31079	4.408263	19.18647	9.065682	7.284984	7.470277	10.02957	6.479849	8.876049	8.344542
BCL3	BCL3	47.05299	17.28756	29.49759	8.486045	30.09558	23.30213	25.1684	48.25907	37.54582	13.47758	23.83178	24.09527	46.63839	12.05171	27.79647	30.97569	43.24601	14.30578	9.928215	45.24681	16.33819	25.26618	46.76254	14.78753	51.03857	19.29506	32.08455	29.73148	7.943325	2.814978	27.93133	72.00445	22.39777	11.19105	41.24321	22.18515	35.96812	22.88396	26.39827	8.287024	23.96644	9.198973	42.28692	55.33961	23.28692	27.32185	5.938678	114.8751
BCL6	BCL6	16.06724	10.64318	18.05508	9.964576	11.39213	9.524439	15.54574	9.555399	35.71557	18.98533	14.01925	17.66708	9.374774	6.277738	28.31182	18.81409	18.41323	12.21493	5.045671	12.93637	6.442138	11.64919	8.921904	27.34554	2.387094	10.44464	12.74143	16.94867	9.73292	21.57363	15.56505	16.3519	5.007594	15.24234	10.64864	13.76614	8.818419	7.447804	7.882671	10.29295	11.07498	9.623275	30.80792	8.834924	10.54537	8.346671	8.689553	14.63186
BCL7A	BCL7A	4.92781	5.113584	1.033566	1.696927	3.541322	2.835465	4.297496	2.137738	2.60649	5.124983	3.309995	3.541585	5.109149	2.593412	9.156681	3.905421	3.428298	3.567903	3.428888	2.81785	6.992247	2.487403	5.274113	3.684715	3.310145	2.836011	7.282577	1.603855	1.868186	2.591464	2.590519	2.802739	4.085875	4.203404	3.997104	4.012014	3.407653	0.8877241	3.829846	2.537061	2.407789	2.938228	5.606287	2.441332	4.752762	3.132672	2.2007	5.605643
BCL7B	BCL7B	14.80953	21.1515	14.24459	18.85483	10.36083	27.66253	22.11487	23.78518	15.94085	15.27442	19.11626	30.33982	19.62946	12.54477	13.42313	16.20672	9.130694	18.17623	14.94245	21.43566	14.50504	23.81674	13.9147	11.63395	21.86401	14.29574	13.99671	16.91828	10.1906	6.011961	22.0876	18.67573	16.31918	15.73342	16.37253	13.06651	9.392173	16.83959	17.58381	19.85219	24.89653	19.15593	13.41927	10.63585	18.67108	16.13816	14.93291	26.06609
BCL7C	BCL7C	7.877141	20.73367	14.53902	10.03526	6.002413	6.557498	12.82995	11.0245	9.000443	13.00531	20.24699	7.735578	11.24214	19.30767	8.404995	8.674616	5.122584	7.134742	13.33052	5.539821	16.93236	8.634339	9.425827	7.480691	9.668872	6.177187	7.021617	10.75929	11.25009	1.959788	13.82709	9.485373	6.18906	13.62708	8.729328	15.18973	6.944774	7.387877	8.07229	17.90654	9.619366	10.50726	4.766162	13.63882	12.79827	13.55587	7.900902	7.489374
BCL9	BCL9	21.72829	14.65364	4.12672	5.145402	10.27594	12.36228	6.6264	6.36051	7.681439	14.91164	8.183909	11.63522	12.64724	9.213738	9.940962	7.927616	5.094968	6.454279	6.273184	7.387062	9.453101	16.41269	8.679733	8.396629	6.283374	5.646483	10.80031	7.701751	2.541732	6.300316	2.738741	10.85337	7.1896	9.237105	7.587253	19.90091	7.240059	3.69938	9.912378	1.680695	5.107388	2.495338	10.45662	5.057207	7.116733	3.468415	9.778944	18.88027
BCLAF1	BCLAF1	10.0809	7.496199	8.052362	8.319126	12.498	12.40019	11.17021	9.690169	16.67151	14.04158	8.711337	12.30905	15.05457	8.628097	12.59142	15.62742	14.01673	10.96256	9.82439	13.17904	14.98975	13.29458	11.84347	13.0687	19.02318	10.50826	11.91481	12.35044	11.85405	45.25165	8.685178	9.941076	11.17296	18.92476	12.11888	11.96246	13.06002	11.12536	7.728076	5.799087	10.60048	8.942105	15.80898	11.75001	6.487159	9.966697	14.91382	19.27202
BCOR	BCOR	7.052214	11.74153	4.559566	4.088504	6.820217	7.75916	3.858622	4.248821	7.499564	6.340037	2.488029	6.434017	7.813147	6.765727	7.329985	6.573017	17.04788	6.624187	5.830311	5.038566	10.51658	6.423726	6.02176	4.814401	15.33068	4.77675	6.408334	3.779052	4.531337	5.683541	4.892901	5.510984	6.480773	3.242798	6.642345	4.977189	6.745999	3.380346	5.08322	3.004642	6.130095	3.52401	6.904481	4.386911	3.997314	3.159277	9.049723	9.202435
BCORL1	BCORL1	3.526384	3.194558	1.968268	1.514388	2.741852	3.672366	2.291475	3.104681	4.214457	2.541507	3.360926	3.337216	2.912088	1.560228	3.494359	5.024355	3.099863	1.843738	2.374914	2.268648	2.55616	1.652723	3.628263	2.402834	3.998709	3.377047	3.930137	2.836954	0.9482761	1.261111	1.760752	3.791235	2.813804	3.775412	8.121861	3.230521	2.801428	1.048129	2.293553	1.526036	5.020007	1.376135	3.928858	1.44477	2.862051	1.139449	3.097463	6.13023
BCR	BCR	10.10346	9.937547	3.667448	8.047547	11.25738	18.13011	16.02019	8.38775	8.12098	8.250469	6.530839	11.21261	15.06443	7.279975	7.684072	14.49757	11.52424	6.024282	7.722652	9.284427	16.37153	9.808966	17.0831	7.426193	14.04296	8.665257	13.314	7.489546	11.94724	2.932894	10.20314	8.448521	7.268807	8.374453	8.115711	9.53534	9.206437	5.159939	5.444229	8.799991	14.69518	13.84874	8.918999	9.862673	8.965306	6.545485	13.43201	13.12594
BCS1L	BCS1L	8.205591	9.074615	6.087046	6.708535	4.061639	5.575482	6.604571	6.356201	8.811886	3.850133	5.172706	5.161782	3.587254	7.76351	8.129829	4.864269	2.834304	4.133738	5.546003	4.907991	5.796811	9.004087	7.268953	5.794324	5.818269	5.741142	4.556408	8.141836	5.077397	2.550799	11.14094	5.436465	8.34826	7.240427	4.899535	5.047781	4.193662	5.250547	6.267649	6.686581	8.653712	3.25646	4.100747	8.209059	6.431287	5.157788	5.624964	4.386852
BDH1	BDH1	3.321705	1.090151	3.016771	0.7844176	1.574418	2.198606	1.203448	1.373324	4.085338	1.316681	2.456245	0.1510396	0.776967	2.718923	4.766239	0.9377181	0.5946844	1.613522	7.638988	2.660131	1.603826	2.538924	0.9987349	1.485696	2.382589	0.1758734	2.108554	2.222767	1.1655	2.750578	3.468695	2.094991	3.845619	0.9083392	0.8070024	3.080901	0.925245	1.527879	5.924364	1.279247	2.492854	2.991974	1.944488	1.413797	16.14319	1.804392	1.946867	1.348737
BDH2	BDH2	7.883113	7.144598	11.28568	11.5972	5.845096	2.845338	3.916828	6.367123	16.1676	11.44392	10.23233	8.647947	3.076475	7.817476	5.222812	6.540001	3.574202	4.492306	8.876542	6.0383	15.00932	5.373178	4.46576	6.999057	3.27638	5.710056	7.67369	10.35008	4.255426	7.993044	21.4705	7.980103	7.720112	15.48747	3.324878	6.568076	3.426342	6.212407	4.997605	14.16008	7.574113	4.992167	10.6783	7.927292	3.219772	7.990148	4.143165	9.578916
BDKRB1	BDKRB1	3.630515	0.2845764	0.1281379	0.2388442	0.4169469	0.06790135	0.5057298	0.6030887	0.17606	0.6912904	0.8659222	0.03290906	0.2558404	0.1394203	0.3213021	0.05453806	3.743963	0.2853242	0.07412464	0.7570609	0.3290325	0.1722671	0.7061751	0.1724989	1.918488	0.05960878	0.07652562	0.2901841	0.4560958	0.1634063	0.3828582	0.7437074	1.957459	0.7655264	0.1318745	0.04732925	0.5043357	0.1028496	0.1947545	0	0.1754503	0.622348	0.2862445	0.126581	5.710115	0.5620053	0.02233873	0.3380691
BDKRB2	BDKRB2	10.10801	0.9824454	3.011724	1.171809	3.381853	0.7879374	2.13495	1.330412	1.642934	3.607861	5.77792	0.1569074	4.189615	4.628237	0.858661	0.4634638	9.691126	2.54536	1.685794	2.069196	1.246199	1.141412	2.845334	2.389854	3.444227	0.7445481	1.095413	2.163048	3.741781	3.555357	3.232488	2.278267	5.892561	3.127764	1.172908	0.3983509	4.495974	1.597338	0.8818629	0.3068049	1.127718	3.795694	4.517917	0.4636569	11.33903	1.98829	0.5580473	1.117523
BDNF	BDNF	0.1493663	0.1175357	0.1126267	0.0200253	0.2002479	0.04355161	0.0778167	0.744088	0.2534518	0.06955145	0.2000519	0.01172651	0.1009313	0.2704787	0.02102874	0.455806	0.09673589	0.09372682	0.02054336	0.1443324	0.01984136	0.3319287	0.02446421	0.08510768	1.147723	0.0531011	0.09902747	0.05170075	0.05868812	0.6914417	0.09508349	0.08963432	0.09129619	0.1076765	0.05221214	0.09181983	0.03369569	0.02998513	0.1454033	0.04678071	0.7264034	0.2032816	0.1828924	0.04100428	0.01733126	0.08303453	0.04377988	0.2728888
BECN1	BECN1	10.79641	11.84179	8.986629	6.430973	10.60515	15.43957	11.04609	8.230367	14.38097	10.81301	8.383874	14.11542	12.31725	6.647824	11.9296	9.99021	10.37718	8.912169	8.124166	8.455586	8.340964	8.984941	9.611464	9.094872	10.55777	11.06644	18.56925	11.99821	8.743673	8.870853	6.896908	7.152992	14.94791	11.1717	14.74976	9.888534	9.709128	7.847931	6.153178	6.491972	10.01237	8.682914	7.444473	7.001605	10.81685	7.332333	11.96376	8.70432
BEST1	BEST1	0.2216213	1.108618	0.1820448	0.2777081	0.2659435	0.2264879	0.2555884	0.3818369	0.2392523	0.2335971	1.049176	0.5623998	0.6039036	0.09568777	0.639952	0.4379413	0.5681437	0.534236	0.06867943	0.4616743	0.1751	0.2443448	0.2090123	0.5778364	0.1032831	0.4556467	0.3097387	0.4761188	0.9860454	1.343696	0.2633626	0.699208	0.4051465	0.3131663	0.4872392	0.2241346	0.5192079	1.325457	0.3952666	0.3811396	0.4799439	0.2311097	0.253023	0.1634845	0.3154561	0.3556138	0.100039	0.306842
BEST2	BEST2	0.05183819	0	0.03561646	0.007322176	0.03779091	0	0	0.007857704	0	0.01695415	0	0.02286803	0.01904783	0	0.02733896	0	0.02111708	0.004646897	0	0.01507846	0	0	0.00511157	0.04149241	0.01223055	0	0.008396295	0.009452094	0.0132056	0	0	0	0	0.01399877	0.01527294	0.0054814	0	0.009745732	0.009666576	0	0.03483366	0.003861255	0	0	0.01013938	0.01428765	0	0.05033985
BET1	BET1	7.390543	5.554967	3.28012	6.273535	6.460495	9.81509	8.621306	5.250375	6.322542	4.646804	5.691974	8.522204	4.850825	4.498825	4.987343	3.849202	4.442803	8.939975	7.879065	8.916825	4.82399	5.573819	4.967237	5.984301	6.03203	3.172404	9.067437	4.880977	3.376329	7.193441	7.473439	4.949708	4.955989	7.574749	4.94466	3.68745	7.908693	3.754798	7.86783	4.720117	11.43999	3.146651	6.73437	3.677585	3.98827	5.223694	3.135112	12.99752
BET1L	BET1L	23.16122	39.11581	11.04921	25.62059	19.07216	18.45606	18.6201	20.80223	20.40714	22.90586	20.40228	14.07909	22.80925	21.0254	11.8757	16.26902	29.77828	25.76754	23.18489	22.40372	21.67797	12.48788	28.71835	19.91603	18.65753	21.41081	24.70936	16.90842	7.362393	6.306296	65.5464	21.59355	11.15851	19.43968	16.98468	30.13998	21.05196	17.01369	12.18713	13.87297	18.94391	20.25943	21.69803	28.57835	23.4301	23.6331	23.23126	12.90374
BEX1	BEX1	0	0.144519	0.1363442	0.6503007	0.4629386	0.04334998	0.1834495	0.02406422	11.50989	0.2336494	0.3341263	0	0.05833397	0.04944976	0.481422	0.4431447	0.1940132	0.1280801	0.02629061	0.1539259	0.1939042	0	0.01565418	0.2964978	0.4494726	0.04756974	0.2057092	0.1447352	0.04044214	0.06520174	0.07406866	0.03491192	12.8895	0.1929205	0.07795562	3.65952	0.1006191	0.08953892	0.3552467	0.3771694	0.05333905	0.1892015	0.09452373	0.110199	0.03105184	0.3062916	0.07130813	0.1761895
BFAR	BFAR	12.14604	23.10682	27.3264	48.97107	35.81952	15.55706	10.60991	12.08939	37.73814	70.84848	14.07318	21.74041	16.66848	33.59428	7.782881	20.36679	11.10406	14.16197	45.81727	12.71598	21.94567	12.52685	12.62784	19.14217	10.40129	16.31496	30.40458	22.40749	18.4833	14.874	20.3866	14.87976	11.65036	18.18792	14.67058	22.94043	22.16994	20.65438	27.79206	27.89048	11.85894	26.4232	23.83931	27.17972	8.546685	23.59707	40.68851	12.60782
BFSP1	BFSP1	0.9171792	0.9068177	1.46065	1.165111	1.022885	0.4644065	0.9433374	0.3802534	1.324565	4.018827	0.9518165	0.7924664	0.7499152	4.026124	1.065126	0.7714509	1.181255	0.9414244	1.880015	0.4782105	0.9867114	0.7472899	0.7253138	0.6466179	2.357432	0.3439885	0.7093334	0.3566246	0.3249412	0.5762654	1.567151	0.4768626	2.786226	1.699327	0.5177839	1.132968	1.491133	1.662659	0.9990073	1.088717	0.5357052	0.4750564	0.3375429	1.259261	0.4324541	0.7500089	1.900253	0.9968413
BFSP2	BFSP2	0.07572883	0.1120246	0.1593449	0.5335001	0.1328433	0.2895025	0.01531404	0.1406187	0.05629837	0.130031	0.1141048	0.05115478	0.06087023	0.05159975	0.4106193	0.1189059	0.1079726	0.2554177	0.06584082	0.4304571	0.1146564	0.1020102	0.4247048	0.2298319	0.5237333	0.03971039	0.2092868	0.1691514	0.1181614	1.333517	0.03091561	0.3934422	0.06827367	0.008947037	0.1236444	0.02101998	1.02194	0.1993214	0.2224153	0.06996766	0.4897916	0.05922829	0.09205789	0.09199221	0.2851369	1.132328	0.02976339	0.1103099
BGLAP	BGLAP	0.7739136	3.057903	1.425496	0.227935	0.630219	0.4091655	0.4528581	1.188085	0.7834463	1.790658	1.808417	0.3050864	0.1482369	0.6642058	2.142811	0.1838545	0.3568539	0.4133004	0.6108258	0.6481962	0.8212413	0.2365952	0.2955089	2.091217	0.1087799	0.3108423	0.5600823	0.9457654	0.08808909	0.04733975	0.1075552	2.43339	0.2375235	1.229503	0.1697991	1.304122	0.194812	0.1733594	0.5373479	0.2129898	1.549073	0.08585613	0.1601343	1.706881	1.781071	0.1906141	0.5436196	0.1758934
BGN	BGN	378.6844	87.45815	184.7749	364.1343	600.1111	172.4306	309.4019	601.3256	139.3257	248.6266	571.272	79.41009	266.6627	301.8154	248.276	219.6955	556.1203	206.9716	240.4947	217.2329	191.1868	233.966	225.8375	485.867	134.3624	384.6468	96.07569	319.24	42.67682	30.59001	23.76671	627.5026	377.1165	238.8546	211.6327	285.7062	590.1624	70.36029	123.8431	161.0552	374.6256	206.9324	205.6417	112.0704	199.7121	471.0923	184.1525	178.3075
BHLHB9	BHLHB9	0.7812366	1.244571	0.6618058	0.7864956	0.6614368	0.4683495	0.6606574	0.8628579	0.7638234	1.073144	0.74195	0.4907156	1.032124	0.6116786	1.809128	1.977527	0.6946503	1.020555	1.33376	1.30871	1.73059	1.269212	0.8039635	0.8223888	1.712525	0.7001493	0.4851577	0.4351183	0.3356155	3.501752	1.18585	0.792636	1.900403	0.9062158	0.9935824	0.9225859	0.9242804	0.5935077	0.8343597	0.8005452	1.148365	0.4128967	1.42577	0.5521533	0.3452055	0.5686528	0.7313283	1.437997
BHMT	BHMT	0.1781855	0.02027595	0.01339033	0.04404542	0	0.06386084	0.01801652	0.01772505	0.02207779	0.04461847	0.04474698	0.01719488	0.03580602	0.006070559	0.4419682	0.003885814	0.1619589	0.3913376	0.006454983	0.7634095	0.4165717	0.02500251	0.003843483	0.02079926	0.00919637	0	0.00946999	0.04264321	0.07943622	1.312706	0.07274262	0.08571725	0.1365473	0.4947185	0.003828	0.1112822	0.05764366	0.08060793	0	0.04115745	0.01309603	0	0.03867979	0.02705653	0.01524796	0.03222944	0.140063	0.232516
BHMT2	BHMT2	13.31981	0.1233284	1.162465	0.4749243	0.251401	6.626907	14.10663	0.2744319	1.629769	0.1903266	1.674278	0.04753991	11.2538	18.04584	6.092653	0.5242772	6.153011	16.04777	0.1713268	8.012119	0.1711134	0.2765048	0.165771	0.7475675	12.61631	0.3487451	0.2653145	0.4008555	3.83242	11.59616	16.63235	6.920065	59.67514	0.2619159	7.611683	4.790534	11.91188	6.791226	0.2009566	0.2162027	10.54363	0.1412768	7.058089	0.1994803	6.095919	1.603926	17.20323	5.358109
BICD1	BICD1	0.5283966	0.7236023	0.4769548	0.5104094	0.6624613	0.7596825	0.4483534	1.316837	0.7079078	0.6100886	2.125144	1.346025	1.286648	0.3901258	1.191781	1.55997	0.9005783	0.9278142	0.3212733	1.161664	0.6032307	4.917468	1.268646	1.655195	1.041178	2.149555	1.17402	1.648172	2.519908	6.40481	0.8317701	1.153298	1.284986	1.564473	1.348329	2.124622	0.716125	2.53303	0.8129704	0.6612483	1.518496	0.6931408	1.028155	0.3008977	0.6025427	0.8343688	0.2848779	1.221442
BICD2	BICD2	7.728786	2.867032	3.246092	3.364232	4.399177	7.884827	7.511934	8.770143	4.735607	5.290866	5.455441	4.935699	4.62286	3.297246	4.372749	9.840218	6.704749	5.96514	3.601474	7.941858	7.565974	7.488277	5.555713	7.857927	7.812305	7.942511	5.772789	7.269197	9.193548	8.747726	3.616975	7.936386	4.652978	4.743196	8.91202	4.102673	8.269206	5.264169	3.927999	3.459137	7.339028	3.128492	6.196827	2.622143	6.236535	4.541087	4.980008	6.637905
BID	BID	4.984651	6.150539	3.415341	8.257902	4.408225	8.533804	10.59521	10.66698	2.660497	5.932992	6.07404	2.708334	12.1637	5.352586	13.83811	11.45666	4.881278	3.34633	2.68739	6.703442	4.612879	6.047652	9.56439	4.85646	5.193501	7.450923	5.574137	6.114739	11.12863	4.941606	1.889201	7.110159	9.847717	10.15996	4.066064	11.757	3.415345	9.140945	14.96351	7.704233	5.187924	13.49382	4.077914	6.210405	4.272331	12.96735	4.420527	7.524075
BIK	BIK	18.27892	20.14002	5.451252	17.6261	3.357641	2.043681	5.322152	10.01395	5.686254	2.071217	15.14612	9.222354	12.69269	10.82685	25.979	4.935905	6.824705	5.75433	3.456125	5.065697	8.42354	14.51318	5.464017	1.843256	8.251807	6.943485	8.893633	7.558184	13.78614	2.068941	4.280904	2.405516	34.25648	5.907861	1.045996	6.909463	4.98682	1.163536	8.642223	9.080562	3.360864	25.36531	1.971013	9.491221	3.434535	12.93229	3.03849	0.5590734
BIN1	BIN1	6.357222	7.493973	5.095265	5.19803	6.017868	8.859538	14.98307	7.981721	9.900681	7.707698	6.866872	5.864	3.956978	5.083912	3.014555	8.032027	1.31444	6.464597	10.08394	6.980687	11.2531	8.225708	12.95524	9.929434	9.420436	9.016075	6.76694	11.42407	11.30106	1.065059	8.896449	12.41992	8.554241	3.782121	9.955782	14.1291	7.21007	6.676613	14.4334	5.951972	9.331385	6.49964	5.464997	8.927121	7.952999	10.83576	3.436622	7.041273
BIN2	BIN2	0.9968444	3.305103	1.15745	2.111383	2.337782	4.754185	1.509903	2.55616	2.969142	2.863924	6.309056	5.394488	2.538881	1.310505	1.605526	6.240336	2.7283	7.276226	1.370835	9.720686	4.592193	6.345368	2.944517	8.085867	0.97651	10.37243	3.110878	7.3222	4.574702	5.647479	0.9415771	10.38059	2.777189	4.249062	6.174365	4.354753	5.051328	11.95472	4.120507	1.869105	7.768932	2.272682	2.016255	1.179267	0.9634278	8.880907	0.9295308	2.05944
BIN3	BIN3	3.585175	6.421878	1.934712	1.317862	2.98683	1.823981	1.806254	2.738311	2.221077	2.42789	3.875559	1.983357	1.868159	2.004821	1.72575	2.10289	1.612819	1.747869	1.106196	2.278589	1.937818	4.662866	1.359988	3.665403	2.523498	2.074461	4.761325	2.460589	2.294103	1.521648	2.618105	3.413659	1.721999	2.74227	2.658557	2.7166	2.999527	1.77948	2.213848	1.534854	2.789447	5.017793	1.486736	3.366458	2.195179	2.377728	2.216851	2.281014
BIRC2	BIRC2	9.810388	10.37519	5.136267	14.83866	10.85556	14.19002	11.84905	27.60423	7.992891	15.07069	12.61246	13.63184	15.88084	5.703525	11.27302	13.77073	9.996492	16.09672	10.09448	13.36669	23.69259	19.66629	53.8263	17.03036	5.269897	14.57372	11.11565	13.76336	31.09468	36.53277	9.888068	15.10192	8.114112	16.92251	21.077	13.5949	9.642379	12.80256	39.08905	11.06541	14.12444	10.88418	17.07734	6.680802	10.37159	13.64722	8.3878	25.67919
BIRC3	BIRC3	2.874847	5.186667	1.262942	7.597228	5.263756	18.79196	6.101356	65.87288	3.78228	27.65156	13.36292	28.33281	32.32661	1.855491	4.043684	22.58477	2.58643	31.87099	2.027377	15.09294	22.00758	43.88191	25.42409	37.51145	0.8609211	25.58515	15.89559	85.21047	118.774	70.01699	5.922419	4.493691	1.988873	15.32771	29.12029	9.347013	8.865399	30.71278	59.85835	9.145983	11.98098	6.278529	18.05441	1.62106	1.070582	23.54901	5.01126	13.47533
BIRC5	BIRC5	13.30805	2.052629	1.404971	7.191156	2.693174	5.360444	19.26101	11.6356	0.9367813	9.989292	7.023651	18.65225	27.14231	2.027038	30.95023	5.165005	16.84916	11.45127	7.960699	13.55019	3.004473	26.78952	11.40514	5.103338	56.25394	16.7633	1.991632	6.05097	21.2125	2.17068	0.8051836	12.83251	29.38406	8.582964	14.28992	5.288274	5.339905	15.33714	14.61586	31.4153	17.3649	4.049259	1.220211	2.895042	9.922784	6.282688	1.243509	6.863215
BIRC7	BIRC7	0.689959	1.358959	1.010588	0.3597054	0.7361969	0.7673113	0.3653017	0.4924999	1.803026	0.9190409	2.671455	1.898163	0.3549334	0.5196973	1.366195	0.9892332	2.039002	2.133247	0.7125731	0.6385658	2.368561	3.05296	0.8485731	1.522894	0.05179581	0.2105007	0.5973733	2.545857	0.2460705	0.0360655	0	0.4634658	0.217147	0.6639824	0.7330424	1.114247	0.7235297	1.403273	1.473751	0.9040476	1.54895	4.133846	0.4008484	0.5689147	0.1030555	1.815227	0.1774942	0.7552911
[truncated: 9,021 more rows]
[truncated: 449 more columns]
