# Supplementary material for: Importance of metabolic and immune profile as a prognostic indicator in patients with diabetic clear cell renal cell carcinoma
Source: Front Oncol. 2023 Oct 20;13:1280618. doi: 10.3389/fonc.2023.1280618 (PMC10623455; doi:10.3389/fonc.2023.1280618)
Supplement: Supplementary file 7 [file DataSheet_7.zip › figure 7/corResult.txt]

immune	cor	pvalue
B cell_TIMER	-0.29537073655991	7.42770942004523e-11
Neutrophil_TIMER	0.162005911276601	0.000440017922600958
B cell memory_CIBERSORT	-0.119266237315545	0.00988943272621587
T cell CD8+_CIBERSORT	0.0990393592649415	0.0323720603738025
T cell CD4+ memory resting_CIBERSORT	-0.247525047044709	5.98383683104069e-08
T cell CD4+ memory activated_CIBERSORT	0.141416921963502	0.00218936914331347
NK cell activated_CIBERSORT	0.110344795078028	0.0170573485008239
Macrophage M0_CIBERSORT	0.271494349037051	2.46597543091628e-09
Macrophage M1_CIBERSORT	0.143841147590774	0.00183121152109279
Myeloid dendritic cell resting_CIBERSORT	-0.192760221909601	2.74302019320057e-05
Mast cell activated_CIBERSORT	-0.255006923635784	2.28860978819599e-08
Mast cell resting_CIBERSORT	0.190676174262622	3.35952629539723e-05
Neutrophil_CIBERSORT	0.0919387835601756	0.0470670203446733
B cell memory_CIBERSORT-ABS	-0.1224954568661	0.0080481845520175
B cell plasma_CIBERSORT-ABS	-0.104503657230706	0.0239158781801501
T cell CD4+ memory resting_CIBERSORT-ABS	-0.197227784047199	1.76318646379717e-05
T cell CD4+ memory activated_CIBERSORT-ABS	0.138826708172597	0.002641855725243
Macrophage M0_CIBERSORT-ABS	0.231537463820543	4.21316722193492e-07
Macrophage M1_CIBERSORT-ABS	0.100329068914889	0.0301745690330642
Myeloid dendritic cell resting_CIBERSORT-ABS	-0.188095350304432	4.30539864343853e-05
Mast cell activated_CIBERSORT-ABS	-0.25706244595481	1.7480210220027e-08
Mast cell resting_CIBERSORT-ABS	0.189142116852334	3.89484267053051e-05
Macrophage M2_QUANTISEQ	-0.261737749127625	9.38792526538865e-09
NK cell_QUANTISEQ	-0.222629786609795	1.17805271881569e-06
T cell CD4+ (non-regulatory)_QUANTISEQ	0.134075848695699	0.00369895527865247
T cell regulatory (Tregs)_QUANTISEQ	-0.221933292197172	1.27443145433667e-06
uncharacterized cell_QUANTISEQ	0.0978448503891829	0.0345278347390859
cytotoxicity score_MCPCOUNTER	0.169380363705459	0.000235869211036582
NK cell_MCPCOUNTER	0.166055848694536	0.000313439449527539
B cell_MCPCOUNTER	-0.148063336865322	0.00133288236953575
Monocyte_MCPCOUNTER	0.23593157880416	2.49799723958409e-07
Macrophage/Monocyte_MCPCOUNTER	0.23593157880416	2.49799723958409e-07
Myeloid dendritic cell_MCPCOUNTER	-0.174909478956296	0.00014526875438062
Neutrophil_MCPCOUNTER	-0.203733999681676	9.09858834280459e-06
Endothelial cell_MCPCOUNTER	-0.195683809590722	2.05646173490128e-05
Cancer associated fibroblast_MCPCOUNTER	0.183727290797184	6.50262252430303e-05
T cell CD4+ central memory_XCELL	-0.220953770079842	1.42285152499013e-06
T cell CD4+ effector memory_XCELL	-0.126476192810554	0.00620311119106372
T cell CD8+_XCELL	-0.112514618909477	0.0149877718701588
Class-switched memory B cell_XCELL	-0.157109148799782	0.000656231073334369
Common myeloid progenitor_XCELL	-0.169653834477252	0.000230362017613785
Myeloid dendritic cell_XCELL	-0.143644066685794	0.00185818800151069
Cancer associated fibroblast_XCELL	-0.177564281774591	0.000114501294635637
Granulocyte-monocyte progenitor_XCELL	-0.216327873308581	2.37775362688818e-06
Hematopoietic stem cell_XCELL	-0.297003046804477	5.77488212163219e-11
Macrophage M1_XCELL	0.20688274598271	6.55496205241722e-06
Macrophage M2_XCELL	-0.124852654838293	0.0069040828609965
Mast cell_XCELL	-0.196484451748639	1.89904051373169e-05
T cell NK_XCELL	-0.148763724472275	0.00126345611548207
Plasmacytoid dendritic cell_XCELL	0.218135108072056	1.94813318792158e-06
T cell CD4+ Th1_XCELL	0.15461410962244	0.000800952187613676
T cell CD4+ Th2_XCELL	0.361410326476798	7.42227237148978e-16
stroma score_XCELL	-0.14678023619659	0.00146924463143191
microenvironment score_XCELL	-0.107228805362602	0.0204650909926173
B cell_EPIC	-0.128528276463561	0.00540880677451546
Cancer associated fibroblast_EPIC	0.19725923099032	1.75764768409132e-05
T cell CD8+_EPIC	-0.196177137643981	1.95806103447574e-05
NK cell_EPIC	0.172582577660906	0.000178461010010405
