# Supplementary material for: Importance of metabolic and immune profile as a prognostic indicator in patients with diabetic clear cell renal cell carcinoma
Source: Front Oncol. 2023 Oct 20;13:1280618. doi: 10.3389/fonc.2023.1280618 (PMC10623455; doi:10.3389/fonc.2023.1280618)
Supplement: Supplementary file 7 [file DataSheet_7.zip › figure 7/estimateScore.gct]

#1.2
4	497
NAME	Description	TCGA.MP.A4T8.01A.11R.A24X.07	TCGA.MP.A4T6.01A.32R.A262.07	TCGA.49.4510.01A.01R.1206.07	TCGA.67.3772.01A.01R.0946.07	TCGA.69.7763.01A.11R.2170.07	TCGA.05.4410.01A.21R.1858.07	TCGA.95.7039.01A.11R.1949.07	TCGA.MP.A4TC.01A.11R.A24X.07	TCGA.62.A46S.01A.11R.A24H.07	TCGA.95.A4VK.01A.11R.A262.07	TCGA.49.AARO.01A.12R.A41B.07	TCGA.55.7994.01A.11R.2187.07	TCGA.49.6743.01A.11R.1858.07	TCGA.78.7149.01A.11R.2039.07	TCGA.44.7660.01A.11R.2066.07	TCGA.53.7626.01A.12R.2066.07	TCGA.44.8119.01A.11R.2241.07	TCGA.44.2656.01A.02R.0946.07	TCGA.78.7153.01A.11R.2039.07	TCGA.55.6987.01A.11R.1949.07	TCGA.78.7539.01A.11R.2066.07	TCGA.83.5908.01A.21R.2287.07	TCGA.95.7567.01A.11R.2066.07	TCGA.55.7574.01A.11R.2039.07	TCGA.44.7667.01A.31R.2066.07	TCGA.75.6205.01A.11R.1755.07	TCGA.69.8254.01A.11R.2287.07	TCGA.44.A47G.01A.21R.A24H.07	TCGA.44.2668.01A.01R.A278.07	TCGA.44.6775.01C.02R.A277.07	TCGA.78.7163.01A.12R.2066.07	TCGA.91.A4BC.01A.11R.A24H.07	TCGA.55.5899.01A.11R.1628.07	TCGA.J2.A4AD.01A.11R.A24H.07	TCGA.69.7974.01A.11R.2187.07	TCGA.69.7980.01A.11R.2187.07	TCGA.05.4417.01A.22R.1858.07	TCGA.75.5122.01A.01R.1755.07	TCGA.05.5425.01A.02R.1628.07	TCGA.67.3770.01A.01R.0946.07	TCGA.MP.A4T4.01A.11R.A262.07	TCGA.05.4403.01A.01R.1206.07	TCGA.97.7938.01A.11R.2170.07	TCGA.62.A46P.01A.11R.A24H.07	TCGA.NJ.A4YF.01A.12R.A262.07	TCGA.50.5055.01A.01R.1628.07	TCGA.44.6776.01A.11R.1858.07	TCGA.62.8399.01A.21R.2326.07
StromalScore	StromalScore	34.9683428558778	-988.617115523356	-172.587002296358	980.704699828692	783.395037281519	60.0046565128452	158.602860200989	1021.63644385997	-263.688706153636	-388.768255501907	759.763036741171	-262.299629150349	505.852936274061	-59.0491521415729	-628.484106563254	817.703511117826	991.105432850197	885.817682085676	-564.06135503041	703.83992318881	-88.5688205735592	367.469869905964	219.603775522891	1115.37380278674	-436.812339511434	1361.28509930534	-331.70828297692	924.377102109777	1004.45339302452	1129.75182178551	-1688.28263627629	1007.15514274727	369.148741586448	-323.223787386896	588.004280323386	307.596953418557	1424.95066323265	742.329145304748	428.62805139068	137.833002259756	858.110621405606	307.662337251152	122.538225251234	-420.339966655142	-671.110933329852	1381.2585111005	-644.66040745207	86.1125988450943
ImmuneScore	ImmuneScore	252.161338411274	1390.33745678437	722.716563193091	1719.29021764442	1098.79246558761	1976.69412960625	868.355682510731	1695.61259703022	1188.3207438245	1326.15492799458	2262.40058931981	2180.06588555956	1237.24989918922	403.760537316598	774.623100252049	2502.78073870985	1313.40755680877	2611.50583031537	572.424449943811	2935.36414372797	2061.56003260103	2363.14938937524	1270.91064502527	2445.67397249682	293.125092185402	2894.91013272846	1648.31525082373	2588.33597842383	2082.44486601298	1508.78508248839	242.773052126652	2592.76157562971	1177.09390545595	146.393890002697	2047.10700477616	1625.39988822118	2109.86255977344	3400.4941838583	2275.71139118691	1749.87902963035	2425.59343334555	1771.20295435035	900.458704444186	560.828592881387	404.209434375733	2914.94887751982	208.840218111014	698.039696756213
ESTIMATEScore	ESTIMATEScore	287.129681267152	401.720341261014	550.129560896734	2699.99491747312	1882.18750286913	2036.69878611909	1026.95854271172	2717.24904089018	924.632037670865	937.38667249267	3022.16362606099	1917.76625640921	1743.10283546328	344.711385175025	146.138993688795	3320.48424982768	2304.51298965897	3497.32351240105	8.36309491340126	3639.20406691678	1972.99121202747	2730.6192592812	1490.51442054816	3561.04777528356	-143.687247326033	4256.1952320338	1316.60696784681	3512.71308053361	3086.8982590375	2638.5369042739	-1445.50958414964	3599.91671837698	1546.2426470424	-176.829897384199	2635.11128509954	1932.99684163974	3534.8132230061	4142.82332916304	2704.33944257759	1887.7120318901	3283.70405475115	2078.8652916015	1022.99692969542	140.488626226245	-266.901498954119	4296.20738862031	-435.820189341055	784.152295601307
TumorPurity	TumorPurity	0.797814684458207	0.787561127945855	0.773950758492943	0.539195190368967	0.636171411229222	0.618510233002824	0.727769165990839	0.537060467554336	0.737987968722575	0.736723267627777	0.498779955702256	0.632133308363243	0.651789670222175	0.792690315914473	0.810120494692535	0.460359885651843	0.587149847001197	0.437163668543724	0.82181055467544	0.418339312101484	0.625831298428444	0.535403901275427	0.679454495273516	0.428731862829119	0.834321436981096	0.334475892796508	0.697961135316407	0.435130841884195	0.490521651726605	0.546770732088496	0.923839697410215	0.423570373540959	0.67342982985931	0.836993498026355	0.547191682981481	0.630399397044965	0.432207725977512	0.350112045292688	0.538658000244601	0.635545525671433	0.46514593670957	0.613634808862752	0.728167861422379	0.810606467783577	0.844155088089593	0.328935113131062	0.857186982049887	0.751745285050969
[truncated: 449 more columns]
