# Supplementary material for: Importance of metabolic and immune profile as a prognostic indicator in patients with diabetic clear cell renal cell carcinoma
Source: Front Oncol. 2023 Oct 20;13:1280618. doi: 10.3389/fonc.2023.1280618 (PMC10623455; doi:10.3389/fonc.2023.1280618)
Supplement: Supplementary file 7 [file DataSheet_7.zip › figure 7/TMEscores.txt]

ID	StromalScore	ImmuneScore	ESTIMATEScore	TumorPurity
TCGA-MP-A4T8-01A-11R-A24X-07	34.9683428558778	252.161338411274	287.129681267152	0.797814684458207
TCGA-MP-A4T6-01A-32R-A262-07	-988.617115523356	1390.33745678437	401.720341261014	0.787561127945855
TCGA-49-4510-01A-01R-1206-07	-172.587002296358	722.716563193091	550.129560896734	0.773950758492943
TCGA-67-3772-01A-01R-0946-07	980.704699828692	1719.29021764442	2699.99491747312	0.539195190368967
TCGA-69-7763-01A-11R-2170-07	783.395037281519	1098.79246558761	1882.18750286913	0.636171411229222
TCGA-05-4410-01A-21R-1858-07	60.0046565128452	1976.69412960625	2036.69878611909	0.618510233002824
TCGA-95-7039-01A-11R-1949-07	158.602860200989	868.355682510731	1026.95854271172	0.727769165990839
TCGA-MP-A4TC-01A-11R-A24X-07	1021.63644385997	1695.61259703022	2717.24904089018	0.537060467554336
TCGA-62-A46S-01A-11R-A24H-07	-263.688706153636	1188.3207438245	924.632037670865	0.737987968722575
TCGA-95-A4VK-01A-11R-A262-07	-388.768255501907	1326.15492799458	937.38667249267	0.736723267627777
TCGA-49-AARO-01A-12R-A41B-07	759.763036741171	2262.40058931981	3022.16362606099	0.498779955702256
TCGA-55-7994-01A-11R-2187-07	-262.299629150349	2180.06588555956	1917.76625640921	0.632133308363243
TCGA-49-6743-01A-11R-1858-07	505.852936274061	1237.24989918922	1743.10283546328	0.651789670222175
TCGA-78-7149-01A-11R-2039-07	-59.0491521415729	403.760537316598	344.711385175025	0.792690315914473
TCGA-44-7660-01A-11R-2066-07	-628.484106563254	774.623100252049	146.138993688795	0.810120494692535
TCGA-53-7626-01A-12R-2066-07	817.703511117826	2502.78073870985	3320.48424982768	0.460359885651843
TCGA-44-8119-01A-11R-2241-07	991.105432850197	1313.40755680877	2304.51298965897	0.587149847001197
TCGA-44-2656-01A-02R-0946-07	885.817682085676	2611.50583031537	3497.32351240105	0.437163668543724
TCGA-78-7153-01A-11R-2039-07	-564.06135503041	572.424449943811	8.36309491340126	0.82181055467544
TCGA-55-6987-01A-11R-1949-07	703.83992318881	2935.36414372797	3639.20406691678	0.418339312101484
TCGA-78-7539-01A-11R-2066-07	-88.5688205735592	2061.56003260103	1972.99121202747	0.625831298428444
TCGA-83-5908-01A-21R-2287-07	367.469869905964	2363.14938937524	2730.6192592812	0.535403901275427
TCGA-95-7567-01A-11R-2066-07	219.603775522891	1270.91064502527	1490.51442054816	0.679454495273516
TCGA-55-7574-01A-11R-2039-07	1115.37380278674	2445.67397249682	3561.04777528356	0.428731862829119
TCGA-44-7667-01A-31R-2066-07	-436.812339511434	293.125092185402	-143.687247326033	0.834321436981096
TCGA-75-6205-01A-11R-1755-07	1361.28509930534	2894.91013272846	4256.1952320338	0.334475892796508
TCGA-69-8254-01A-11R-2287-07	-331.70828297692	1648.31525082373	1316.60696784681	0.697961135316407
TCGA-44-A47G-01A-21R-A24H-07	924.377102109777	2588.33597842383	3512.71308053361	0.435130841884195
TCGA-44-2668-01A-01R-A278-07	1004.45339302452	2082.44486601298	3086.8982590375	0.490521651726605
TCGA-44-6775-01C-02R-A277-07	1129.75182178551	1508.78508248839	2638.5369042739	0.546770732088496
TCGA-78-7163-01A-12R-2066-07	-1688.28263627629	242.773052126652	-1445.50958414964	0.923839697410215
TCGA-91-A4BC-01A-11R-A24H-07	1007.15514274727	2592.76157562971	3599.91671837698	0.423570373540959
TCGA-55-5899-01A-11R-1628-07	369.148741586448	1177.09390545595	1546.2426470424	0.67342982985931
TCGA-J2-A4AD-01A-11R-A24H-07	-323.223787386896	146.393890002697	-176.829897384199	0.836993498026355
TCGA-69-7974-01A-11R-2187-07	588.004280323386	2047.10700477616	2635.11128509954	0.547191682981481
TCGA-69-7980-01A-11R-2187-07	307.596953418557	1625.39988822118	1932.99684163974	0.630399397044965
TCGA-05-4417-01A-22R-1858-07	1424.95066323265	2109.86255977344	3534.8132230061	0.432207725977512
TCGA-75-5122-01A-01R-1755-07	742.329145304748	3400.4941838583	4142.82332916304	0.350112045292688
TCGA-05-5425-01A-02R-1628-07	428.62805139068	2275.71139118691	2704.33944257759	0.538658000244601
TCGA-67-3770-01A-01R-0946-07	137.833002259756	1749.87902963035	1887.7120318901	0.635545525671433
TCGA-MP-A4T4-01A-11R-A262-07	858.110621405606	2425.59343334555	3283.70405475115	0.46514593670957
TCGA-05-4403-01A-01R-1206-07	307.662337251152	1771.20295435035	2078.8652916015	0.613634808862752
TCGA-97-7938-01A-11R-2170-07	122.538225251234	900.458704444186	1022.99692969542	0.728167861422379
TCGA-62-A46P-01A-11R-A24H-07	-420.339966655142	560.828592881387	140.488626226245	0.810606467783577
TCGA-NJ-A4YF-01A-12R-A262-07	-671.110933329852	404.209434375733	-266.901498954119	0.844155088089593
TCGA-50-5055-01A-01R-1628-07	1381.2585111005	2914.94887751982	4296.20738862031	0.328935113131062
TCGA-44-6776-01A-11R-1858-07	-644.66040745207	208.840218111014	-435.820189341055	0.857186982049887
TCGA-62-8399-01A-21R-2326-07	86.1125988450943	698.039696756213	784.152295601307	0.751745285050969
TCGA-64-5775-01A-01R-1628-07	11.7730057158497	866.51597001441	878.28897573026	0.742561362895164
TCGA-86-8672-01A-21R-2403-07	577.092538129675	1888.0199749449	2465.11251307458	0.567905710952979
TCGA-64-1677-01A-01R-0946-07	-602.313453956028	1447.0217375604	844.708283604372	0.745853835793011
TCGA-93-A4JO-01A-21R-A24X-07	481.194276408656	2404.04143944611	2885.23571585477	0.516098786711409
TCGA-NJ-A4YP-01A-11R-A262-07	851.36130618764	1206.20646588039	2057.56777206803	0.616100245142334
TCGA-05-4389-01A-01R-1206-07	-143.895429851251	1989.17665887902	1845.28122902777	0.640341848253971
TCGA-97-8171-01A-11R-2287-07	-1065.89552848553	27.2226595126476	-1038.67286897288	0.899347224777236
TCGA-05-4425-01A-01R-1755-07	614.161034734201	2043.76110573007	2657.92214046427	0.54438601143345
TCGA-44-6147-01B-06R-A277-07	1279.02949854641	1671.49419956899	2950.5236981154	0.507866650179997
TCGA-91-6835-01A-11R-1858-07	989.613375075114	2836.94008966877	3826.55346474389	0.393205627537125
TCGA-55-1592-01A-01R-0946-07	94.4627009910873	1197.08269926677	1291.54540025786	0.700590888687897
TCGA-69-7760-01A-11R-2170-07	-531.712434560639	30.1606435868101	-501.551790973829	0.862116104018213
TCGA-64-5778-01A-01R-1628-07	-245.392169441104	2307.82675254083	2062.43458309973	0.615537384903492
TCGA-55-8620-01A-11R-2403-07	-882.976863812307	1065.73693117482	182.760067362514	0.806957317496869
TCGA-53-7813-01A-11R-2170-07	-833.328649760165	913.53365731475	80.2050075545857	0.81575652340769
TCGA-55-6982-01A-11R-1949-07	977.890588320849	1569.33046796582	2547.22105628667	0.557944300236757
TCGA-55-A491-01A-11R-A24H-07	259.846655002393	1637.7254920458	1897.57214704819	0.634427414022551
TCGA-55-8094-01A-11R-2241-07	-1747.49348507755	-534.570134692773	-2282.06361977032	0.963769100079664
TCGA-62-A46R-01A-11R-A24H-07	112.011496503781	1758.97038130452	1870.9818778083	0.6374396348368
TCGA-78-7542-01A-21R-2066-07	-1209.13271546584	857.848814403363	-351.283901062473	0.85073047780038
TCGA-86-8073-01A-11R-2241-07	460.081454297981	1079.95409451585	1540.03554881383	0.67410310415382
TCGA-49-AAR9-01A-21R-A41B-07	-832.548709344551	2.67040496207212	-829.878304382479	0.885526306484751
TCGA-91-6848-01A-11R-1949-07	1060.11268032838	2074.04298280945	3134.15566313783	0.484464935897665
TCGA-05-4424-01A-22R-1858-07	664.483924283751	1629.97823156363	2294.46215584738	0.588343467925327
TCGA-55-7227-01A-11R-2039-07	869.376009066571	2040.46486840079	2909.84087746736	0.513001856418474
TCGA-55-A48Z-01A-12R-A24X-07	663.87172618598	1370.53220717934	2034.40393336532	0.618774892902679
TCGA-MN-A4N4-01A-12R-A24X-07	663.472705155626	1019.15837890359	1682.63108405921	0.65849587850197
TCGA-49-6744-01A-11R-1858-07	1212.69926845584	2413.79065202783	3626.48992048367	0.420033715937744
TCGA-73-4676-01A-01R-1755-07	0.554663050074203	1010.45530786808	1011.00997091815	0.729372724719494
TCGA-38-4630-01A-01R-1206-07	-305.482616426727	222.280087145465	-83.202529281262	0.82939411861133
TCGA-75-6207-01A-11R-1755-07	-475.50218146836	717.580435810158	242.078254341798	0.801784222503767
TCGA-86-A4P7-01A-11R-A24X-07	648.815476454877	2060.70124536154	2709.51672181642	0.53801755600419
TCGA-05-4405-01A-21R-1858-07	951.10792482551	1284.0201520368	2235.12807686231	0.59536370698202
TCGA-75-7027-01A-11R-1949-07	415.715664258513	470.773025064694	886.488689323207	0.741754665067235
TCGA-97-7553-01A-21R-2039-07	954.001557235569	2825.30664670889	3779.30820394446	0.399572562201385
TCGA-49-6761-01A-31R-1949-07	-7.6441325910145	1636.12596749753	1628.48183490652	0.664456917034073
TCGA-05-4382-01A-01R-1206-07	1297.03111989489	2058.25044884372	3355.28156873861	0.455819502565683
TCGA-NJ-A4YG-01A-22R-A262-07	303.095044989576	1558.68884101907	1861.78388600864	0.638479351046137
TCGA-78-8662-01A-11R-2403-07	-799.735713763891	-11.5715428102081	-811.307256574099	0.884256540862481
TCGA-44-7672-01A-11R-2066-07	1142.89287850693	2497.63771273649	3640.53059124342	0.418162443251021
TCGA-50-5939-01A-11R-1628-07	597.629514941364	1797.15505780853	2394.78457274989	0.576372362751758
TCGA-97-8552-01A-11R-2403-07	151.889380298009	1915.25860004336	2067.14798034137	0.614991967948625
TCGA-55-7726-01A-11R-2170-07	1094.40498613205	1086.03848123124	2180.44346736329	0.601793854221786
TCGA-L9-A5IP-01A-21R-A39D-07	-590.087149530064	999.292111068829	409.204961538765	0.786883621150807
TCGA-55-7995-01A-11R-2187-07	73.8625239168114	2429.55694595276	2503.41946986958	0.563268487934434
TCGA-91-6847-01A-11R-1949-07	-1754.86020987694	-499.628697596352	-2254.4889074733	0.962681546895493
TCGA-64-1681-01A-11R-2066-07	325.511547723086	1473.4798654935	1798.99141321659	0.645546050429081
TCGA-73-4659-01A-01R-1206-07	561.99450961196	1172.08235186087	1734.07686147283	0.65279390800638
TCGA-86-A4P8-01A-11R-A24X-07	1077.47832731336	2946.1966975774	4023.67502489076	0.366440299211832
TCGA-50-5045-01A-01R-1628-07	1516.62697285214	2677.31642057424	4193.94339342639	0.343073355744404
TCGA-44-5643-01A-01R-1628-07	-1009.06562639606	1061.07276385121	52.0071374551501	0.818143576986061
TCGA-97-A4M7-01A-11R-A24X-07	497.998846515749	2218.15168388446	2716.15053040021	0.537196480817652
TCGA-86-8056-01A-11R-2241-07	94.5627141715714	1363.10501079849	1457.66772497006	0.682984213780968
TCGA-50-5066-01A-01R-1628-07	1084.95447253756	2488.52510669382	3573.47957923138	0.427082527269806
TCGA-L4-A4E5-01A-11R-A24X-07	-562.430001945423	518.772298496059	-43.6577034493636	0.826137275037163
TCGA-67-3773-01A-01R-0946-07	667.953299983109	2058.80653176412	2726.75983174723	0.535882295263475
TCGA-78-7146-01A-11R-2039-07	-553.719081946601	740.512678514555	186.793596567954	0.806607490627119
TCGA-86-8671-01A-11R-2403-07	1466.22811363912	3190.08283783585	4656.31095147497	0.278581372993195
TCGA-62-A472-01A-11R-A24H-07	-466.211066403878	1468.7660247874	1002.55495838352	0.730221218262501
TCGA-78-7152-01A-11R-2039-07	-35.7852910277605	1526.87903397909	1491.09374295133	0.679392099075819
TCGA-44-7659-01A-11R-2066-07	-425.960827659557	1125.24168481112	699.280857151558	0.759902302652885
TCGA-05-5715-01A-01R-1628-07	626.618588398346	1373.4858254098	2000.10441380814	0.622722190784042
TCGA-55-A48Y-01A-11R-A24H-07	644.441642623332	1019.30172511168	1663.74336773501	0.660579883286935
TCGA-44-2655-01A-01R-0946-07	-116.919992187181	1429.40106072627	1312.48106853909	0.698394723491118
TCGA-78-7220-01A-11R-2039-07	-677.057145056293	75.9178850113297	-601.139260044963	0.869430970057375
TCGA-91-6836-01A-21R-1858-07	-823.790282680464	547.248924871331	-276.541357809133	0.844912833300567
TCGA-05-4420-01A-01R-1206-07	-195.449894467968	411.326358585624	215.876464117656	0.804076779682776
TCGA-38-6178-01A-11R-1755-07	434.850843445173	921.969352716301	1356.82019616147	0.693721769375024
TCGA-78-8640-01A-11R-2403-07	-693.445009408809	1123.64442357133	430.199414162517	0.784978140151849
TCGA-67-3774-01A-01R-0946-07	227.703009769695	1713.40317920945	1941.10618897915	0.629474910201324
TCGA-86-7701-01A-11R-2170-07	657.289492441714	2085.66755886903	2742.95705131074	0.533873422649751
TCGA-55-A48X-01A-11R-A24H-07	237.029432807354	2037.52484922872	2274.55428203607	0.590703912273949
TCGA-55-8614-01A-11R-2403-07	148.734846935333	823.56747902437	972.302325959703	0.733247966652474
TCGA-44-A4SS-01A-11R-A24X-07	594.637019369993	2131.36807340757	2726.00509277756	0.535975828567486
TCGA-MP-A4SV-01A-11R-A24X-07	114.160590762629	1716.41399424572	1830.57458500835	0.641998480595566
TCGA-O1-A52J-01A-11R-A262-07	-135.184916940697	1741.25016177661	1606.06524483592	0.666912390083025
TCGA-44-6145-01A-11R-1755-07	828.606912422963	2358.8938109827	3187.50072340567	0.477600004235629
TCGA-64-1678-01A-01R-0946-07	-829.516323849268	7.79042043124371	-821.725903418024	0.884969708892498
TCGA-49-4505-01A-01R-1206-07	629.633221178739	2106.37898540192	2736.01220658066	0.534735132600456
TCGA-44-7671-01A-11R-2066-07	189.765349537028	275.81259459871	465.577944135739	0.781750286540338
TCGA-44-2665-01A-01R-0946-07	1550.31514357929	1763.83222773029	3314.14737130958	0.461185437506343
TCGA-49-AARR-01A-11R-A41B-07	588.831883419986	1892.93046260622	2481.7623460262	0.565892374137169
TCGA-55-8097-01A-11R-2241-07	120.09973282345	1224.06073601169	1344.16046883514	0.69505899933351
TCGA-55-7573-01A-11R-2039-07	291.577717706468	1819.33722262289	2110.91494032936	0.609913392780291
TCGA-97-A4M6-01A-11R-A24X-07	467.094066534255	2220.6724663524	2687.76653288666	0.540706022881661
TCGA-78-7537-01A-11R-2066-07	123.121037274242	804.059447594643	927.180484868885	0.737735481042066
TCGA-75-6214-01A-41R-1949-07	-944.326035878	337.840297123164	-606.485738754836	0.86981843671567
TCGA-86-8358-01A-11R-2326-07	-482.301505884209	414.050621543582	-68.2508843406275	0.828166006661315
TCGA-78-7167-01A-11R-2066-07	-601.452728341564	77.3950568949895	-524.057671446575	0.863785367369843
TCGA-75-5125-01A-01R-1755-07	401.292135252011	2010.24626436796	2411.53839961997	0.574360939986645
TCGA-05-5429-01A-01R-1628-07	-203.422631862732	571.962029040223	368.539397177491	0.790553202558613
TCGA-44-5645-01A-01R-A278-07	258.228197182204	1854.37187081886	2112.60006800107	0.609717351442863
TCGA-55-6978-01A-11R-1949-07	1499.82558964506	2580.29297983456	4080.11856947962	0.358718862189554
TCGA-86-8674-01A-21R-2403-07	-886.982963686427	-123.853663499836	-1010.83662718626	0.897553163002952
TCGA-78-7156-01A-11R-2039-07	-662.806923227716	274.158005660594	-388.648917567122	0.85360046442143
TCGA-62-8402-01A-11R-2326-07	-620.628409765734	1838.62304087987	1217.99463111414	0.708253821475723
TCGA-71-6725-01A-11R-1858-07	-757.806981350036	556.473083620185	-201.333897729851	0.838956350879872
TCGA-44-5644-01A-21R-2039-07	-1075.6426731068	-113.621541987804	-1189.2642150946	0.908791831149202
TCGA-97-A4M0-01A-11R-A24X-07	-219.651655353918	2052.07112883146	1832.41947347755	0.64179082678943
TCGA-50-7109-01A-11R-2039-07	213.672029679418	1322.08574881156	1535.75777849098	0.674566781551812
TCGA-44-A4SU-01A-11R-A24X-07	-81.9804134991619	1129.52106870775	1047.54065520859	0.725693831242435
TCGA-78-7145-01A-11R-2039-07	176.788932676125	921.031934685486	1097.82086736161	0.720596161321444
TCGA-44-7670-01A-11R-2066-07	-985.707870755384	260.946367145195	-724.76150361019	0.878252600767305
TCGA-05-4396-01A-21R-1858-07	-546.65889159356	289.975514499941	-256.683377093619	0.843350042938959
TCGA-64-1676-01A-01R-0946-07	755.429931610599	2049.80248706724	2805.23241867784	0.526121665094731
TCGA-95-8494-01A-11R-2326-07	-340.867698879209	1340.78330742347	999.915608544264	0.730485857032522
TCGA-86-7953-01A-11R-2187-07	195.138544075681	1828.99348955681	2024.1320336325	0.619958665678356
TCGA-78-7150-01A-21R-2039-07	81.6392150350389	122.778315916072	204.417530951111	0.805075656449134
TCGA-78-7148-01A-11R-2039-07	-325.052462904646	960.279932418948	635.227469514302	0.765980465960102
TCGA-44-3917-01A-01R-A278-07	389.161986245186	1353.6653022906	1742.82728853579	0.651820344755138
TCGA-55-A4DF-01A-11R-A24H-07	-320.220605278014	1774.1558062452	1453.93520096719	0.68338430915594
TCGA-50-5068-01A-01R-1628-07	767.949294527887	2460.56568611693	3228.51498064481	0.472301978359758
TCGA-49-4514-01A-21R-1858-07	-570.053774415165	1309.95568804484	739.901913629677	0.75601283962642
TCGA-35-4122-01A-01R-1107-07	907.953604588714	2530.12083841594	3438.07444300465	0.444969030129141
TCGA-86-8281-01A-11R-2287-07	-178.78568791912	727.195212192988	548.409524273868	0.774110616620037
TCGA-50-5066-02A-11R-2090-07	39.5386168197013	970.317859719578	1009.85647653928	0.729488548597229
TCGA-97-8177-01A-11R-2287-07	1084.39854850285	2130.21451953302	3214.61306803587	0.474099688498358
TCGA-91-6829-01A-21R-1858-07	1171.42161995258	782.284823987128	1953.7064439397	0.628036678970703
TCGA-44-4112-01A-01R-1107-07	741.206592219217	1206.54106501773	1947.74765723694	0.628717100986983
TCGA-53-7624-01A-11R-2066-07	-847.904882111243	640.03468195705	-207.870200154194	0.839478097942414
TCGA-55-8208-01A-11R-2241-07	1305.01865560199	2876.63287406513	4181.65152966712	0.344767593749499
TCGA-50-8460-01A-11R-2326-07	334.542062794314	1975.25632131584	2309.79838411016	0.586521649116098
TCGA-55-6543-01A-11R-1755-07	201.920870443321	1460.50447922601	1662.42534966933	0.66072511946293
TCGA-J2-A4AG-01A-11R-A24H-07	517.503389149491	1949.22669522004	2466.73008436953	0.567710259019479
TCGA-93-7348-01A-21R-2039-07	588.021528965791	1303.05038579981	1891.0719147656	0.635164673032953
TCGA-49-4501-01A-01R-1206-07	578.434683060782	1735.62358023736	2314.05826329815	0.58601508234648
TCGA-49-AAR4-01A-12R-A41B-07	116.465847090366	2363.26969640204	2479.7355434924	0.566137640780247
TCGA-55-6642-01A-11R-1858-07	1385.23682913224	1579.25753249912	2964.49436163137	0.506099010310542
TCGA-05-5423-01A-01R-1628-07	336.247797427713	2221.78550900984	2558.03330643755	0.556626487366076
TCGA-05-4432-01A-01R-1206-07	-11.3381207960838	1448.20204629126	1436.86392549518	0.685211590643527
TCGA-55-8512-01A-11R-2403-07	-437.793680890101	806.966443630883	369.172762740782	0.790496264491439
TCGA-05-4398-01A-01R-1206-07	518.485342708077	1965.13350344522	2483.61884615329	0.565667672109932
TCGA-05-4433-01A-22R-1858-07	-131.413749103429	1985.30387932136	1853.89013021793	0.639370711954648
TCGA-62-8394-01A-11R-2326-07	-274.706225465581	957.439201660554	682.732976194973	0.761479023936797
TCGA-55-7911-01A-11R-2170-07	-77.0505709816548	2132.29047748547	2055.23990650382	0.616369358123792
TCGA-50-5942-01A-21R-1755-07	151.640037891942	1050.06169580445	1201.70173369639	0.70994016908455
TCGA-44-7662-01A-11R-2066-07	1256.50518205803	1607.66585477027	2864.1710368283	0.518744746496427
TCGA-55-A490-01A-11R-A466-07	338.847530955665	1159.02092489045	1497.86845584612	0.678662060826782
TCGA-97-8175-01A-11R-2287-07	-107.722076891323	1648.91216670957	1541.19008981825	0.673977915233679
TCGA-99-7458-01A-11R-2039-07	894.142180104191	2111.89975071394	3006.04193081813	0.500829651306732
TCGA-55-8507-01A-11R-2403-07	-176.126009905713	799.142105045488	623.016095139775	0.767131560590188
TCGA-38-4629-01A-02R-1206-07	1051.91960996575	2266.32271812734	3318.24232809309	0.460652002883895
TCGA-86-7954-01A-11R-2187-07	499.265521434176	2203.27606999263	2702.5415914268	0.5388803268163
TCGA-97-A4M3-01A-11R-A24X-07	70.415576761939	415.306074195155	485.721650957094	0.779902997166451
TCGA-55-6984-01A-11R-1949-07	-750.038505536837	918.378984484476	168.340478947639	0.808205610271002
TCGA-55-8205-01A-11R-2241-07	772.533025141549	2652.70127797997	3425.23430312152	0.446656149098317
TCGA-55-7816-01A-11R-2170-07	1600.13057219483	2147.81238186272	3747.94295405755	0.403788856668119
TCGA-99-AA5R-01A-11R-A39D-07	1044.1862089916	2765.10549106488	3809.29170005649	0.395534091291372
TCGA-55-7727-01A-11R-2170-07	-217.898497084398	1556.56448183576	1338.66598475136	0.695638627633936
TCGA-86-A456-01A-11R-A24H-07	347.319056658956	1746.71127894542	2094.03033560438	0.611875621176482
TCGA-69-7765-01A-11R-2170-07	1188.94269997712	1640.73058487591	2829.67328485303	0.523067327005801
TCGA-64-5774-01A-01R-1628-07	-552.972088978182	72.0294810853575	-480.942607892825	0.860579265507286
TCGA-05-4427-01A-21R-1858-07	215.074354255163	1328.99091857733	1544.06527283249	0.673666069941476
TCGA-50-6591-01A-11R-1755-07	-979.00508708169	-934.823580693552	-1913.82866777524	0.947950663724046
TCGA-05-4397-01A-01R-1206-07	-506.092282861102	945.705014388884	439.612731527782	0.784121354725839
TCGA-93-7347-01A-11R-2187-07	1018.00006053651	2587.61029328008	3605.6103538166	0.422813141799046
TCGA-05-4395-01A-01R-1206-07	-415.913116051106	1301.73054024767	885.817424196566	0.741820745349635
TCGA-44-8117-01A-11R-2241-07	283.758010848156	810.818113053837	1094.57612390199	0.720926318118792
TCGA-86-8280-01A-11R-2287-07	806.742744205771	2148.30470583829	2955.04745004407	0.507294515393532
TCGA-44-6147-01A-11R-A278-07	715.332016926551	1255.93669092939	1971.26870785594	0.626028485948816
TCGA-MP-A4SY-01A-21R-A24X-07	613.771528105697	928.924619200833	1542.69614730653	0.673814581665817
TCGA-86-7955-01A-11R-2187-07	-1655.17087388043	-496.395138590396	-2151.56601247083	0.958483090188123
TCGA-L9-A8F4-01A-11R-A39D-07	160.04745052244	2049.617654672	2209.66510519444	0.598362595000915
TCGA-49-4507-01A-01R-1206-07	-146.840463700329	1952.34917591044	1805.50871221011	0.644815130500329
TCGA-55-7725-01A-11R-2170-07	-121.114710311651	2057.52223980567	1936.40752949402	0.630010678456984
TCGA-55-8511-01A-11R-2403-07	691.904022908712	1892.03633142578	2583.94035433449	0.553463200092063
TCGA-55-A494-01A-11R-A24X-07	-1212.88607913368	-661.581684222521	-1874.4677633562	0.946095124721969
TCGA-L9-A50W-01A-12R-A39D-07	-269.545877219678	1219.0476054948	949.501728275126	0.73551959328284
TCGA-44-3919-01A-02R-1107-07	602.9826344776	2152.15667650794	2755.13931098554	0.532360519413266
TCGA-55-1594-01A-01R-0946-07	-400.477200695305	986.981027303124	586.503826607819	0.770558640508859
TCGA-55-8514-01A-11R-2403-07	-300.16372022604	1106.23072742094	806.067007194905	0.749620052130085
TCGA-91-6849-01A-11R-1949-07	159.382418643482	1767.26057718837	1926.64299583185	0.631123128057665
TCGA-44-6775-01A-11R-A278-07	1433.74073543528	1715.87054452937	3149.61127996465	0.482479003228844
TCGA-44-3918-01A-01R-A278-07	1381.36411024749	2206.93108933883	3588.29519958632	0.425115072266257
TCGA-44-3917-01B-02R-A277-07	49.2137405989465	1018.80015555229	1068.01389615124	0.723622902716352
TCGA-62-8395-01A-11R-2326-07	416.853846816708	728.277388660375	1145.13123547708	0.715763741369883
TCGA-44-2662-01A-01R-0946-07	889.5920398898	2082.14031416861	2971.73235405841	0.505182384994895
TCGA-L9-A743-01A-43R-A39D-07	748.787706241648	2467.39609859964	3216.18380484129	0.473896669232742
TCGA-97-A4M5-01A-11R-A24X-07	630.765734478292	1702.24990735925	2333.01564183754	0.583757975278492
TCGA-50-5049-01A-01R-1628-07	1723.16679608289	3058.86801072545	4782.03480680834	0.260810714400119
TCGA-62-A46Y-01A-11R-A24H-07	-117.202556990708	2012.86185001401	1895.6592930233	0.634644430716939
TCGA-05-5428-01A-01R-1628-07	366.594236002698	1303.52461771521	1670.11885371791	0.659877001298031
TCGA-44-6147-01A-11R-1755-07	709.356774872521	1599.43881345947	2308.79558833199	0.586640863998178
TCGA-49-AARE-01A-11R-A41B-07	-65.1290742716046	1095.61359364082	1030.48451936921	0.727414105855909
TCGA-78-7159-01A-11R-2039-07	65.6710688002021	768.085873701817	833.756942502019	0.746923662757767
TCGA-55-7281-01A-11R-2039-07	794.674928107485	2059.80978290877	2854.48471101626	0.519959794453968
TCGA-67-6217-01A-11R-1755-07	216.558132637098	1810.02415383679	2026.58228647388	0.619676417129486
TCGA-MN-A4N5-01A-11R-A24X-07	-496.768009485471	1463.01540251658	966.247393031113	0.733852022456256
TCGA-55-7724-01A-11R-2170-07	813.168767659453	2006.03235877776	2819.20112643721	0.524376843435745
TCGA-MN-A4N1-01A-11R-A24X-07	-540.249135743551	251.828092479142	-288.421043264409	0.845844313836877
TCGA-69-A59K-01A-11R-A262-07	-206.499154786538	1333.15637574604	1126.6572209595	0.7176548522935
TCGA-44-6775-01A-11R-1858-07	1469.41194095019	1901.06582191418	3370.47776286437	0.453832952809255
TCGA-99-8028-01A-11R-2241-07	1401.30498631971	3028.2232023915	4429.52818871121	0.3103923777179
TCGA-49-4506-01A-01R-1206-07	-121.605796612737	1813.19585276364	1691.5900561509	0.657505605909178
TCGA-44-2668-01A-01R-0946-07	1094.27216111823	2286.30991063994	3380.58207175817	0.452510798350594
TCGA-91-8497-01A-11R-2403-07	600.590033779529	2112.89365733712	2713.48369111665	0.537526620283135
TCGA-73-4670-01A-01R-1206-07	145.363420497985	689.136293165204	834.499713663189	0.746851163076326
TCGA-44-3396-01A-01R-1206-07	1248.88178005067	2343.4770806582	3592.35886070888	0.424575082593898
TCGA-38-4627-01A-01R-1206-07	2089.69288418663	1947.47288181693	4037.16576600356	0.364597043086642
TCGA-55-A57B-01A-12R-A39D-07	392.909923362173	1482.18594199533	1875.0958653575	0.636974224560693
TCGA-55-8616-01A-11R-2403-07	-192.038110597045	857.069429352204	665.031318755159	0.763160705834241
TCGA-55-8089-01A-11R-2241-07	650.927078773537	2886.73437169827	3537.66145047181	0.43183066841993
TCGA-44-2668-01B-02R-A277-07	890.206406381513	2475.71852218064	3365.92492856216	0.45442836762035
TCGA-NJ-A7XG-01A-12R-A39D-07	-1546.90697915625	134.144538767184	-1412.76244038906	0.92198904773488
TCGA-49-AAQV-01A-11R-A39D-07	-474.063281948757	1457.63125535182	983.567973403061	0.732122535399925
TCGA-55-8091-01A-11R-2241-07	1093.62135349749	1902.7301651529	2996.35151865039	0.502060331376005
TCGA-44-6777-01A-11R-1858-07	1990.53592051272	2624.57383538037	4615.1097558931	0.284384681620876
TCGA-55-8092-01A-11R-2241-07	280.624493273966	2018.4517752603	2299.07626853427	0.587795662141211
TCGA-73-4675-01A-01R-1206-07	334.810857581359	902.241097952236	1237.05195553359	0.706276210420752
TCGA-73-4666-01A-01R-1206-07	106.041500529253	2258.29663942675	2364.33813995601	0.580018753701997
TCGA-55-A4DG-01A-11R-A24H-07	-368.324276502732	1412.87386097074	1044.54958446801	0.725995838580753
TCGA-MP-A4TF-01A-11R-A262-07	-1087.60729768075	750.178605426849	-337.428692253898	0.849659757835875
TCGA-44-2656-01B-06R-A277-07	1003.54693292988	2063.71027640544	3067.25720933532	0.493032007622014
TCGA-55-6980-01A-11R-1949-07	861.221267506236	2054.67787510108	2915.89914260731	0.51223830422321
TCGA-50-8457-01A-11R-2326-07	802.341990958055	2216.69109746001	3019.03308841806	0.499178187906525
TCGA-35-5375-01A-01R-1628-07	97.1208657140344	1567.54501966613	1664.66588538016	0.660478213722073
TCGA-50-5931-01A-11R-1755-07	-483.755147526281	-222.073121136027	-705.828268662307	0.876920215557817
TCGA-55-6971-01A-11R-1949-07	695.549480521619	2663.29513427384	3358.84461479546	0.455353920155964
TCGA-64-1679-01A-21R-2066-07	1167.95480033039	1332.0103987526	2499.96519908299	0.563687375130071
TCGA-95-7948-01A-11R-2187-07	-397.417934817425	629.072810507412	231.654875689987	0.802697651097933
TCGA-64-5815-01A-01R-1628-07	1550.9919195492	1905.2068293938	3456.198748943	0.442584913831078
TCGA-05-4426-01A-01R-1206-07	-318.526135199332	1221.69090471796	903.164769518627	0.740110738186304
TCGA-78-7158-01A-11R-2039-07	-613.41118625048	539.163153025235	-74.2480332252447	0.828659085452636
TCGA-91-6840-01A-11R-1949-07	-193.439852775133	1232.14172476438	1038.70187198924	0.726585875690836
TCGA-55-8299-01A-11R-2287-07	1375.39137189127	2530.22551066244	3905.61688255371	0.382508618355716
TCGA-49-6767-01A-11R-1858-07	-226.577926492244	1594.40905012678	1367.83112363453	0.69255675183489
TCGA-80-5607-01A-31R-1949-07	-79.0979240375113	1724.3102167852	1645.21229274769	0.662619602815013
TCGA-L9-A444-01A-21R-A24H-07	686.045646952271	2690.09200275355	3376.13764970582	0.453092476261348
TCGA-78-7155-01A-11R-2039-07	-1135.48598438975	-171.653333709857	-1307.13931809961	0.915874983175201
TCGA-75-5126-01A-01R-1755-07	788.986566647523	2506.01855685807	3295.00512350559	0.46367681295098
TCGA-86-8055-01A-11R-2241-07	1318.56810405685	1462.0471150248	2780.61521908165	0.529191193975759
TCGA-99-8025-01A-11R-2241-07	145.963333784282	678.927233238841	824.890567023123	0.747788397442187
TCGA-78-7633-01A-11R-2066-07	-441.032886241508	122.691888181019	-318.340998060488	0.848178920402839
TCGA-49-6745-01A-11R-1858-07	805.498286085905	2027.28776933606	2832.78605542197	0.522677844630622
TCGA-97-A4LX-01A-11R-A24X-07	1178.9783277557	2734.54380454251	3913.52213229821	0.381436208214947
TCGA-78-7147-01A-11R-2039-07	-805.419939322344	988.165042839743	182.745103517399	0.806958614780411
TCGA-55-A493-01A-11R-A24H-07	218.659351340731	2182.32301009348	2400.98236143421	0.575628677268169
TCGA-86-7711-01A-11R-2066-07	698.139525811634	1662.71704170229	2360.85656751392	0.580434984488944
TCGA-35-3615-01A-01R-0946-07	-121.365889054525	964.39543603777	843.029546983245	0.746017955260031
TCGA-50-5946-01A-11R-1755-07	-981.121321704918	-106.988943328046	-1088.11026503296	0.902496460303001
TCGA-44-3918-01B-02R-A277-07	1080.09502252436	2005.8640330802	3085.95905560456	0.490641785900331
TCGA-55-7910-01A-11R-2170-07	-401.914363013264	532.857635903839	130.943272890575	0.811426171376391
TCGA-55-8506-01A-11R-2403-07	86.4299032633576	1277.00446368628	1363.43436694964	0.693022170363875
TCGA-78-7540-01A-11R-2066-07	-681.186632700119	937.445517573952	256.258884873833	0.800538522490015
TCGA-86-7713-01A-11R-2066-07	-954.398715577951	-42.5072854989303	-996.906001076881	0.896649698059423
TCGA-50-5051-01A-21R-1858-07	-582.277165569763	318.749006040458	-263.528159529305	0.843889526002779
TCGA-55-8204-01A-11R-2241-07	62.6011483823265	1367.70035403846	1430.30150242078	0.685912877416738
TCGA-97-7554-01A-11R-2039-07	1127.56345949891	1379.50577589571	2507.06923539461	0.562825736445844
TCGA-05-4434-01A-01R-1206-07	742.243303088888	2330.01690508601	3072.2602081749	0.492392954015055
TCGA-86-8585-01A-11R-2403-07	38.4784122279296	2137.47736002263	2175.95577225056	0.602319828542251
TCGA-64-5781-01A-01R-1628-07	302.881211380287	1797.53312252086	2100.41433390114	0.611134152091061
TCGA-MP-A4T7-01A-11R-A24X-07	-505.551631567018	1286.82676897363	781.275137406617	0.752023727304879
TCGA-73-A9RS-01A-11R-A41B-07	-930.648971801825	435.463218376623	-495.185753425202	0.861642226480598
TCGA-05-4415-01A-22R-1858-07	-921.906366398595	596.115736334034	-325.79063006456	0.848757661244621
TCGA-93-8067-01A-11R-2287-07	-506.17755597704	615.453318287563	109.275762310523	0.81328094595144
TCGA-95-7947-01A-11R-2187-07	-682.845862189912	1197.68800779672	514.842145606812	0.777220437134261
TCGA-97-7937-01A-11R-2170-07	-163.802499225243	399.942447140622	236.139947915379	0.802304842402091
TCGA-78-8660-01A-11R-2403-07	57.6729456814119	2162.77799416505	2220.45093984646	0.597093317104706
TCGA-99-8032-01A-11R-2241-07	587.757548408921	950.353738145259	1538.11128655418	0.674311712281785
TCGA-50-5072-01A-21R-1858-07	30.8232863493743	652.717823100227	683.541109449602	0.761402127361033
TCGA-05-4402-01A-01R-1206-07	407.437647549394	1387.85632605141	1795.2939736008	0.645960458405366
TCGA-55-6970-01A-11R-1949-07	111.900110214245	1693.61514138729	1805.51525160154	0.644814396806238
TCGA-86-8669-01A-11R-2403-07	-231.202689268289	1342.82794942227	1111.62526015398	0.719189720494802
TCGA-69-7764-01A-11R-2170-07	-250.163208390169	876.931724681966	626.768516291798	0.766778104020684
TCGA-38-4625-01A-01R-1206-07	79.2901047074023	1550.46733981011	1629.75744451751	0.664316972451587
TCGA-55-7283-01A-11R-2039-07	-110.085009342474	1346.23723064409	1236.15222130161	0.706369701806389
TCGA-73-4668-01A-01R-1206-07	141.405668439062	669.032940736368	810.43860917543	0.749195176564032
TCGA-44-2666-01A-01R-A278-07	-496.514552934618	380.341588279637	-116.172964654981	0.832088148110646
TCGA-55-7907-01A-11R-2170-07	369.036416506407	1672.17260943741	2041.20902594381	0.617989873299955
TCGA-55-6975-01A-11R-1949-07	947.160386203936	842.047086671067	1789.207472875	0.646642217191232
TCGA-50-6594-01A-11R-1755-07	-129.582296604059	884.01638549342	754.434088889361	0.754614849704018
TCGA-44-6774-01A-21R-1858-07	1930.31659012403	1505.06354062784	3435.38013075187	0.445323178180062
TCGA-55-8203-01A-11R-2241-07	118.765130189441	1562.33194123202	1681.09707142147	0.658665325179705
TCGA-49-AAR0-01A-21R-A39D-07	50.1575229422428	1793.32100429596	1843.4785272382	0.640545074526437
TCGA-50-5933-01A-11R-1755-07	1489.41130766086	1857.23443223495	3346.64573989582	0.456947426752995
TCGA-L9-A7SV-01A-11R-A39D-07	-919.331273654223	206.82518489452	-712.506088759703	0.877390926318411
TCGA-44-2661-01A-01R-1107-07	1147.66849779577	2877.3872979662	4025.05579576197	0.366251708722804
TCGA-05-4422-01A-01R-1206-07	-488.610676405918	1972.43237608272	1483.82169967681	0.68017498160971
TCGA-L4-A4E6-01A-11R-A24H-07	1081.18063191366	2707.73548208061	3788.91611399427	0.398279313759694
TCGA-55-7570-01A-11R-2039-07	-720.875034491558	-169.953507433052	-890.82854192461	0.8896473916403
TCGA-05-4250-01A-01R-1107-07	475.059814223164	1750.54751641988	2225.60733064304	0.59648598362336
TCGA-97-A4M1-01A-11R-A24X-07	130.325072965026	1657.21516084577	1787.5402338108	0.646828877298187
TCGA-S2-AA1A-01A-12R-A39D-07	827.533533020372	2438.31198377103	3265.84551679141	0.467464911486649
TCGA-38-4628-01A-01R-1206-07	499.769748310608	1133.74251789185	1633.51226620246	0.663904903299563
TCGA-86-A4D0-01A-11R-A24H-07	-1014.7507116686	361.634968456576	-653.115743212022	0.873175039316184
TCGA-78-7166-01A-12R-2066-07	-881.107710732997	775.214600171031	-105.893110561965	0.831250264536918
TCGA-49-AARQ-01A-11R-A41B-07	-911.109037090481	1220.51103875237	309.402001661891	0.795839343287713
TCGA-50-6593-01A-11R-1755-07	908.961506070078	1559.00998059993	2467.97148667001	0.567560238062476
TCGA-44-3918-01A-01R-1107-07	1232.25778980477	2647.78796121094	3880.04575101571	0.385974011183739
TCGA-44-2659-01A-01R-0946-07	771.423165729029	1840.18172551041	2611.60489123944	0.550076485169939
TCGA-44-6778-01A-11R-1858-07	806.328158480684	2913.32970940306	3719.65786788374	0.407583760909675
TCGA-86-A4JF-01A-11R-A24X-07	-182.728839235587	1638.79053063545	1456.06169139986	0.683156392292157
TCGA-86-8076-01A-31R-2241-07	304.367306865531	2382.74906125634	2687.11636812187	0.540786302834749
TCGA-44-3398-01A-01R-1107-07	1349.88586604057	2261.16811968189	3611.05398572245	0.42208888339847
TCGA-78-7154-01A-11R-2039-07	-353.240013998784	444.063624271153	90.8236102723688	0.814853994956992
TCGA-MP-A4TI-01A-21R-A24X-07	1267.94594940829	2956.04396040389	4223.98990981218	0.338927230473878
TCGA-55-8302-01A-11R-2326-07	-281.535238559039	1338.66643297239	1057.13119441335	0.724724534853787
TCGA-91-8496-01A-11R-2403-07	232.110442037262	2167.34535092278	2399.45579296004	0.575811897623064
TCGA-99-8033-01A-11R-2241-07	-158.852861238413	1637.95254151737	1479.09968027896	0.680682922602379
TCGA-97-7547-01A-11R-2039-07	206.906178038407	1144.78264243723	1351.68882047564	0.694264078660202
TCGA-55-6979-01A-11R-1949-07	1094.66672772003	2763.91084107696	3858.577568797	0.388879176237251
TCGA-86-7714-01A-12R-2170-07	100.853378419839	1322.27643658241	1423.12981500225	0.686678544737202
TCGA-95-7944-01A-11R-2187-07	174.781232399549	2260.37875819267	2435.15999059222	0.571519091854691
TCGA-91-6830-01A-11R-1949-07	829.977094132459	1702.81423510491	2532.79132923737	0.559700826506272
TCGA-44-2662-01A-01R-A278-07	766.777334672312	1832.37048949587	2599.14782416819	0.551602615374861
TCGA-35-4123-01A-01R-1107-07	839.804664327065	2468.16424027934	3307.9689046064	0.461989967696499
TCGA-55-8301-01A-11R-2287-07	821.683483498677	2589.8368527364	3411.52033623508	0.448456331301158
TCGA-44-8120-01A-11R-2241-07	564.534304267773	1111.38126861295	1675.91557288073	0.659237425330182
TCGA-55-6981-01A-11R-1949-07	-6.01704399348471	939.970894078331	933.953850084846	0.737063907416286
TCGA-86-8668-01A-11R-2403-07	834.34537030593	1615.90565611718	2450.25102642311	0.569699931884365
TCGA-97-8174-01A-11R-2287-07	818.458604800159	1617.980870032	2436.43947483216	0.571364964172619
TCGA-50-5941-01A-11R-1755-07	725.948012287931	2568.43435408915	3294.38236637708	0.463757803797505
TCGA-73-4658-01A-01R-1755-07	1439.96426225752	2302.92926432383	3742.89352658136	0.40446683174905
TCGA-05-4244-01A-01R-1107-07	-276.272683619471	1422.61813886704	1146.34545524757	0.715639262056877
TCGA-55-6968-01A-11R-1949-07	-6.24295422327041	1631.89933480636	1625.65638058309	0.664766809029336
TCGA-67-3771-01A-01R-0946-07	411.211080391811	1638.99741652144	2050.20849691326	0.616950768489409
TCGA-50-6597-01A-11R-1858-07	-227.424030899247	1673.22212133186	1445.79809043262	0.684255828135504
TCGA-75-5147-01A-01R-1628-07	342.611112037185	1710.7223786232	2053.33349066038	0.61658969579334
TCGA-J2-8192-01A-11R-2241-07	1589.28005797183	2045.23792908638	3634.51798705821	0.418963991974685
TCGA-44-A47B-01A-11R-A24H-07	-116.7983712644	1333.85240578886	1217.05403452446	0.708351285388789
TCGA-50-5935-01A-11R-1755-07	211.54526998852	1496.54457758432	1708.08984757284	0.655678840768977
TCGA-55-6972-01A-11R-1949-07	-1720.44526623882	-411.781671934147	-2132.22693817297	0.957669761011486
TCGA-44-2656-01A-02R-A278-07	933.631899220807	2291.6646060208	3225.29650524161	0.472718347105682
TCGA-69-7973-01A-11R-2187-07	-87.3954167793474	438.366397248643	350.970980469296	0.792129836427366
TCGA-44-6779-01A-11R-1858-07	745.644097840996	2328.30498795863	3073.94908579962	0.492177166763548
TCGA-69-8253-01A-11R-2287-07	-478.084642753582	920.463735083147	442.379092329564	0.783869280188001
TCGA-86-8074-01A-11R-2241-07	768.877022065588	1414.05644475123	2182.93346681682	0.601501904496996
TCGA-05-4249-01A-01R-1107-07	233.69876586563	1518.43740380911	1752.13616967474	0.650783467994287
TCGA-55-1596-01A-01R-0946-07	-557.729741532183	719.102783436404	161.373041904221	0.808807478853923
TCGA-55-7914-01A-11R-2170-07	-12.6102308536781	1303.02787393243	1290.41764307875	0.700709003529076
TCGA-75-6211-01A-11R-1755-07	-35.5026809180045	528.663558093861	493.160877175856	0.779219054001301
TCGA-75-7025-01A-12R-1949-07	522.804714974936	1785.22068572172	2308.02540069665	0.58673241720952
TCGA-MP-A4TK-01A-11R-A24X-07	1336.97179117451	1973.11488797016	3310.08667914466	0.461714244060179
TCGA-62-A46V-01A-11R-A24H-07	263.748053572736	738.594004136318	1002.34205770905	0.730242569164745
TCGA-MP-A4TA-01A-21R-A24X-07	-269.757972775709	1181.30130749252	911.543334716812	0.739283105349808
TCGA-91-6831-01A-11R-1858-07	719.039457552504	1258.15487740701	1977.19433495952	0.625349968623008
TCGA-05-5420-01A-01R-1628-07	767.248307219487	2877.06193884837	3644.31024606786	0.417658405371241
TCGA-J2-A4AE-01A-21R-A24H-07	-414.446210479931	1627.43379944805	1212.98758896812	0.708772492022187
TCGA-50-6673-01A-11R-1949-07	404.06030622391	1094.56024437191	1498.62055059582	0.678580974228095
TCGA-75-6206-01A-11R-1755-07	313.860180337388	1088.21927460331	1402.0794549407	0.688921535810204
TCGA-49-AARN-01A-21R-A41B-07	-145.471951488563	1179.80045926969	1034.32850778113	0.727026800440775
TCGA-55-6985-01A-11R-1949-07	664.570954014944	1929.0855107884	2593.65646480335	0.552274782974256
TCGA-L9-A443-01A-12R-A24H-07	308.518943262337	1091.21555588376	1399.73449914609	0.689170992440184
TCGA-97-A4M2-01A-12R-A24X-07	478.870755727379	2535.5320321853	3014.40278791268	0.499767009995003
TCGA-55-7815-01A-11R-2170-07	1014.31766331781	1716.28233789334	2730.60000121116	0.535406288829459
TCGA-55-7576-01A-11R-2066-07	360.225833953963	1373.71082878395	1733.93666273791	0.652809497607398
TCGA-78-7160-01A-11R-2039-07	733.290555301272	2090.82348179097	2824.11403709224	0.523762650722067
TCGA-55-8090-01A-11R-2241-07	130.289107787596	1272.71638552434	1403.00549331193	0.688823001272946
TCGA-49-4486-01A-01R-1206-07	-1258.61896540613	198.476522049876	-1060.14244335625	0.900720696167577
TCGA-55-8510-01A-11R-2403-07	742.38957962052	2297.96782013642	3040.35739975694	0.496463463920052
TCGA-73-4662-01A-01R-1206-07	223.182476377504	1881.42700730023	2104.60948367773	0.610646614435093
TCGA-55-8206-01A-11R-2241-07	489.049254306735	2295.30081205304	2784.35006635978	0.52872593797197
TCGA-44-4112-01B-06R-A277-07	959.560166806956	1142.73503235683	2102.29519916379	0.610915596733869
TCGA-75-7030-01A-11R-1949-07	1016.31981281361	1732.82345997991	2749.14327279353	0.533105374731353
TCGA-49-4512-01A-21R-1858-07	890.375620324521	1412.12146953201	2302.49708985653	0.587389354575905
TCGA-MP-A4TE-01A-22R-A466-07	-1082.20329370769	-234.258918350525	-1316.46221205822	0.916423525380337
TCGA-55-8615-01A-11R-2403-07	-621.074419714328	253.249364607459	-367.825055106869	0.852004156974261
TCGA-91-6828-01A-11R-1858-07	635.435775546297	2079.83626527686	2715.27204082316	0.537305241902582
TCGA-49-4488-01A-01R-1755-07	-227.227007581503	1545.4397236401	1318.2127160586	0.697792319027893
TCGA-50-6590-01A-12R-1858-07	473.4361775218	2222.36837157828	2695.80454910008	0.539713111630945
TCGA-86-8279-01A-11R-2287-07	358.882796876446	593.86909249704	952.751889373485	0.735196282212534
TCGA-38-4632-01A-01R-1755-07	340.562674612128	1991.79704849611	2332.35972310824	0.583836145997418
TCGA-50-5044-01A-21R-1858-07	316.348525316146	1554.05985357499	1870.40837889114	0.637504495595864
TCGA-49-AAR3-01A-11R-A41B-07	758.489974681696	2466.04625987968	3224.53623456137	0.472816686642124
TCGA-38-4631-01A-01R-1755-07	-518.82886563988	898.488012394335	379.659146754455	0.789552570667665
TCGA-95-7562-01A-11R-2241-07	78.0467167823176	1228.59360784052	1306.64032462283	0.699008085576934
TCGA-69-7978-01A-11R-2187-07	1026.40561439747	2650.05060079398	3676.45621519145	0.413366381821439
TCGA-55-7903-01A-11R-2170-07	-441.152121129653	1420.54904103148	979.396919901827	0.732539454649153
TCGA-44-2666-01B-02R-A277-07	-144.749852908143	146.566234128287	1.81638122014425	0.822357704823642
TCGA-4B-A93V-01A-11R-A39D-07	-782.688792796919	978.108248231788	195.419455434869	0.805858423512734
TCGA-44-5645-01B-04R-A277-07	629.492175935053	1504.32174688653	2133.81392282158	0.607246225374112
TCGA-44-A479-01A-31R-A24H-07	998.661527087247	2579.57782001711	3578.23934710435	0.426450668952944
TCGA-05-4430-01A-02R-1206-07	1216.02454409398	1835.96911730222	3051.9936613962	0.494980038787641
TCGA-95-7043-01A-11R-1949-07	-487.806242100731	-115.360255907523	-603.166498008255	0.869577949818754
TCGA-MP-A4TH-01A-31R-A262-07	217.912511023705	2244.76510935371	2462.67762037742	0.568199859858117
TCGA-38-4626-01A-01R-1206-07	1166.29527310759	2279.03497173292	3445.33024484051	0.444014960997965
TCGA-50-5930-01A-11R-1755-07	615.857017741743	1702.94564952792	2318.80266726966	0.585450628245484
TCGA-78-7535-01A-11R-2066-07	-3.3283022578886	1641.87543058129	1638.5471283234	0.663352040878053
TCGA-50-6592-01A-11R-1755-07	428.383890637172	1929.38785430811	2357.77174494528	0.580803656161755
TCGA-NJ-A55R-01A-11R-A262-07	-343.365213514018	319.686890642509	-23.6783228715084	0.824481216094175
TCGA-91-8499-01A-11R-2403-07	-295.415194239682	1135.05912788726	839.643933647579	0.746348807458205
TCGA-55-6986-01A-11R-1949-07	-195.393381685593	1329.72951531518	1134.33613362959	0.716869432849797
TCGA-55-6712-01A-11R-1858-07	473.049620791019	2220.00870918242	2693.05832997344	0.540052428144333
TCGA-44-2662-01B-02R-A277-07	1289.24789328735	1678.08556243319	2967.33345572054	0.505739533136743
TCGA-67-6215-01A-11R-1755-07	-637.578883252206	1131.09996164291	493.521078390704	0.779185914445022
TCGA-MP-A4TD-01A-32R-A262-07	826.154495401241	1370.46417806825	2196.61867346949	0.599895895490917
TCGA-78-7536-01A-11R-2066-07	-384.11772022473	1130.85845193315	746.740731708423	0.755355375979248
TCGA-86-6562-01A-11R-1755-07	857.074859301157	1088.93757096233	1946.01243026349	0.628915152699982
TCGA-05-4418-01A-01R-1206-07	110.594818593678	1778.79463879394	1889.38945738762	0.635355403859231
TCGA-MP-A4T9-01A-11R-A24X-07	487.884878526754	1614.77743092339	2102.66230945014	0.610872933318085
TCGA-78-7143-01A-11R-2039-07	-660.185007409154	1295.47183715559	635.286829746434	0.76597486440536
TCGA-69-8255-01A-11R-2287-07	-798.709817511231	1881.65748567469	1082.94766816346	0.722108184541501
TCGA-05-4384-01A-01R-1755-07	138.19460924169	1302.00691954598	1440.20152878767	0.684854677046512
TCGA-73-7499-01A-11R-2187-07	212.716618582733	2129.20558094679	2341.92219952952	0.582695979149086
TCGA-86-8075-01A-11R-2241-07	1221.47524373098	1365.10290927541	2586.57815300639	0.55314067140208
TCGA-50-5946-02A-11R-2090-07	1040.3954130182	928.699325329586	1969.09473834779	0.626277298841379
TCGA-44-5645-01A-01R-1628-07	366.204265953423	2171.43007543576	2537.63434138918	0.5591115676834
TCGA-NJ-A4YQ-01A-11R-A262-07	69.2846935855439	2470.12512918964	2539.40982277518	0.558895470569335
TCGA-49-4487-01A-21R-1858-07	668.328175820337	2248.50422070272	2916.83239652306	0.512120645735789
TCGA-62-8398-01A-11R-2326-07	-101.933696672269	1254.95788602885	1153.02418935658	0.714954165655567
TCGA-MP-A4SW-01A-21R-A24X-07	106.131253370314	1802.88513567345	1909.01638904377	0.633128000185781
TCGA-73-4677-01A-01R-1206-07	-203.167772334164	1154.30375209715	951.135979762983	0.735357046386178
TCGA-86-8673-01A-11R-2403-07	74.3029717784141	1096.55249983849	1170.85547161691	0.713121689922392
TCGA-75-5146-01A-01R-1628-07	70.9839216436565	1599.2366795711	1670.22060121476	0.659865779194474
TCGA-49-4490-01A-21R-1858-07	245.046923508756	996.615749188434	1241.66267269719	0.705796917504238
TCGA-71-8520-01A-11R-2403-07	520.99388913965	826.566090789818	1347.55997992947	0.694700149089254
TCGA-55-7913-01B-11R-2241-07	-1335.23558260586	258.80422941581	-1076.43135319005	0.901756777752813
TCGA-44-7669-01A-21R-2066-07	-42.1310809020187	1289.65060692674	1247.51952602472	0.705187620196364
TCGA-55-8505-01A-11R-2403-07	259.102203448796	251.062479109463	510.164682558259	0.777652280441438
TCGA-50-6595-01A-12R-1858-07	1177.14799160232	1659.60902556054	2836.75701716286	0.522180823538217
TCGA-62-A471-01A-12R-A24H-07	-1272.82274748638	337.17558926862	-935.647158217763	0.892632338425163
TCGA-78-7161-01A-11R-2039-07	-293.819629843355	-6.7647500696387	-300.584379912993	0.846795370377587
TCGA-62-8397-01A-11R-2326-07	-53.0701806059919	1375.36858924432	1322.29840863833	0.697362605253983
TCGA-67-4679-01B-01R-1755-07	596.999954426479	1669.29022551322	2266.2901799397	0.59168229300795
TCGA-38-7271-01A-11R-2039-07	1291.49175561621	2978.2079131873	4269.69966880351	0.332607113829451
TCGA-80-5608-01A-31R-1949-07	-639.270394514456	896.080608749	256.810214234545	0.800490020779346
TCGA-91-7771-01A-11R-2170-07	797.865725978469	2168.78714389678	2966.65286987525	0.505825714784766
TCGA-62-A46O-01A-11R-A24H-07	-1547.01454899837	-764.872885034297	-2311.88743403266	0.964927583649067
TCGA-44-A47A-01A-21R-A24H-07	-43.2304170227818	1862.37611606762	1819.14569904484	0.643283823772901
TCGA-44-7661-01A-11R-2066-07	978.68687575587	2141.6526593207	3120.33953507657	0.486238095851404
TCGA-J2-8194-01A-11R-2241-07	313.740711799866	1178.22255488769	1491.96326668756	0.679298437383303
TCGA-95-A4VN-01A-11R-A262-07	316.387476973327	2237.74739404642	2554.13487101975	0.557101796184512
TCGA-50-5932-01A-11R-1755-07	-499.724456299955	470.348505192182	-29.3759511077731	0.824954206806601
TCGA-44-2657-01A-01R-1107-07	838.270001531123	2773.6643928008	3611.93439433192	0.421971722423493
TCGA-MP-A5C7-01A-11R-A262-07	-1010.10369333848	-87.8207245258667	-1097.92441786435	0.903115987716775
TCGA-75-7031-01A-11R-1949-07	-411.434230493962	1444.97747052779	1033.54324003382	0.727105939801057
TCGA-55-8087-01A-11R-2241-07	-178.333371361449	819.899890692339	641.56651933089	0.765381950288679
TCGA-55-8621-01A-11R-2403-07	1117.57452273428	2574.17958521577	3691.75410795005	0.411320619662107
TCGA-55-A492-01A-11R-A24H-07	-522.927283252	711.794047194841	188.86676394284	0.806427575371572
TCGA-55-8085-01A-11R-2241-07	-55.8932251351407	1885.73092102104	1829.83769588589	0.642081408945449
TCGA-05-4390-01A-02R-1755-07	247.828584639008	677.070268408244	924.898853047252	0.737961538799979
TCGA-97-7552-01A-11R-2039-07	504.552603047576	2751.02659062622	3255.57919367379	0.468796565497842
TCGA-80-5611-01A-01R-1628-07	-175.051453554642	1998.74071010114	1823.6892565465	0.642773051762619
TCGA-78-8648-01A-11R-2403-07	1982.86006606687	2863.96142460585	4846.82149067273	0.251618264699372
TCGA-91-A4BD-01A-11R-A24H-07	-458.537766255913	1953.74335249156	1495.20558623564	0.678949089860329
TCGA-78-8655-01A-11R-2403-07	236.892422233779	1790.72365480353	2027.61607703731	0.619557309091221
TCGA-78-7162-01A-21R-2066-07	424.9761980265	1633.69462397959	2058.67082200609	0.615972701893589
TCGA-49-4494-01A-01R-1206-07	-135.435642539367	1428.50151963874	1293.06587709937	0.700431612242844
TCGA-86-6851-01A-11R-1949-07	362.560347186073	2714.74329117972	3077.30363836579	0.491748467162577
TCGA-86-8359-01A-11R-2326-07	-123.755321269145	1695.27996195681	1571.52464068767	0.670681761369967
TCGA-67-6216-01A-11R-1755-07	-143.172877710438	1815.33304488638	1672.16016717594	0.659651829227325
TCGA-75-6212-01A-11R-1755-07	264.200572828692	1979.67042234039	2243.87099516908	0.594332094090435
TCGA-44-2666-01A-01R-0946-07	-508.530716499686	669.24822019801	160.717503698324	0.80886406272137
TCGA-64-1680-01A-02R-0946-07	-648.491046805102	738.828368942498	90.3373221373953	0.814895370302985
TCGA-73-7498-01A-12R-2187-07	401.675384366386	1258.69530745216	1660.37069181855	0.660951478751851
TCGA-55-7284-01B-11R-2241-07	448.882751831787	1692.67898243757	2141.56173426936	0.606342241284365
TCGA-55-8096-01A-11R-2241-07	1011.64139764278	1678.32611542617	2689.96751306895	0.540434217395571
TCGA-93-A4JP-01A-11R-A24X-07	517.06764304112	1629.47578518165	2146.54342822277	0.605760582555956
TCGA-75-6203-01A-11R-1755-07	886.186412505455	2578.07963391856	3464.26604642402	0.441522712955378
