# Supplementary material for: Importance of metabolic and immune profile as a prognostic indicator in patients with diabetic clear cell renal cell carcinoma
Source: Front Oncol. 2023 Oct 20;13:1280618. doi: 10.3389/fonc.2023.1280618 (PMC10623455; doi:10.3389/fonc.2023.1280618)
Supplement: Supplementary file 8 [file DataSheet_8.zip]

Archive with 18 entries (13 files):
- figure 9/CCK8/
- figure 9/CCK8/39e33f31fc0614e4463f7e7a2b44674.png
- figure 9/CCK8/8897f8a597d3a71d8b8776cb68221db.png
- figure 9/CCK8/HGC-27 BPS.xlsx
- figure 9/CCK8/MKN45 BPS.xlsx
- figure 9/COLONY/
- figure 9/COLONY/HGC 27 NC.jpg
- figure 9/COLONY/hgc27 bps.jpg
- figure 9/COLONY/mkn45 bps.jpg
- figure 9/COLONY/MKN45 NC.jpg
- figure 9/Edu/
- figure 9/Edu/NC HGC MERGE.tif
- figure 9/PCR/
- figure 9/PCR/20230416WYA.eds
- figure 9/PCR/data.xls
- figure 9/transwell/
- figure 9/transwell/HGC27-BPS.tif
- figure 9/transwell/HGC27-NC.tif
