# Supplementary material for: Importance of metabolic and immune profile as a prognostic indicator in patients with diabetic clear cell renal cell carcinoma
Source: Front Oncol. 2023 Oct 20;13:1280618. doi: 10.3389/fonc.2023.1280618 (PMC10623455; doi:10.3389/fonc.2023.1280618)
Supplement: Supplementary file 8 [file DataSheet_8.zip › figure 9/CCK8/HGC-27 BPS.xlsx]

## Sheet: D0
Application: Tecan i-control				Tecan i-control , 1.11.1.0
Device: infinite 200Pro				Serial number: 1411011288				Serial number of connected stacker:
Firmware: V_3.37_07/12_Infinite (Jul 20 2012/13.56.47)				MAI, V_3.37_07/12_Infinite (Jul 20 2012/13.56.47)
Date:	2021-01-14
Time:	9:33:37
System				2012-20140529TQ
User				2012-20140529TQ\Administrator
Plate				Costar 96 Flat Bottom Transparent Polystyrene Cat. No.: 3361/3590/9018/3591/9017/3641/3628/3370/2507/2509/2503/9017/9018/3641/3598/3599/3585/3595/3300/3474 [COS96ft.pdfx]
Plate-ID (Stacker)
Label: Label1
Mode				Absorbance
Multiple Reads per Well (Square (filled))				4 x 4
Multiple Reads per Well (Border)				750	µm
Wavelength				450	nm
Bandwidth				9	nm
Number of Flashes				10
Settle Time				0	ms
Part of Plate				B2-B11
	Temperature: 19.2 °C
Well	Mean	StDev	0;3	1;3	2;3	3;3	3;2	2;2	1;2	0;2	0;1	1;1	2;1	3;1	3;0	2;0	1;0	0;0
B2	0.26179	0.00945102	0.250265	0.258314	0.252952	0.272655	0.25381	0.274506	0.250326	0.24942	0.269693	0.265198	0.257905	0.268595	0.266387	0.262578	0.25674	0.279289
B3	0.262856	0.0140105	0.274845	0.247781	0.272848	0.277643	0.257555	0.272532	0.27229	0.261184	0.25825	0.240747	0.241426	0.278739	0.242868	0.279831	0.255483	0.271675
B4	0.258413	0.012427	0.273228	0.271803	0.250123	0.250435	0.246826	0.262949	0.276637	0.256742	0.266089	0.240039	0.259778	0.255701	0.244346	0.257323	0.279654	0.242934
B5	0.257975	0.0127759	0.255924	0.252926	0.253772	0.279038	0.240721	0.240956	0.24556	0.250829	0.278618	0.265171	0.260366	0.246264	0.264399	0.27364	0.270917	0.248493
B6	0.252453	0.00950836	0.267293	0.243556	0.251686	0.253041	0.245644	0.240639	0.258293	0.252072	0.251942	0.260679	0.247275	0.24915	0.241666	0.25191	0.247659	0.27675
B7	0.26038	0.00906204	0.263902	0.247733	0.253103	0.26558	0.264178	0.270328	0.252063	0.271597	0.259649	0.262062	0.26525	0.277112	0.251466	0.247744	0.249942	0.264374
B8	0.259795	0.0134788	0.27627	0.247024	0.252274	0.256349	0.278341	0.264978	0.27626	0.240071	0.27156	0.247835	0.271586	0.241614	0.253027	0.272687	0.261998	0.24485
B9	0.2652	0.0113392	0.252596	0.262304	0.271206	0.249831	0.277847	0.279142	0.245461	0.272043	0.270733	0.268087	0.272145	0.270041	0.274539	0.267233	0.242993	0.267008
B10	0.255839	0.0111171	0.257808	0.241499	0.244478	0.241423	0.269443	0.264175	0.245871	0.245427	0.252274	0.259609	0.266535	0.247143	0.270124	0.255058	0.276417	0.256136
B11	0.265749	0.0078664	0.258967	0.273623	0.277137	0.274755	0.258844	0.269515	0.271199	0.268531	0.268036	0.264855	0.273879	0.250981	0.268181	0.26197	0.25597	0.255545

## Sheet: D1
Application: Tecan i-control				Tecan i-control , 1.11.1.0
Device: infinite 200Pro				Serial number: 1411011288				Serial number of connected stacker:
Firmware: V_3.37_07/12_Infinite (Jul 20 2012/13.56.47)				MAI, V_3.37_07/12_Infinite (Jul 20 2012/13.56.47)
Date:	2020-12-27
Time:	9:25:59
System				2012-20140529TQ
User				2012-20140529TQ\Administrator
Plate				Costar 96 Flat Bottom Transparent Polystyrene Cat. No.: 3361/3590/9018/3591/9017/3641/3628/3370/2507/2509/2503/9017/9018/3641/3598/3599/3585/3595/3300/3474 [COS96ft.pdfx]
Plate-ID (Stacker)
Label: Label1
Mode				Absorbance
Multiple Reads per Well (Square (filled))				4 x 4
Multiple Reads per Well (Border)				750	µm
Wavelength				450	nm
Bandwidth				9	nm
Number of Flashes				10
Settle Time				0	ms
Part of Plate				E2-E11
	Temperature: 22.8 °C
Well	Mean	StDev	0;3	1;3	2;3	3;3	3;2	2;2	1;2	0;2	0;1	1;1	2;1	3;1	3;0	2;0	1;0	0;0
E2	0.319797	0.0113639	0.33674	0.302094	0.324964	0.303469	0.328926	0.317332	0.33335	0.332775	0.311779	0.328239	0.328271	0.3103	0.319652	0.304006	0.312756	0.322097
E3	0.323172	0.0135531	0.303647	0.329069	0.33914	0.33264	0.334839	0.339006	0.301043	0.321579	0.325635	0.316029	0.313349	0.32727	0.31465	0.335992	0.300223	0.336646
E4	0.319366	0.0116646	0.318433	0.303069	0.325848	0.315244	0.332811	0.301387	0.304429	0.312115	0.312651	0.323792	0.33306	0.310149	0.331986	0.338756	0.318824	0.327308
E5	0.315485	0.0121019	0.31728	0.328443	0.324606	0.300609	0.320117	0.305733	0.310167	0.321128	0.301507	0.303159	0.310997	0.322857	0.306431	0.332119	0.339961	0.302642
E6	0.314477	0.010114	0.3048	0.305564	0.303542	0.310514	0.306202	0.312601	0.319112	0.312689	0.317849	0.305705	0.323474	0.335228	0.308694	0.308456	0.334119	0.323079
E7	0.389236	0.0196143	0.394829	0.41994	0.408654	0.417678	0.375449	0.361752	0.369826	0.399734	0.394342	0.380566	0.408862	0.38525	0.372242	0.365677	0.366273	0.406698
E8	0.388642	0.0215103	0.418199	0.362951	0.370867	0.417051	0.405925	0.413823	0.366864	0.36327	0.372349	0.383392	0.371112	0.38464	0.395684	0.367594	0.410466	0.414093
E9	0.393093	0.017798	0.386862	0.373703	0.389119	0.403989	0.419832	0.406308	0.404857	0.387598	0.417315	0.410038	0.362053	0.365359	0.388309	0.405551	0.37418	0.394419
E10	0.391676	0.0197776	0.414242	0.376976	0.374757	0.371522	0.409001	0.367828	0.374361	0.362057	0.395851	0.371294	0.417711	0.397119	0.406848	0.406644	0.417892	0.402708
E11	0.390745	0.0212005	0.37198	0.376015	0.393702	0.406878	0.364547	0.402337	0.408008	0.419739	0.411632	0.416092	0.386119	0.414296	0.391142	0.362264	0.364789	0.362379

## Sheet: D2
Application: Tecan i-control				Tecan i-control , 1.11.1.0
Device: infinite 200Pro				Serial number: 1411011288				Serial number of connected stacker:
Firmware: V_3.37_07/12_Infinite (Jul 20 2012/13.56.47)				MAI, V_3.37_07/12_Infinite (Jul 20 2012/13.56.47)
Date:	2020-12-27
Time:	9:31:15
System				2012-20140529TQ
User				2012-20140529TQ\Administrator
Plate				Costar 96 Flat Bottom Transparent Polystyrene Cat. No.: 3361/3590/9018/3591/9017/3641/3628/3370/2507/2509/2503/9017/9018/3641/3598/3599/3585/3595/3300/3474 [COS96ft.pdfx]
Plate-ID (Stacker)
Label: Label1
Mode				Absorbance
Multiple Reads per Well (Square (filled))				4 x 4
Multiple Reads per Well (Border)				750	µm
Wavelength				450	nm
Bandwidth				9	nm
Number of Flashes				10
Settle Time				0	ms
Part of Plate				F2-F11
	Temperature: 23.1 °C
Well	Mean	StDev	0;3	1;3	2;3	3;3	3;2	2;2	1;2	0;2	0;1	1;1	2;1	3;1	3;0	2;0	1;0	0;0
F2	0.407832	0.017676	0.418934	0.389931	0.381415	0.380714	0.412208	0.419641	0.434137	0.432592	0.408296	0.387194	0.423176	0.399546	0.398351	0.396783	0.416381	0.426018
F3	0.419615	0.0164109	0.421809	0.42126	0.383773	0.439151	0.435555	0.435429	0.422517	0.433874	0.414404	0.437216	0.410286	0.391208	0.418711	0.400797	0.420252	0.427603
F4	0.406418	0.0191294	0.388592	0.427243	0.418228	0.395028	0.430527	0.395539	0.432966	0.383248	0.415355	0.41448	0.397369	0.385547	0.39078	0.43675	0.410722	0.38031
F5	0.410364	0.0219508	0.386659	0.414067	0.412678	0.43441	0.434315	0.393223	0.437235	0.39313	0.433826	0.433572	0.383621	0.427565	0.389999	0.424779	0.384358	0.382385
F6	0.411853	0.0140825	0.401296	0.395878	0.432342	0.420608	0.433342	0.425634	0.42132	0.41744	0.397842	0.414772	0.417278	0.423566	0.395916	0.390492	0.397797	0.40412
F7	0.538978	0.0251487	0.568744	0.505732	0.530162	0.570922	0.576923	0.53744	0.551935	0.506458	0.545533	0.526965	0.562444	0.504146	0.539887	0.500194	0.540745	0.555423
F8	0.536377	0.0240264	0.522129	0.571868	0.558934	0.508888	0.563927	0.526239	0.5196	0.502565	0.559478	0.528289	0.516287	0.575033	0.519425	0.535997	0.515943	0.557434
F9	0.546843	0.0223953	0.571821	0.540794	0.506736	0.553008	0.554049	0.566865	0.54215	0.562427	0.507383	0.571244	0.574644	0.540599	0.508775	0.550623	0.543721	0.554646
F10	0.537951	0.0213313	0.550951	0.563914	0.524361	0.539839	0.526692	0.556119	0.507386	0.548003	0.504759	0.523989	0.559154	0.538555	0.508278	0.577481	0.531432	0.546311
F11	0.549304	0.0173123	0.53485	0.559005	0.561067	0.568132	0.56631	0.540181	0.503432	0.547088	0.569638	0.551633	0.557471	0.534949	0.537449	0.562321	0.537388	0.557948

## Sheet: D3
Application: Tecan i-control				Tecan i-control , 1.11.1.0
Device: infinite 200Pro				Serial number: 1411011288				Serial number of connected stacker:
Firmware: V_3.37_07/12_Infinite (Jul 20 2012/13.56.47)				MAI, V_3.37_07/12_Infinite (Jul 20 2012/13.56.47)
Date:	2020-12-10
Time:	9:43:57
System				2012-20140529TQ
User				2012-20140529TQ\Administrator
Plate				Costar 96 Flat Bottom Transparent Polystyrene Cat. No.: 3361/3590/9018/3591/9017/3641/3628/3370/2507/2509/2503/9017/9018/3641/3598/3599/3585/3595/3300/3474 [COS96ft.pdfx]
Plate-ID (Stacker)
Label: Label1
Mode				Absorbance
Multiple Reads per Well (Square (filled))				4 x 4
Multiple Reads per Well (Border)				750	µm
Wavelength				450	nm
Bandwidth				9	nm
Number of Flashes				10
Settle Time				0	ms
Part of Plate				E2-E11
	Temperature: 21.7 °C
Well	Mean	StDev	0;3	1;3	2;3	3;3	3;2	2;2	1;2	0;2	0;1	1;1	2;1	3;1	3;0	2;0	1;0	0;0
E2	0.546155	0.0209928	0.523308	0.542789	0.5478	0.555195	0.57247	0.568699	0.556995	0.548728	0.558265	0.52724	0.520847	0.577506	0.520204	0.523627	0.57344	0.521362
E3	0.554849	0.0148917	0.566522	0.549192	0.552618	0.570331	0.538754	0.558089	0.542019	0.561504	0.546005	0.538334	0.570574	0.557766	0.568691	0.521364	0.577244	0.558585
E4	0.555324	0.0129856	0.539447	0.56448	0.55573	0.543364	0.543897	0.541198	0.569641	0.549206	0.545949	0.550456	0.574568	0.569078	0.554552	0.56998	0.539688	0.573946
E5	0.549139	0.0165798	0.55788	0.562253	0.53669	0.546232	0.57998	0.523881	0.550322	0.549127	0.571095	0.532327	0.562105	0.524714	0.536367	0.543793	0.567716	0.541736
E6	0.546708	0.015355	0.533474	0.559411	0.559463	0.543335	0.554101	0.52609	0.559795	0.540739	0.55463	0.529222	0.566344	0.567425	0.527135	0.559221	0.521938	0.545004
E7	0.77037	0.0145253	0.785834	0.759971	0.76038	0.778	0.768744	0.759012	0.796161	0.772949	0.762767	0.7606	0.80423	0.763364	0.775008	0.763031	0.765757	0.750109
E8	0.780491	0.0195446	0.788796	0.761523	0.802448	0.758138	0.788876	0.763436	0.801402	0.75858	0.768886	0.813872	0.787535	0.797697	0.752814	0.775212	0.801969	0.766671
E9	0.78588	0.0198003	0.804812	0.784053	0.81664	0.765289	0.810866	0.754237	0.760334	0.780695	0.804122	0.763672	0.784503	0.814052	0.773082	0.781322	0.784527	0.791875
E10	0.781086	0.0188947	0.791803	0.792592	0.760916	0.775501	0.7559	0.755881	0.797295	0.786214	0.769633	0.766449	0.813675	0.773274	0.765451	0.778345	0.810718	0.803728
E11	0.786125	0.0200057	0.758879	0.782712	0.814011	0.755134	0.782875	0.779934	0.793328	0.7525	0.786163	0.795994	0.766199	0.803192	0.813601	0.7895	0.812585	0.791389
