# Supplementary material for: Importance of metabolic and immune profile as a prognostic indicator in patients with diabetic clear cell renal cell carcinoma
Source: Front Oncol. 2023 Oct 20;13:1280618. doi: 10.3389/fonc.2023.1280618 (PMC10623455; doi:10.3389/fonc.2023.1280618)
Supplement: Supplementary file 8 [file DataSheet_8.zip › figure 9/CCK8/MKN45 BPS.xlsx]

## Sheet: D0
Application: Tecan i-control				Tecan i-control , 1.11.1.0
Device: infinite 200Pro				Serial number: 1411011288				Serial number of connected stacker:
Firmware: V_3.37_07/12_Infinite (Jul 20 2012/13.56.47)				MAI, V_3.37_07/12_Infinite (Jul 20 2012/13.56.47)
Date:	2021-01-14
Time:	9:33:37
System				2012-20140529TQ
User				2012-20140529TQ\Administrator
Plate				Costar 96 Flat Bottom Transparent Polystyrene Cat. No.: 3361/3590/9018/3591/9017/3641/3628/3370/2507/2509/2503/9017/9018/3641/3598/3599/3585/3595/3300/3474 [COS96ft.pdfx]
Plate-ID (Stacker)
Label: Label1
Mode				Absorbance
Multiple Reads per Well (Square (filled))				4 x 4
Multiple Reads per Well (Border)				750	µm
Wavelength				450	nm
Bandwidth				9	nm
Number of Flashes				10
Settle Time				0	ms
Part of Plate				B2-B11
	Temperature: 19.2 °C
Well	Mean	StDev	0;3	1;3	2;3	3;3	3;2	2;2	1;2	0;2	0;1	1;1	2;1	3;1	3;0	2;0	1;0	0;0
B2	0.25424	0.0155134	0.259138	0.285696	0.252552	0.254111	0.288674	0.274518	0.287373	0.273938	0.253194	0.258824	0.250977	0.297537	0.271782	0.25189	0.263259	0.255788
B3	0.257951	0.0122196	0.279944	0.252745	0.279314	0.262313	0.268106	0.272687	0.273929	0.279041	0.252015	0.250686	0.276107	0.266189	0.287152	0.278551	0.292439	0.271856
B4	0.262967	0.0139105	0.273269	0.255323	0.274197	0.277927	0.290471	0.261438	0.273096	0.291798	0.268498	0.298782	0.292379	0.263018	0.262696	0.298851	0.268811	0.281923
B5	0.256555	0.0146135	0.282661	0.298951	0.25375	0.260206	0.257749	0.270476	0.259914	0.261596	0.252084	0.253225	0.286451	0.286691	0.265108	0.275355	0.287836	0.269934
B6	0.259446	0.0142372	0.285289	0.282471	0.252168	0.27117	0.268294	0.254263	0.296071	0.260465	0.299969	0.276464	0.26797	0.28127	0.259587	0.278686	0.277858	0.257797
B7	0.261415	0.0121653	0.28167	0.274472	0.284671	0.282038	0.299294	0.281867	0.270742	0.259452	0.257818	0.27094	0.256187	0.265113	0.291069	0.273574	0.272463	0.285375
B8	0.263436	0.0133899	0.251536	0.255367	0.283078	0.283393	0.268169	0.283731	0.272832	0.296337	0.283945	0.264528	0.284589	0.275299	0.294475	0.289022	0.263474	0.286187
B9	0.26131	0.0135226	0.258661	0.263781	0.286755	0.263065	0.269294	0.294053	0.265986	0.267567	0.25089	0.276262	0.296639	0.284287	0.273564	0.294582	0.277196	0.27811
B10	0.260779	0.0160249	0.296023	0.26709	0.252497	0.27664	0.271599	0.292164	0.298746	0.266716	0.295379	0.269612	0.268915	0.274713	0.260569	0.257669	0.251218	0.293625
B11	0.260523	0.0164379	0.295238	0.271172	0.267656	0.266847	0.283905	0.256463	0.296415	0.285423	0.272751	0.252208	0.28964	0.254561	0.287179	0.295583	0.256218	0.253766

## Sheet: D1
Application: Tecan i-control				Tecan i-control , 1.11.1.0
Device: infinite 200Pro				Serial number: 1411011288				Serial number of connected stacker:
Firmware: V_3.37_07/12_Infinite (Jul 20 2012/13.56.47)				MAI, V_3.37_07/12_Infinite (Jul 20 2012/13.56.47)
Date:	2020-12-27
Time:	9:25:59
System				2012-20140529TQ
User				2012-20140529TQ\Administrator
Plate				Costar 96 Flat Bottom Transparent Polystyrene Cat. No.: 3361/3590/9018/3591/9017/3641/3628/3370/2507/2509/2503/9017/9018/3641/3598/3599/3585/3595/3300/3474 [COS96ft.pdfx]
Plate-ID (Stacker)
Label: Label1
Mode				Absorbance
Multiple Reads per Well (Square (filled))				4 x 4
Multiple Reads per Well (Border)				750	µm
Wavelength				450	nm
Bandwidth				9	nm
Number of Flashes				10
Settle Time				0	ms
Part of Plate				E2-E11
	Temperature: 22.8 °C
Well	Mean	StDev	0;3	1;3	2;3	3;3	3;2	2;2	1;2	0;2	0;1	1;1	2;1	3;1	3;0	2;0	1;0	0;0
E2	0.329774	0.0209183	0.36821	0.344159	0.307265	0.32085	0.312909	0.360673	0.311354	0.322924	0.314048	0.359519	0.334929	0.310104	0.308609	0.346161	0.341369	0.313308
E3	0.32871	0.0205894	0.308912	0.346958	0.301989	0.339616	0.358101	0.302249	0.350789	0.313021	0.302413	0.349809	0.326928	0.304119	0.353736	0.331883	0.339765	0.329075
E4	0.333456	0.0230926	0.345696	0.326205	0.30018	0.317122	0.337674	0.30937	0.363616	0.333716	0.332118	0.320394	0.301611	0.368799	0.355143	0.309052	0.369055	0.345548
E5	0.3318	0.0207498	0.366538	0.311654	0.318275	0.30516	0.36884	0.307247	0.325256	0.32584	0.345648	0.335488	0.353198	0.351897	0.323174	0.306044	0.339151	0.325397
E6	0.33165	0.0206701	0.302954	0.353726	0.308017	0.324762	0.326296	0.336696	0.320437	0.363682	0.320414	0.302079	0.350887	0.353235	0.36583	0.335193	0.325892	0.316306
E7	0.418074	0.0261647	0.425356	0.401566	0.447311	0.442863	0.438696	0.444986	0.375258	0.426038	0.432032	0.401294	0.443101	0.438183	0.419726	0.396263	0.389915	0.366601
E8	0.41589	0.0301966	0.439749	0.411846	0.428085	0.442034	0.361597	0.35069	0.446181	0.441552	0.397882	0.422181	0.39484	0.386154	0.439987	0.438709	0.411015	0.441745
E9	0.395824	0.0274107	0.373769	0.444524	0.424494	0.366063	0.375985	0.393214	0.38869	0.393633	0.427891	0.382009	0.370564	0.353545	0.436219	0.423762	0.396799	0.382025
E10	0.39659	0.0294554	0.415663	0.38054	0.361668	0.355153	0.392814	0.44372	0.409416	0.395699	0.401117	0.363415	0.397551	0.427093	0.416306	0.379914	0.356519	0.448846
E11	0.399962	0.0323554	0.443702	0.372425	0.447895	0.404281	0.366357	0.417045	0.374551	0.418667	0.423362	0.431094	0.412191	0.361888	0.35054	0.35623	0.391663	0.427507

## Sheet: D2
Application: Tecan i-control				Tecan i-control , 1.11.1.0
Device: infinite 200Pro				Serial number: 1411011288				Serial number of connected stacker:
Firmware: V_3.37_07/12_Infinite (Jul 20 2012/13.56.47)				MAI, V_3.37_07/12_Infinite (Jul 20 2012/13.56.47)
Date:	2020-12-27
Time:	9:31:15
System				2012-20140529TQ
User				2012-20140529TQ\Administrator
Plate				Costar 96 Flat Bottom Transparent Polystyrene Cat. No.: 3361/3590/9018/3591/9017/3641/3628/3370/2507/2509/2503/9017/9018/3641/3598/3599/3585/3595/3300/3474 [COS96ft.pdfx]
Plate-ID (Stacker)
Label: Label1
Mode				Absorbance
Multiple Reads per Well (Square (filled))				4 x 4
Multiple Reads per Well (Border)				750	µm
Wavelength				450	nm
Bandwidth				9	nm
Number of Flashes				10
Settle Time				0	ms
Part of Plate				F2-F11
	Temperature: 23.1 °C
Well	Mean	StDev	0;3	1;3	2;3	3;3	3;2	2;2	1;2	0;2	0;1	1;1	2;1	3;1	3;0	2;0	1;0	0;0
F2	0.472078	0.0208369	0.454302	0.44088	0.444844	0.488266	0.485869	0.480183	0.496472	0.492525	0.452324	0.455881	0.47365	0.463867	0.481507	0.499848	0.497561	0.445268
F3	0.472052	0.0175466	0.445211	0.472914	0.443887	0.497119	0.46435	0.497861	0.469377	0.472745	0.490855	0.494351	0.462214	0.491807	0.466653	0.462419	0.463462	0.457602
F4	0.473102	0.0176114	0.488815	0.494787	0.475941	0.467483	0.448136	0.489254	0.487658	0.443949	0.499361	0.449521	0.472993	0.487302	0.479107	0.455414	0.468169	0.461738
F5	0.466043	0.0193592	0.442601	0.463982	0.489362	0.496796	0.45941	0.493783	0.44925	0.466827	0.498817	0.440257	0.456862	0.461373	0.467951	0.441958	0.459108	0.468353
F6	0.475765	0.0162729	0.470365	0.458604	0.464717	0.447461	0.487725	0.497514	0.492287	0.486962	0.495568	0.46872	0.455304	0.458616	0.480706	0.494128	0.466963	0.486592
F7	0.650863	0.0261402	0.673129	0.61817	0.661325	0.685735	0.632922	0.673379	0.664291	0.625702	0.680525	0.606983	0.641622	0.656831	0.645975	0.608918	0.656135	0.682168
F8	0.648172	0.0292258	0.665823	0.61496	0.693919	0.666036	0.677572	0.696181	0.618498	0.614767	0.662974	0.647268	0.621344	0.666345	0.619086	0.632953	0.661014	0.612012
F9	0.643959	0.0226819	0.688311	0.625856	0.647374	0.650486	0.601406	0.655117	0.653345	0.632566	0.649719	0.61961	0.658875	0.634039	0.670191	0.644713	0.608961	0.662783
F10	0.637357	0.0242889	0.639241	0.604283	0.65068	0.672648	0.605848	0.621788	0.669807	0.610443	0.646184	0.623501	0.633151	0.627782	0.613496	0.647111	0.683845	0.647907
F11	0.637587	0.0262522	0.643304	0.616441	0.612073	0.641783	0.626265	0.603692	0.683601	0.64362	0.676894	0.675926	0.648262	0.648218	0.633631	0.604507	0.642737	0.600436

## Sheet: D3
Application: Tecan i-control				Tecan i-control , 1.11.1.0
Device: infinite 200Pro				Serial number: 1411011288				Serial number of connected stacker:
Firmware: V_3.37_07/12_Infinite (Jul 20 2012/13.56.47)				MAI, V_3.37_07/12_Infinite (Jul 20 2012/13.56.47)
Date:	2020-12-10
Time:	9:43:57
System				2012-20140529TQ
User				2012-20140529TQ\Administrator
Plate				Costar 96 Flat Bottom Transparent Polystyrene Cat. No.: 3361/3590/9018/3591/9017/3641/3628/3370/2507/2509/2503/9017/9018/3641/3598/3599/3585/3595/3300/3474 [COS96ft.pdfx]
Plate-ID (Stacker)
Label: Label1
Mode				Absorbance
Multiple Reads per Well (Square (filled))				4 x 4
Multiple Reads per Well (Border)				750	µm
Wavelength				450	nm
Bandwidth				9	nm
Number of Flashes				10
Settle Time				0	ms
Part of Plate				E2-E11
	Temperature: 21.7 °C
Well	Mean	StDev	0;3	1;3	2;3	3;3	3;2	2;2	1;2	0;2	0;1	1;1	2;1	3;1	3;0	2;0	1;0	0;0
E2	0.656318	0.0202611	0.680907	0.695095	0.646745	0.625222	0.642979	0.623274	0.651212	0.642084	0.655769	0.654624	0.659734	0.662555	0.638529	0.668078	0.684776	0.669507
E3	0.651007	0.023313	0.633583	0.664612	0.626491	0.620286	0.675007	0.62584	0.620232	0.64198	0.657869	0.634036	0.671772	0.686992	0.641215	0.661352	0.666897	0.687945
E4	0.66384	0.0198371	0.65861	0.672145	0.66502	0.680842	0.695905	0.671748	0.68029	0.64274	0.653446	0.662694	0.639554	0.653661	0.624596	0.652105	0.669681	0.698404
E5	0.660765	0.0220983	0.627316	0.663012	0.668617	0.667619	0.668065	0.692223	0.662736	0.652905	0.664415	0.634	0.68878	0.64908	0.696211	0.641799	0.621493	0.673973
E6	0.667726	0.022371	0.626425	0.640097	0.671106	0.691389	0.641492	0.690117	0.698812	0.635889	0.676429	0.698807	0.673887	0.667807	0.676156	0.663339	0.658172	0.673684
E7	0.932503	0.0233841	0.961535	0.942425	0.928088	0.933104	0.927223	0.942674	0.90475	0.927984	0.918359	0.910919	0.972977	0.979579	0.940281	0.922005	0.901711	0.906426
E8	0.942955	0.0324054	0.994487	0.905163	0.91108	0.999895	0.904247	0.955442	0.947449	0.901591	0.922781	0.953197	0.909038	0.955783	0.963056	0.926893	0.979101	0.958084
E9	0.946915	0.0301928	0.966056	0.99998	0.922613	0.950582	0.90386	0.934415	0.932217	0.977733	0.917148	0.976967	0.961399	0.912236	0.978147	0.933741	0.907798	0.975745
E10	0.954176	0.0347716	0.999842	0.980875	0.933275	0.926476	0.901473	0.973911	0.971095	0.915223	0.989453	0.935051	0.974535	0.996292	0.907099	0.990776	0.911978	0.959466
E11	0.946623	0.0326905	0.947461	0.977462	0.92506	0.904026	0.98193	0.938918	0.911781	0.973669	0.901011	0.915202	0.968235	0.987304	0.987722	0.902338	0.950998	0.972858
