# Supplementary material for: Importance of metabolic and immune profile as a prognostic indicator in patients with diabetic clear cell renal cell carcinoma
Source: Front Oncol. 2023 Oct 20;13:1280618. doi: 10.3389/fonc.2023.1280618 (PMC10623455; doi:10.3389/fonc.2023.1280618)
Supplement: Supplementary file 8 [file DataSheet_8.zip › figure 9/PCR/data.xls]

## Sheet: Results
Block Type	96well
Chemistry	SYBR_GREEN
Experiment File Name	D:\Applied Biosystems\StepOne Software v2.3\experiments\WYA\20220718WYA.eds
Experiment Run End Time	2023-04-16 20:37:17 PM PDT
Instrument Type	steponeplus
Passive Reference
Well	Sample Name	Target Name	Task	Reporter	Quencher	RQ	RQ Min	RQ Max	Cт	Cт Mean	Cт SD	ΔCт	ΔCт Mean	ΔCт SE	HK Control ΔCт Mean	HK Control ΔCт SE	ΔΔCт	Automatic Ct Threshold	Ct Threshold	Automatic Baseline	Baseline Start	Baseline End	Efficiency	Tm1	Tm2	Tm3	Comments	HIGHSD	MTP
A1	NC	ESR1	UNKNOWN	SYBR	None	1	0.662185	1.51015	26.1469	25.8799	0.316955		9.70075	0.214193			0	TRUE	7366.52	TRUE	3	11	1	89.7631				N	N
A2	NC	ESR1	UNKNOWN	SYBR	None	1	0.662185	1.51015	25.9633	25.8799	0.316955		9.70075	0.214193			0	TRUE	7366.52	TRUE	3	13	1	89.7631				N	N
A3	NC	ESR1	UNKNOWN	SYBR	None	1	0.662185	1.51015	25.5296	25.8799	0.316955		9.70075	0.214193			0	TRUE	7366.52	TRUE	1	2	1	89.7685				N	N
A4	BPS	ESR1	UNKNOWN	SYBR	None	1.20206	0.803926	1.79737	27.3161	27.2177	0.206182		9.43524	0.209036			-0.265512	TRUE	7366.52	TRUE	3	17	1	89.9175				N	N
A5	BPS	ESR1	UNKNOWN	SYBR	None	1.20206	0.803926	1.79737	27.3562	27.2177	0.206182		9.43524	0.209036			-0.265512	TRUE	7366.52	TRUE	3	16	1	89.7758				N	N
A6	BPS	ESR1	UNKNOWN	SYBR	None	1.20206	0.803926	1.79737	26.9807	27.2177	0.206182		9.43524	0.209036			-0.265512	TRUE	7366.52	TRUE	3	15	1	89.7758				N	N
G4	MEL	ESR1	UNKNOWN	SYBR	None	3.57933	2.76571	4.63231	24.6453	24.6811	0.108748		7.86106	0.133999			-1.83969	TRUE	7366.52	TRUE	3	14	1	89.3214				N	N
G5	MEL	ESR1	UNKNOWN	SYBR	None	3.57933	2.76571	4.63231	24.5948	24.6811	0.108748		7.86106	0.133999			-1.83969	TRUE	7366.52	TRUE	3	12	1	89.3287				N	N
G6	MEL	ESR1	UNKNOWN	SYBR	None	3.57933	2.76571	4.63231	24.8033	24.6811	0.108748		7.86106	0.133999			-1.83969	TRUE	7366.52	TRUE	3	13	1	89.3287				N	N
B1	NC	GAPDH	UNKNOWN	SYBR	None	1	0.794114	1.25927	24.4946	24.4306	0.0766285		8.25139	0.119787			0	TRUE	8724.97	TRUE	3	13	1	82.7576				N	N
B2	NC	GAPDH	UNKNOWN	SYBR	None	1	0.794114	1.25927	24.4515	24.4306	0.0766285		8.25139	0.119787			0	TRUE	8724.97	TRUE	1	2	1	82.7576				N	N
B3	NC	GAPDH	UNKNOWN	SYBR	None	1	0.794114	1.25927	24.3457	24.4306	0.0766285		8.25139	0.119787			0	TRUE	8724.97	TRUE	3	13	1	82.9127				N	N
B4	BPS	GAPDH	UNKNOWN	SYBR	None	2.57884	1.84228	3.60989	24.6878	24.6671	0.0552663		6.88467	0.174768			-1.36672	TRUE	8724.97	TRUE	3	13	1	82.9127				N	N
B5	BPS	GAPDH	UNKNOWN	SYBR	None	2.57884	1.84228	3.60989	24.709	24.6671	0.0552663		6.88467	0.174768			-1.36672	TRUE	8724.97	TRUE	3	14	1	82.9195				N	N
B6	BPS	GAPDH	UNKNOWN	SYBR	None	2.57884	1.84228	3.60989	24.6045	24.6671	0.0552663		6.88467	0.174768			-1.36672	TRUE	8724.97	TRUE	3	12	1	82.9195				N	N
F1	MEL	GAPDH	UNKNOWN	SYBR	None	2.64661	1.85414	3.77778	22.9387	22.6664	0.274584		8.29661	0.184912			-1.40414	TRUE	7366.52	TRUE	3	9	1	89.0178				N	N
F2	MEL	GAPDH	UNKNOWN	SYBR	None	2.64661	1.85414	3.77778	22.6708	22.6664	0.274584		8.29661	0.184912			-1.40414	TRUE	7366.52	TRUE	3	13	1	89.0178				N	N
F3	MEL	GAPDH	UNKNOWN	SYBR	None	2.64661	1.85414	3.77778	22.3896	22.6664	0.274584		8.29661	0.184912			-1.40414	TRUE	7366.52	TRUE	1	2	1	89.3214				N	N
C1	NC	ESR1	UNKNOWN	SYBR	None	1	0.679792	1.47104	26.6345	26.3443	0.288954		10.1651	0.200557			0	TRUE	8868.77	TRUE	3	16	1	81.5651				N	N
C2	NC	ESR1	UNKNOWN	SYBR	None	1	0.679792	1.47104	26.3419	26.3443	0.288954		10.1651	0.200557			0	TRUE	8868.77	TRUE	1	2	1	81.5651				N	N
C3	NC	ESR1	UNKNOWN	SYBR	None	1	0.679792	1.47104	26.0566	26.3443	0.288954		10.1651	0.200557			0	TRUE	8868.77	TRUE	3	14	1	81.7203				N	N
C4	BPS	ESR1	UNKNOWN	SYBR	None	4.20127	2.91707	6.05083	25.8615	25.8767	0.138649		8.0943	0.189562			-2.07083	TRUE	8868.77	TRUE	3	16	1	81.8694				N	N
C5	BPS	ESR1	UNKNOWN	SYBR	None	4.20127	2.91707	6.05083	26.0224	25.8767	0.138649		8.0943	0.189562			-2.07083	TRUE	8868.77	TRUE	3	14	1	81.7271				N	N
C6	BPS	ESR1	UNKNOWN	SYBR	None	4.20127	2.91707	6.05083	25.7463	25.8767	0.138649		8.0943	0.189562			-2.07083	TRUE	8868.77	TRUE	3	16	1	81.7271				N	N
H1	MEL	ESR1	UNKNOWN	SYBR	None	9.12528	7.12709	11.6837	22.9235	22.9129	0.0862292		6.09286	0.128422			-3.18987	TRUE	7346.76	TRUE	3	12	1	81.7142				N	N
H2	MEL	ESR1	UNKNOWN	SYBR	None	9.12528	7.12709	11.6837	22.8219	22.9129	0.0862292		6.09286	0.128422			-3.18987	TRUE	7346.76	TRUE	3	15	1	81.7142				N	N
H3	MEL	ESR1	UNKNOWN	SYBR	None	9.12528	7.12709	11.6837	22.9934	22.9129	0.0862292		6.09286	0.128422			-3.18987	TRUE	7346.76	TRUE	3	15	1	82.1675				N	N
D1	NC	GAPDH	UNKNOWN	SYBR	None	1	0.650969	1.53617	25.783	25.4619	0.33482		9.28273	0.223069			0	TRUE	7346.76	TRUE	3	17	1	82.0123				N	N
D2	NC	GAPDH	UNKNOWN	SYBR	None	1	0.650969	1.53617	25.4878	25.4619	0.33482		9.28273	0.223069			0	TRUE	7346.76	TRUE	3	5	1	82.0123				N	N
D3	NC	GAPDH	UNKNOWN	SYBR	None	1	0.650969	1.53617	25.1149	25.4619	0.33482		9.28273	0.223069			0	TRUE	7346.76	TRUE	3	16	1	82.3165				N	N
D4	BPS	GAPDH	UNKNOWN	SYBR	None	8.54844	5.95649	12.2683	23.8338	23.9695	0.130924		6.18707	0.187722			-3.09566	TRUE	7346.76	TRUE	3	15	1	82.4655				N	N
D5	BPS	GAPDH	UNKNOWN	SYBR	None	8.54844	5.95649	12.2683	24.0951	23.9695	0.130924		6.18707	0.187722			-3.09566	TRUE	7346.76	TRUE	3	14	1	82.3233				N	N
D6	BPS	GAPDH	UNKNOWN	SYBR	None	8.54844	5.95649	12.2683	23.9796	23.9695	0.130924		6.18707	0.187722			-3.09566	TRUE	7346.76	TRUE	3	13	1	82.3233				N	N
F10	MEL	GAPDH	UNKNOWN	SYBR	None	2.87175	1.96981	4.18667	21.9804	22.1305	0.29654		7.7608	0.195888			-1.52193	TRUE	7346.76	TRUE	3	15	1	81.8648				N	N
F11	MEL	GAPDH	UNKNOWN	SYBR	None	2.87175	1.96981	4.18667	21.9391	22.1305	0.29654		7.7608	0.195888			-1.52193	TRUE	7346.76	TRUE	3	9	1	81.5688				N	N
F12	MEL	GAPDH	UNKNOWN	SYBR	None	2.87175	1.96981	4.18667	22.4721	22.1305	0.29654		7.7608	0.195888			-1.52193	TRUE	7346.76	TRUE	3	13	1	81.7178				N	N
Analysis Type	Singleplex
Endogenous Control	B-actin
RQ Min/Max Confidence Level	95.0
Reference Sample	HK-2
